# Supplementary material for: Expanding the Circuitry of Pluripotency by Selective Isolation of Chromatin-Associated Proteins
Source: Mol Cell. 2016 Nov 3;64(3):624–35. doi: 10.1016/j.molcel.2016.09.019 (PMC5101186; doi:10.1016/j.molcel.2016.09.019)
Supplement: Table S1. Comparing SICAP, ChIP-MS, RIME, and Full Proteome Mass Spectrometry, Related to Figures 2 and S2 [file mmc2.xlsx]

## Sheet:  A) ChIP-SICAP
Table S1_Comparing SICAP, ChIP-MS, RIME and full proteome mass spec, related to Figure 2 and S2
A) Nanog ChIP-SICAP in comparison to No-antibody control
ENSG	Accession	Gene.name	Description	rank	Estimated.Intensity	log2.average.Nanog.NoAB.	Unique.Peptides	Peptides	PSMs	Rep1.Area	Rep2.Area	Rep1.Heavy.Light	Rep1.Heavy.Light.Count	Rep2.Heavy.Light	Rep2.Heavy.Light.Count	Peptides.Rep1	PSM.Rep1	Peptides.Rep2	PSM.Rep2	GOTERM_BP_DIRECT	GOTERM_CC_DIRECT	GOTERM_MF_DIRECT	INTERPRO
ENSMUSG00000052565	P43277	HIST1H1D	Histone H1.3 OS=Mus musculus GN=Hist1h1d PE=1 SV=2 - [H13_MOUSE]	1	125000000	9.89066	1	4	19	124000000	126000000	251.096	4	1647.43	4	4	9	4	10	GO:0000122~negative regulation of transcription from RNA polymerase II promoter,GO:0006334~nucleosome assembly,GO:0006357~regulation of transcription from RNA polymerase II promoter,GO:0016584~nucleosome positioning,GO:0080182~histone H3-K4 trimethylation,GO:0098532~histone H3-K27 trimethylation,	GO:0000786~nucleosome,GO:0000790~nuclear chromatin,GO:0005634~nucleus,GO:0005694~chromosome,GO:0005719~nuclear euchromatin,	GO:0003677~DNA binding,GO:0005515~protein binding,GO:0031490~chromatin DNA binding,GO:0044822~poly(A) RNA binding,	IPR005818:Histone H1/H5,IPR005819:Histone H5,IPR011991:Winged helix-turn-helix DNA-binding domain,
ENSMUSG00000036181	P15864	HIST1H1C	Histone H1.2 OS=Mus musculus GN=Hist1h1c PE=1 SV=2 - [H12_MOUSE]	2	124000000	11.9139	1	4	18	120000000	128000000	555.838	3	7161.46	3	4	9	4	9	GO:0000122~negative regulation of transcription from RNA polymerase II promoter,GO:0006334~nucleosome assembly,GO:0006357~regulation of transcription from RNA polymerase II promoter,GO:0016584~nucleosome positioning,GO:0080182~histone H3-K4 trimethylation,GO:0098532~histone H3-K27 trimethylation,	GO:0000786~nucleosome,GO:0005634~nucleus,GO:0005694~chromosome,GO:0005719~nuclear euchromatin,GO:0035327~transcriptionally active chromatin,	GO:0003677~DNA binding,GO:0005515~protein binding,GO:0031490~chromatin DNA binding,GO:0044822~poly(A) RNA binding,	IPR005818:Histone H1/H5,IPR005819:Histone H5,IPR011991:Winged helix-turn-helix DNA-binding domain,
ENSMUSG00000051627	P43274	HIST1H1E	Histone H1.4 OS=Mus musculus GN=Hist1h1e PE=1 SV=2 - [H14_MOUSE]	3	64600000	9.00227	2	4	16	64200000	65100000	174.655	5	850.956	4	4	9	4	7	GO:0000122~negative regulation of transcription from RNA polymerase II promoter,GO:0006334~nucleosome assembly,GO:0006357~regulation of transcription from RNA polymerase II promoter,GO:0016584~nucleosome positioning,GO:0080182~histone H3-K4 trimethylation,GO:0098532~histone H3-K27 trimethylation,	GO:0000786~nucleosome,GO:0005634~nucleus,GO:0005694~chromosome,GO:0005730~nucleolus,	GO:0003677~DNA binding,GO:0005515~protein binding,	IPR005818:Histone H1/H5,IPR005819:Histone H5,IPR011991:Winged helix-turn-helix DNA-binding domain,
ENSMUSG00000036211	Q07133	HIST1H1T	Histone H1t OS=Mus musculus GN=Hist1h1t PE=2 SV=4 - [H1T_MOUSE]	4	62300000	10.5372	1	2	5	62500000	62100000	166.825	1	2805.16	1	2	3	2	2	GO:0006334~nucleosome assembly,GO:0007275~multicellular organismal development,GO:0007283~spermatogenesis,GO:0007339~binding of sperm to zona pellucida,GO:0030154~cell differentiation,GO:0030317~sperm motility,	GO:0000786~nucleosome,GO:0000794~condensed nuclear chromosome,GO:0005622~intracellular,GO:0005634~nucleus,GO:0005694~chromosome,	GO:0003677~DNA binding,	IPR005818:Histone H1/H5,IPR005819:Histone H5,IPR011991:Winged helix-turn-helix DNA-binding domain,
ENSMUSG00000058773	P43276	HIST1H1B	Histone H1.5 OS=Mus musculus GN=Hist1h1b PE=1 SV=2 - [H15_MOUSE]	5	51400000	10.7396	3	3	19	50400000	52400000	297.876	7	3121.59	7	3	11	3	8	GO:0006334~nucleosome assembly,GO:0007517~muscle organ development,	GO:0000786~nucleosome,GO:0005634~nucleus,GO:0005694~chromosome,	GO:0003677~DNA binding,GO:0005515~protein binding,	IPR005818:Histone H1/H5,IPR005819:Histone H5,IPR011991:Winged helix-turn-helix DNA-binding domain,
ENSMUSG00000060743	F8WI35	H3F3A	Histone H3 OS=Mus musculus GN=Gm12657 PE=3 SV=1 - [F8WI35_MOUSE]	6	50400000	6.28051	1	1	4	32300000	68500000	123.183	2	32.289	2	1	2	1	2	GO:0001649~osteoblast differentiation,GO:0007283~spermatogenesis,GO:0007338~single fertilization,GO:0035264~multicellular organism growth,GO:0042692~muscle cell differentiation,GO:0048477~oogenesis,GO:1902340~negative regulation of chromosome condensation,	GO:0000228~nuclear chromosome,GO:0000784~nuclear chromosome, telomeric region,GO:0000786~nucleosome,GO:0000788~nuclear nucleosome,GO:0001740~Barr body,GO:0005634~nucleus,GO:0043234~protein complex,GO:0070062~extracellular exosome,	GO:0000979~RNA polymerase II core promoter sequence-specific DNA binding,GO:0000980~RNA polymerase II distal enhancer sequence-specific DNA binding,GO:0031492~nucleosomal DNA binding,GO:0042393~histone binding,	IPR000164:Histone H3,IPR007125:Histone core,IPR009072:Histone-fold,
ENSMUSG00000096010	B2RTM0	HIST2H4	Histone H4 OS=Mus musculus GN=Gm11275 PE=3 SV=1 - [B2RTM0_MOUSE]	7	43300000	8.97718	5	5	24	38800000	47800000	162.121	8	845.812	11	4	10	5	14	GO:0006334~nucleosome assembly,GO:0006335~DNA replication-dependent nucleosome assembly,GO:0006336~DNA replication-independent nucleosome assembly,GO:0045653~negative regulation of megakaryocyte differentiation,GO:0051290~protein heterotetramerization,	GO:0000228~nuclear chromosome,GO:0000784~nuclear chromosome, telomeric region,GO:0000786~nucleosome,GO:0005634~nucleus,GO:0016020~membrane,GO:0043234~protein complex,GO:0070062~extracellular exosome,	GO:0005515~protein binding,GO:0019904~protein domain specific binding,GO:0042393~histone binding,GO:0044822~poly(A) RNA binding,	IPR001951:Histone H4,IPR009072:Histone-fold,IPR019809:Histone H4, conserved site,
ENSMUSG00000096807	B2RTK3	HIST1H2BM	Histone H2B OS=Mus musculus GN=Hist1h2bm PE=2 SV=1 - [B2RTK3_MOUSE]	8	42900000	12.3596	5	5	11	30100000	55800000	131.499	5	10379.1	4	3	6	4	5	GO:0006334~nucleosome assembly,	GO:0000786~nucleosome,GO:0000788~nuclear nucleosome,GO:0005634~nucleus,GO:0005654~nucleoplasm,GO:0005694~chromosome,GO:0005737~cytoplasm,GO:0070062~extracellular exosome,	GO:0003677~DNA binding,GO:0046982~protein heterodimerization activity,	IPR000558:Histone H2B,IPR007125:Histone core,IPR009072:Histone-fold,
ENSMUSG00000019505	Q5SX22	UBB	Polyubiquitin-B (Fragment) OS=Mus musculus GN=Ubb PE=2 SV=2 - [Q5SX22_MOUSE]	9	23800000	3.71194	4	4	13	29400000	18200000	15.242	6	10.966	6	3	6	3	7	GO:0007141~male meiosis I,GO:0007144~female meiosis I,GO:0008584~male gonad development,GO:0008585~female gonad development,GO:0010992~ubiquitin homeostasis,GO:0021888~hypothalamus gonadotrophin-releasing hormone neuron development,GO:0047497~mitochondrion transport along microtubule,GO:0048812~neuron projection morphogenesis,GO:0051881~regulation of mitochondrial membrane potential,GO:0060612~ad…	GO:0005634~nucleus,GO:0005737~cytoplasm,GO:0005739~mitochondrion,GO:0043005~neuron projection,GO:0043025~neuronal cell body,GO:0043209~myelin sheath,		IPR000626:Ubiquitin,IPR019954:Ubiquitin conserved site,IPR019956:Ubiquitin subgroup,
ENSMUSG00000018604	P70324	TBX3	Isoform 2 of T-box transcription factor TBX3 OS=Mus musculus GN=Tbx3 - [TBX3_MOUSE]	10	20700000	12.4374	8	8	23	24100000	17300000	383.217	10	10709.9	9	8	12	5	11	GO:0000122~negative regulation of transcription from RNA polymerase II promoter,GO:0001501~skeletal system development,GO:0001568~blood vessel development,GO:0001701~in utero embryonic development,GO:0001947~heart looping,GO:0003007~heart morphogenesis,GO:0003151~outflow tract morphogenesis,GO:0003167~atrioventricular bundle cell differentiation,GO:0006351~transcription, DNA-templated,GO:0006355~…	GO:0005634~nucleus,GO:0005667~transcription factor complex,	GO:0000978~RNA polymerase II core promoter proximal region sequence-specific DNA binding,GO:0001078~transcriptional repressor activity, RNA polymerase II core promoter proximal region sequence-specific binding,GO:0001085~RNA polymerase II transcription factor binding,GO:0001102~RNA polymerase II activating transcription factor binding,GO:0003677~DNA binding,GO:0003700~transcription factor activit…	IPR001699:Transcription factor, T-box,IPR002070:Transcription factor, Brachyury,IPR008967:p53-like transcription factor, DNA-binding,IPR018186:Transcription factor, T-box, conserved site,IPR022582:Transcription factor, T-box, region of unknown function,
ENSMUSG00000005566	Q5EBP9	TRIM28	Tripartite motif-containing 28 OS=Mus musculus GN=Trim28 PE=2 SV=1 - [Q5EBP9_MOUSE]	11	20500000	10.4802	9	9	34	20500000	20600000	183.46	14	2673.44	16	7	14	8	20	GO:0000122~negative regulation of transcription from RNA polymerase II promoter,GO:0001701~in utero embryonic development,GO:0001837~epithelial to mesenchymal transition,GO:0006281~DNA repair,GO:0006351~transcription, DNA-templated,GO:0006355~regulation of transcription, DNA-templated,GO:0006468~protein phosphorylation,GO:0007566~embryo implantation,GO:0016567~protein ubiquitination,GO:0016925~pr…	GO:0000785~chromatin,GO:0005622~intracellular,GO:0005634~nucleus,GO:0005654~nucleoplasm,GO:0005719~nuclear euchromatin,GO:0005720~nuclear heterochromatin,GO:0005730~nucleolus,GO:0090575~RNA polymerase II transcription factor complex,	GO:0001105~RNA polymerase II transcription coactivator activity,GO:0003677~DNA binding,GO:0003700~transcription factor activity, sequence-specific DNA binding,GO:0003713~transcription coactivator activity,GO:0003714~transcription corepressor activity,GO:0004672~protein kinase activity,GO:0004842~ubiquitin-protein transferase activity,GO:0005515~protein binding,GO:0008270~zinc ion binding,GO:00087…	IPR000315:Zinc finger, B-box,IPR001487:Bromodomain,IPR001841:Zinc finger, RING-type,IPR001965:Zinc finger, PHD-type,IPR003649:B-box, C-terminal,IPR011011:Zinc finger, FYVE/PHD-type,IPR013083:Zinc finger, RING/FYVE/PHD-type,IPR019786:Zinc finger, PHD-type, conserved site,IPR019787:Zinc finger, PHD-finger,
ENSMUSG00000049539	P43275	HIST1H1A	Histone H1.1 OS=Mus musculus GN=Hist1h1a PE=2 SV=2 - [H11_MOUSE]	12	19300000	11.5561	1	2	6	25700000	12800000	1979.91	2	4042.53	2	2	3	2	3	GO:0006334~nucleosome assembly,GO:0007283~spermatogenesis,	GO:0000786~nucleosome,GO:0005634~nucleus,GO:0005694~chromosome,	GO:0003677~DNA binding,GO:0005515~protein binding,	IPR005818:Histone H1/H5,IPR005819:Histone H5,IPR011991:Winged helix-turn-helix DNA-binding domain,
ENSMUSG00000071866	P17742	PPIA	Peptidyl-prolyl cis-trans isomerase A OS=Mus musculus GN=Ppia PE=1 SV=2 - [PPIA_MOUSE]	13	18300000	7.74644	4	4	12	23100000	13500000	192.63	5	236.849	5	4	6	4	6	GO:0000413~protein peptidyl-prolyl isomerization,GO:0006457~protein folding,GO:0030182~neuron differentiation,GO:0034389~lipid particle organization,GO:0045069~regulation of viral genome replication,GO:0045070~positive regulation of viral genome replication,GO:0050714~positive regulation of protein secretion,	GO:0005576~extracellular region,GO:0005615~extracellular space,GO:0005634~nucleus,GO:0005737~cytoplasm,GO:0005829~cytosol,GO:0005925~focal adhesion,GO:0016020~membrane,GO:0043209~myelin sheath,GO:0070062~extracellular exosome,	GO:0003755~peptidyl-prolyl cis-trans isomerase activity,GO:0005515~protein binding,GO:0016018~cyclosporin A binding,GO:0016853~isomerase activity,GO:0042277~peptide binding,GO:0044822~poly(A) RNA binding,	IPR002130:Cyclophilin-like peptidyl-prolyl cis-trans isomerase domain,IPR020892:Cyclophilin-type peptidyl-prolyl cis-trans isomerase, conserved site,IPR024936:Cyclophilin-type peptidyl-prolyl cis-trans isomerase,
ENSMUSG00000068480	F8VPW0	GM7551	Uncharacterized protein (Fragment) OS=Mus musculus GN=Gm7551 PE=4 SV=1 - [F8VPW0_MOUSE]	14	17400000	12.5842	2	2	6	12200000	22500000	1066.08	3	11215.5	3	2	3	1	3	NA	NA	NA	NA
ENSMUSG00000015656	Q504P4	HSPA8	Heat shock cognate 71 kDa protein OS=Mus musculus GN=Hspa8 PE=2 SV=1 - [Q504P4_MOUSE]	15	13700000	9.63213	8	11	32	12100000	15300000	244.235	11	1342.82	12	9	15	10	17	GO:0001916~positive regulation of T cell mediated cytotoxicity,GO:0006351~transcription, DNA-templated,GO:0006355~regulation of transcription, DNA-templated,GO:0006397~mRNA processing,GO:0006457~protein folding,GO:0006606~protein import into nucleus,GO:0008380~RNA splicing,GO:0010628~positive regulation of gene expression,GO:0010667~negative regulation of cardiac muscle cell apoptotic process,GO:…	GO:0000151~ubiquitin ligase complex,GO:0000974~Prp19 complex,GO:0001917~photoreceptor inner segment,GO:0005615~extracellular space,GO:0005622~intracellular,GO:0005634~nucleus,GO:0005681~spliceosomal complex,GO:0005737~cytoplasm,GO:0005764~lysosome,GO:0005765~lysosomal membrane,GO:0005770~late endosome,GO:0005776~autophagosome,GO:0005829~cytosol,GO:0005874~microtubule,GO:0005882~intermediate filam…	GO:0000166~nucleotide binding,GO:0001664~G-protein coupled receptor binding,GO:0001786~phosphatidylserine binding,GO:0003723~RNA binding,GO:0005102~receptor binding,GO:0005515~protein binding,GO:0005524~ATP binding,GO:0008134~transcription factor binding,GO:0016887~ATPase activity,GO:0019899~enzyme binding,GO:0023026~MHC class II protein complex binding,GO:0031072~heat shock protein binding,GO:00…	IPR013126:Heat shock protein 70 family,IPR018181:Heat shock protein 70, conserved site,
ENSMUSG00000057113	Q9DAY9	NPM1	Nucleophosmin OS=Mus musculus GN=Npm1 PE=2 SV=1 - [Q9DAY9_MOUSE]	16	13300000	11.4926	3	3	10	16100000	10500000	513.939	2	5249.11	6	2	3	3	7	GO:0000055~ribosomal large subunit export from nucleus,GO:0000056~ribosomal small subunit export from nucleus,GO:0006281~DNA repair,GO:0006334~nucleosome assembly,GO:0006407~rRNA export from nucleus,GO:0006884~cell volume homeostasis,GO:0006913~nucleocytoplasmic transport,GO:0006950~response to stress,GO:0007098~centrosome cycle,GO:0007569~cell aging,GO:0008104~protein localization,GO:0008284~pos…	GO:0001652~granular component,GO:0005634~nucleus,GO:0005654~nucleoplasm,GO:0005730~nucleolus,GO:0005737~cytoplasm,GO:0005813~centrosome,GO:0005829~cytosol,GO:0005856~cytoskeleton,GO:0005925~focal adhesion,GO:0015934~large ribosomal subunit,GO:0015935~small ribosomal subunit,GO:0016020~membrane,GO:0016607~nuclear speck,GO:0030529~ribonucleoprotein complex,GO:0031616~spindle pole centrosome,	GO:0003676~nucleic acid binding,GO:0003677~DNA binding,GO:0003713~transcription coactivator activity,GO:0003723~RNA binding,GO:0004860~protein kinase inhibitor activity,GO:0005515~protein binding,GO:0005547~phosphatidylinositol-3,4,5-trisphosphate binding,GO:0019843~rRNA binding,GO:0019899~enzyme binding,GO:0019901~protein kinase binding,GO:0030957~Tat protein binding,GO:0042393~histone binding,G…	IPR004301:Nucleoplasmin,IPR024057:Nucleoplasmin core domain,
ENSMUSG00000012396	Q80Z64	NANOG	Isoform 2 of Homeobox protein NANOG OS=Mus musculus GN=Nanog - [NANOG_MOUSE]	17	12600000	13.6148	1	1	4	18800000	6310000	323.927	3	24766	1	1	3	1	1	GO:0000122~negative regulation of transcription from RNA polymerase II promoter,GO:0001710~mesodermal cell fate commitment,GO:0001714~endodermal cell fate specification,GO:0006351~transcription, DNA-templated,GO:0006355~regulation of transcription, DNA-templated,GO:0007275~multicellular organismal development,GO:0008283~cell proliferation,GO:0008284~positive regulation of cell proliferation,GO:00…	GO:0005634~nucleus,GO:0005654~nucleoplasm,GO:0005730~nucleolus,	GO:0001158~enhancer sequence-specific DNA binding,GO:0003677~DNA binding,GO:0003682~chromatin binding,GO:0003700~transcription factor activity, sequence-specific DNA binding,GO:0003714~transcription corepressor activity,GO:0005515~protein binding,GO:0043565~sequence-specific DNA binding,GO:0044212~transcription regulatory region DNA binding,	IPR001356:Homeodomain,IPR009057:Homeodomain-like,IPR017970:Homeobox, conserved site,
ENSMUSG00000059208	Q3THB3	HNRNPM	Heterogeneous nuclear ribonucleoprotein M OS=Mus musculus GN=Hnrnpm PE=2 SV=1 - [Q3THB3_MOUSE]	18	11300000	9.81993	10	10	49	10500000	12200000	317.347	20	1490.34	22	9	25	8	24	GO:0000380~alternative mRNA splicing, via spliceosome,GO:0000398~mRNA splicing, via spliceosome,GO:0006397~mRNA processing,GO:0008380~RNA splicing,GO:1900182~positive regulation of protein localization to nucleus,GO:1904591~positive regulation of protein import,	GO:0005634~nucleus,GO:0005654~nucleoplasm,GO:0005681~spliceosomal complex,GO:0009986~cell surface,GO:0016020~membrane,GO:0016363~nuclear matrix,GO:0030529~ribonucleoprotein complex,GO:0031012~extracellular matrix,GO:0042382~paraspeckles,GO:0070062~extracellular exosome,GO:0071013~catalytic step 2 spliceosome,	GO:0000166~nucleotide binding,GO:0003676~nucleic acid binding,GO:0003723~RNA binding,GO:0019904~protein domain specific binding,GO:0044822~poly(A) RNA binding,GO:0048306~calcium-dependent protein binding,GO:1990405~protein antigen binding,	IPR000504:RNA recognition motif domain,IPR012677:Nucleotide-binding, alpha-beta plait,IPR024666:Heterogeneous nuclear ribonucleoprotein M, PY nuclear localisation signal,IPR024667:Heterogeneous nuclear ribonucleoprotein M,
ENSMUSG00000041126	Q8R029	H2AFV	Histone H2A OS=Mus musculus GN=H2afv PE=2 SV=1 - [Q8R029_MOUSE]	19	10200000	7.99213	1	1	7	3930000	16400000	355.338	4	153.878	3	1	4	1	3	GO:0006342~chromatin silencing,	GO:0000786~nucleosome,GO:0000790~nuclear chromatin,GO:0005634~nucleus,GO:0005694~chromosome,GO:0070062~extracellular exosome,	GO:0003677~DNA binding,GO:0046982~protein heterodimerization activity,	IPR002119:Histone H2A,IPR007125:Histone core,IPR009072:Histone-fold,
ENSMUSG00000025056	Q53ZY9	NR0B1	Adrenal hypoplasia congenita-like protein OS=Mus musculus GN=Nr0b1 PE=2 SV=1 - [Q53ZY9_MOUSE]	20	10400000	12.9793	3	3	6	11300000	9560000	366.963	2	15784.1	3	2	2	3	4	GO:0000122~negative regulation of transcription from RNA polymerase II promoter,GO:0006351~transcription, DNA-templated,GO:0006355~regulation of transcription, DNA-templated,GO:0006694~steroid biosynthetic process,GO:0007283~spermatogenesis,GO:0007530~sex determination,GO:0008104~protein localization,GO:0008406~gonad development,GO:0008584~male gonad development,GO:0030154~cell differentiation,GO…	GO:0005634~nucleus,GO:0005654~nucleoplasm,GO:0005737~cytoplasm,GO:0016020~membrane,GO:0042788~polysomal ribosome,	GO:0003677~DNA binding,GO:0003690~double-stranded DNA binding,GO:0003707~steroid hormone receptor activity,GO:0003714~transcription corepressor activity,GO:0003723~RNA binding,GO:0004879~RNA polymerase II transcription factor activity, ligand-activated sequence-specific DNA binding,GO:0005515~protein binding,GO:0008134~transcription factor binding,GO:0019904~protein domain specific binding,GO:003…	IPR000536:Nuclear hormone receptor, ligand-binding, core,IPR001723:Steroid hormone receptor,IPR025900:Nuclear receptor repeat,
ENSMUSG00000029580	B2RRX1	ACTB	Actin, beta OS=Mus musculus GN=Actb PE=2 SV=1 - [B2RRX1_MOUSE]	21	9770000	3.60662	6	7	23	9500000	10000000	8.86	7	15.503	6	6	10	6	13	GO:0007409~axonogenesis,GO:0043044~ATP-dependent chromatin remodeling,GO:0070527~platelet aggregation,GO:0071257~cellular response to electrical stimulus,	GO:0000790~nuclear chromatin,GO:0005615~extracellular space,GO:0005737~cytoplasm,GO:0005829~cytosol,GO:0005856~cytoskeleton,GO:0005925~focal adhesion,GO:0014069~postsynaptic density,GO:0016020~membrane,GO:0030424~axon,GO:0030529~ribonucleoprotein complex,GO:0030863~cortical cytoskeleton,GO:0035267~NuA4 histone acetyltransferase complex,GO:0036464~cytoplasmic ribonucleoprotein granule,GO:0043209~m…	GO:0000166~nucleotide binding,GO:0000978~RNA polymerase II core promoter proximal region sequence-specific DNA binding,GO:0000980~RNA polymerase II distal enhancer sequence-specific DNA binding,GO:0005515~protein binding,GO:0005524~ATP binding,GO:0019894~kinesin binding,GO:0019901~protein kinase binding,GO:0030957~Tat protein binding,GO:0031492~nucleosomal DNA binding,GO:0042802~identical protein…	IPR004000:Actin-related protein,IPR004001:Actin, conserved site,IPR020902:Actin/actin-like conserved site,
ENSMUSG00000027547	Q8BX22	SALL4	Sal-like protein 4 OS=Mus musculus GN=Sall4 PE=1 SV=2 - [SALL4_MOUSE]	22	9320000	11.7611	8	9	19	9110000	9520000	202.976	8	6738.73	8	8	9	6	10	GO:0000122~negative regulation of transcription from RNA polymerase II promoter,GO:0001701~in utero embryonic development,GO:0001833~inner cell mass cell proliferation,GO:0001843~neural tube closure,GO:0003281~ventricular septum development,GO:0006351~transcription, DNA-templated,GO:0006355~regulation of transcription, DNA-templated,GO:0006366~transcription from RNA polymerase II promoter,GO:0007…	GO:0000792~heterochromatin,GO:0005634~nucleus,GO:0005654~nucleoplasm,GO:0005667~transcription factor complex,GO:0005737~cytoplasm,GO:0043231~intracellular membrane-bounded organelle,GO:0043234~protein complex,	GO:0003676~nucleic acid binding,GO:0003677~DNA binding,GO:0003700~transcription factor activity, sequence-specific DNA binding,GO:0005515~protein binding,GO:0043565~sequence-specific DNA binding,GO:0044212~transcription regulatory region DNA binding,GO:0046872~metal ion binding,	IPR007087:Zinc finger, C2H2,IPR013087:Zinc finger C2H2-type/integrase DNA-binding domain,IPR015880:Zinc finger, C2H2-like,
ENSMUSG00000028820	Q8VIJ6	SFPQ	Splicing factor, proline- and glutamine-rich OS=Mus musculus GN=Sfpq PE=1 SV=1 - [SFPQ_MOUSE]	23	8960000	6.38104	5	6	9	9120000	8800000	96.702	4	69.99	3	5	5	4	4	GO:0000122~negative regulation of transcription from RNA polymerase II promoter,GO:0000380~alternative mRNA splicing, via spliceosome,GO:0000724~double-strand break repair via homologous recombination,GO:0006281~DNA repair,GO:0006351~transcription, DNA-templated,GO:0006355~regulation of transcription, DNA-templated,GO:0006397~mRNA processing,GO:0006974~cellular response to DNA damage stimulus,GO:…	GO:0000785~chromatin,GO:0005634~nucleus,GO:0005654~nucleoplasm,GO:0005737~cytoplasm,GO:0016363~nuclear matrix,GO:0042382~paraspeckles,GO:0090575~RNA polymerase II transcription factor complex,	GO:0000166~nucleotide binding,GO:0000976~transcription regulatory region sequence-specific DNA binding,GO:0000980~RNA polymerase II distal enhancer sequence-specific DNA binding,GO:0001047~core promoter binding,GO:0003676~nucleic acid binding,GO:0003677~DNA binding,GO:0003682~chromatin binding,GO:0003723~RNA binding,GO:0005515~protein binding,GO:0042826~histone deacetylase binding,GO:0044212~tran…	IPR000504:RNA recognition motif domain,IPR012677:Nucleotide-binding, alpha-beta plait,IPR012975:NOPS,
ENSMUSG00000091971	Q3TU85	HSPA1A	Heat shock protein 1B OS=Mus musculus GN=Hspa1a PE=2 SV=1 - [Q3TU85_MOUSE]	24	8830000	9.80694	3	5	200	8550000	9100000	182.576	38	1608.91	30	5	108	4	92	GO:0000723~telomere maintenance,GO:0006281~DNA repair,GO:0009408~response to heat,	GO:0000151~ubiquitin ligase complex,GO:0005634~nucleus,GO:0005737~cytoplasm,GO:0005739~mitochondrion,GO:0005814~centriole,GO:0005829~cytosol,GO:0005925~focal adhesion,GO:0016234~inclusion body,GO:0016323~basolateral plasma membrane,GO:0016324~apical plasma membrane,GO:0043234~protein complex,GO:0048471~perinuclear region of cytoplasm,GO:0072562~blood microparticle,	GO:0001664~G-protein coupled receptor binding,GO:0002020~protease binding,GO:0003725~double-stranded RNA binding,GO:0005102~receptor binding,GO:0005524~ATP binding,GO:0016887~ATPase activity,GO:0019899~enzyme binding,GO:0031072~heat shock protein binding,GO:0031625~ubiquitin protein ligase binding,GO:0042623~ATPase activity, coupled,GO:0042826~histone deacetylase binding,GO:0044183~protein bindin…	IPR013126:Heat shock protein 70 family,IPR018181:Heat shock protein 70, conserved site,
ENSMUSG00000020265	G3UZX6	SUMO3	Small ubiquitin-related modifier 3 (Fragment) OS=Mus musculus GN=Sumo3 PE=4 SV=1 - [G3UZX6_MOUSE]	25	8740000	14.1785	1	1	2	9400000	8070000	205.929	1	36877.9	1	1	1	1	1	GO:0016925~protein sumoylation,GO:0034504~protein localization to nucleus,GO:2000060~positive regulation of protein ubiquitination involved in ubiquitin-dependent protein catabolic process,	GO:0005634~nucleus,GO:0005737~cytoplasm,GO:0016604~nuclear body,GO:0070062~extracellular exosome,	GO:0019789~SUMO transferase activity,GO:0031386~protein tag,	IPR000626:Ubiquitin,IPR022617:Small ubiquitin-related modifier, SUMO,IPR027218:Small ubiquitin-related modifier, chordates,
ENSMUSG00000026496	Q921K2	PARP1	Poly (ADP-ribose) polymerase family, member 1 OS=Mus musculus GN=Parp1 PE=2 SV=1 - [Q921K2_MOUSE]	26	7890000	10.7565	11	11	23	9160000	6620000	258.093	11	3201.77	10	9	12	9	11	GO:0000723~telomere maintenance,GO:0006259~DNA metabolic process,GO:0006273~lagging strand elongation,GO:0006281~DNA repair,GO:0006284~base-excision repair,GO:0006302~double-strand break repair,GO:0006351~transcription, DNA-templated,GO:0006355~regulation of transcription, DNA-templated,GO:0006471~protein ADP-ribosylation,GO:0006974~cellular response to DNA damage stimulus,GO:0007005~mitochondrio…	GO:0000784~nuclear chromosome, telomeric region,GO:0005634~nucleus,GO:0005635~nuclear envelope,GO:0005654~nucleoplasm,GO:0005667~transcription factor complex,GO:0005730~nucleolus,GO:0005737~cytoplasm,GO:0005739~mitochondrion,GO:0016020~membrane,GO:0043234~protein complex,	GO:0003677~DNA binding,GO:0003682~chromatin binding,GO:0003910~DNA ligase (ATP) activity,GO:0003950~NAD+ ADP-ribosyltransferase activity,GO:0005515~protein binding,GO:0008134~transcription factor binding,GO:0008270~zinc ion binding,GO:0016740~transferase activity,GO:0016757~transferase activity, transferring glycosyl groups,GO:0019899~enzyme binding,GO:0019901~protein kinase binding,GO:0030331~es…	IPR001357:BRCT domain,IPR001510:Zinc finger, PARP-type,IPR004102:Poly(ADP-ribose) polymerase, regulatory domain,IPR008288:NAD+ ADP-ribosyltransferase,IPR008893:WGR domain,IPR012317:Poly(ADP-ribose) polymerase, catalytic domain,IPR012982:PADR1,
ENSMUSG00000074637	P48432	SOX2	Transcription factor SOX-2 OS=Mus musculus GN=Sox2 PE=1 SV=2 - [SOX2_MOUSE]	27	8070000	10.0635	2	2	8	7950000	8190000	53.265	3	2086.94	4	2	4	2	4	GO:0000122~negative regulation of transcription from RNA polymerase II promoter,GO:0001649~osteoblast differentiation,GO:0001708~cell fate specification,GO:0001714~endodermal cell fate specification,GO:0002052~positive regulation of neuroblast proliferation,GO:0006351~transcription, DNA-templated,GO:0006355~regulation of transcription, DNA-templated,GO:0006357~regulation of transcription from RNA…	GO:0005634~nucleus,GO:0005654~nucleoplasm,GO:0005667~transcription factor complex,GO:0005737~cytoplasm,GO:0005829~cytosol,GO:0044798~nuclear transcription factor complex,	GO:0000976~transcription regulatory region sequence-specific DNA binding,GO:0000981~RNA polymerase II transcription factor activity, sequence-specific DNA binding,GO:0001077~transcriptional activator activity, RNA polymerase II core promoter proximal region sequence-specific binding,GO:0003677~DNA binding,GO:0003682~chromatin binding,GO:0003700~transcription factor activity, sequence-specific DNA…	IPR009071:High mobility group (HMG) box domain,IPR022097:Transcription factor SOX,
ENSMUSG00000057236	Q60972	RBBP4	Histone-binding protein RBBP4 OS=Mus musculus GN=Rbbp4 PE=1 SV=5 - [RBBP4_MOUSE]	28	8180000	13.8202	2	4	9	9060000	7300000	4586.35	2	24341.7	3	4	4	4	5	GO:0006260~DNA replication,GO:0006335~DNA replication-dependent nucleosome assembly,GO:0006336~DNA replication-independent nucleosome assembly,GO:0006338~chromatin remodeling,GO:0006351~transcription, DNA-templated,GO:0006355~regulation of transcription, DNA-templated,GO:0007049~cell cycle,GO:0016568~chromatin modification,GO:0031497~chromatin assembly,GO:0043044~ATP-dependent chromatin remodelin…	GO:0000790~nuclear chromatin,GO:0005634~nucleus,GO:0005654~nucleoplasm,GO:0016581~NuRD complex,GO:0016589~NURF complex,GO:0033186~CAF-1 complex,GO:0035098~ESC/E(Z) complex,GO:0043234~protein complex,	GO:0000978~RNA polymerase II core promoter proximal region sequence-specific DNA binding,GO:0000980~RNA polymerase II distal enhancer sequence-specific DNA binding,GO:0005515~protein binding,GO:0008094~DNA-dependent ATPase activity,GO:0031492~nucleosomal DNA binding,GO:0042826~histone deacetylase binding,	IPR001680:WD40 repeat,IPR015943:WD40/YVTN repeat-like-containing domain,IPR017986:WD40-repeat-containing domain,IPR019775:WD40 repeat, conserved site,IPR020472:G-protein beta WD-40 repeat,IPR022052:Histone-binding protein RBBP4,
ENSMUSG00000030970	Q91YZ2	CTBP2	C-terminal binding protein 2, isoform CRA_b OS=Mus musculus GN=Ctbp2 PE=2 SV=1 - [Q91YZ2_MOUSE]	29	7490000	7.88683	2	3	6	7240000	7730000	222.336	1	251.037	1	3	3	3	3	GO:0000122~negative regulation of transcription from RNA polymerase II promoter,GO:0006351~transcription, DNA-templated,GO:0006355~regulation of transcription, DNA-templated,GO:0008152~metabolic process,GO:0030154~cell differentiation,GO:0035563~positive regulation of chromatin binding,GO:0045892~negative regulation of transcription, DNA-templated,GO:0045944~positive regulation of transcription f…	GO:0005634~nucleus,GO:0017053~transcriptional repressor complex,GO:0030054~cell junction,GO:0045202~synapse,GO:0097470~ribbon synapse,	GO:0003682~chromatin binding,GO:0003713~transcription coactivator activity,GO:0003714~transcription corepressor activity,GO:0005515~protein binding,GO:0016491~oxidoreductase activity,GO:0016616~oxidoreductase activity, acting on the CH-OH group of donors, NAD or NADP as acceptor,GO:0042803~protein homodimerization activity,GO:0042974~retinoic acid receptor binding,GO:0051287~NAD binding,	IPR006139:D-isomer specific 2-hydroxyacid dehydrogenase, catalytic domain,IPR006140:D-isomer specific 2-hydroxyacid dehydrogenase, NAD-binding,IPR016040:NAD(P)-binding domain,
ENSMUSG00000024406	P20263	POU5F1	POU domain, class 5, transcription factor 1 OS=Mus musculus GN=Pou5f1 PE=1 SV=1 - [PO5F1_MOUSE]	30	7280000	9.63447	4	4	8	1610000	13000000	846.438	3	743.184	4	2	4	4	4	GO:0000122~negative regulation of transcription from RNA polymerase II promoter,GO:0001710~mesodermal cell fate commitment,GO:0001711~endodermal cell fate commitment,GO:0001712~ectodermal cell fate commitment,GO:0001714~endodermal cell fate specification,GO:0001829~trophectodermal cell differentiation,GO:0001832~blastocyst growth,GO:0003130~BMP signaling pathway involved in heart induction,GO:000…	GO:0000790~nuclear chromatin,GO:0005634~nucleus,GO:0005654~nucleoplasm,GO:0005667~transcription factor complex,GO:0005730~nucleolus,GO:0005737~cytoplasm,GO:0005829~cytosol,GO:0017053~transcriptional repressor complex,GO:0044798~nuclear transcription factor complex,	GO:0000976~transcription regulatory region sequence-specific DNA binding,GO:0000978~RNA polymerase II core promoter proximal region sequence-specific DNA binding,GO:0000981~RNA polymerase II transcription factor activity, sequence-specific DNA binding,GO:0001077~transcriptional activator activity, RNA polymerase II core promoter proximal region sequence-specific binding,GO:0001105~RNA polymerase …	IPR000327:POU-specific,IPR001356:Homeodomain,IPR009057:Homeodomain-like,IPR010982:Lambda repressor-like, DNA-binding domain,IPR013847:POU domain,IPR015585:POU domain-containing protein, class 5,IPR017970:Homeobox, conserved site,
ENSMUSG00000031311	Q4FK11	NONO	Non-POU-domain-containing, octamer binding protein OS=Mus musculus GN=Nono PE=2 SV=1 - [Q4FK11_MOUSE]	31	7310000	8.10033	2	3	5	9540000	5090000	28.273	1	520.599	1	2	2	3	3	GO:0000398~mRNA splicing, via spliceosome,GO:0006281~DNA repair,GO:0006310~DNA recombination,GO:0006351~transcription, DNA-templated,GO:0006355~regulation of transcription, DNA-templated,GO:0006397~mRNA processing,GO:0006974~cellular response to DNA damage stimulus,GO:0007623~circadian rhythm,GO:0008380~RNA splicing,GO:0042752~regulation of circadian rhythm,GO:0045892~negative regulation of trans…	GO:0005634~nucleus,GO:0005654~nucleoplasm,GO:0016020~membrane,GO:0016363~nuclear matrix,GO:0042382~paraspeckles,GO:0090575~RNA polymerase II transcription factor complex,	GO:0000166~nucleotide binding,GO:0000980~RNA polymerase II distal enhancer sequence-specific DNA binding,GO:0001047~core promoter binding,GO:0003676~nucleic acid binding,GO:0003677~DNA binding,GO:0003682~chromatin binding,GO:0003723~RNA binding,GO:0005515~protein binding,GO:0042802~identical protein binding,GO:0044822~poly(A) RNA binding,	IPR000504:RNA recognition motif domain,IPR012677:Nucleotide-binding, alpha-beta plait,IPR012975:NOPS,
ENSMUSG00000004980	O88569	HNRNPA2B1	Isoform 3 of Heterogeneous nuclear ribonucleoproteins A2/B1 OS=Mus musculus GN=Hnrnpa2b1 - [ROA2_MOUSE]	32	7170000	10.7254	4	4	13	5520000	8830000	118.859	5	3267.11	6	3	6	3	7	GO:0000122~negative regulation of transcription from RNA polymerase II promoter,GO:0000398~mRNA splicing, via spliceosome,GO:0006397~mRNA processing,GO:0006406~mRNA export from nucleus,GO:0006810~transport,GO:0008380~RNA splicing,GO:0016233~telomere capping,GO:0031053~primary miRNA processing,GO:0048025~negative regulation of mRNA splicing, via spliceosome,GO:0050658~RNA transport,GO:0051028~mRNA…	GO:0000785~chromatin,GO:0005576~extracellular region,GO:0005634~nucleus,GO:0005654~nucleoplasm,GO:0005681~spliceosomal complex,GO:0005737~cytoplasm,GO:0016020~membrane,GO:0030529~ribonucleoprotein complex,GO:0043005~neuron projection,GO:0043025~neuronal cell body,GO:0043204~perikaryon,GO:0070062~extracellular exosome,GO:0071013~catalytic step 2 spliceosome,GO:0071598~neuronal ribonucleoprotein gr…	GO:0000166~nucleotide binding,GO:0001069~regulatory region RNA binding,GO:0003676~nucleic acid binding,GO:0003723~RNA binding,GO:0003730~mRNA 3'-UTR binding,GO:0035198~miRNA binding,GO:0043047~single-stranded telomeric DNA binding,GO:0044822~poly(A) RNA binding,GO:0097157~pre-mRNA intronic binding,GO:1990247~N6-methyladenosine-containing RNA binding,GO:1990715~mRNA CDS binding,	IPR000504:RNA recognition motif domain,IPR012677:Nucleotide-binding, alpha-beta plait,
ENSMUSG00000020719	Q61656	DDX5	Probable ATP-dependent RNA helicase DDX5 OS=Mus musculus GN=Ddx5 PE=1 SV=2 - [DDX5_MOUSE]	33	6980000	10.9773	5	9	20	6830000	7130000	828.121	4	3203.84	4	7	10	7	10	GO:0000122~negative regulation of transcription from RNA polymerase II promoter,GO:0000381~regulation of alternative mRNA splicing, via spliceosome,GO:0001701~in utero embryonic development,GO:0006351~transcription, DNA-templated,GO:0006355~regulation of transcription, DNA-templated,GO:0006397~mRNA processing,GO:0007623~circadian rhythm,GO:0008380~RNA splicing,GO:0009299~mRNA transcription,GO:001…	GO:0005634~nucleus,GO:0005654~nucleoplasm,GO:0005681~spliceosomal complex,GO:0005730~nucleolus,GO:0016020~membrane,GO:0030529~ribonucleoprotein complex,GO:0070062~extracellular exosome,GO:0071013~catalytic step 2 spliceosome,	GO:0000166~nucleotide binding,GO:0003676~nucleic acid binding,GO:0003712~transcription cofactor activity,GO:0003713~transcription coactivator activity,GO:0003723~RNA binding,GO:0003724~RNA helicase activity,GO:0004004~ATP-dependent RNA helicase activity,GO:0004386~helicase activity,GO:0005515~protein binding,GO:0005516~calmodulin binding,GO:0005524~ATP binding,GO:0016787~hydrolase activity,GO:001…	IPR000629:RNA helicase, ATP-dependent, DEAD-box, conserved site,IPR001650:Helicase, C-terminal,IPR011545:DNA/RNA helicase, DEAD/DEAH box type, N-terminal,IPR012587:P68HR,IPR014001:Helicase, superfamily 1/2, ATP-binding domain,IPR014014:RNA helicase, DEAD-box type, Q motif,IPR027417:P-loop containing nucleoside triphosphate hydrolase,
ENSMUSG00000043091	P68373	TUBA1C	Tubulin alpha-1C chain OS=Mus musculus GN=Tuba1c PE=1 SV=1 - [TBA1C_MOUSE]	34	6840000	8.21988	4	4	6	10400000	3260000	25.24	1	571.054	4	2	2	4	4	GO:0007017~microtubule-based process,	GO:0005634~nucleus,GO:0005737~cytoplasm,GO:0005856~cytoskeleton,GO:0005874~microtubule,GO:0005881~cytoplasmic microtubule,GO:0031982~vesicle,	GO:0000166~nucleotide binding,GO:0003924~GTPase activity,GO:0005200~structural constituent of cytoskeleton,GO:0005525~GTP binding,	IPR000217:Tubulin,IPR002452:Alpha tubulin,IPR003008:Tubulin/FtsZ, GTPase domain,IPR008280:Tubulin/FtsZ, C-terminal,IPR017975:Tubulin, conserved site,IPR018316:Tubulin/FtsZ, 2-layer sandwich domain,IPR023123:Tubulin, C-terminal,
ENSMUSG00000006498	Q8CB58	PTBP1	MCG13402, isoform CRA_d OS=Mus musculus GN=Ptbp1 PE=2 SV=1 - [Q8CB58_MOUSE]	35	6010000	12.6662	2	2	4	7020000	5000000	3342.03	1	9657.57	3	1	1	2	3	GO:0000381~regulation of alternative mRNA splicing, via spliceosome,GO:0000956~nuclear-transcribed mRNA catabolic process,GO:0006259~DNA metabolic process,GO:0006397~mRNA processing,GO:0008380~RNA splicing,GO:0010976~positive regulation of neuron projection development,GO:0032024~positive regulation of insulin secretion,GO:0033119~negative regulation of RNA splicing,GO:0045727~positive regulation…	GO:0005634~nucleus,GO:0005737~cytoplasm,GO:0016020~membrane,GO:0044306~neuron projection terminus,GO:0070062~extracellular exosome,	GO:0000014~single-stranded DNA endodeoxyribonuclease activity,GO:0000166~nucleotide binding,GO:0001069~regulatory region RNA binding,GO:0003676~nucleic acid binding,GO:0003697~single-stranded DNA binding,GO:0003723~RNA binding,GO:0003729~mRNA binding,GO:0005515~protein binding,GO:0036002~pre-mRNA binding,GO:0043565~sequence-specific DNA binding,GO:0044822~poly(A) RNA binding,	IPR000504:RNA recognition motif domain,IPR006536:HnRNP-L/PTB/hephaestus splicing factor,IPR012677:Nucleotide-binding, alpha-beta plait,
ENSMUSG00000046434	P49312	HNRNPA1	Heterogeneous nuclear ribonucleoprotein A1 OS=Mus musculus GN=Hnrnpa1 PE=1 SV=2 - [ROA1_MOUSE]	36	6740000	10.5117	4	4	11	7380000	6090000	313.3	4	2606.56	6	3	4	3	7	GO:0000380~alternative mRNA splicing, via spliceosome,GO:0006397~mRNA processing,GO:0006810~transport,GO:0008380~RNA splicing,GO:0051028~mRNA transport,	GO:0005634~nucleus,GO:0005654~nucleoplasm,GO:0005681~spliceosomal complex,GO:0005737~cytoplasm,GO:0030529~ribonucleoprotein complex,	GO:0000166~nucleotide binding,GO:0003676~nucleic acid binding,GO:0003723~RNA binding,	IPR000504:RNA recognition motif domain,IPR012677:Nucleotide-binding, alpha-beta plait,IPR021662:Nuclear factor hnRNPA1,
ENSMUSG00000022205	P11031	SUB1	Activated RNA polymerase II transcriptional coactivator p15 OS=Mus musculus GN=Sub1 PE=1 SV=3 - [TCP4_MOUSE]	37	5470000	13.4896	3	3	5	5500000	5450000	32.437	2	22971.8	3	2	2	3	3	GO:0006351~transcription, DNA-templated,GO:0006355~regulation of transcription, DNA-templated,GO:0006357~regulation of transcription from RNA polymerase II promoter,GO:0060395~SMAD protein signal transduction,	GO:0005634~nucleus,GO:0005667~transcription factor complex,GO:0005730~nucleolus,GO:0070062~extracellular exosome,	GO:0001205~transcriptional activator activity, RNA polymerase II distal enhancer sequence-specific binding,GO:0003677~DNA binding,GO:0003697~single-stranded DNA binding,GO:0003713~transcription coactivator activity,GO:0044822~poly(A) RNA binding,	IPR003173:Transcriptional coactivator p15,IPR009044:ssDNA-binding transcriptional regulator,
ENSMUSG00000029430	P62827	RAN	GTP-binding nuclear protein Ran OS=Mus musculus GN=Ran PE=1 SV=3 - [RAN_MOUSE]	38	5590000	12.6254	3	3	7	5510000	5670000	519.19	4	12117.9	3	3	4	3	3	GO:0000054~ribosomal subunit export from nucleus,GO:0000055~ribosomal large subunit export from nucleus,GO:0000056~ribosomal small subunit export from nucleus,GO:0000060~protein import into nucleus, translocation,GO:0006606~protein import into nucleus,GO:0006611~protein export from nucleus,GO:0006810~transport,GO:0006886~intracellular protein transport,GO:0006913~nucleocytoplasmic transport,GO:00…	GO:0000785~chromatin,GO:0001673~male germ cell nucleus,GO:0002177~manchette,GO:0005634~nucleus,GO:0005635~nuclear envelope,GO:0005643~nuclear pore,GO:0005654~nucleoplasm,GO:0005730~nucleolus,GO:0005737~cytoplasm,GO:0005814~centriole,GO:0016020~membrane,GO:0030496~midbody,GO:0036126~sperm flagellum,GO:0042565~RNA nuclear export complex,GO:0043234~protein complex,GO:0055037~recycling endosome,GO:00…	GO:0000166~nucleotide binding,GO:0003924~GTPase activity,GO:0005515~protein binding,GO:0005525~GTP binding,GO:0019003~GDP binding,GO:0019904~protein domain specific binding,GO:0032403~protein complex binding,GO:0044822~poly(A) RNA binding,GO:0045505~dynein intermediate chain binding,GO:0061676~importin-alpha family protein binding,GO:0070883~pre-miRNA binding,	IPR001806:Small GTPase superfamily,IPR002041:Ran GTPase,IPR005225:Small GTP-binding protein domain,IPR027417:P-loop containing nucleoside triphosphate hydrolase,
ENSMUSG00000021255	A2RTQ7	ESRRB	Estrogen related receptor, beta OS=Mus musculus GN=Esrrb PE=2 SV=2 - [A2RTQ7_MOUSE]	39	5380000	10.2615	10	10	24	3810000	6950000	338.076	7	2116.9	13	6	9	8	15	GO:0001701~in utero embryonic development,GO:0001831~trophectodermal cellular morphogenesis,GO:0001834~trophectodermal cell proliferation,GO:0001892~embryonic placenta development,GO:0006351~transcription, DNA-templated,GO:0006355~regulation of transcription, DNA-templated,GO:0019827~stem cell maintenance,GO:0043401~steroid hormone mediated signaling pathway,GO:0045944~positive regulation of tran…	GO:0005634~nucleus,	GO:0000980~RNA polymerase II distal enhancer sequence-specific DNA binding,GO:0003677~DNA binding,GO:0003700~transcription factor activity, sequence-specific DNA binding,GO:0003707~steroid hormone receptor activity,GO:0003713~transcription coactivator activity,GO:0005496~steroid binding,GO:0005515~protein binding,GO:0008134~transcription factor binding,GO:0008270~zinc ion binding,GO:0043565~seque…	IPR000536:Nuclear hormone receptor, ligand-binding, core,IPR001628:Zinc finger, nuclear hormone receptor-type,IPR001723:Steroid hormone receptor,IPR013088:Zinc finger, NHR/GATA-type,IPR024178:Oestrogen receptor/oestrogen-related receptor,IPR027289:Oestrogen-related receptor,
ENSMUSG00000026234	P09405	NCL	Nucleolin OS=Mus musculus GN=Ncl PE=1 SV=2 - [NUCL_MOUSE]	40	5330000	11.5378	10	10	21	5250000	5410000	138.425	8	5807.87	9	7	11	8	10	GO:0001525~angiogenesis,GO:0006897~endocytosis,GO:0032760~positive regulation of tumor necrosis factor production,GO:0043066~negative regulation of apoptotic process,GO:0045944~positive regulation of transcription from RNA polymerase II promoter,GO:0071222~cellular response to lipopolysaccharide,GO:1901838~positive regulation of transcription of nuclear large rRNA transcript from RNA polymerase I…	GO:0001650~fibrillar center,GO:0001651~dense fibrillar component,GO:0005634~nucleus,GO:0005654~nucleoplasm,GO:0005730~nucleolus,GO:0005737~cytoplasm,GO:0005938~cell cortex,GO:0009986~cell surface,GO:0016020~membrane,GO:0030529~ribonucleoprotein complex,GO:0036464~cytoplasmic ribonucleoprotein granule,GO:0070062~extracellular exosome,	GO:0000166~nucleotide binding,GO:0003676~nucleic acid binding,GO:0003677~DNA binding,GO:0003697~single-stranded DNA binding,GO:0003723~RNA binding,GO:0005102~receptor binding,GO:0005509~calcium ion binding,GO:0005515~protein binding,GO:0008022~protein C-terminus binding,GO:0035368~selenocysteine insertion sequence binding,GO:0042134~rRNA primary transcript binding,GO:0042162~telomeric DNA binding…	IPR000504:RNA recognition motif domain,IPR012677:Nucleotide-binding, alpha-beta plait,
ENSMUSG00000042079	Q9Z2X1	HNRNPF	Heterogeneous nuclear ribonucleoprotein F OS=Mus musculus GN=Hnrnpf PE=1 SV=3 - [HNRPF_MOUSE]	41	5280000	11.2135	4	5	13	5950000	4610000	164.085	3	4585.37	5	2	6	5	7	GO:0006397~mRNA processing,GO:0008380~RNA splicing,GO:0043484~regulation of RNA splicing,	GO:0005634~nucleus,GO:0005654~nucleoplasm,GO:0005681~spliceosomal complex,GO:0005737~cytoplasm,GO:0016020~membrane,GO:0030529~ribonucleoprotein complex,GO:0071013~catalytic step 2 spliceosome,	GO:0000166~nucleotide binding,GO:0003676~nucleic acid binding,GO:0003723~RNA binding,GO:0003727~single-stranded RNA binding,GO:0008134~transcription factor binding,GO:0017025~TBP-class protein binding,GO:0044822~poly(A) RNA binding,	IPR000504:RNA recognition motif domain,IPR012677:Nucleotide-binding, alpha-beta plait,IPR012996:Zinc finger, CHHC-type,
ENSMUSG00000027709	Q99MR8	MCCC1	Methylcrotonoyl-CoA carboxylase subunit alpha, mitochondrial OS=Mus musculus GN=Mccc1 PE=2 SV=2 - [MCCA_MOUSE]	42	5230000	11.3456	10	10	26	4620000	5840000	967.809	11	4236.79	12	9	12	10	14		GO:0002169~3-methylcrotonyl-CoA carboxylase complex, mitochondrial,GO:0005739~mitochondrion,GO:0005743~mitochondrial inner membrane,	GO:0000166~nucleotide binding,GO:0003824~catalytic activity,GO:0004075~biotin carboxylase activity,GO:0004485~methylcrotonoyl-CoA carboxylase activity,GO:0005524~ATP binding,GO:0016874~ligase activity,GO:0046872~metal ion binding,	IPR000089:Biotin/lipoyl attachment,IPR001882:Biotin-binding site,IPR005479:Carbamoyl-phosphate synthetase large subunit-like, ATP-binding domain,IPR005481:Carbamoyl-phosphate synthase, large subunit, N-terminal,IPR005482:Biotin carboxylase, C-terminal,IPR011053:Single hybrid motif,IPR011054:Rudiment single hybrid motif,IPR011761:ATP-grasp fold,IPR011764:Biotin carboxylation domain,IPR013815:ATP-g…
ENSMUSG00000056201	P18760	CFL1	Cofilin-1 OS=Mus musculus GN=Cfl1 PE=1 SV=3 - [COF1_MOUSE]	43	4910000	9.79765	3	3	10	3870000	5950000	90.378	5	1689.61	5	3	5	3	5	GO:0000281~mitotic cytokinesis,GO:0001755~neural crest cell migration,GO:0001842~neural fold formation,GO:0006468~protein phosphorylation,GO:0006606~protein import into nucleus,GO:0006928~movement of cell or subcellular component,GO:0007010~cytoskeleton organization,GO:0007015~actin filament organization,GO:0022604~regulation of cell morphogenesis,GO:0030010~establishment of cell polarity,GO:0030…	GO:0005615~extracellular space,GO:0005622~intracellular,GO:0005634~nucleus,GO:0005737~cytoplasm,GO:0005856~cytoskeleton,GO:0005886~plasma membrane,GO:0005911~cell-cell junction,GO:0005925~focal adhesion,GO:0015629~actin cytoskeleton,GO:0016020~membrane,GO:0030027~lamellipodium,GO:0030864~cortical actin cytoskeleton,GO:0031252~cell leading edge,GO:0031982~vesicle,GO:0042995~cell projection,GO:0070…	GO:0003779~actin binding,	IPR002108:Actin-binding, cofilin/tropomyosin type,IPR017904:ADF/Cofilin/Destrin,IPR027234:Cofilin 1/2,
ENSMUSG00000055065	Q501J6	DDX17	Probable ATP-dependent RNA helicase DDX17 OS=Mus musculus GN=Ddx17 PE=2 SV=1 - [DDX17_MOUSE]	44	5040000	7.4283	4	8	18	4020000	6070000	277.724	4	66.762	1	7	11	5	7	GO:0006351~transcription, DNA-templated,GO:0006355~regulation of transcription, DNA-templated,GO:0009791~post-embryonic development,GO:0010501~RNA secondary structure unwinding,GO:0033148~positive regulation of intracellular estrogen receptor signaling pathway,GO:0045893~positive regulation of transcription, DNA-templated,GO:0045944~positive regulation of transcription from RNA polymerase II prom…	GO:0005634~nucleus,GO:0005654~nucleoplasm,GO:0016020~membrane,	GO:0000166~nucleotide binding,GO:0003676~nucleic acid binding,GO:0003713~transcription coactivator activity,GO:0003723~RNA binding,GO:0004004~ATP-dependent RNA helicase activity,GO:0004386~helicase activity,GO:0005515~protein binding,GO:0005524~ATP binding,GO:0016787~hydrolase activity,GO:0030331~estrogen receptor binding,GO:0044822~poly(A) RNA binding,	IPR000629:RNA helicase, ATP-dependent, DEAD-box, conserved site,IPR001650:Helicase, C-terminal,IPR011545:DNA/RNA helicase, DEAD/DEAH box type, N-terminal,IPR014001:Helicase, superfamily 1/2, ATP-binding domain,IPR014014:RNA helicase, DEAD-box type, Q motif,IPR027417:P-loop containing nucleoside triphosphate hydrolase,
ENSMUSG00000004951	D3YZ06	HSPB1	Heat shock protein beta-1 OS=Mus musculus GN=Hspb1 PE=3 SV=1 - [D3YZ06_MOUSE]	45	4830000	4.73067	2	2	3	4930000	4740000	35.997	2	17.104	1	2	2	1	1	GO:0006469~negative regulation of protein kinase activity,GO:0006986~response to unfolded protein,GO:0032731~positive regulation of interleukin-1 beta production,GO:0035556~intracellular signal transduction,GO:0035924~cellular response to vascular endothelial growth factor stimulus,GO:0038033~positive regulation of endothelial cell chemotaxis by VEGF-activated vascular endothelial growth factor r…	GO:0000502~proteasome complex,GO:0005615~extracellular space,GO:0005622~intracellular,GO:0005634~nucleus,GO:0005737~cytoplasm,GO:0005856~cytoskeleton,GO:0005886~plasma membrane,GO:0005925~focal adhesion,GO:0030018~Z disc,GO:0030424~axon,GO:0030425~dendrite,GO:0031430~M band,GO:0031674~I band,GO:0043204~perikaryon,GO:0043292~contractile fiber,GO:0045202~synapse,GO:0070062~extracellular exosome,GO:…	GO:0005080~protein kinase C binding,GO:0008426~protein kinase C inhibitor activity,GO:0019901~protein kinase binding,GO:0042802~identical protein binding,GO:0043130~ubiquitin binding,GO:0044822~poly(A) RNA binding,	IPR001436:Alpha crystallin/Heat shock protein,IPR002068:Alpha crystallin/Hsp20 domain,IPR008978:HSP20-like chaperone,
ENSMUSG00000057666	F8WJL5	GAPDH	Glyceraldehyde-3-phosphate dehydrogenase OS=Mus musculus GN=Gapdh PE=3 SV=1 - [F8WJL5_MOUSE]	46	4820000	10.9349	5	5	18	4830000	4800000	112.216	6	3803.05	7	4	9	4	9	GO:0000226~microtubule cytoskeleton organization,GO:0005975~carbohydrate metabolic process,GO:0006094~gluconeogenesis,GO:0006096~glycolytic process,GO:0006915~apoptotic process,GO:0007275~multicellular organismal development,GO:0017148~negative regulation of translation,GO:0035606~peptidyl-cysteine S-trans-nitrosylation,GO:0050821~protein stabilization,GO:0051402~neuron apoptotic process,GO:00603…	GO:0005634~nucleus,GO:0005737~cytoplasm,GO:0005739~mitochondrion,GO:0005811~lipid particle,GO:0005829~cytosol,GO:0005886~plasma membrane,GO:0015630~microtubule cytoskeleton,GO:0016020~membrane,GO:0030529~ribonucleoprotein complex,GO:0031965~nuclear membrane,GO:0031982~vesicle,GO:0043231~intracellular membrane-bounded organelle,GO:0070062~extracellular exosome,GO:0097452~GAIT complex,	GO:0004365~glyceraldehyde-3-phosphate dehydrogenase (NAD+) (phosphorylating) activity,GO:0008017~microtubule binding,GO:0035605~peptidyl-cysteine S-nitrosylase activity,GO:0042802~identical protein binding,	IPR006424:Glyceraldehyde-3-phosphate dehydrogenase, type I,IPR016040:NAD(P)-binding domain,IPR020828:Glyceraldehyde 3-phosphate dehydrogenase, NAD(P) binding domain,IPR020829:Glyceraldehyde 3-phosphate dehydrogenase, catalytic domain,IPR020830:Glyceraldehyde 3-phosphate dehydrogenase, active site,IPR020831:Glyceraldehyde/Erythrose phosphate dehydrogenase family,
ENSMUSG00000001910	Q7TSZ8	NACC1	Nucleus accumbens-associated protein 1 OS=Mus musculus GN=Nacc1 PE=1 SV=1 - [NACC1_MOUSE]	47	4680000	12.5977	3	3	8	4930000	4430000	3177.75	3	9219.57	5	3	3	3	5	GO:0006351~transcription, DNA-templated,GO:0006355~regulation of transcription, DNA-templated,GO:0008284~positive regulation of cell proliferation,GO:0045892~negative regulation of transcription, DNA-templated,GO:0051260~protein homooligomerization,	GO:0005634~nucleus,GO:0005737~cytoplasm,GO:0016604~nuclear body,	GO:0005515~protein binding,	IPR000210:BTB/POZ-like,IPR011333:BTB/POZ fold,IPR018379:BEN domain,
ENSMUSG00000041859	P25206	MCM3	DNA replication licensing factor MCM3 OS=Mus musculus GN=Mcm3 PE=1 SV=2 - [MCM3_MOUSE]	48	4730000	10.64	11	11	23	4370000	5100000	188.646	9	3002.78	11	8	12	9	11	GO:0006260~DNA replication,GO:0006270~DNA replication initiation,GO:0007049~cell cycle,	GO:0000784~nuclear chromosome, telomeric region,GO:0005634~nucleus,GO:0005654~nucleoplasm,GO:0005737~cytoplasm,GO:0005813~centrosome,GO:0016020~membrane,GO:0042555~MCM complex,GO:0043231~intracellular membrane-bounded organelle,GO:0048471~perinuclear region of cytoplasm,	GO:0000166~nucleotide binding,GO:0003677~DNA binding,GO:0003678~DNA helicase activity,GO:0004386~helicase activity,GO:0005524~ATP binding,GO:0016787~hydrolase activity,	IPR001208:Mini-chromosome maintenance, DNA-dependent ATPase,IPR003593:AAA+ ATPase domain,IPR008046:DNA replication licensing factor Mcm3,IPR012340:Nucleic acid-binding, OB-fold,IPR018525:Mini-chromosome maintenance, conserved site,IPR027417:P-loop containing nucleoside triphosphate hydrolase,
ENSMUSG00000026398	Q1WLP7	NR5A2	Liver receptor-like protein 1 variant 2 OS=Mus musculus GN=Nr5a2 PE=2 SV=1 - [Q1WLP7_MOUSE]	49	4620000	12.2757	3	3	9	4390000	4840000	800.962	4	9116.02	3	3	5	3	4	GO:0006351~transcription, DNA-templated,GO:0006355~regulation of transcription, DNA-templated,GO:0008206~bile acid metabolic process,GO:0009755~hormone-mediated signaling pathway,GO:0030522~intracellular receptor signaling pathway,GO:0030855~epithelial cell differentiation,GO:0042127~regulation of cell proliferation,GO:0042632~cholesterol homeostasis,GO:0043401~steroid hormone mediated signaling …	GO:0005634~nucleus,GO:0005737~cytoplasm,GO:0090575~RNA polymerase II transcription factor complex,	GO:0000978~RNA polymerase II core promoter proximal region sequence-specific DNA binding,GO:0000980~RNA polymerase II distal enhancer sequence-specific DNA binding,GO:0001077~transcriptional activator activity, RNA polymerase II core promoter proximal region sequence-specific binding,GO:0003677~DNA binding,GO:0003682~chromatin binding,GO:0003690~double-stranded DNA binding,GO:0003700~transcriptio…	IPR000536:Nuclear hormone receptor, ligand-binding, core,IPR001628:Zinc finger, nuclear hormone receptor-type,IPR001723:Steroid hormone receptor,IPR013088:Zinc finger, NHR/GATA-type,IPR016355:Steroidogenic factor 1,
ENSMUSG00000040945	Q8BK67	RCC2	Protein RCC2 OS=Mus musculus GN=Rcc2 PE=2 SV=1 - [RCC2_MOUSE]	50	4590000	12.3024	3	3	9	5210000	3960000	638.231	4	9464.41	5	2	4	3	5	GO:0007049~cell cycle,GO:0007067~mitotic nuclear division,GO:0007229~integrin-mediated signaling pathway,GO:0010762~regulation of fibroblast migration,GO:0010971~positive regulation of G2/M transition of mitotic cell cycle,GO:0030334~regulation of cell migration,GO:0034260~negative regulation of GTPase activity,GO:0045184~establishment of protein localization,GO:0048041~focal adhesion assembly,GO…	GO:0000775~chromosome, centromeric region,GO:0005634~nucleus,GO:0005694~chromosome,GO:0005737~cytoplasm,GO:0005856~cytoskeleton,GO:0005874~microtubule,GO:0005886~plasma membrane,GO:0016020~membrane,GO:0030496~midbody,GO:0031901~early endosome membrane,GO:0034506~chromosome, centromeric core domain,GO:1990023~mitotic spindle midzone,	GO:0008017~microtubule binding,GO:0019901~protein kinase binding,GO:0019904~protein domain specific binding,GO:0031267~small GTPase binding,GO:0044822~poly(A) RNA binding,GO:0048365~Rac GTPase binding,	IPR000408:Regulator of chromosome condensation, RCC1,IPR009091:Regulator of chromosome condensation 1/beta-lactamase-inhibitor protein II,
ENSMUSG00000030795	G3UXT7	FUS	RNA-binding protein FUS (Fragment) OS=Mus musculus GN=Fus PE=4 SV=1 - [G3UXT7_MOUSE]	51	4570000	10.1511	3	3	6	5120000	4020000	231.813	3	2042.24	3	2	3	2	3	GO:0071277~cellular response to calcium ion,	GO:0005634~nucleus,GO:0005737~cytoplasm,GO:0005844~polysome,GO:0030425~dendrite,GO:0043025~neuronal cell body,GO:0043197~dendritic spine,GO:0043204~perikaryon,GO:0044327~dendritic spine head,GO:0048471~perinuclear region of cytoplasm,	GO:0030331~estrogen receptor binding,GO:0031489~myosin V binding,GO:0035255~ionotropic glutamate receptor binding,GO:0046965~retinoid X receptor binding,GO:0046966~thyroid hormone receptor binding,	IPR000504:RNA recognition motif domain,IPR001876:Zinc finger, RanBP2-type,IPR012677:Nucleotide-binding, alpha-beta plait,
ENSMUSG00000051695	P60335	PCBP1	Poly(rC)-binding protein 1 OS=Mus musculus GN=Pcbp1 PE=1 SV=1 - [PCBP1_MOUSE]	52	4580000	13.9085	2	5	11	3350000	5810000	2428.05	2	28326.8	2	4	5	5	6	GO:0006397~mRNA processing,	GO:0005634~nucleus,GO:0005654~nucleoplasm,GO:0005737~cytoplasm,GO:0016020~membrane,GO:0030529~ribonucleoprotein complex,GO:0043231~intracellular membrane-bounded organelle,GO:0070062~extracellular exosome,	GO:0003676~nucleic acid binding,GO:0003677~DNA binding,GO:0003697~single-stranded DNA binding,GO:0003723~RNA binding,GO:0003729~mRNA binding,GO:0005515~protein binding,GO:0008494~translation activator activity,GO:0044822~poly(A) RNA binding,	IPR004087:K Homology domain,IPR004088:K Homology domain, type 1,
ENSMUSG00000078812	P63242	EIF5A	Eukaryotic translation initiation factor 5A-1 OS=Mus musculus GN=Eif5a PE=1 SV=2 - [IF5A1_MOUSE]	53	4550000	13.8561	3	3	4	3100000	5990000	500.301	3	29156.7	1	3	3	1	1	GO:0006406~mRNA export from nucleus,GO:0006412~translation,GO:0006414~translational elongation,GO:0006452~translational frameshifting,GO:0006611~protein export from nucleus,GO:0006810~transport,GO:0006915~apoptotic process,GO:0007204~positive regulation of cytosolic calcium ion concentration,GO:0008284~positive regulation of cell proliferation,GO:0010666~positive regulation of cardiac muscle cell…	GO:0005634~nucleus,GO:0005642~annulate lamellae,GO:0005643~nuclear pore,GO:0005737~cytoplasm,GO:0005783~endoplasmic reticulum,GO:0005829~cytosol,GO:0016020~membrane,GO:0030425~dendrite,GO:0043025~neuronal cell body,GO:0070062~extracellular exosome,	GO:0003723~RNA binding,GO:0003746~translation elongation factor activity,GO:0017070~U6 snRNA binding,GO:0043022~ribosome binding,GO:0044822~poly(A) RNA binding,GO:0047485~protein N-terminus binding,	IPR001884:Translation elongation factor IF5A,IPR008991:Translation protein SH3-like domain,IPR012340:Nucleic acid-binding, OB-fold,IPR014722:Ribosomal protein L2 domain 2,IPR019769:Translation elongation factor, IF5A, hypusine site,IPR020189:Translation elongation factor, IF5A C-terminal,
N/A	D3Z351	HMG1L1	MCG1219 OS=Mus musculus GN=Hmg1l1 PE=4 SV=2 - [D3Z351_MOUSE]	54	4530000	10.1175	3	4	13	2090000	6970000	478.747	4	1743.04	3	2	8	4	5	NA	NA	NA	NA
ENSMUSG00000031715	Q91ZW3	SMARCA5	SWI/SNF-related matrix-associated actin-dependent regulator of chromatin subfamily A member 5 OS=Mus musculus GN=Smarca5 PE=1 SV=1 - [SMCA5_MOUSE]	55	4500000	12.2545	12	12	23	5200000	3800000	826.676	12	8945.47	10	12	12	9	11	GO:0000183~chromatin silencing at rDNA,GO:0006302~double-strand break repair,GO:0006333~chromatin assembly or disassembly,GO:0006334~nucleosome assembly,GO:0006338~chromatin remodeling,GO:0006352~DNA-templated transcription, initiation,GO:0009790~embryo development,GO:0016568~chromatin modification,GO:0016584~nucleosome positioning,GO:0043044~ATP-dependent chromatin remodeling,GO:0045893~positive…	GO:0000793~condensed chromosome,GO:0005634~nucleus,GO:0005677~chromatin silencing complex,GO:0005730~nucleolus,GO:0016589~NURF complex,GO:0031010~ISWI-type complex,GO:0031213~RSF complex,GO:0043596~nuclear replication fork,	GO:0000166~nucleotide binding,GO:0003676~nucleic acid binding,GO:0003677~DNA binding,GO:0004386~helicase activity,GO:0005515~protein binding,GO:0005524~ATP binding,GO:0016787~hydrolase activity,GO:0016818~hydrolase activity, acting on acid anhydrides, in phosphorus-containing anhydrides,GO:0016887~ATPase activity,GO:0031491~nucleosome binding,GO:0042393~histone binding,	IPR000330:SNF2-related,IPR001005:SANT/Myb domain,IPR001650:Helicase, C-terminal,IPR009057:Homeodomain-like,IPR014001:Helicase, superfamily 1/2, ATP-binding domain,IPR015194:ISWI HAND domain,IPR015195:SLIDE domain,IPR017884:SANT domain,IPR020838:DBINO domain,IPR027417:P-loop containing nucleoside triphosphate hydrolase,
ENSMUSG00000041459	F8WIJ9	TARDBP	TAR DNA-binding protein 43 OS=Mus musculus GN=Tardbp PE=4 SV=1 - [F8WIJ9_MOUSE]	56	4230000	12.0904	2	2	4	5440000	3030000	13.771	1	8707.92	2	1	1	2	3	GO:0001933~negative regulation of protein phosphorylation,GO:0006351~transcription, DNA-templated,GO:0006355~regulation of transcription, DNA-templated,GO:0006397~mRNA processing,GO:0008380~RNA splicing,GO:0010629~negative regulation of gene expression,GO:0030264~nuclear fragmentation involved in apoptotic nuclear change,GO:0043922~negative regulation by host of viral transcription,GO:0051726~reg…	GO:0005634~nucleus,GO:0005654~nucleoplasm,	GO:0000166~nucleotide binding,GO:0001205~transcriptional activator activity, RNA polymerase II distal enhancer sequence-specific binding,GO:0003676~nucleic acid binding,GO:0003677~DNA binding,GO:0003690~double-stranded DNA binding,GO:0003723~RNA binding,GO:0003730~mRNA 3'-UTR binding,GO:0005515~protein binding,GO:0042802~identical protein binding,GO:0044822~poly(A) RNA binding,	IPR000504:RNA recognition motif domain,IPR012677:Nucleotide-binding, alpha-beta plait,
ENSMUSG00000002718	F6ZEW4	CSE1L	Exportin-2 (Fragment) OS=Mus musculus GN=Cse1l PE=4 SV=1 - [F6ZEW4_MOUSE]	57	4440000	7.81332	2	3	4	7800000	1070000	406.607	2	43.249	1	3	3	1	1	GO:0006606~protein import into nucleus,GO:0006611~protein export from nucleus,GO:0006810~transport,GO:0006886~intracellular protein transport,GO:0015031~protein transport,	GO:0005634~nucleus,GO:0005635~nuclear envelope,GO:0005654~nucleoplasm,GO:0005737~cytoplasm,GO:0005829~cytosol,GO:0016020~membrane,GO:0070062~extracellular exosome,	GO:0005049~nuclear export signal receptor activity,GO:0005515~protein binding,GO:0008536~Ran GTPase binding,	IPR001494:Importin-beta, N-terminal,IPR005043:CAS/CSE, C-terminal,IPR011989:Armadillo-like helical,IPR013713:Exportin/Importin, Cse1-like,IPR016024:Armadillo-type fold,
ENSMUSG00000029833	Q64127	TRIM24	Isoform Short of Transcription intermediary factor 1-alpha OS=Mus musculus GN=Trim24 - [TIF1A_MOUSE]	58	3980000	12.0675	6	7	17	3350000	4610000	779.64	7	7804.72	8	4	8	5	9	GO:0006351~transcription, DNA-templated,GO:0006355~regulation of transcription, DNA-templated,GO:0006468~protein phosphorylation,GO:0008285~negative regulation of cell proliferation,GO:0010628~positive regulation of gene expression,GO:0016567~protein ubiquitination,GO:0030163~protein catabolic process,GO:0031647~regulation of protein stability,GO:0042981~regulation of apoptotic process,GO:0045892…	GO:0005622~intracellular,GO:0005634~nucleus,GO:0005719~nuclear euchromatin,GO:0005726~perichromatin fibrils,GO:0005730~nucleolus,GO:0005737~cytoplasm,	GO:0002039~p53 binding,GO:0003677~DNA binding,GO:0003682~chromatin binding,GO:0003713~transcription coactivator activity,GO:0004672~protein kinase activity,GO:0004842~ubiquitin-protein transferase activity,GO:0005515~protein binding,GO:0008270~zinc ion binding,GO:0008766~UDP-N-acetylmuramoylalanyl-D-glutamyl-2,6-diaminopimelate-D-alanyl-D-alanine ligase activity,GO:0016874~ligase activity,GO:0016…	IPR000315:Zinc finger, B-box,IPR001487:Bromodomain,IPR001841:Zinc finger, RING-type,IPR001965:Zinc finger, PHD-type,IPR003649:B-box, C-terminal,IPR011011:Zinc finger, FYVE/PHD-type,IPR013083:Zinc finger, RING/FYVE/PHD-type,IPR017907:Zinc finger, RING-type, conserved site,IPR018359:Bromodomain, conserved site,IPR019786:Zinc finger, PHD-type, conserved site,IPR019787:Zinc finger, PHD-finger,
ENSMUSG00000005148	Q9Z0Z7	KLF5	Krueppel-like factor 5 OS=Mus musculus GN=Klf5 PE=2 SV=2 - [KLF5_MOUSE]	59	4210000	12.0904	1	1	3	4350000	4070000	2781.69	1	5940.17	2	1	1	1	2	GO:0000122~negative regulation of transcription from RNA polymerase II promoter,GO:0001525~angiogenesis,GO:0006351~transcription, DNA-templated,GO:0006355~regulation of transcription, DNA-templated,GO:0006357~regulation of transcription from RNA polymerase II promoter,GO:0030033~microvillus assembly,GO:0032534~regulation of microvillus assembly,GO:0035914~skeletal muscle cell differentiation,GO:0…	GO:0005634~nucleus,GO:0005654~nucleoplasm,GO:0005737~cytoplasm,GO:0005794~Golgi apparatus,GO:0005886~plasma membrane,GO:0043231~intracellular membrane-bounded organelle,	GO:0000978~RNA polymerase II core promoter proximal region sequence-specific DNA binding,GO:0001077~transcriptional activator activity, RNA polymerase II core promoter proximal region sequence-specific binding,GO:0003676~nucleic acid binding,GO:0003677~DNA binding,GO:0003700~transcription factor activity, sequence-specific DNA binding,GO:0005515~protein binding,GO:0008134~transcription factor bin…	IPR007087:Zinc finger, C2H2,IPR013087:Zinc finger C2H2-type/integrase DNA-binding domain,IPR015880:Zinc finger, C2H2-like,
ENSMUSG00000032280	F6TS96	TLE3	Transducin-like enhancer protein 3 (Fragment) OS=Mus musculus GN=Tle3 PE=4 SV=1 - [F6TS96_MOUSE]	60	3920000	11.062	5	6	15	4020000	3830000	328.808	5	3946.96	6	4	7	6	8	GO:0006351~transcription, DNA-templated,GO:0006355~regulation of transcription, DNA-templated,GO:0007275~multicellular organismal development,GO:0007283~spermatogenesis,GO:0016055~Wnt signaling pathway,GO:0030154~cell differentiation,	GO:0005634~nucleus,	GO:0005515~protein binding,	IPR001680:WD40 repeat,IPR005617:Groucho/TLE, N-terminal Q-rich domain,IPR009146:Groucho/transducin-like enhancer,IPR015943:WD40/YVTN repeat-like-containing domain,IPR017986:WD40-repeat-containing domain,IPR019775:WD40 repeat, conserved site,
ENSMUSG00000063902	D3Z5X4	GM7964	Uncharacterized protein OS=Mus musculus GN=Gm7964 PE=4 SV=1 - [D3Z5X4_MOUSE]	61	3960000	12.7622	4	4	18	2810000	5100000	471.08	9	13423.6	5	4	11	3	7	NA	NA	NA	NA
ENSMUSG00000020923	A2AWT6	UBTF	Nucleolar transcription factor 1 OS=Mus musculus GN=Ubtf PE=4 SV=1 - [A2AWT6_MOUSE]	62	3790000	12.327	5	5	8	4390000	3180000	2486.14	3	7790.01	4	3	4	4	4	GO:0000183~chromatin silencing at rDNA,GO:0006351~transcription, DNA-templated,GO:0006355~regulation of transcription, DNA-templated,GO:0006362~transcription elongation from RNA polymerase I promoter,GO:0045943~positive regulation of transcription from RNA polymerase I promoter,	GO:0001650~fibrillar center,GO:0005634~nucleus,GO:0005730~nucleolus,	GO:0001164~RNA polymerase I CORE element sequence-specific DNA binding,GO:0001165~RNA polymerase I upstream control element sequence-specific DNA binding,GO:0003677~DNA binding,GO:0005515~protein binding,GO:0044822~poly(A) RNA binding,	IPR009071:High mobility group (HMG) box domain,
ENSMUSG00000063870	E9QAS4	CHD4	Chromodomain-helicase-DNA-binding protein 4 OS=Mus musculus GN=Chd4 PE=4 SV=1 - [E9QAS4_MOUSE]	63	3720000	10.7115	9	9	19	3270000	4170000	300.53	9	3053.11	7	8	10	7	9	GO:0000122~negative regulation of transcription from RNA polymerase II promoter,GO:0006325~chromatin organization,GO:0006351~transcription, DNA-templated,GO:0006355~regulation of transcription, DNA-templated,GO:0016568~chromatin modification,GO:0043044~ATP-dependent chromatin remodeling,GO:0051225~spindle assembly,GO:0072553~terminal button organization,	GO:0000790~nuclear chromatin,GO:0005634~nucleus,GO:0005654~nucleoplasm,GO:0005737~cytoplasm,GO:0005813~centrosome,GO:0005856~cytoskeleton,GO:0016020~membrane,GO:0016581~NuRD complex,GO:0032993~protein-DNA complex,GO:0043234~protein complex,	GO:0000166~nucleotide binding,GO:0000978~RNA polymerase II core promoter proximal region sequence-specific DNA binding,GO:0000980~RNA polymerase II distal enhancer sequence-specific DNA binding,GO:0001103~RNA polymerase II repressing transcription factor binding,GO:0003676~nucleic acid binding,GO:0003677~DNA binding,GO:0004386~helicase activity,GO:0005515~protein binding,GO:0005524~ATP binding,GO…	IPR000330:SNF2-related,IPR000953:Chromo domain/shadow,IPR001650:Helicase, C-terminal,IPR001841:Zinc finger, RING-type,IPR001965:Zinc finger, PHD-type,IPR002464:DNA/RNA helicase, ATP-dependent, DEAH-box type, conserved site,IPR009462:Domain of unknown function DUF1086,IPR009463:Domain of unknown function DUF1087,IPR011011:Zinc finger, FYVE/PHD-type,IPR012957:CHD, C-terminal 2,IPR012958:CHD, N-term…
ENSMUSG00000054717	P30681	HMGB2	High mobility group protein B2 OS=Mus musculus GN=Hmgb2 PE=1 SV=3 - [HMGB2_MOUSE]	64	3730000	13.0091	2	3	6	2960000	4500000	494.476	3	15993.3	2	2	3	3	3	GO:0001938~positive regulation of endothelial cell proliferation,GO:0002376~immune system process,GO:0002437~inflammatory response to antigenic stimulus,GO:0006310~DNA recombination,GO:0006351~transcription, DNA-templated,GO:0006355~regulation of transcription, DNA-templated,GO:0006357~regulation of transcription from RNA polymerase II promoter,GO:0006935~chemotaxis,GO:0006954~inflammatory respon…	GO:0000790~nuclear chromatin,GO:0000793~condensed chromosome,GO:0005576~extracellular region,GO:0005615~extracellular space,GO:0005623~cell,GO:0005634~nucleus,GO:0005694~chromosome,GO:0005730~nucleolus,GO:0005737~cytoplasm,GO:0043234~protein complex,GO:0048471~perinuclear region of cytoplasm,	GO:0001158~enhancer sequence-specific DNA binding,GO:0003677~DNA binding,GO:0003684~damaged DNA binding,GO:0003690~double-stranded DNA binding,GO:0003700~transcription factor activity, sequence-specific DNA binding,GO:0008134~transcription factor binding,GO:0008144~drug binding,GO:0008301~DNA binding, bending,GO:0019904~protein domain specific binding,GO:0042056~chemoattractant activity,GO:004421…	IPR009071:High mobility group (HMG) box domain,IPR017967:HMG box A DNA-binding domain, conserved site,
ENSMUSG00000056851	Q61990	PCBP2	Isoform 2 of Poly(rC)-binding protein 2 OS=Mus musculus GN=Pcbp2 - [PCBP2_MOUSE]	65	3640000	14.1963	1	4	9	2640000	4640000	3463.02	1	34080.4	1	3	4	4	5	GO:0002376~immune system process,GO:0043161~proteasome-mediated ubiquitin-dependent protein catabolic process,GO:0045087~innate immune response,GO:0050687~negative regulation of defense response to virus,GO:0051607~defense response to virus,	GO:0005634~nucleus,GO:0005654~nucleoplasm,GO:0005737~cytoplasm,GO:0005925~focal adhesion,GO:0016020~membrane,GO:0030529~ribonucleoprotein complex,GO:0070062~extracellular exosome,	GO:0003676~nucleic acid binding,GO:0003677~DNA binding,GO:0003723~RNA binding,GO:0019899~enzyme binding,GO:0031625~ubiquitin protein ligase binding,GO:0044822~poly(A) RNA binding,	IPR004087:K Homology domain,IPR004088:K Homology domain, type 1,
ENSMUSG00000029730	Q3U4T8	MCM7	MCG10694, isoform CRA_a OS=Mus musculus GN=Mcm7 PE=2 SV=1 - [Q3U4T8_MOUSE]	66	3570000	11.8079	6	6	15	4130000	3000000	457.616	8	6712.96	4	6	10	3	5	GO:0006260~DNA replication,GO:0006268~DNA unwinding involved in DNA replication,GO:0006270~DNA replication initiation,GO:0006974~cellular response to DNA damage stimulus,GO:0007049~cell cycle,GO:0008283~cell proliferation,GO:0042325~regulation of phosphorylation,GO:0071466~cellular response to xenobiotic stimulus,	GO:0000784~nuclear chromosome, telomeric region,GO:0005634~nucleus,GO:0005654~nucleoplasm,GO:0005737~cytoplasm,GO:0005829~cytosol,GO:0016020~membrane,GO:0042555~MCM complex,	GO:0000166~nucleotide binding,GO:0003677~DNA binding,GO:0003678~DNA helicase activity,GO:0003697~single-stranded DNA binding,GO:0004003~ATP-dependent DNA helicase activity,GO:0004386~helicase activity,GO:0005515~protein binding,GO:0005524~ATP binding,GO:0016787~hydrolase activity,	IPR001208:Mini-chromosome maintenance, DNA-dependent ATPase,IPR003593:AAA+ ATPase domain,IPR008050:DNA replication licensing factor Mcm7,IPR012340:Nucleic acid-binding, OB-fold,IPR018525:Mini-chromosome maintenance, conserved site,IPR027417:P-loop containing nucleoside triphosphate hydrolase,
ENSMUSG00000002870	P97310	MCM2	DNA replication licensing factor MCM2 OS=Mus musculus GN=Mcm2 PE=1 SV=3 - [MCM2_MOUSE]	67	3470000	11.0896	12	12	22	2900000	4050000	175.753	12	4182.58	8	12	13	8	9	GO:0006260~DNA replication,GO:0006268~DNA unwinding involved in DNA replication,GO:0006270~DNA replication initiation,GO:0006334~nucleosome assembly,GO:0007049~cell cycle,GO:0071353~cellular response to interleukin-4,	GO:0000784~nuclear chromosome, telomeric region,GO:0000785~chromatin,GO:0005634~nucleus,GO:0005654~nucleoplasm,GO:0005664~nuclear origin of replication recognition complex,GO:0005737~cytoplasm,GO:0015630~microtubule cytoskeleton,GO:0042555~MCM complex,	GO:0000166~nucleotide binding,GO:0003677~DNA binding,GO:0003678~DNA helicase activity,GO:0003688~DNA replication origin binding,GO:0004386~helicase activity,GO:0005524~ATP binding,GO:0016787~hydrolase activity,GO:0019899~enzyme binding,GO:0042393~histone binding,GO:0046872~metal ion binding,	IPR001208:Mini-chromosome maintenance, DNA-dependent ATPase,IPR008045:DNA replication licensing factor Mcm2,IPR012340:Nucleic acid-binding, OB-fold,IPR018525:Mini-chromosome maintenance, conserved site,IPR027417:P-loop containing nucleoside triphosphate hydrolase,
ENSMUSG00000004880	Q3U9G9	LBR	Lamin-B receptor OS=Mus musculus GN=Lbr PE=1 SV=2 - [LBR_MOUSE]	68	3470000	9.76037	5	5	10	3470000	3480000	262.309	5	1472.27	5	5	5	4	5	GO:0016126~sterol biosynthetic process,GO:0055114~oxidation-reduction process,	GO:0005634~nucleus,GO:0005635~nuclear envelope,GO:0005637~nuclear inner membrane,GO:0005639~integral component of nuclear inner membrane,GO:0005643~nuclear pore,GO:0005652~nuclear lamina,GO:0005737~cytoplasm,GO:0016020~membrane,GO:0016021~integral component of membrane,GO:0031965~nuclear membrane,	GO:0003677~DNA binding,GO:0008139~nuclear localization sequence binding,GO:0016627~oxidoreductase activity, acting on the CH-CH group of donors,GO:0016628~oxidoreductase activity, acting on the CH-CH group of donors, NAD or NADP as acceptor,GO:0044822~poly(A) RNA binding,GO:0051087~chaperone binding,GO:0070087~chromo shadow domain binding,	IPR001171:Ergosterol biosynthesis ERG4/ERG24,IPR002999:Tudor domain,IPR018083:Sterol reductase, conserved site,IPR019023:Lamin-B receptor of TUDOR domain,
ENSMUSG00000032249	F6UFG6	ANP32A	Acidic leucine-rich nuclear phosphoprotein 32 family member A (Fragment) OS=Mus musculus GN=Anp32a PE=4 SV=1 - [F6UFG6_MOUSE]	69	3400000	12.457	3	3	7	3560000	3250000	686.41	3	10558.5	4	2	3	3	4	GO:0006351~transcription, DNA-templated,GO:0006355~regulation of transcription, DNA-templated,	GO:0005634~nucleus,GO:0005737~cytoplasm,GO:0005783~endoplasmic reticulum,GO:0005829~cytosol,GO:0016363~nuclear matrix,	GO:0005178~integrin binding,GO:0005515~protein binding,GO:0008022~protein C-terminus binding,GO:0050839~cell adhesion molecule binding,	IPR001611:Leucine-rich repeat,IPR003603:U2A'/phosphoprotein 32 family A, C-terminal,
ENSMUSG00000014195	A2A5E2	DNAJC7	DnaJ (Hsp40) homolog, subfamily C, member 7 OS=Mus musculus GN=Dnajc7 PE=4 SV=1 - [A2A5E2_MOUSE]	70	3360000	12.1551	7	7	12	3340000	3380000	907.329	5	8214.57	7	5	5	6	7	GO:0070389~chaperone cofactor-dependent protein refolding,	GO:0005634~nucleus,GO:0005654~nucleoplasm,GO:0005737~cytoplasm,GO:0005856~cytoskeleton,GO:0016020~membrane,GO:0070062~extracellular exosome,	GO:0031072~heat shock protein binding,	IPR001440:Tetratricopeptide TPR-1,IPR001623:DnaJ domain,IPR011990:Tetratricopeptide-like helical,IPR013026:Tetratricopeptide repeat-containing domain,IPR019734:Tetratricopeptide repeat,
ENSMUSG00000025001	Q60848	HELLS	Isoform 2 of Lymphocyte-specific helicase OS=Mus musculus GN=Hells - [HELLS_MOUSE]	71	3360000	12.9423	6	6	11	3180000	3530000	1272.41	5	14469.4	5	5	5	5	6	GO:0001655~urogenital system development,GO:0006306~DNA methylation,GO:0006342~chromatin silencing,GO:0006346~methylation-dependent chromatin silencing,GO:0006351~transcription, DNA-templated,GO:0006355~regulation of transcription, DNA-templated,GO:0007049~cell cycle,GO:0007067~mitotic nuclear division,GO:0007275~multicellular organismal development,GO:0010216~maintenance of DNA methylation,GO:00…	GO:0000775~chromosome, centromeric region,GO:0005634~nucleus,GO:0005721~pericentric heterochromatin,	GO:0000166~nucleotide binding,GO:0003682~chromatin binding,GO:0004386~helicase activity,GO:0005515~protein binding,GO:0005524~ATP binding,GO:0016787~hydrolase activity,	IPR000330:SNF2-related,IPR001650:Helicase, C-terminal,IPR014001:Helicase, superfamily 1/2, ATP-binding domain,IPR027417:P-loop containing nucleoside triphosphate hydrolase,
ENSMUSG00000071646	Q9R190	MTA2	Metastasis-associated protein MTA2 OS=Mus musculus GN=Mta2 PE=1 SV=1 - [MTA2_MOUSE]	72	3370000	9.8875	4	6	9	2510000	4220000	1767.1	3	127.27	4	3	3	6	6	GO:0000122~negative regulation of transcription from RNA polymerase II promoter,GO:0006306~DNA methylation,GO:0006323~DNA packaging,GO:0006338~chromatin remodeling,GO:0006355~regulation of transcription, DNA-templated,GO:0010762~regulation of fibroblast migration,GO:0043044~ATP-dependent chromatin remodeling,GO:0045892~negative regulation of transcription, DNA-templated,GO:0045944~positive regula…	GO:0000118~histone deacetylase complex,GO:0000790~nuclear chromatin,GO:0005634~nucleus,GO:0005654~nucleoplasm,GO:0005667~transcription factor complex,GO:0016020~membrane,GO:0016581~NuRD complex,GO:0043234~protein complex,	GO:0000978~RNA polymerase II core promoter proximal region sequence-specific DNA binding,GO:0000980~RNA polymerase II distal enhancer sequence-specific DNA binding,GO:0000989~transcription factor activity, transcription factor binding,GO:0001085~RNA polymerase II transcription factor binding,GO:0001103~RNA polymerase II repressing transcription factor binding,GO:0003677~DNA binding,GO:0003682~chr…	IPR000679:Zinc finger, GATA-type,IPR000949:ELM2 domain,IPR001005:SANT/Myb domain,IPR001025:Bromo adjacent homology (BAH) domain,IPR009057:Homeodomain-like,IPR017884:SANT domain,
ENSMUSG00000024590	P14733	LMNB1	Lamin-B1 OS=Mus musculus GN=Lmnb1 PE=1 SV=3 - [LMNB1_MOUSE]	73	3250000	11.6882	13	15	31	2670000	3830000	542.33	10	6057.57	11	12	18	11	13	GO:0031662~positive regulation of cyclin-dependent protein serine/threonine kinase activity involved in G2/M transition of mitotic cell cycle,GO:0046330~positive regulation of JNK cascade,GO:1904609~cellular response to monosodium L-glutamate,	GO:0005634~nucleus,GO:0005635~nuclear envelope,GO:0005637~nuclear inner membrane,GO:0005638~lamin filament,GO:0005652~nuclear lamina,GO:0005654~nucleoplasm,GO:0005737~cytoplasm,GO:0005882~intermediate filament,GO:0016020~membrane,GO:0016363~nuclear matrix,GO:0031965~nuclear membrane,	GO:0005198~structural molecule activity,GO:0008432~JUN kinase binding,GO:0043274~phospholipase binding,	IPR001322:Lamin Tail Domain,IPR001664:Intermediate filament protein,IPR018039:Intermediate filament protein, conserved site,
ENSMUSG00000054766	A2BE93	SET	Protein SET (Fragment) OS=Mus musculus GN=Set PE=3 SV=1 - [A2BE93_MOUSE]	74	3340000	8.74055	3	3	7	1620000	5070000	313.395	2	542.061	5	2	2	3	5	GO:0006334~nucleosome assembly,GO:0043524~negative regulation of neuron apoptotic process,GO:0045892~negative regulation of transcription, DNA-templated,	GO:0005634~nucleus,GO:0005654~nucleoplasm,GO:0005737~cytoplasm,GO:0005783~endoplasmic reticulum,GO:0043234~protein complex,GO:0048471~perinuclear region of cytoplasm,	GO:0003677~DNA binding,	IPR002164:Nucleosome assembly protein (NAP),
ENSMUSG00000005370	P54276	MSH6	DNA mismatch repair protein Msh6 OS=Mus musculus GN=Msh6 PE=1 SV=3 - [MSH6_MOUSE]	75	3220000	11.8042	7	7	15	3300000	3130000	259.379	7	6893.02	7	7	7	7	8	GO:0006281~DNA repair,GO:0006298~mismatch repair,GO:0006974~cellular response to DNA damage stimulus,GO:0008340~determination of adult lifespan,GO:0008630~intrinsic apoptotic signaling pathway in response to DNA damage,GO:0009411~response to UV,GO:0016446~somatic hypermutation of immunoglobulin genes,GO:0016447~somatic recombination of immunoglobulin gene segments,GO:0043570~maintenance of DNA re…	GO:0000790~nuclear chromatin,GO:0005622~intracellular,GO:0005634~nucleus,GO:0005654~nucleoplasm,GO:0005694~chromosome,GO:0005737~cytoplasm,GO:0005794~Golgi apparatus,GO:0005886~plasma membrane,GO:0032301~MutSalpha complex,GO:0043231~intracellular membrane-bounded organelle,	GO:0000166~nucleotide binding,GO:0000287~magnesium ion binding,GO:0000400~four-way junction DNA binding,GO:0003677~DNA binding,GO:0003682~chromatin binding,GO:0003684~damaged DNA binding,GO:0003690~double-stranded DNA binding,GO:0005524~ATP binding,GO:0016887~ATPase activity,GO:0030983~mismatched DNA binding,GO:0032137~guanine/thymine mispair binding,GO:0032138~single base insertion or deletion b…	IPR000313:PWWP,IPR000432:DNA mismatch repair protein MutS, C-terminal,IPR007695:DNA mismatch repair protein MutS-like, N-terminal,IPR007696:DNA mismatch repair protein MutS, core,IPR007860:DNA mismatch repair protein MutS, connector domain,IPR007861:DNA mismatch repair protein MutS, clamp,IPR016151:DNA mismatch repair protein MutS, N-terminal,IPR027417:P-loop containing nucleoside triphosphate hy…
ENSMUSG00000036752	P68372	TUBB4B	Tubulin beta-4B chain OS=Mus musculus GN=Tubb4b PE=1 SV=1 - [TBB4B_MOUSE]	76	3130000	9.60742	2	3	13	3250000	3020000	78.507	3	1481.59	4	3	7	3	6	GO:0007017~microtubule-based process,	GO:0005634~nucleus,GO:0005737~cytoplasm,GO:0005856~cytoskeleton,GO:0005874~microtubule,GO:0043209~myelin sheath,GO:0045298~tubulin complex,GO:0070062~extracellular exosome,GO:1903561~extracellular vesicle,	GO:0000166~nucleotide binding,GO:0003725~double-stranded RNA binding,GO:0003924~GTPase activity,GO:0005200~structural constituent of cytoskeleton,GO:0005525~GTP binding,	IPR000217:Tubulin,IPR002453:Beta tubulin,IPR003008:Tubulin/FtsZ, GTPase domain,IPR008280:Tubulin/FtsZ, C-terminal,IPR013838:Beta tubulin, autoregulation binding site,IPR017975:Tubulin, conserved site,IPR018316:Tubulin/FtsZ, 2-layer sandwich domain,IPR023123:Tubulin, C-terminal,
ENSMUSG00000009079	Q5SUT0	EWSR1	Ewing sarcoma breakpoint region 1 OS=Mus musculus GN=Ewsr1 PE=2 SV=1 - [Q5SUT0_MOUSE]	77	3180000	11.2135	1	1	3	3030000	3330000	1433.25	1	3316.17	2	1	1	1	2	GO:0006351~transcription, DNA-templated,GO:0006355~regulation of transcription, DNA-templated,	GO:0005634~nucleus,GO:0005737~cytoplasm,GO:0005886~plasma membrane,GO:0016020~membrane,	GO:0000166~nucleotide binding,GO:0003676~nucleic acid binding,GO:0003723~RNA binding,GO:0005515~protein binding,GO:0005516~calmodulin binding,GO:0008270~zinc ion binding,GO:0046872~metal ion binding,	IPR000504:RNA recognition motif domain,IPR001876:Zinc finger, RanBP2-type,IPR012677:Nucleotide-binding, alpha-beta plait,
ENSMUSG00000038533	F6WYU8	CBFA2T2	Protein CBFA2T2 (Fragment) OS=Mus musculus GN=Cbfa2t2 PE=4 SV=1 - [F6WYU8_MOUSE]	78	3080000	11.0224	5	5	12	2540000	3620000	327.527	8	3832.44	3	5	8	4	4	GO:0006351~transcription, DNA-templated,GO:0006355~regulation of transcription, DNA-templated,GO:0010976~positive regulation of neuron projection development,GO:0030855~epithelial cell differentiation,GO:0045892~negative regulation of transcription, DNA-templated,GO:0045944~positive regulation of transcription from RNA polymerase II promoter,	GO:0005634~nucleus,	GO:0003700~transcription factor activity, sequence-specific DNA binding,GO:0003714~transcription corepressor activity,GO:0005515~protein binding,GO:0046872~metal ion binding,	IPR002893:Zinc finger, MYND-type,IPR003894:TAFH/NHR1,IPR013289:Eight-Twenty-One,IPR013291:Myeloid transforming gene-related protein-1 (MTGR1),IPR014896:NHR2-like,
ENSMUSG00000004934	Q3ULQ6	PIAS4	Protein inhibitor of activated STAT 4 OS=Mus musculus GN=Pias4 PE=2 SV=1 - [Q3ULQ6_MOUSE]	79	3040000	8.24592	3	3	5	3790000	2290000	389.95	2	217.204	3	2	2	3	3	GO:0000122~negative regulation of transcription from RNA polymerase II promoter,GO:0006351~transcription, DNA-templated,GO:0006355~regulation of transcription, DNA-templated,GO:0007259~JAK-STAT cascade,GO:0007275~multicellular organismal development,GO:0010804~negative regulation of tumor necrosis factor-mediated signaling pathway,GO:0016032~viral process,GO:0016055~Wnt signaling pathway,GO:00169…	GO:0005634~nucleus,GO:0005654~nucleoplasm,GO:0005737~cytoplasm,GO:0016363~nuclear matrix,GO:1990234~transferase complex,	GO:0003677~DNA binding,GO:0003714~transcription corepressor activity,GO:0005515~protein binding,GO:0008022~protein C-terminus binding,GO:0008270~zinc ion binding,GO:0008766~UDP-N-acetylmuramoylalanyl-D-glutamyl-2,6-diaminopimelate-D-alanyl-D-alanine ligase activity,GO:0016874~ligase activity,GO:0018169~ribosomal S6-glutamic acid ligase activity,GO:0019789~SUMO transferase activity,GO:0031625~ubiq…	IPR003034:SAP domain,IPR004181:Zinc finger, MIZ-type,IPR023321:PINIT domain,IPR027224:E3 SUMO-protein ligase PIAS4,
ENSMUSG00000032294	P52480	PKM2	Pyruvate kinase isozymes M1/M2 OS=Mus musculus GN=Pkm2 PE=1 SV=4 - [KPYM_MOUSE]	80	2990000	9.73344	6	6	12	3270000	2710000	220.153	6	1482.35	6	5	6	5	6	NA	NA	NA	NA
ENSMUSG00000037236	Q5BL18	MATR3	Matrin 3 OS=Mus musculus GN=Matr3 PE=2 SV=1 - [Q5BL18_MOUSE]	81	2920000	12.8514	4	4	7	2310000	3530000	1213.84	3	13566.5	4	3	3	4	4	GO:0003170~heart valve development,GO:0003281~ventricular septum development,GO:0010608~posttranscriptional regulation of gene expression,	GO:0005634~nucleus,GO:0005654~nucleoplasm,GO:0005737~cytoplasm,GO:0016020~membrane,GO:0016363~nuclear matrix,	GO:0000166~nucleotide binding,GO:0003676~nucleic acid binding,GO:0003723~RNA binding,GO:0008270~zinc ion binding,GO:0044822~poly(A) RNA binding,GO:0046872~metal ion binding,	IPR000504:RNA recognition motif domain,IPR000690:Zinc finger, C2H2-type matrin,IPR003604:Zinc finger, U1-type,IPR012677:Nucleotide-binding, alpha-beta plait,IPR015880:Zinc finger, C2H2-like,
ENSMUSG00000029131	O54946	DNAJB6	Isoform B of DnaJ homolog subfamily B member 6 OS=Mus musculus GN=Dnajb6 - [DNJB6_MOUSE]	82	2900000	11.8185	3	3	6	3430000	2370000	1622.37	2	5601.39	4	2	2	3	4	GO:0006457~protein folding,GO:0030036~actin cytoskeleton organization,GO:0030198~extracellular matrix organization,GO:0032781~positive regulation of ATPase activity,GO:0032880~regulation of protein localization,GO:0034504~protein localization to nucleus,GO:0043154~negative regulation of cysteine-type endopeptidase activity involved in apoptotic process,GO:0045109~intermediate filament organizatio…	GO:0005634~nucleus,GO:0005654~nucleoplasm,GO:0005737~cytoplasm,GO:0005829~cytosol,GO:0016020~membrane,GO:0030018~Z disc,GO:0048471~perinuclear region of cytoplasm,	GO:0001671~ATPase activator activity,GO:0003677~DNA binding,GO:0005515~protein binding,GO:0031072~heat shock protein binding,GO:0044183~protein binding involved in protein folding,GO:0051082~unfolded protein binding,GO:0051087~chaperone binding,	IPR001623:DnaJ domain,IPR018253:DnaJ domain, conserved site,
ENSMUSG00000028410	P63037	DNAJA1	DnaJ homolog subfamily A member 1 OS=Mus musculus GN=Dnaja1 PE=1 SV=1 - [DNJA1_MOUSE]	83	2860000	11.0711	3	4	8	2390000	3330000	748.827	3	3554.09	4	3	4	3	4	GO:0006457~protein folding,GO:0007283~spermatogenesis,GO:0009408~response to heat,GO:0030317~sperm motility,GO:0030521~androgen receptor signaling pathway,GO:0031397~negative regulation of protein ubiquitination,GO:0042769~DNA damage response, detection of DNA damage,GO:0043065~positive regulation of apoptotic process,GO:0043066~negative regulation of apoptotic process,GO:0043508~negative regulat…	GO:0000151~ubiquitin ligase complex,GO:0005634~nucleus,GO:0005737~cytoplasm,GO:0005739~mitochondrion,GO:0005783~endoplasmic reticulum,GO:0005829~cytosol,GO:0016020~membrane,GO:0043231~intracellular membrane-bounded organelle,GO:0070062~extracellular exosome,	GO:0001664~G-protein coupled receptor binding,GO:0005524~ATP binding,GO:0030544~Hsp70 protein binding,GO:0031072~heat shock protein binding,GO:0031625~ubiquitin protein ligase binding,GO:0046872~metal ion binding,GO:0050750~low-density lipoprotein particle receptor binding,GO:0051082~unfolded protein binding,GO:0051087~chaperone binding,GO:0055131~C3HC4-type RING finger domain binding,	IPR001305:Heat shock protein DnaJ, cysteine-rich domain,IPR001623:DnaJ domain,IPR002939:Chaperone DnaJ, C-terminal,IPR008971:HSP40/DnaJ peptide-binding,IPR012724:Chaperone DnaJ,IPR018253:DnaJ domain, conserved site,
N/A	Q9Z130	HNRPDL	Heterogeneous nuclear ribonucleoprotein D-like OS=Mus musculus GN=Hnrpdl PE=1 SV=1 - [HNRDL_MOUSE]	84	2720000	12.6697	2	2	4	2560000	2880000	261.34	2	12770.1	2	1	2	2	2	NA	NA	NA	NA
ENSMUSG00000045136	B2RSN3	TUBB2B	MCG1395 OS=Mus musculus GN=Tubb2b PE=2 SV=1 - [B2RSN3_MOUSE]	85	2690000	9.52401	2	3	9	2780000	2590000	88.641	2	1383.82	2	3	5	3	4	GO:0001764~neuron migration,GO:0007017~microtubule-based process,	GO:0005634~nucleus,GO:0005737~cytoplasm,GO:0005856~cytoskeleton,GO:0005874~microtubule,	GO:0000166~nucleotide binding,GO:0003924~GTPase activity,GO:0005200~structural constituent of cytoskeleton,GO:0005525~GTP binding,	IPR000217:Tubulin,IPR002453:Beta tubulin,IPR003008:Tubulin/FtsZ, GTPase domain,IPR008280:Tubulin/FtsZ, C-terminal,IPR013838:Beta tubulin, autoregulation binding site,IPR017975:Tubulin, conserved site,IPR018316:Tubulin/FtsZ, 2-layer sandwich domain,IPR023123:Tubulin, C-terminal,
ENSMUSG00000030120	Q3UNV7	MLF2	Putative uncharacterized protein OS=Mus musculus GN=Mlf2 PE=2 SV=1 - [Q3UNV7_MOUSE]	86	2510000	12.7965	1	1	2	2990000	2040000	1843.57	1	12385.4	1	1	1	1	1	GO:0006952~defense response,	GO:0005634~nucleus,GO:0005737~cytoplasm,GO:0016020~membrane,	GO:0005515~protein binding,	IPR019376:Myeloid leukemia factor,
ENSMUSG00000032481	P97496	SMARCC1	Isoform 2 of SWI/SNF complex subunit SMARCC1 OS=Mus musculus GN=Smarcc1 - [SMRC1_MOUSE]	87	2560000	11.1591	6	6	7	2770000	2360000	240.954	5	4332.62	2	5	5	2	2	GO:0006323~DNA packaging,GO:0006337~nucleosome disassembly,GO:0006338~chromatin remodeling,GO:0006351~transcription, DNA-templated,GO:0006355~regulation of transcription, DNA-templated,GO:0007399~nervous system development,GO:0008286~insulin receptor signaling pathway,GO:0009887~organ morphogenesis,GO:0016568~chromatin modification,GO:0032435~negative regulation of proteasomal ubiquitin-dependent…	GO:0000790~nuclear chromatin,GO:0001741~XY body,GO:0005622~intracellular,GO:0005634~nucleus,GO:0005654~nucleoplasm,GO:0016514~SWI/SNF complex,GO:0043234~protein complex,GO:0071564~npBAF complex,GO:0071565~nBAF complex,GO:0090544~BAF-type complex,	GO:0000978~RNA polymerase II core promoter proximal region sequence-specific DNA binding,GO:0000980~RNA polymerase II distal enhancer sequence-specific DNA binding,GO:0003677~DNA binding,GO:0003682~chromatin binding,GO:0005515~protein binding,GO:0031492~nucleosomal DNA binding,GO:0047485~protein N-terminus binding,	IPR000953:Chromo domain/shadow,IPR001005:SANT/Myb domain,IPR001357:BRCT domain,IPR007526:SWIRM domain,IPR009057:Homeodomain-like,IPR011991:Winged helix-turn-helix DNA-binding domain,IPR017884:SANT domain,
ENSMUSG00000026355	Q3ULG5	MCM6	DNA replication licensing factor MCM6 OS=Mus musculus GN=Mcm6 PE=2 SV=1 - [Q3ULG5_MOUSE]	88	2580000	10.9567	12	12	21	2370000	2780000	192.274	10	3782.54	9	8	11	9	10	GO:0006260~DNA replication,GO:0006268~DNA unwinding involved in DNA replication,GO:0006270~DNA replication initiation,GO:0007049~cell cycle,	GO:0000784~nuclear chromosome, telomeric region,GO:0005634~nucleus,GO:0005654~nucleoplasm,GO:0042555~MCM complex,	GO:0000166~nucleotide binding,GO:0003677~DNA binding,GO:0003678~DNA helicase activity,GO:0003697~single-stranded DNA binding,GO:0004003~ATP-dependent DNA helicase activity,GO:0004386~helicase activity,GO:0005515~protein binding,GO:0005524~ATP binding,GO:0016787~hydrolase activity,GO:0042802~identical protein binding,	IPR001208:Mini-chromosome maintenance, DNA-dependent ATPase,IPR004039:Rubredoxin-type fold,IPR008049:DNA replication licensing factor Mcm6,IPR012340:Nucleic acid-binding, OB-fold,IPR018525:Mini-chromosome maintenance, conserved site,IPR027417:P-loop containing nucleoside triphosphate hydrolase,
ENSMUSG00000007850	O35737	HNRNPH1	Heterogeneous nuclear ribonucleoprotein H OS=Mus musculus GN=Hnrnph1 PE=1 SV=3 - [HNRH1_MOUSE]	89	2460000	12.0716	4	5	19	2360000	2560000	104.246	9	8504.32	3	5	14	3	5	GO:0006397~mRNA processing,GO:0008380~RNA splicing,GO:0043484~regulation of RNA splicing,	GO:0005634~nucleus,GO:0005654~nucleoplasm,GO:0005681~spliceosomal complex,GO:0005737~cytoplasm,GO:0016020~membrane,GO:0030529~ribonucleoprotein complex,GO:0071013~catalytic step 2 spliceosome,	GO:0000166~nucleotide binding,GO:0003676~nucleic acid binding,GO:0003723~RNA binding,GO:0044822~poly(A) RNA binding,	IPR000504:RNA recognition motif domain,IPR012677:Nucleotide-binding, alpha-beta plait,IPR012996:Zinc finger, CHHC-type,
ENSMUSG00000041133	Q9CU62	SMC1A	Structural maintenance of chromosomes protein 1A OS=Mus musculus GN=Smc1a PE=1 SV=4 - [SMC1A_MOUSE]	90	2440000	11.3107	12	12	21	2140000	2730000	1017.76	8	4062.55	10	10	10	11	11	GO:0006281~DNA repair,GO:0006974~cellular response to DNA damage stimulus,GO:0007049~cell cycle,GO:0007062~sister chromatid cohesion,GO:0007064~mitotic sister chromatid cohesion,GO:0007067~mitotic nuclear division,GO:0007093~mitotic cell cycle checkpoint,GO:0007126~meiotic nuclear division,GO:0019827~stem cell maintenance,GO:0032876~negative regulation of DNA endoreduplication,GO:0042770~signal t…	GO:0000775~chromosome, centromeric region,GO:0000776~kinetochore,GO:0005634~nucleus,GO:0005654~nucleoplasm,GO:0005694~chromosome,GO:0005737~cytoplasm,GO:0008280~cohesin core heterodimer,GO:0030893~meiotic cohesin complex,	GO:0000166~nucleotide binding,GO:0003682~chromatin binding,GO:0005515~protein binding,GO:0005524~ATP binding,GO:0036033~mediator complex binding,GO:0044822~poly(A) RNA binding,GO:0046982~protein heterodimerization activity,	IPR003395:RecF/RecN/SMC,IPR010935:SMCs flexible hinge,IPR024704:Structural maintenance of chromosomes protein,IPR027417:P-loop containing nucleoside triphosphate hydrolase,
ENSMUSG00000017548	E9PW15	SUZ12	Polycomb protein Suz12 OS=Mus musculus GN=Suz12 PE=4 SV=1 - [E9PW15_MOUSE]	91	2430000	10.0605	4	4	6	2580000	2270000	60.604	2	2075.06	3	2	2	4	4	GO:0000122~negative regulation of transcription from RNA polymerase II promoter,GO:0006351~transcription, DNA-templated,GO:0006355~regulation of transcription, DNA-templated,GO:0008284~positive regulation of cell proliferation,GO:0016568~chromatin modification,GO:0016571~histone methylation,GO:0016574~histone ubiquitination,GO:0032682~negative regulation of chemokine production,GO:0042518~negativ…	GO:0001739~sex chromatin,GO:0005634~nucleus,GO:0005694~chromosome,GO:0005730~nucleolus,GO:0032993~protein-DNA complex,GO:0035098~ESC/E(Z) complex,	GO:0000979~RNA polymerase II core promoter sequence-specific DNA binding,GO:0003682~chromatin binding,GO:0003723~RNA binding,GO:0005515~protein binding,GO:0031490~chromatin DNA binding,GO:0035064~methylated histone binding,GO:0042054~histone methyltransferase activity,GO:0043565~sequence-specific DNA binding,GO:0046872~metal ion binding,	IPR015880:Zinc finger, C2H2-like,IPR019135:Polycomb protein, VEFS-Box,
ENSMUSG00000003868	Q3TXT7	RUVBL2	RuvB-like protein 2 OS=Mus musculus GN=Ruvbl2 PE=2 SV=1 - [Q3TXT7_MOUSE]	92	2410000	10.7473	8	8	14	2250000	2560000	379.352	6	3058.59	8	6	6	7	8	GO:0006281~DNA repair,GO:0006310~DNA recombination,GO:0006338~chromatin remodeling,GO:0006351~transcription, DNA-templated,GO:0006355~regulation of transcription, DNA-templated,GO:0006974~cellular response to DNA damage stimulus,GO:0016568~chromatin modification,GO:0032508~DNA duplex unwinding,GO:0034644~cellular response to UV,GO:0035066~positive regulation of histone acetylation,GO:0043967~hist…	GO:0000812~Swr1 complex,GO:0005622~intracellular,GO:0005634~nucleus,GO:0005654~nucleoplasm,GO:0005719~nuclear euchromatin,GO:0005737~cytoplasm,GO:0030529~ribonucleoprotein complex,GO:0031011~Ino80 complex,GO:0035267~NuA4 histone acetyltransferase complex,GO:0070062~extracellular exosome,GO:0071339~MLL1 complex,	GO:0000166~nucleotide binding,GO:0000979~RNA polymerase II core promoter sequence-specific DNA binding,GO:0000980~RNA polymerase II distal enhancer sequence-specific DNA binding,GO:0001094~TFIID-class transcription factor binding,GO:0003678~DNA helicase activity,GO:0003684~damaged DNA binding,GO:0004386~helicase activity,GO:0005515~protein binding,GO:0005524~ATP binding,GO:0016787~hydrolase activ…	IPR003593:AAA+ ATPase domain,IPR004504:DNA repair protein RadA,IPR010339:TIP49, C-terminal,IPR027238:RuvB-like,IPR027417:P-loop containing nucleoside triphosphate hydrolase,
ENSMUSG00000042390	Q8VHR5	GATAD2B	Transcriptional repressor p66-beta OS=Mus musculus GN=Gatad2b PE=1 SV=1 - [P66B_MOUSE]	93	2390000	12.6051	5	5	10	2190000	2600000	407.206	6	12053.4	3	5	6	2	4	GO:0000122~negative regulation of transcription from RNA polymerase II promoter,GO:0006306~DNA methylation,GO:0006351~transcription, DNA-templated,GO:0006355~regulation of transcription, DNA-templated,GO:0043044~ATP-dependent chromatin remodeling,	GO:0000790~nuclear chromatin,GO:0005634~nucleus,GO:0005654~nucleoplasm,GO:0016581~NuRD complex,GO:0043234~protein complex,	GO:0000977~RNA polymerase II regulatory region sequence-specific DNA binding,GO:0000978~RNA polymerase II core promoter proximal region sequence-specific DNA binding,GO:0000980~RNA polymerase II distal enhancer sequence-specific DNA binding,GO:0003700~transcription factor activity, sequence-specific DNA binding,GO:0005515~protein binding,GO:0008270~zinc ion binding,GO:0031492~nucleosomal DNA bind…	IPR000679:Zinc finger, GATA-type,IPR013088:Zinc finger, NHR/GATA-type,
ENSMUSG00000020914	Q01320	TOP2A	DNA topoisomerase 2-alpha OS=Mus musculus GN=Top2a PE=1 SV=2 - [TOP2A_MOUSE]	94	2300000	10.9028	7	11	21	2250000	2340000	878.182	5	2950.82	7	6	8	11	13	GO:0000712~resolution of meiotic recombination intermediates,GO:0000819~sister chromatid segregation,GO:0002244~hematopoietic progenitor cell differentiation,GO:0006259~DNA metabolic process,GO:0006265~DNA topological change,GO:0006266~DNA ligation,GO:0006974~cellular response to DNA damage stimulus,GO:0007059~chromosome segregation,GO:0030261~chromosome condensation,GO:0030263~apoptotic chromoso…	GO:0000228~nuclear chromosome,GO:0000793~condensed chromosome,GO:0005634~nucleus,GO:0005654~nucleoplasm,GO:0005730~nucleolus,GO:0005814~centriole,GO:0009330~DNA topoisomerase complex (ATP-hydrolyzing),GO:0043234~protein complex,	GO:0000166~nucleotide binding,GO:0000287~magnesium ion binding,GO:0003677~DNA binding,GO:0003682~chromatin binding,GO:0003916~DNA topoisomerase activity,GO:0003918~DNA topoisomerase type II (ATP-hydrolyzing) activity,GO:0005080~protein kinase C binding,GO:0005524~ATP binding,GO:0008022~protein C-terminus binding,GO:0008094~DNA-dependent ATPase activity,GO:0008144~drug binding,GO:0008301~DNA bindi…	IPR001241:DNA topoisomerase, type IIA,IPR002205:DNA topoisomerase, type IIA, subunit A/C-terminal,IPR003594:Histidine kinase-like ATPase, ATP-binding domain,IPR006171:Toprim domain,IPR012542:DTHCT,IPR013506:DNA topoisomerase, type IIA, subunit B, domain 2,IPR013757:Type IIA DNA topoisomerase subunit A, alpha-helical domain,IPR013758:DNA topoisomerase, type IIA, subunit A/ C-terminal, alpha-beta,I…
ENSMUSG00000070544	Q04750	TOP1	DNA topoisomerase 1 OS=Mus musculus GN=Top1 PE=1 SV=2 - [TOP1_MOUSE]	95	2280000	12.4571	5	5	8	3060000	1510000	1150.73	5	10095	3	5	5	3	3	GO:0006260~DNA replication,GO:0006265~DNA topological change,GO:0006338~chromatin remodeling,GO:0007059~chromosome segregation,GO:0009303~rRNA transcription,GO:0032922~circadian regulation of gene expression,GO:0040016~embryonic cleavage,GO:0048511~rhythmic process,	GO:0000228~nuclear chromosome,GO:0000932~cytoplasmic mRNA processing body,GO:0001650~fibrillar center,GO:0001651~dense fibrillar component,GO:0005634~nucleus,GO:0005654~nucleoplasm,GO:0005694~chromosome,GO:0005730~nucleolus,GO:0005737~cytoplasm,GO:0031298~replication fork protection complex,GO:0043204~perikaryon,	GO:0001046~core promoter sequence-specific DNA binding,GO:0003677~DNA binding,GO:0003682~chromatin binding,GO:0003916~DNA topoisomerase activity,GO:0003917~DNA topoisomerase type I activity,GO:0003918~DNA topoisomerase type II (ATP-hydrolyzing) activity,GO:0016853~isomerase activity,GO:0031490~chromatin DNA binding,GO:0032403~protein complex binding,GO:0044822~poly(A) RNA binding,	IPR001631:DNA topoisomerase I,IPR008336:DNA topoisomerase I, DNA binding, eukaryotic-type,IPR011010:DNA breaking-rejoining enzyme, catalytic core,IPR013030:DNA topoisomerase I, DNA binding, mixed alpha/beta motif, eukaryotic-type,IPR013034:DNA topoisomerase I, domain 1,IPR013499:DNA topoisomerase I, eukaryotic-type,IPR013500:DNA topoisomerase I, catalytic core, eukaryotic-type,IPR014711:DNA topoi…
ENSMUSG00000021039	Q9CSN1	SNW1	SNW domain-containing protein 1 OS=Mus musculus GN=Snw1 PE=1 SV=3 - [SNW1_MOUSE]	96	2250000	9.97478	10	10	23	1810000	2680000	227.385	11	1785.12	11	8	12	7	11	GO:0000122~negative regulation of transcription from RNA polymerase II promoter,GO:0000398~mRNA splicing, via spliceosome,GO:0006351~transcription, DNA-templated,GO:0006355~regulation of transcription, DNA-templated,GO:0006397~mRNA processing,GO:0008380~RNA splicing,GO:0030511~positive regulation of transforming growth factor beta receptor signaling pathway,GO:0035914~skeletal muscle cell differe…	GO:0000785~chromatin,GO:0005634~nucleus,GO:0005654~nucleoplasm,GO:0005681~spliceosomal complex,GO:0005737~cytoplasm,GO:0008024~positive transcription elongation factor complex b,GO:0016363~nuclear matrix,GO:0071013~catalytic step 2 spliceosome,GO:0071141~SMAD protein complex,GO:0071146~SMAD3-SMAD4 protein complex,	GO:0003713~transcription coactivator activity,GO:0003714~transcription corepressor activity,GO:0005112~Notch binding,GO:0005515~protein binding,GO:0035257~nuclear hormone receptor binding,GO:0042809~vitamin D receptor binding,GO:0042974~retinoic acid receptor binding,GO:0044822~poly(A) RNA binding,GO:0046332~SMAD binding,	IPR004015:SKI-interacting protein SKIP, SNW domain,IPR017862:SKI-interacting protein, SKIP,
ENSMUSG00000030079	P60122	RUVBL1	RuvB-like 1 OS=Mus musculus GN=Ruvbl1 PE=1 SV=1 - [RUVB1_MOUSE]	97	2210000	12.3881	2	2	4	2190000	2230000	1060.89	2	9660.07	2	2	2	2	2	GO:0006281~DNA repair,GO:0006310~DNA recombination,GO:0006351~transcription, DNA-templated,GO:0006355~regulation of transcription, DNA-templated,GO:0006974~cellular response to DNA damage stimulus,GO:0007049~cell cycle,GO:0007067~mitotic nuclear division,GO:0010756~positive regulation of plasminogen activation,GO:0016568~chromatin modification,GO:0032508~DNA duplex unwinding,GO:0040008~regulation…	GO:0000812~Swr1 complex,GO:0005634~nucleus,GO:0005654~nucleoplasm,GO:0005737~cytoplasm,GO:0005794~Golgi apparatus,GO:0016363~nuclear matrix,GO:0030529~ribonucleoprotein complex,GO:0031011~Ino80 complex,GO:0035267~NuA4 histone acetyltransferase complex,GO:0043231~intracellular membrane-bounded organelle,GO:0043234~protein complex,GO:0070062~extracellular exosome,GO:0071339~MLL1 complex,	GO:0000166~nucleotide binding,GO:0001094~TFIID-class transcription factor binding,GO:0003678~DNA helicase activity,GO:0004386~helicase activity,GO:0005515~protein binding,GO:0005524~ATP binding,GO:0016787~hydrolase activity,GO:0043140~ATP-dependent 3'-5' DNA helicase activity,GO:0043141~ATP-dependent 5'-3' DNA helicase activity,GO:0043531~ADP binding,GO:0051117~ATPase binding,	IPR003593:AAA+ ATPase domain,IPR010339:TIP49, C-terminal,IPR027238:RuvB-like,IPR027417:P-loop containing nucleoside triphosphate hydrolase,
ENSMUSG00000040857	P70459	ERF	ETS domain-containing transcription factor ERF OS=Mus musculus GN=Erf PE=2 SV=1 - [ERF_MOUSE]	98	2200000	12.6014	1	1	2	1860000	2540000	938.255	1	11490.5	1	1	1	1	1	GO:0000122~negative regulation of transcription from RNA polymerase II promoter,GO:0001701~in utero embryonic development,GO:0006351~transcription, DNA-templated,GO:0006355~regulation of transcription, DNA-templated,GO:0006357~regulation of transcription from RNA polymerase II promoter,GO:0010668~ectodermal cell differentiation,GO:0060707~trophoblast giant cell differentiation,GO:0060710~chorio-a…	GO:0005634~nucleus,GO:0005794~Golgi apparatus,	GO:0000981~RNA polymerase II transcription factor activity, sequence-specific DNA binding,GO:0003677~DNA binding,GO:0003700~transcription factor activity, sequence-specific DNA binding,GO:0003714~transcription corepressor activity,GO:0043565~sequence-specific DNA binding,	IPR000418:Ets domain,IPR011991:Winged helix-turn-helix DNA-binding domain,
ENSMUSG00000030744	P62908	RPS3	40S ribosomal protein S3 OS=Mus musculus GN=Rps3 PE=1 SV=1 - [RS3_MOUSE]	99	2200000	8.77269	5	5	12	2350000	2050000	118.116	5	756.612	6	4	6	4	6	GO:0006281~DNA repair,GO:0006351~transcription, DNA-templated,GO:0006355~regulation of transcription, DNA-templated,GO:0006412~translation,GO:0006417~regulation of translation,GO:0006915~apoptotic process,GO:0006974~cellular response to DNA damage stimulus,GO:0006979~response to oxidative stress,GO:0007049~cell cycle,GO:0007059~chromosome segregation,GO:0007067~mitotic nuclear division,GO:0010628…	GO:0005634~nucleus,GO:0005730~nucleolus,GO:0005737~cytoplasm,GO:0005739~mitochondrion,GO:0005743~mitochondrial inner membrane,GO:0005759~mitochondrial matrix,GO:0005829~cytosol,GO:0005840~ribosome,GO:0005844~polysome,GO:0005856~cytoskeleton,GO:0005886~plasma membrane,GO:0005925~focal adhesion,GO:0012505~endomembrane system,GO:0015935~small ribosomal subunit,GO:0016020~membrane,GO:0022627~cytosoli…	GO:0003676~nucleic acid binding,GO:0003677~DNA binding,GO:0003684~damaged DNA binding,GO:0003723~RNA binding,GO:0003729~mRNA binding,GO:0003735~structural constituent of ribosome,GO:0003906~DNA-(apurinic or apyrimidinic site) lyase activity,GO:0004520~endodeoxyribonuclease activity,GO:0005515~protein binding,GO:0008017~microtubule binding,GO:0008134~transcription factor binding,GO:0008534~oxidize…	IPR001351:Ribosomal protein S3, C-terminal,IPR004044:K Homology domain, type 2,IPR004087:K Homology domain,IPR005703:Ribosomal protein S3, eukaryotic/archaeal,IPR009019:K homology domain, prokaryotic type,IPR015946:K homology domain-like, alpha/beta,IPR018280:Ribosomal protein S3, conserved site,
ENSMUSG00000034160	Q8CGY8	OGT	UDP-N-acetylglucosamine--peptide N-acetylglucosaminyltransferase 110 kDa subunit OS=Mus musculus GN=Ogt PE=1 SV=2 - [OGT1_MOUSE]	100	2190000	10.9847	10	10	16	2140000	2230000	299.944	8	3752.94	8	8	8	8	8	GO:0001933~negative regulation of protein phosphorylation,GO:0001934~positive regulation of protein phosphorylation,GO:0006041~glucosamine metabolic process,GO:0006110~regulation of glycolytic process,GO:0006493~protein O-linked glycosylation,GO:0006915~apoptotic process,GO:0010628~positive regulation of gene expression,GO:0010801~negative regulation of peptidyl-threonine phosphorylation,GO:00165…	GO:0000123~histone acetyltransferase complex,GO:0000791~euchromatin,GO:0005622~intracellular,GO:0005634~nucleus,GO:0005737~cytoplasm,GO:0005739~mitochondrion,GO:0005829~cytosol,GO:0005886~plasma membrane,GO:0016020~membrane,GO:0042588~zymogen granule,GO:0043005~neuron projection,GO:0043025~neuronal cell body,GO:0070688~MLL5-L complex,	GO:0003824~catalytic activity,GO:0005515~protein binding,GO:0005547~phosphatidylinositol-3,4,5-trisphosphate binding,GO:0008047~enzyme activator activity,GO:0008080~N-acetyltransferase activity,GO:0008134~transcription factor binding,GO:0008289~lipid binding,GO:0016262~protein N-acetylglucosaminyltransferase activity,GO:0016740~transferase activity,GO:0016757~transferase activity, transferring gl…	IPR001440:Tetratricopeptide TPR-1,IPR011990:Tetratricopeptide-like helical,IPR013026:Tetratricopeptide repeat-containing domain,IPR019734:Tetratricopeptide repeat,
ENSMUSG00000039477	Q80WC3	TNRC18	Isoform 2 of Trinucleotide repeat-containing gene 18 protein OS=Mus musculus GN=Tnrc18 - [TNC18_MOUSE]	101	2120000	6.35226	3	3	4	2630000	1620000	4.95	2	158.45	2	2	2	2	2	GO:0006342~chromatin silencing,GO:0031507~heterochromatin assembly,	GO:0000785~chromatin,GO:0005634~nucleus,GO:0005654~nucleoplasm,GO:0005677~chromatin silencing complex,GO:0005737~cytoplasm,GO:0005739~mitochondrion,GO:0031965~nuclear membrane,	GO:0000976~transcription regulatory region sequence-specific DNA binding,GO:0003682~chromatin binding,	IPR001025:Bromo adjacent homology (BAH) domain,
ENSMUSG00000063524	P17182	ENO1	Alpha-enolase OS=Mus musculus GN=Eno1 PE=1 SV=3 - [ENOA_MOUSE]	102	2130000	9.94653	5	5	11	2030000	2240000	328.462	4	1645.02	5	4	5	5	6	GO:0001701~in utero embryonic development,GO:0051099~positive regulation of binding,GO:0071229~cellular response to acid chemical,	GO:0005615~extracellular space,GO:0005634~nucleus,GO:0005737~cytoplasm,GO:0016020~membrane,GO:0019897~extrinsic component of plasma membrane,GO:0043005~neuron projection,GO:0070062~extracellular exosome,GO:0097060~synaptic membrane,	GO:0003723~RNA binding,GO:0004634~phosphopyruvate hydratase activity,GO:0031072~heat shock protein binding,GO:0042803~protein homodimerization activity,GO:0044822~poly(A) RNA binding,GO:0046982~protein heterodimerization activity,GO:0051020~GTPase binding,	IPR000941:Enolase,IPR020809:Enolase, conserved site,IPR020810:Enolase, C-terminal,IPR020811:Enolase, N-terminal,
ENSMUSG00000018379	F7AI47	SRSF1	Serine/arginine-rich-splicing factor 1 (Fragment) OS=Mus musculus GN=Srsf1 PE=4 SV=1 - [F7AI47_MOUSE]	103	2100000	9.71287	2	2	6	2950000	1240000	164.967	3	1513.43	3	2	3	2	3	GO:0000380~alternative mRNA splicing, via spliceosome,GO:0000395~mRNA 5'-splice site recognition,GO:0001701~in utero embryonic development,GO:0006397~mRNA processing,GO:0006810~transport,GO:0008380~RNA splicing,GO:0051028~mRNA transport,GO:0060048~cardiac muscle contraction,	GO:0005634~nucleus,GO:0005654~nucleoplasm,GO:0005681~spliceosomal complex,GO:0005737~cytoplasm,GO:0016607~nuclear speck,GO:0035145~exon-exon junction complex,GO:0070062~extracellular exosome,GO:0071013~catalytic step 2 spliceosome,	GO:0000166~nucleotide binding,GO:0003676~nucleic acid binding,GO:0003723~RNA binding,GO:0003729~mRNA binding,GO:0005515~protein binding,GO:0044822~poly(A) RNA binding,GO:0050733~RS domain binding,	IPR000504:RNA recognition motif domain,IPR012677:Nucleotide-binding, alpha-beta plait,
ENSMUSG00000041483	Q99LI5	ZFP281	Protein Zfp281 OS=Mus musculus GN=Zfp281 PE=2 SV=1 - [Q99LI5_MOUSE]	104	2050000	11.4011	5	5	10	2300000	1790000	612.998	4	4795.95	3	5	6	3	4	GO:0000122~negative regulation of transcription from RNA polymerase II promoter,GO:0006351~transcription, DNA-templated,GO:0006355~regulation of transcription, DNA-templated,GO:0010172~embryonic body morphogenesis,GO:0010629~negative regulation of gene expression,GO:0030154~cell differentiation,GO:0045892~negative regulation of transcription, DNA-templated,GO:0045893~positive regulation of transc…	GO:0005634~nucleus,GO:0005654~nucleoplasm,	GO:0000978~RNA polymerase II core promoter proximal region sequence-specific DNA binding,GO:0001047~core promoter binding,GO:0001078~transcriptional repressor activity, RNA polymerase II core promoter proximal region sequence-specific binding,GO:0003676~nucleic acid binding,GO:0003677~DNA binding,GO:0003700~transcription factor activity, sequence-specific DNA binding,GO:0003714~transcription core…	IPR007087:Zinc finger, C2H2,IPR013087:Zinc finger C2H2-type/integrase DNA-binding domain,IPR015880:Zinc finger, C2H2-like,
ENSMUSG00000028367	A2AV97	TXN1	Thioredoxin OS=Mus musculus GN=Txn1 PE=3 SV=1 - [A2AV97_MOUSE]	105	2080000	9.11594	1	1	2	2200000	1950000	1051.73	1	57.961	1	1	1	1	1	GO:0000103~sulfate assimilation,GO:0000122~negative regulation of transcription from RNA polymerase II promoter,GO:0006351~transcription, DNA-templated,GO:0006355~regulation of transcription, DNA-templated,GO:0006457~protein folding,GO:0006662~glycerol ether metabolic process,GO:0006810~transport,GO:0009314~response to radiation,GO:0033138~positive regulation of peptidyl-serine phosphorylation,GO…	GO:0005576~extracellular region,GO:0005634~nucleus,GO:0005737~cytoplasm,GO:0005739~mitochondrion,GO:0005829~cytosol,GO:0030424~axon,GO:0030425~dendrite,GO:0043025~neuronal cell body,GO:0070062~extracellular exosome,	GO:0005515~protein binding,GO:0015035~protein disulfide oxidoreductase activity,GO:0015037~peptide disulfide oxidoreductase activity,GO:0016671~oxidoreductase activity, acting on a sulfur group of donors, disulfide as acceptor,GO:0019899~enzyme binding,GO:0044822~poly(A) RNA binding,	IPR005746:Thioredoxin,IPR012336:Thioredoxin-like fold,IPR013766:Thioredoxin domain,IPR017937:Thioredoxin, conserved site,
ENSMUSG00000024974	E9Q762	SMC3	Structural maintenance of chromosomes protein 3 OS=Mus musculus GN=Smc3 PE=4 SV=1 - [E9Q762_MOUSE]	106	2100000	10.2524	12	12	19	2470000	1740000	632.906	9	1806.67	8	10	11	7	8	GO:0006275~regulation of DNA replication,GO:0006281~DNA repair,GO:0006974~cellular response to DNA damage stimulus,GO:0007049~cell cycle,GO:0007062~sister chromatid cohesion,GO:0007064~mitotic sister chromatid cohesion,GO:0007067~mitotic nuclear division,GO:0007126~meiotic nuclear division,GO:0007165~signal transduction,GO:0019827~stem cell maintenance,GO:0032876~negative regulation of DNA endore…	GO:0000775~chromosome, centromeric region,GO:0000785~chromatin,GO:0000800~lateral element,GO:0000922~spindle pole,GO:0005604~basement membrane,GO:0005634~nucleus,GO:0005654~nucleoplasm,GO:0005694~chromosome,GO:0005737~cytoplasm,GO:0008280~cohesin core heterodimer,GO:0016363~nuclear matrix,GO:0030893~meiotic cohesin complex,GO:0034991~nuclear meiotic cohesin complex,	GO:0000166~nucleotide binding,GO:0003682~chromatin binding,GO:0005515~protein binding,GO:0005524~ATP binding,GO:0036033~mediator complex binding,GO:0045502~dynein binding,GO:0046982~protein heterodimerization activity,	IPR003395:RecF/RecN/SMC,IPR010935:SMCs flexible hinge,IPR024704:Structural maintenance of chromosomes protein,IPR027417:P-loop containing nucleoside triphosphate hydrolase,
ENSMUSG00000021270	P07901	HSP90AA1	Heat shock protein HSP 90-alpha OS=Mus musculus GN=Hsp90aa1 PE=1 SV=4 - [HS90A_MOUSE]	107	2000000	3.86002	3	6	11	1630000	2360000	12.592	2	16.449	1	5	5	6	6	GO:0001764~neuron migration,GO:0006457~protein folding,GO:0006809~nitric oxide biosynthetic process,GO:0006950~response to stress,GO:0006986~response to unfolded protein,GO:0010592~positive regulation of lamellipodium assembly,GO:0031396~regulation of protein ubiquitination,GO:0033160~positive regulation of protein import into nucleus, translocation,GO:0042026~protein refolding,GO:0045040~protein…	GO:0005622~intracellular,GO:0005634~nucleus,GO:0005654~nucleoplasm,GO:0005737~cytoplasm,GO:0005829~cytosol,GO:0005886~plasma membrane,GO:0009986~cell surface,GO:0016020~membrane,GO:0016323~basolateral plasma membrane,GO:0016324~apical plasma membrane,GO:0031012~extracellular matrix,GO:0031526~brush border membrane,GO:0032587~ruffle membrane,GO:0036126~sperm flagellum,GO:0043005~neuron projection,…	GO:0000166~nucleotide binding,GO:0001948~glycoprotein binding,GO:0002134~UTP binding,GO:0002135~CTP binding,GO:0003729~mRNA binding,GO:0005515~protein binding,GO:0005524~ATP binding,GO:0005525~GTP binding,GO:0016887~ATPase activity,GO:0017098~sulfonylurea receptor binding,GO:0019901~protein kinase binding,GO:0019903~protein phosphatase binding,GO:0023026~MHC class II protein complex binding,GO:00…	IPR001404:Heat shock protein Hsp90,IPR003594:Histidine kinase-like ATPase, ATP-binding domain,IPR019805:Heat shock protein Hsp90, conserved site,IPR020568:Ribosomal protein S5 domain 2-type fold,IPR020575:Heat shock protein Hsp90, N-terminal,
ENSMUSG00000107478	O35126	ATN1	Atrophin-1 OS=Mus musculus GN=Atn1 PE=1 SV=1 - [ATN1_MOUSE]	108	1990000	12.5025	1	1	2	2110000	1870000	1262.24	1	10342.8	1	1	1	1	1	GO:0000122~negative regulation of transcription from RNA polymerase II promoter,GO:0006351~transcription, DNA-templated,GO:0006355~regulation of transcription, DNA-templated,GO:0009404~toxin metabolic process,GO:0016477~cell migration,GO:0030011~maintenance of cell polarity,GO:0051402~neuron apoptotic process,	GO:0005634~nucleus,GO:0005654~nucleoplasm,GO:0005737~cytoplasm,GO:0016363~nuclear matrix,GO:0030054~cell junction,GO:0031252~cell leading edge,GO:0048471~perinuclear region of cytoplasm,	GO:0001105~RNA polymerase II transcription coactivator activity,GO:0003714~transcription corepressor activity,GO:0005515~protein binding,GO:0008432~JUN kinase binding,GO:0019904~protein domain specific binding,GO:0050827~toxin receptor binding,	IPR002951:Atrophin-like,IPR017993:Atrophin-1,
ENSMUSG00000019947	Q8BM75	ARID5B	Isoform 2 of AT-rich interactive domain-containing protein 5B OS=Mus musculus GN=Arid5b - [ARI5B_MOUSE]	109	1870000	11.2564	5	5	12	1560000	2180000	451.48	5	4441.27	6	4	5	4	7	GO:0000122~negative regulation of transcription from RNA polymerase II promoter,GO:0001822~kidney development,GO:0006351~transcription, DNA-templated,GO:0006355~regulation of transcription, DNA-templated,GO:0006357~regulation of transcription from RNA polymerase II promoter,GO:0006807~nitrogen compound metabolic process,GO:0008584~male gonad development,GO:0008585~female gonad development,GO:0009…	GO:0005634~nucleus,	GO:0000977~RNA polymerase II regulatory region sequence-specific DNA binding,GO:0001227~transcriptional repressor activity, RNA polymerase II transcription regulatory region sequence-specific binding,GO:0003677~DNA binding,GO:0003713~transcription coactivator activity,GO:0044212~transcription regulatory region DNA binding,	IPR001606:ARID/BRIGHT DNA-binding domain,
ENSMUSG00000035150	Q3TML6	EIF2S3X	Eukaryotic translation initiation factor 2, subunit 3, structural gene X-linked OS=Mus musculus GN=Eif2s3x PE=2 SV=1 - [Q3TML6_MOUSE]	110	1930000	8.51087	2	2	3	2410000	1450000	40.118	1	689.433	2	1	1	2	2	GO:0001731~formation of translation preinitiation complex,GO:0006412~translation,GO:0006413~translational initiation,	GO:0005622~intracellular,GO:0005737~cytoplasm,GO:0070062~extracellular exosome,	GO:0000166~nucleotide binding,GO:0003743~translation initiation factor activity,GO:0003924~GTPase activity,GO:0005525~GTP binding,GO:0008135~translation factor activity, RNA binding,	IPR000795:Elongation factor, GTP-binding domain,IPR004161:Translation elongation factor EFTu/EF1A, domain 2,IPR009000:Translation elongation/initiation factor/Ribosomal, beta-barrel,IPR009001:Translation elongation factor EF1A/initiation factor IF2gamma, C-terminal,IPR015256:Translation initiation factor 2, gamma subunit, C-terminal,IPR027417:P-loop containing nucleoside triphosphate hydrolase,
ENSMUSG00000024007	B9EJX8	PPIL1	Peptidyl-prolyl cis-trans isomerase OS=Mus musculus GN=Ppil1 PE=2 SV=1 - [B9EJX8_MOUSE]	111	1930000	11.9886	2	2	8	1790000	2060000	205.853	4	7921.94	3	2	4	2	4	GO:0000413~protein peptidyl-prolyl isomerization,GO:0006397~mRNA processing,GO:0006457~protein folding,GO:0008380~RNA splicing,	GO:0005681~spliceosomal complex,GO:0070062~extracellular exosome,GO:0071013~catalytic step 2 spliceosome,	GO:0003755~peptidyl-prolyl cis-trans isomerase activity,GO:0016853~isomerase activity,	IPR002130:Cyclophilin-like peptidyl-prolyl cis-trans isomerase domain,IPR020892:Cyclophilin-type peptidyl-prolyl cis-trans isomerase, conserved site,IPR024936:Cyclophilin-type peptidyl-prolyl cis-trans isomerase,
ENSMUSG00000071414	G3UW73	GM6736	MCG129639 OS=Mus musculus GN=Gm6736 PE=4 SV=1 - [G3UW73_MOUSE]	112	1990000	12.6546	3	3	5	1730000	2260000	1113.35	3	11782.4	2	3	3	2	2	NA	NA	NA	NA
ENSMUSG00000061848	D3Z1P6	GM5805	Uncharacterized protein OS=Mus musculus GN=Gm5805 PE=3 SV=1 - [D3Z1P6_MOUSE]	113	1770000	8.22927	2	2	4	1700000	1840000	95.848	2	504.338	2	2	2	2	2	NA	NA	NA	NA
ENSMUSG00000063229	P06151	LDHA	L-lactate dehydrogenase A chain OS=Mus musculus GN=Ldha PE=1 SV=3 - [LDHA_MOUSE]	114	1840000	12.3231	1	1	2	1790000	1890000	983.244	1	9265.4	1	1	1	1	1	GO:0005975~carbohydrate metabolic process,GO:0019244~lactate biosynthetic process from pyruvate,GO:0019661~glucose catabolic process to lactate via pyruvate,GO:0019752~carboxylic acid metabolic process,GO:0031668~cellular response to extracellular stimulus,GO:0055114~oxidation-reduction process,	GO:0005634~nucleus,GO:0005737~cytoplasm,GO:0005739~mitochondrion,GO:0005829~cytosol,GO:0016020~membrane,GO:0035686~sperm fibrous sheath,GO:0070062~extracellular exosome,	GO:0003824~catalytic activity,GO:0004457~lactate dehydrogenase activity,GO:0004459~L-lactate dehydrogenase activity,GO:0005515~protein binding,GO:0016491~oxidoreductase activity,GO:0016616~oxidoreductase activity, acting on the CH-OH group of donors, NAD or NADP as acceptor,	IPR001236:Lactate/malate dehydrogenase, N-terminal,IPR001557:L-lactate/malate dehydrogenase,IPR011304:L-lactate dehydrogenase,IPR015955:Lactate dehydrogenase/glycoside hydrolase, family 4, C-terminal,IPR016040:NAD(P)-binding domain,IPR018177:L-lactate dehydrogenase, active site,IPR022383:Lactate/malate dehydrogenase, C-terminal,
ENSMUSG00000055799	Q9Z1J1	TCF7L1	Transcription factor 7-like 1 OS=Mus musculus GN=Tcf7l1 PE=1 SV=2 - [TF7L1_MOUSE]	115	1770000	9.73999	2	3	6	1480000	2060000	119.133	2	1591.12	2	3	3	3	3	GO:0006351~transcription, DNA-templated,GO:0006355~regulation of transcription, DNA-templated,GO:0006357~regulation of transcription from RNA polymerase II promoter,GO:0008595~anterior/posterior axis specification, embryo,GO:0016055~Wnt signaling pathway,GO:0035019~somatic stem cell maintenance,GO:0043588~skin development,GO:0045892~negative regulation of transcription, DNA-templated,GO:0046022~p…	GO:0005634~nucleus,GO:0005667~transcription factor complex,	GO:0003677~DNA binding,GO:0003682~chromatin binding,GO:0003700~transcription factor activity, sequence-specific DNA binding,GO:0005515~protein binding,GO:0008013~beta-catenin binding,GO:0043565~sequence-specific DNA binding,GO:0044212~transcription regulatory region DNA binding,	IPR009071:High mobility group (HMG) box domain,IPR013558:CTNNB1 binding, N-teminal,IPR024940:Transcription factor TCF/LEF,IPR027397:Catenin binding domain,
ENSMUSG00000024050	G5E8J8	WIZ	MCG14253, isoform CRA_a OS=Mus musculus GN=Wiz PE=4 SV=1 - [G5E8J8_MOUSE]	116	1710000	12.0721	1	1	2	1520000	1910000	10.17	1	8601.89	1	1	1	1	1	GO:0010571~positive regulation of nuclear cell cycle DNA replication,GO:0050821~protein stabilization,GO:0070208~protein heterotrimerization,	GO:0005634~nucleus,GO:0005730~nucleolus,GO:0070062~extracellular exosome,	GO:0005515~protein binding,GO:0046872~metal ion binding,GO:0070984~SET domain binding,	IPR007087:Zinc finger, C2H2,IPR015880:Zinc finger, C2H2-like,
ENSMUSG00000068262	D3YZ47	GM5879	Uncharacterized protein OS=Mus musculus GN=Gm5879 PE=3 SV=1 - [D3YZ47_MOUSE]	117	1730000	9.8606	2	2	3	1660000	1810000	862.321	1	997.05	2	1	1	2	2	NA	NA	NA	NA
ENSMUSG00000029703	Q8BUI3	LRWD1	Leucine-rich repeat and WD repeat-containing protein 1 OS=Mus musculus GN=LRWD1 PE=2 SV=1 - [LRWD1_MOUSE]	118	1750000	11.443	4	4	6	1950000	1550000	343.314	1	5224.91	3	2	2	4	4	GO:0006260~DNA replication,GO:0006325~chromatin organization,GO:0016568~chromatin modification,GO:0071169~establishment of protein localization to chromatin,	GO:0000775~chromosome, centromeric region,GO:0000781~chromosome, telomeric region,GO:0005634~nucleus,GO:0005664~nuclear origin of replication recognition complex,GO:0005694~chromosome,GO:0005721~pericentric heterochromatin,GO:0005737~cytoplasm,GO:0005856~cytoskeleton,GO:0031933~telomeric heterochromatin,	GO:0003682~chromatin binding,GO:0008327~methyl-CpG binding,GO:0035064~methylated histone binding,	IPR001611:Leucine-rich repeat,IPR001680:WD40 repeat,IPR003591:Leucine-rich repeat, typical subtype,IPR015943:WD40/YVTN repeat-like-containing domain,IPR017986:WD40-repeat-containing domain,IPR019775:WD40 repeat, conserved site,
ENSMUSG00000032187	Q3URH5	SMARCA4	Transcription activator BRG1 (Fragment) OS=Mus musculus GN=Smarca4 PE=2 SV=1 - [Q3URH5_MOUSE]	119	1680000	11.3956	8	8	11	1750000	1610000	463.032	4	4925.25	4	5	5	5	6	GO:0000122~negative regulation of transcription from RNA polymerase II promoter,GO:0000902~cell morphogenesis,GO:0001568~blood vessel development,GO:0001570~vasculogenesis,GO:0001701~in utero embryonic development,GO:0001832~blastocyst growth,GO:0001835~blastocyst hatching,GO:0001889~liver development,GO:0003151~outflow tract morphogenesis,GO:0003281~ventricular septum development,GO:0006334~nucl…	GO:0000790~nuclear chromatin,GO:0000792~heterochromatin,GO:0005615~extracellular space,GO:0005634~nucleus,GO:0005719~nuclear euchromatin,GO:0005726~perichromatin fibrils,GO:0005730~nucleolus,GO:0016020~membrane,GO:0016514~SWI/SNF complex,GO:0043234~protein complex,GO:0071564~npBAF complex,GO:0071565~nBAF complex,GO:0090544~BAF-type complex,	GO:0000166~nucleotide binding,GO:0000977~RNA polymerase II regulatory region sequence-specific DNA binding,GO:0000978~RNA polymerase II core promoter proximal region sequence-specific DNA binding,GO:0000980~RNA polymerase II distal enhancer sequence-specific DNA binding,GO:0001105~RNA polymerase II transcription coactivator activity,GO:0001164~RNA polymerase I CORE element sequence-specific DNA b…	IPR000330:SNF2-related,IPR001487:Bromodomain,IPR001650:Helicase, C-terminal,IPR006576:BRK domain,IPR014001:Helicase, superfamily 1/2, ATP-binding domain,IPR014012:Helicase/SANT-associated, DNA binding,IPR014978:Glutamine-Leucine-Glutamine, QLQ,IPR018359:Bromodomain, conserved site,IPR027417:P-loop containing nucleoside triphosphate hydrolase,
ENSMUSG00000007670	Q3U0V1	KHSRP	Far upstream element-binding protein 2 OS=Mus musculus GN=Khsrp PE=1 SV=2 - [FUBP2_MOUSE]	120	1670000	12.0426	5	5	13	1630000	1710000	569.922	7	7867.51	5	5	7	5	6	GO:0006351~transcription, DNA-templated,GO:0006355~regulation of transcription, DNA-templated,GO:0006397~mRNA processing,GO:0006402~mRNA catabolic process,GO:0006810~transport,GO:0008380~RNA splicing,GO:0051028~mRNA transport,GO:2000628~regulation of miRNA metabolic process,	GO:0005634~nucleus,GO:0005654~nucleoplasm,GO:0005737~cytoplasm,GO:0010494~cytoplasmic stress granule,GO:0016020~membrane,GO:0030425~dendrite,GO:0043025~neuronal cell body,	GO:0003676~nucleic acid binding,GO:0003677~DNA binding,GO:0003723~RNA binding,GO:0003729~mRNA binding,GO:0003730~mRNA 3'-UTR binding,GO:0044822~poly(A) RNA binding,	IPR004087:K Homology domain,IPR004088:K Homology domain, type 1,IPR015096:Domain of unknown function DUF1897,
ENSMUSG00000029752	Q61024	ASNS	Asparagine synthetase [glutamine-hydrolyzing] OS=Mus musculus GN=Asns PE=2 SV=3 - [ASNS_MOUSE]	121	1670000	12.3737	2	2	4	1470000	1870000	658.91	2	9954.99	2	2	2	2	2	GO:0006529~asparagine biosynthetic process,GO:0006541~glutamine metabolic process,GO:0008652~cellular amino acid biosynthetic process,GO:0042149~cellular response to glucose starvation,GO:0043066~negative regulation of apoptotic process,GO:0045931~positive regulation of mitotic cell cycle,	GO:0005829~cytosol,	GO:0000166~nucleotide binding,GO:0004066~asparagine synthase (glutamine-hydrolyzing) activity,GO:0005524~ATP binding,GO:0016874~ligase activity,GO:0042803~protein homodimerization activity,GO:0048037~cofactor binding,	IPR001962:Asparagine synthase,IPR006426:Asparagine synthase, glutamine-hydrolyzing,IPR014729:Rossmann-like alpha/beta/alpha sandwich fold,IPR017932:Glutamine amidotransferase type 2 domain,
ENSMUSG00000055024	E9PYJ8	EP300	Histone acetyltransferase p300 OS=Mus musculus GN=Ep300 PE=4 SV=1 - [E9PYJ8_MOUSE]	122	1670000	10.1757	6	8	14	1690000	1660000	193.171	5	2120.12	2	7	9	5	5	GO:0000122~negative regulation of transcription from RNA polymerase II promoter,GO:0001666~response to hypoxia,GO:0001756~somitogenesis,GO:0001934~positive regulation of protein phosphorylation,GO:0006351~transcription, DNA-templated,GO:0006355~regulation of transcription, DNA-templated,GO:0006473~protein acetylation,GO:0006475~internal protein amino acid acetylation,GO:0006915~apoptotic process,…	GO:0000123~histone acetyltransferase complex,GO:0000785~chromatin,GO:0005634~nucleus,GO:0005654~nucleoplasm,GO:0005667~transcription factor complex,GO:0005737~cytoplasm,GO:0032993~protein-DNA complex,	GO:0000978~RNA polymerase II core promoter proximal region sequence-specific DNA binding,GO:0000979~RNA polymerase II core promoter sequence-specific DNA binding,GO:0001047~core promoter binding,GO:0001085~RNA polymerase II transcription factor binding,GO:0001102~RNA polymerase II activating transcription factor binding,GO:0001159~core promoter proximal region DNA binding,GO:0001228~transcription…	IPR000197:Zinc finger, TAZ-type,IPR000433:Zinc finger, ZZ-type,IPR001487:Bromodomain,IPR003101:Coactivator CBP, KIX domain,IPR009110:Nuclear receptor coactivator, interlocking,IPR010303:Domain of unknown function DUF902, CREBbp,IPR013178:Histone H3-K56 acetyltransferase, RTT109,IPR014744:Nuclear receptor coactivator, CREB-bp-like, interlocking,IPR018359:Bromodomain, conserved site,
ENSMUSG00000037742	P10126	EEF1A1	Elongation factor 1-alpha 1 OS=Mus musculus GN=Eef1a1 PE=1 SV=3 - [EF1A1_MOUSE]	123	1660000	8.89312	4	4	9	1630000	1700000	12.786	5	938.093	3	4	6	3	3	GO:0006412~translation,GO:0006414~translational elongation,GO:0010942~positive regulation of cell death,GO:0010976~positive regulation of neuron projection development,GO:0051260~protein homooligomerization,GO:0071364~cellular response to epidermal growth factor stimulus,GO:1903427~negative regulation of reactive oxygen species biosynthetic process,	GO:0005615~extracellular space,GO:0005634~nucleus,GO:0005730~nucleolus,GO:0005737~cytoplasm,GO:0005829~cytosol,GO:0005886~plasma membrane,GO:0016020~membrane,GO:0030864~cortical actin cytoskeleton,GO:0032587~ruffle membrane,GO:0043209~myelin sheath,GO:0070062~extracellular exosome,	GO:0000049~tRNA binding,GO:0000166~nucleotide binding,GO:0003729~mRNA binding,GO:0003746~translation elongation factor activity,GO:0003924~GTPase activity,GO:0005515~protein binding,GO:0005525~GTP binding,GO:0008144~drug binding,GO:0019901~protein kinase binding,GO:0044822~poly(A) RNA binding,	IPR000795:Elongation factor, GTP-binding domain,IPR004160:Translation elongation factor EFTu/EF1A, C-terminal,IPR004161:Translation elongation factor EFTu/EF1A, domain 2,IPR004539:Translation elongation factor EF1A, eukaryotic/archaeal,IPR009000:Translation elongation/initiation factor/Ribosomal, beta-barrel,IPR009001:Translation elongation factor EF1A/initiation factor IF2gamma, C-terminal,IPR02…
ENSMUSG00000020267	B0R1E3	HINT1	Histidine triad nucleotide binding protein OS=Mus musculus GN=Hint1 PE=4 SV=1 - [B0R1E3_MOUSE]	124	1650000	12.1224	1	1	2	1450000	1850000	707.019	1	8210.12	1	1	1	1	1	GO:0006351~transcription, DNA-templated,GO:0006355~regulation of transcription, DNA-templated,GO:0006915~apoptotic process,GO:0009154~purine ribonucleotide catabolic process,GO:0050850~positive regulation of calcium-mediated signaling,GO:0072332~intrinsic apoptotic signaling pathway by p53 class mediator,	GO:0000118~histone deacetylase complex,GO:0005622~intracellular,GO:0005634~nucleus,GO:0005737~cytoplasm,GO:0005886~plasma membrane,GO:0070062~extracellular exosome,	GO:0000166~nucleotide binding,GO:0003824~catalytic activity,GO:0003923~GPI-anchor transamidase activity,GO:0016787~hydrolase activity,GO:0052770~coenzyme F390-A hydrolase activity,GO:0052771~coenzyme F390-G hydrolase activity,	IPR001310:Histidine triad (HIT) protein,IPR011146:HIT-like domain,IPR019808:Histidine triad, conserved site,
ENSMUSG00000028234	P60867	RPS20	40S ribosomal protein S20 OS=Mus musculus GN=Rps20 PE=1 SV=1 - [RS20_MOUSE]	125	1640000	12.4896	1	1	2	1610000	1660000	896.792	1	10605.3	1	1	1	1	1	GO:0006412~translation,	GO:0005622~intracellular,GO:0005737~cytoplasm,GO:0005840~ribosome,GO:0015935~small ribosomal subunit,GO:0016020~membrane,GO:0022627~cytosolic small ribosomal subunit,GO:0030529~ribonucleoprotein complex,GO:0070062~extracellular exosome,	GO:0003723~RNA binding,GO:0003735~structural constituent of ribosome,GO:0044822~poly(A) RNA binding,	IPR001848:Ribosomal protein S10,IPR005729:Ribosomal protein S10, eukaryotic/archaeal,IPR018268:Ribosomal protein S10, conserved site,IPR027486:Ribosomal protein S10 domain,
ENSMUSG00000020453	Q5NBZ1	PATZ1	POZ (BTB) and AT hook containing zinc finger 1 OS=Mus musculus GN=Patz1 PE=2 SV=1 - [Q5NBZ1_MOUSE]	126	1650000	11.052	2	2	3	2010000	1290000	1232.35	1	3013.84	2	1	1	2	2	GO:0006355~regulation of transcription, DNA-templated,GO:0007283~spermatogenesis,GO:0008584~male gonad development,GO:0010468~regulation of gene expression,GO:0030217~T cell differentiation,GO:0045892~negative regulation of transcription, DNA-templated,GO:0045893~positive regulation of transcription, DNA-templated,GO:0045944~positive regulation of transcription from RNA polymerase II promoter,	GO:0005634~nucleus,GO:0005654~nucleoplasm,	GO:0000978~RNA polymerase II core promoter proximal region sequence-specific DNA binding,GO:0001077~transcriptional activator activity, RNA polymerase II core promoter proximal region sequence-specific binding,GO:0003677~DNA binding,GO:0003682~chromatin binding,GO:0005515~protein binding,	IPR000210:BTB/POZ-like,IPR000637:HMG-I/HMG-Y, DNA-binding, conserved site,IPR007087:Zinc finger, C2H2,IPR011333:BTB/POZ fold,IPR013087:Zinc finger C2H2-type/integrase DNA-binding domain,IPR015880:Zinc finger, C2H2-like,IPR017956:AT hook, DNA-binding motif,
ENSMUSG00000027671	Q505L1	ACTL6A	Actin-like 6A, isoform CRA_a OS=Mus musculus GN=Actl6a PE=2 SV=1 - [Q505L1_MOUSE]	127	1610000	10.777	3	3	7	2030000	1190000	884.852	2	2624.43	4	2	2	3	5	GO:0006281~DNA repair,GO:0006310~DNA recombination,GO:0006338~chromatin remodeling,GO:0006351~transcription, DNA-templated,GO:0006355~regulation of transcription, DNA-templated,GO:0006974~cellular response to DNA damage stimulus,GO:0007399~nervous system development,GO:0016568~chromatin modification,GO:0040008~regulation of growth,GO:0043044~ATP-dependent chromatin remodeling,GO:0043967~histone H…	GO:0000790~nuclear chromatin,GO:0005634~nucleus,GO:0005654~nucleoplasm,GO:0005886~plasma membrane,GO:0016514~SWI/SNF complex,GO:0031011~Ino80 complex,GO:0035267~NuA4 histone acetyltransferase complex,GO:0043234~protein complex,GO:0071564~npBAF complex,GO:0090544~BAF-type complex,	GO:0000978~RNA polymerase II core promoter proximal region sequence-specific DNA binding,GO:0000980~RNA polymerase II distal enhancer sequence-specific DNA binding,GO:0003682~chromatin binding,GO:0005515~protein binding,GO:0031492~nucleosomal DNA binding,	IPR004000:Actin-related protein,IPR004001:Actin, conserved site,
ENSMUSG00000028484	Q99JF8	PSIP1	PC4 and SFRS1-interacting protein OS=Mus musculus GN=Psip1 PE=1 SV=1 - [PSIP1_MOUSE]	128	1600000	12.3243	4	4	6	1490000	1710000	741.519	4	9515.27	2	4	4	2	2	GO:0000395~mRNA 5'-splice site recognition,GO:0006351~transcription, DNA-templated,GO:0006355~regulation of transcription, DNA-templated,GO:0006979~response to oxidative stress,GO:0009408~response to heat,GO:0045944~positive regulation of transcription from RNA polymerase II promoter,	GO:0005634~nucleus,GO:0005654~nucleoplasm,GO:0005720~nuclear heterochromatin,GO:0034399~nuclear periphery,GO:0035327~transcriptionally active chromatin,	GO:0001105~RNA polymerase II transcription coactivator activity,GO:0003677~DNA binding,GO:0003682~chromatin binding,GO:0033613~activating transcription factor binding,GO:0044822~poly(A) RNA binding,GO:0097100~supercoiled DNA binding,	IPR000313:PWWP,IPR017859:Treacle-like, Treacher Collins Syndrome,IPR021567:Lens epithelium-derived growth factor (LEDGF),
ENSMUSG00000068579	D3YU93	RPL7A-PS3	MCG121875 OS=Mus musculus GN=Rpl7a-ps3 PE=4 SV=1 - [D3YU93_MOUSE]	129	1600000	12.1163	1	1	2	1440000	1770000	723.881	1	8156.02	1	1	1	1	1	NA	NA	NA	NA
ENSMUSG00000040028	P70372	ELAVL1	ELAV-like protein 1 OS=Mus musculus GN=Elavl1 PE=1 SV=2 - [ELAV1_MOUSE]	130	1600000	11.7231	2	2	3	1950000	1250000	1094.8	1	5666.68	2	1	1	2	2	GO:0006417~regulation of translation,GO:0045727~positive regulation of translation,GO:0048255~mRNA stabilization,GO:0070935~3'-UTR-mediated mRNA stabilization,GO:2000036~regulation of stem cell maintenance,	GO:0005634~nucleus,GO:0005737~cytoplasm,GO:0016020~membrane,	GO:0000166~nucleotide binding,GO:0003676~nucleic acid binding,GO:0003723~RNA binding,GO:0003725~double-stranded RNA binding,GO:0003730~mRNA 3'-UTR binding,GO:0005515~protein binding,GO:0017091~AU-rich element binding,GO:0019901~protein kinase binding,GO:0035925~mRNA 3'-UTR AU-rich region binding,GO:0044822~poly(A) RNA binding,	IPR000504:RNA recognition motif domain,IPR002343:Paraneoplastic encephalomyelitis antigen,IPR006548:Splicing factor ELAV/HuD,IPR012677:Nucleotide-binding, alpha-beta plait,
ENSMUSG00000100725	G3XA10	HNRNPU	Heterogeneous nuclear ribonucleoprotein U OS=Mus musculus GN=Hnrnpu PE=4 SV=1 - [G3XA10_MOUSE]	131	1550000	10.7334	5	5	8	2100000	1000000	1151.58	2	2253.4	5	3	3	4	5	GO:0001649~osteoblast differentiation,GO:0006397~mRNA processing,GO:0008380~RNA splicing,GO:0010628~positive regulation of gene expression,GO:0032211~negative regulation of telomere maintenance via telomerase,GO:0032922~circadian regulation of gene expression,GO:0048511~rhythmic process,GO:0070934~CRD-mediated mRNA stabilization,GO:0071549~cellular response to dexamethasone stimulus,GO:2000373~po…	GO:0005634~nucleus,GO:0005654~nucleoplasm,GO:0005681~spliceosomal complex,GO:0005697~telomerase holoenzyme complex,GO:0005737~cytoplasm,GO:0016020~membrane,GO:0030529~ribonucleoprotein complex,GO:0036464~cytoplasmic ribonucleoprotein granule,GO:0070937~CRD-mediated mRNA stability complex,GO:0071013~catalytic step 2 spliceosome,	GO:0000166~nucleotide binding,GO:0001047~core promoter binding,GO:0003677~DNA binding,GO:0003723~RNA binding,GO:0005515~protein binding,GO:0005524~ATP binding,GO:0034046~poly(G) binding,GO:0035326~enhancer binding,GO:0043021~ribonucleoprotein complex binding,GO:0044822~poly(A) RNA binding,GO:0070034~telomeric RNA binding,	IPR001870:B30.2/SPRY domain,IPR003034:SAP domain,IPR003877:SPla/RYanodine receptor SPRY,IPR013320:Concanavalin A-like lectin/glucanase, subgroup,IPR026745:Heterogeneous nuclear ribonucleoprotein U,IPR027417:P-loop containing nucleoside triphosphate hydrolase,
ENSMUSG00000019961	Q3TNH0	TMPO	Putative uncharacterized protein OS=Mus musculus GN=Tmpo PE=2 SV=1 - [Q3TNH0_MOUSE]	132	1550000	11.6007	2	6	14	1190000	1900000	261.998	2	5949.6	3	5	6	6	8	GO:0006355~regulation of transcription, DNA-templated,	GO:0000785~chromatin,GO:0005634~nucleus,GO:0005635~nuclear envelope,GO:0005637~nuclear inner membrane,GO:0005694~chromosome,GO:0005789~endoplasmic reticulum membrane,GO:0016020~membrane,GO:0016021~integral component of membrane,GO:0031965~nuclear membrane,	GO:0003677~DNA binding,GO:0005515~protein binding,	IPR003887:LEM domain,IPR011015:LEM/LEM-like domain,IPR013146:LEM-like domain,IPR021623:Lamina-associated polypeptide 2 alpha,
ENSMUSG00000000751	Q8VEE4	RPA1	Replication protein A 70 kDa DNA-binding subunit OS=Mus musculus GN=Rpa1 PE=2 SV=1 - [RFA1_MOUSE]	133	1560000	11.044	2	2	3	2080000	1030000	1139.68	1	3083.06	2	1	1	2	2	GO:0000723~telomere maintenance,GO:0000724~double-strand break repair via homologous recombination,GO:0001701~in utero embryonic development,GO:0006260~DNA replication,GO:0006281~DNA repair,GO:0006284~base-excision repair,GO:0006289~nucleotide-excision repair,GO:0006298~mismatch repair,GO:0006310~DNA recombination,GO:0006974~cellular response to DNA damage stimulus,GO:0007126~meiotic nuclear divi…	GO:0000784~nuclear chromosome, telomeric region,GO:0000793~condensed chromosome,GO:0000794~condensed nuclear chromosome,GO:0000800~lateral element,GO:0001673~male germ cell nucleus,GO:0005634~nucleus,GO:0005654~nucleoplasm,GO:0005662~DNA replication factor A complex,GO:0016605~PML body,	GO:0003676~nucleic acid binding,GO:0003677~DNA binding,GO:0003682~chromatin binding,GO:0003684~damaged DNA binding,GO:0003697~single-stranded DNA binding,GO:0046872~metal ion binding,	IPR004365:Nucleic acid binding, OB-fold, tRNA/helicase-type,IPR004591:Replication factor-a protein 1 Rpa1,IPR007199:Replication factor-A protein 1, N-terminal,IPR012340:Nucleic acid-binding, OB-fold,IPR013955:Replication factor A, C-terminal,
ENSMUSG00000079480	Q9CWW6	PIN4	Peptidyl-prolyl cis-trans isomerase NIMA-interacting 4 OS=Mus musculus GN=Pin4 PE=2 SV=1 - [PIN4_MOUSE]	134	1540000	11.8587	1	1	2	1760000	1320000	915.485	1	6512.32	1	1	1	1	1	GO:0006364~rRNA processing,	GO:0005634~nucleus,GO:0005730~nucleolus,GO:0005737~cytoplasm,GO:0005759~mitochondrial matrix,GO:0005819~spindle,GO:0030684~preribosome,GO:0070062~extracellular exosome,	GO:0003681~bent DNA binding,GO:0003690~double-stranded DNA binding,GO:0044822~poly(A) RNA binding,	IPR000297:Peptidyl-prolyl cis-trans isomerase, PpiC-type,
ENSMUSG00000039852	Q80TZ9	RERE	Arginine-glutamic acid dipeptide repeats protein OS=Mus musculus GN=Rere PE=1 SV=3 - [RERE_MOUSE]	135	1540000	2.96689	2	2	4	1240000	1850000	10.045	2	5.592	2	2	2	1	2	GO:0006338~chromatin remodeling,GO:0006351~transcription, DNA-templated,GO:0006355~regulation of transcription, DNA-templated,GO:0007275~multicellular organismal development,GO:0021549~cerebellum development,GO:0021691~cerebellar Purkinje cell layer maturation,GO:0021930~cerebellar granule cell precursor proliferation,GO:0021942~radial glia guided migration of Purkinje cell,GO:0048755~branching m…	GO:0000118~histone deacetylase complex,GO:0005634~nucleus,GO:0044428~nuclear part,	GO:0001105~RNA polymerase II transcription coactivator activity,GO:0001106~RNA polymerase II transcription corepressor activity,GO:0003677~DNA binding,GO:0003682~chromatin binding,GO:0003700~transcription factor activity, sequence-specific DNA binding,GO:0005515~protein binding,GO:0008270~zinc ion binding,GO:0043565~sequence-specific DNA binding,GO:0046872~metal ion binding,	IPR000679:Zinc finger, GATA-type,IPR000949:ELM2 domain,IPR001005:SANT/Myb domain,IPR001025:Bromo adjacent homology (BAH) domain,IPR002951:Atrophin-like,IPR009057:Homeodomain-like,IPR017884:SANT domain,
ENSMUSG00000025423	Q8C5D8	PIAS2	Isoform 5 of E3 SUMO-protein ligase PIAS2 OS=Mus musculus GN=Pias2 - [PIAS2_MOUSE]	136	1520000	11.4602	2	2	4	1590000	1460000	576.809	2	5058.29	2	2	2	2	2	GO:0006351~transcription, DNA-templated,GO:0006355~regulation of transcription, DNA-templated,GO:0006357~regulation of transcription from RNA polymerase II promoter,GO:0016925~protein sumoylation,GO:0030521~androgen receptor signaling pathway,GO:0043433~negative regulation of sequence-specific DNA binding transcription factor activity,GO:0045667~regulation of osteoblast differentiation,GO:0045893…	GO:0005634~nucleus,GO:0005654~nucleoplasm,GO:0016604~nuclear body,GO:0016605~PML body,	GO:0003677~DNA binding,GO:0005515~protein binding,GO:0008134~transcription factor binding,GO:0008270~zinc ion binding,GO:0008766~UDP-N-acetylmuramoylalanyl-D-glutamyl-2,6-diaminopimelate-D-alanyl-D-alanine ligase activity,GO:0016874~ligase activity,GO:0018169~ribosomal S6-glutamic acid ligase activity,GO:0019789~SUMO transferase activity,GO:0019904~protein domain specific binding,GO:0030331~estro…	IPR003034:SAP domain,IPR004181:Zinc finger, MIZ-type,IPR023321:PINIT domain,IPR027228:E3 SUMO-protein ligase PIAS2,
ENSMUSG00000033813	P10711	TCEA1	Isoform 1 of Transcription elongation factor A protein 1 OS=Mus musculus GN=Tcea1 - [TCEA1_MOUSE]	137	1460000	10.196	3	3	11	1150000	1770000	495.514	5	1850.48	6	3	5	2	6	GO:0006351~transcription, DNA-templated,GO:0006355~regulation of transcription, DNA-templated,GO:0006357~regulation of transcription from RNA polymerase II promoter,GO:0030218~erythrocyte differentiation,GO:0032784~regulation of DNA-templated transcription, elongation,GO:0045893~positive regulation of transcription, DNA-templated,GO:0045944~positive regulation of transcription from RNA polymerase…	GO:0005634~nucleus,GO:0005654~nucleoplasm,GO:0005730~nucleolus,	GO:0003676~nucleic acid binding,GO:0003677~DNA binding,GO:0005515~protein binding,GO:0008270~zinc ion binding,GO:0046872~metal ion binding,	IPR001222:Zinc finger, TFIIS-type,IPR003617:Transcription elongation factor, TFIIS/CRSP70, N-terminal, sub-type,IPR003618:Transcription elongation factor S-II, central domain,IPR006289:Transcription elongation factor, TFIIS,IPR016492:Transcription elongation factor, TFIIS-related,IPR017890:Transcription elongation factor S-IIM,IPR017923:Transcription factor IIS, N-terminal,
ENSMUSG00000067919	E9Q737	REX2	Protein Rex2 OS=Mus musculus GN=Rex2 PE=4 SV=1 - [E9Q737_MOUSE]	138	1490000	11.9649	1	3	4	1210000	1770000	721.086	1	7274.16	1	1	1	3	3		GO:0005634~nucleus,		IPR001909:Krueppel-associated box,IPR007087:Zinc finger, C2H2,IPR013087:Zinc finger C2H2-type/integrase DNA-binding domain,IPR015880:Zinc finger, C2H2-like,
ENSMUSG00000009470	Q8BFY9	TNPO1	Isoform 2 of Transportin-1 OS=Mus musculus GN=Tnpo1 - [TNPO1_MOUSE]	139	1450000	12.0183	1	1	2	1420000	1490000	792.904	1	7503.52	1	1	1	1	1	GO:0000059~protein import into nucleus, docking,GO:0000060~protein import into nucleus, translocation,GO:0006607~NLS-bearing protein import into nucleus,GO:0006610~ribosomal protein import into nucleus,GO:0006810~transport,GO:0006886~intracellular protein transport,GO:0015031~protein transport,	GO:0005634~nucleus,GO:0005737~cytoplasm,GO:0031965~nuclear membrane,GO:0034399~nuclear periphery,GO:0070062~extracellular exosome,	GO:0005515~protein binding,GO:0008139~nuclear localization sequence binding,GO:0008536~Ran GTPase binding,GO:0008565~protein transporter activity,GO:0044822~poly(A) RNA binding,	IPR001494:Importin-beta, N-terminal,IPR011989:Armadillo-like helical,IPR016024:Armadillo-type fold,
ENSMUSG00000001270	Q04447	CKB	Creatine kinase B-type OS=Mus musculus GN=Ckb PE=1 SV=1 - [KCRB_MOUSE]	140	1420000	9.52062	5	5	13	1580000	1270000	734.146	4	734.855	9	3	4	5	9	GO:0016310~phosphorylation,GO:0030644~cellular chloride ion homeostasis,	GO:0005737~cytoplasm,GO:0005739~mitochondrion,GO:0043209~myelin sheath,GO:0070062~extracellular exosome,	GO:0000166~nucleotide binding,GO:0003824~catalytic activity,GO:0004111~creatine kinase activity,GO:0005515~protein binding,GO:0005524~ATP binding,GO:0016301~kinase activity,GO:0016740~transferase activity,GO:0016772~transferase activity, transferring phosphorus-containing groups,GO:0031625~ubiquitin protein ligase binding,	IPR000749:ATP:guanido phosphotransferase,IPR014746:Glutamine synthetase/guanido kinase, catalytic domain,IPR022413:ATP:guanido phosphotransferase, N-terminal,IPR022414:ATP:guanido phosphotransferase, catalytic domain,IPR022415:ATP:guanido phosphotransferase active site,
ENSMUSG00000029836	P23198	CBX3	Chromobox protein homolog 3 OS=Mus musculus GN=Cbx3 PE=1 SV=2 - [CBX3_MOUSE]	141	1430000	8.78818	2	3	11	1340000	1520000	38.781	4	845.389	5	2	4	3	7	GO:0006351~transcription, DNA-templated,GO:0006355~regulation of transcription, DNA-templated,GO:0016568~chromatin modification,GO:0045892~negative regulation of transcription, DNA-templated,GO:0048511~rhythmic process,	GO:0000775~chromosome, centromeric region,GO:0000779~condensed chromosome, centromeric region,GO:0000784~nuclear chromosome, telomeric region,GO:0000785~chromatin,GO:0005634~nucleus,GO:0005635~nuclear envelope,GO:0005719~nuclear euchromatin,GO:0005720~nuclear heterochromatin,GO:0005819~spindle,GO:0010369~chromocenter,GO:0031618~nuclear pericentric heterochromatin,GO:0035985~senescence-associated …	GO:0000976~transcription regulatory region sequence-specific DNA binding,GO:0005515~protein binding,GO:0019899~enzyme binding,GO:0019904~protein domain specific binding,GO:0042802~identical protein binding,GO:1990226~histone methyltransferase binding,	IPR000953:Chromo domain/shadow,IPR008251:Chromo shadow domain,IPR016197:Chromo domain-like,IPR017984:Chromo domain subgroup,IPR023779:Chromo domain, conserved site,IPR023780:Chromo domain,
ENSMUSG00000078508	B1ARV4	GM13128	Novel protein similar to the preferentially expressed antigen in melanoma like (Pramel) family OS=Mus musculus GN=Gm13128 PE=4 SV=1 - [B1ARV4_MOUSE]	142	1420000	11.7736	1	1	2	1440000	1390000	723.057	1	6279.07	1	1	1	1	1				IPR026271:PRAME family,
N/A	D3Z6C3	GM10119	Uncharacterized protein OS=Mus musculus GN=Gm10119 PE=3 SV=1 - [D3Z6C3_MOUSE]	143	1410000	10.9438	4	4	6	1650000	1170000	61.784	2	3877.84	3	3	3	3	3	NA	NA	NA	NA
ENSMUSG00000042699	O70133	DHX9	ATP-dependent RNA helicase A OS=Mus musculus GN=Dhx9 PE=1 SV=2 - [DHX9_MOUSE]	144	1420000	11.1219	7	7	11	1480000	1360000	593.32	6	3863.88	5	6	6	5	5	GO:0001649~osteoblast differentiation,GO:0006396~RNA processing,GO:0007623~circadian rhythm,GO:0034605~cellular response to heat,GO:0048511~rhythmic process,GO:0070934~CRD-mediated mRNA stabilization,GO:1903608~protein localization to cytoplasmic stress granule,	GO:0005634~nucleus,GO:0005654~nucleoplasm,GO:0005730~nucleolus,GO:0005737~cytoplasm,GO:0005813~centrosome,GO:0016020~membrane,GO:0030529~ribonucleoprotein complex,GO:0036464~cytoplasmic ribonucleoprotein granule,GO:0070937~CRD-mediated mRNA stability complex,GO:0097165~nuclear stress granule,	GO:0000166~nucleotide binding,GO:0001085~RNA polymerase II transcription factor binding,GO:0003676~nucleic acid binding,GO:0003677~DNA binding,GO:0003723~RNA binding,GO:0004004~ATP-dependent RNA helicase activity,GO:0004386~helicase activity,GO:0005515~protein binding,GO:0005524~ATP binding,GO:0008026~ATP-dependent helicase activity,GO:0016787~hydrolase activity,GO:0044822~poly(A) RNA binding,	IPR001650:Helicase, C-terminal,IPR002464:DNA/RNA helicase, ATP-dependent, DEAH-box type, conserved site,IPR007502:Helicase-associated domain,IPR011545:DNA/RNA helicase, DEAD/DEAH box type, N-terminal,IPR011709:Domain of unknown function DUF1605,IPR014001:Helicase, superfamily 1/2, ATP-binding domain,IPR014720:Double-stranded RNA-binding-like domain,IPR027417:P-loop containing nucleoside triphosph…
ENSMUSG00000062075	P21619	LMNB2	Lamin-B2 OS=Mus musculus GN=Lmnb2 PE=1 SV=2 - [LMNB2_MOUSE]	145	1380000	10.93	10	12	20	731000	2020000	153.279	8	3748.62	6	10	11	8	9		GO:0005634~nucleus,GO:0005635~nuclear envelope,GO:0005637~nuclear inner membrane,GO:0005638~lamin filament,GO:0005882~intermediate filament,GO:0016020~membrane,	GO:0005198~structural molecule activity,	IPR001322:Lamin Tail Domain,IPR001664:Intermediate filament protein,IPR018039:Intermediate filament protein, conserved site,
ENSMUSG00000024151	P43247	MSH2	DNA mismatch repair protein Msh2 OS=Mus musculus GN=Msh2 PE=2 SV=1 - [MSH2_MOUSE]	146	1390000	11.2001	8	8	16	1140000	1650000	195.246	6	4510.21	8	6	7	7	9	GO:0001701~in utero embryonic development,GO:0002204~somatic recombination of immunoglobulin genes involved in immune response,GO:0006119~oxidative phosphorylation,GO:0006281~DNA repair,GO:0006298~mismatch repair,GO:0006301~postreplication repair,GO:0006302~double-strand break repair,GO:0006311~meiotic gene conversion,GO:0006974~cellular response to DNA damage stimulus,GO:0007049~cell cycle,GO:00…	GO:0000784~nuclear chromosome, telomeric region,GO:0005634~nucleus,GO:0016020~membrane,GO:0032300~mismatch repair complex,GO:0032301~MutSalpha complex,GO:0032302~MutSbeta complex,	GO:0000166~nucleotide binding,GO:0000287~magnesium ion binding,GO:0000400~four-way junction DNA binding,GO:0000403~Y-form DNA binding,GO:0000404~heteroduplex DNA loop binding,GO:0000406~double-strand/single-strand DNA junction binding,GO:0003677~DNA binding,GO:0003684~damaged DNA binding,GO:0003690~double-stranded DNA binding,GO:0003697~single-stranded DNA binding,GO:0005524~ATP binding,GO:000802…	IPR000432:DNA mismatch repair protein MutS, C-terminal,IPR007695:DNA mismatch repair protein MutS-like, N-terminal,IPR007696:DNA mismatch repair protein MutS, core,IPR007860:DNA mismatch repair protein MutS, connector domain,IPR007861:DNA mismatch repair protein MutS, clamp,IPR011184:DNA mismatch repair protein, MSH2,IPR027417:P-loop containing nucleoside triphosphate hydrolase,
ENSMUSG00000014226	Q9CXW3	CACYBP	Calcyclin-binding protein OS=Mus musculus GN=Cacybp PE=1 SV=1 - [CYBP_MOUSE]	147	1360000	9.49102	2	2	3	1510000	1210000	868.29	1	570.882	2	1	1	2	2	GO:0045740~positive regulation of DNA replication,GO:0055007~cardiac muscle cell differentiation,GO:0060416~response to growth hormone,GO:0060548~negative regulation of cell death,	GO:0005634~nucleus,GO:0005641~nuclear envelope lumen,GO:0005654~nucleoplasm,GO:0005737~cytoplasm,GO:0030877~beta-catenin destruction complex,GO:0043005~neuron projection,GO:0044297~cell body,GO:0070062~extracellular exosome,	GO:0005515~protein binding,GO:0042803~protein homodimerization activity,	IPR007052:CS-like domain,IPR007699:SGS,IPR008978:HSP20-like chaperone,IPR015120:Siah interacting protein, N-terminal,
ENSMUSG00000031586	E9Q4D9	RBPMS	RNA-binding protein with multiple-splicing OS=Mus musculus GN=Rbpms PE=4 SV=1 - [E9Q4D9_MOUSE]	148	1360000	11.5266	1	1	2	1330000	1380000	512.855	1	5387.75	1	1	1	1	1	GO:0000398~mRNA splicing, via spliceosome,GO:0006351~transcription, DNA-templated,GO:0006355~regulation of transcription, DNA-templated,GO:0010862~positive regulation of pathway-restricted SMAD protein phosphorylation,GO:0060391~positive regulation of SMAD protein import into nucleus,	GO:0005634~nucleus,GO:0005654~nucleoplasm,GO:0005737~cytoplasm,	GO:0000166~nucleotide binding,GO:0003676~nucleic acid binding,GO:0003713~transcription coactivator activity,GO:0003723~RNA binding,GO:0008143~poly(A) binding,GO:0017069~snRNA binding,GO:0044822~poly(A) RNA binding,	IPR000504:RNA recognition motif domain,IPR012677:Nucleotide-binding, alpha-beta plait,IPR024888:U1 small nuclear ribonucleoprotein A/U2 small nuclear ribonucleoprotein B'',
ENSMUSG00000002748	Q9Z277	BAZ1B	Isoform 2 of Tyrosine-protein kinase BAZ1B OS=Mus musculus GN=Baz1b - [BAZ1B_MOUSE]	149	1350000	10.2638	5	5	11	1250000	1450000	58.59	4	2400.37	4	5	5	4	6	GO:0003007~heart morphogenesis,GO:0006302~double-strand break repair,GO:0006333~chromatin assembly or disassembly,GO:0006338~chromatin remodeling,GO:0006351~transcription, DNA-templated,GO:0006355~regulation of transcription, DNA-templated,GO:0006974~cellular response to DNA damage stimulus,GO:0016310~phosphorylation,GO:0016572~histone phosphorylation,GO:0018108~peptidyl-tyrosine phosphorylation,…	GO:0000793~condensed chromosome,GO:0005634~nucleus,GO:0005721~pericentric heterochromatin,GO:0043596~nuclear replication fork,	GO:0000166~nucleotide binding,GO:0003682~chromatin binding,GO:0004713~protein tyrosine kinase activity,GO:0004715~non-membrane spanning protein tyrosine kinase activity,GO:0005515~protein binding,GO:0005524~ATP binding,GO:0008270~zinc ion binding,GO:0016301~kinase activity,GO:0016740~transferase activity,GO:0035173~histone kinase activity,GO:0042393~histone binding,GO:0046872~metal ion binding,GO…	IPR001487:Bromodomain,IPR001841:Zinc finger, RING-type,IPR001965:Zinc finger, PHD-type,IPR011011:Zinc finger, FYVE/PHD-type,IPR013083:Zinc finger, RING/FYVE/PHD-type,IPR013136:WSTF/Acf1/Cbp146,IPR018359:Bromodomain, conserved site,IPR018500:DDT domain, subgroup,IPR018501:DDT domain superfamily,IPR019786:Zinc finger, PHD-type, conserved site,IPR019787:Zinc finger, PHD-finger,
ENSMUSG00000023944	P11499	HSP90AB1	Heat shock protein HSP 90-beta OS=Mus musculus GN=Hsp90ab1 PE=1 SV=3 - [HS90B_MOUSE]	150	1330000	10.1293	3	6	12	870000	1790000	18.536	2	2221.54	4	4	5	6	7	GO:0001890~placenta development,GO:0006457~protein folding,GO:0006950~response to stress,GO:0010033~response to organic substance,GO:0019062~virion attachment to host cell,GO:0031396~regulation of protein ubiquitination,GO:0032092~positive regulation of protein binding,GO:0033160~positive regulation of protein import into nucleus, translocation,GO:0043066~negative regulation of apoptotic process,…	GO:0005622~intracellular,GO:0005737~cytoplasm,GO:0005739~mitochondrion,GO:0005765~lysosomal membrane,GO:0005829~cytosol,GO:0008180~COP9 signalosome,GO:0009986~cell surface,GO:0016020~membrane,GO:0016234~inclusion body,GO:0016323~basolateral plasma membrane,GO:0016324~apical plasma membrane,GO:0031526~brush border membrane,GO:0070062~extracellular exosome,	GO:0000166~nucleotide binding,GO:0001948~glycoprotein binding,GO:0002134~UTP binding,GO:0002135~CTP binding,GO:0003725~double-stranded RNA binding,GO:0005515~protein binding,GO:0005524~ATP binding,GO:0005525~GTP binding,GO:0008144~drug binding,GO:0017098~sulfonylurea receptor binding,GO:0019887~protein kinase regulator activity,GO:0019900~kinase binding,GO:0019901~protein kinase binding,GO:002302…	IPR001404:Heat shock protein Hsp90,IPR003594:Histidine kinase-like ATPase, ATP-binding domain,IPR019805:Heat shock protein Hsp90, conserved site,IPR020568:Ribosomal protein S5 domain 2-type fold,IPR020575:Heat shock protein Hsp90, N-terminal,
ENSMUSG00000042207	Q80Y84	KDM5B	Isoform 2 of Lysine-specific demethylase 5B OS=Mus musculus GN=Kdm5b - [KDM5B_MOUSE]	151	1320000	11.4054	7	7	12	1300000	1330000	407.37	4	5017.41	7	4	5	6	7	GO:0006351~transcription, DNA-templated,GO:0006355~regulation of transcription, DNA-templated,GO:0007338~single fertilization,GO:0009791~post-embryonic development,GO:0010628~positive regulation of gene expression,GO:0016568~chromatin modification,GO:0033601~positive regulation of mammary gland epithelial cell proliferation,GO:0034720~histone H3-K4 demethylation,GO:0034721~histone H3-K4 demethyla…	GO:0005634~nucleus,GO:0005737~cytoplasm,	GO:0000907~sulfonate dioxygenase activity,GO:0003677~DNA binding,GO:0003714~transcription corepressor activity,GO:0005515~protein binding,GO:0008270~zinc ion binding,GO:0016491~oxidoreductase activity,GO:0016706~oxidoreductase activity, acting on paired donors, with incorporation or reduction of molecular oxygen, 2-oxoglutarate as one donor, and incorporation of one atom each of oxygen into both …	IPR001606:ARID/BRIGHT DNA-binding domain,IPR001965:Zinc finger, PHD-type,IPR003347:JmjC domain,IPR003349:Transcription factor jumonji, JmjN,IPR004198:Zinc finger, C5HC2-type,IPR011011:Zinc finger, FYVE/PHD-type,IPR013083:Zinc finger, RING/FYVE/PHD-type,IPR013637:Lysine-specific demethylase-like domain,IPR019786:Zinc finger, PHD-type, conserved site,IPR019787:Zinc finger, PHD-finger,
ENSMUSG00000078497	A2A7I1	GM13145	Novel KRAB box domain containing protein (Fragment) OS=Mus musculus GN=Gm13145 PE=4 SV=1 - [A2A7I1_MOUSE]	152	1290000	11.2029	1	3	5	1120000	1460000	664.404	1	4050.12	2	1	1	3	4	NA	NA	NA	NA
ENSMUSG00000035960	F6QA74	APEX1	DNA-(apurinic or apyrimidinic site) lyase (Fragment) OS=Mus musculus GN=Apex1 PE=4 SV=1 - [F6QA74_MOUSE]	153	1310000	11.8425	2	2	3	1010000	1620000	373.619	1	6970.92	2	1	1	2	2	GO:0000723~telomere maintenance,GO:0006281~DNA repair,GO:0006284~base-excision repair,GO:0006310~DNA recombination,GO:0006351~transcription, DNA-templated,GO:0006355~regulation of transcription, DNA-templated,GO:0006974~cellular response to DNA damage stimulus,GO:0007568~aging,GO:0014912~negative regulation of smooth muscle cell migration,GO:0043488~regulation of mRNA stability,GO:0045454~cell re…	GO:0005622~intracellular,GO:0005634~nucleus,GO:0005654~nucleoplasm,GO:0005667~transcription factor complex,GO:0005730~nucleolus,GO:0005737~cytoplasm,GO:0005739~mitochondrion,GO:0005783~endoplasmic reticulum,GO:0005813~centrosome,GO:0016607~nuclear speck,GO:0048471~perinuclear region of cytoplasm,	GO:0003677~DNA binding,GO:0003684~damaged DNA binding,GO:0003691~double-stranded telomeric DNA binding,GO:0003713~transcription coactivator activity,GO:0003723~RNA binding,GO:0003906~DNA-(apurinic or apyrimidinic site) lyase activity,GO:0004518~nuclease activity,GO:0004519~endonuclease activity,GO:0004521~endoribonuclease activity,GO:0004527~exonuclease activity,GO:0008081~phosphoric diester hydr…	IPR004808:Exodeoxyribonuclease III xth,IPR005135:Endonuclease/exonuclease/phosphatase,IPR020847:AP endonuclease, family 1, binding site,IPR020848:AP endonuclease, family 1, conserved site,
ENSMUSG00000000787	Q3TQX5	DDX3X	DEAD/H (Asp-Glu-Ala-Asp/His) box polypeptide 3, X-linked OS=Mus musculus GN=Ddx3x PE=2 SV=1 - [Q3TQX5_MOUSE]	154	1270000	9.25838	4	5	10	605000	1940000	306.05	2	918.796	3	3	5	4	5	GO:0002376~immune system process,GO:0006351~transcription, DNA-templated,GO:0006355~regulation of transcription, DNA-templated,GO:0006413~translational initiation,GO:0006417~regulation of translation,GO:0006915~apoptotic process,GO:0007059~chromosome segregation,GO:0008625~extrinsic apoptotic signaling pathway via death domain receptors,GO:0009615~response to virus,GO:0010468~regulation of gene e…	GO:0005634~nucleus,GO:0005737~cytoplasm,GO:0005739~mitochondrion,GO:0005741~mitochondrial outer membrane,GO:0005852~eukaryotic translation initiation factor 3 complex,GO:0010494~cytoplasmic stress granule,GO:0016020~membrane,GO:0022627~cytosolic small ribosomal subunit,GO:0036464~cytoplasmic ribonucleoprotein granule,GO:0070062~extracellular exosome,	GO:0000166~nucleotide binding,GO:0003676~nucleic acid binding,GO:0003677~DNA binding,GO:0003723~RNA binding,GO:0003924~GTPase activity,GO:0004003~ATP-dependent DNA helicase activity,GO:0004004~ATP-dependent RNA helicase activity,GO:0004386~helicase activity,GO:0005515~protein binding,GO:0005524~ATP binding,GO:0008134~transcription factor binding,GO:0008143~poly(A) binding,GO:0008190~eukaryotic in…	IPR000629:RNA helicase, ATP-dependent, DEAD-box, conserved site,IPR001650:Helicase, C-terminal,IPR011545:DNA/RNA helicase, DEAD/DEAH box type, N-terminal,IPR014001:Helicase, superfamily 1/2, ATP-binding domain,IPR014014:RNA helicase, DEAD-box type, Q motif,IPR027417:P-loop containing nucleoside triphosphate hydrolase,
ENSMUSG00000021134	E9QKW3	SRSF5	Serine/arginine-rich-splicing factor 5 OS=Mus musculus GN=Srsf5 PE=4 SV=1 - [E9QKW3_MOUSE]	155	1290000	10.2178	1	2	4	1090000	1490000	252.551	1	2129.15	1	2	2	2	2	GO:0006351~transcription, DNA-templated,GO:0006355~regulation of transcription, DNA-templated,GO:0006397~mRNA processing,GO:0008380~RNA splicing,GO:0009611~response to wounding,	GO:0005634~nucleus,GO:0016607~nuclear speck,	GO:0000166~nucleotide binding,GO:0003676~nucleic acid binding,GO:0003723~RNA binding,GO:0005515~protein binding,GO:0050733~RS domain binding,	IPR000504:RNA recognition motif domain,IPR012677:Nucleotide-binding, alpha-beta plait,
ENSMUSG00000006333	F7CJS8	RPS9	40S ribosomal protein S9 (Fragment) OS=Mus musculus GN=Rps9 PE=3 SV=1 - [F7CJS8_MOUSE]	156	1270000	11.8647	3	3	4	1170000	1360000	539.672	2	6919.1	2	2	2	2	2	GO:0006412~translation,GO:0008284~positive regulation of cell proliferation,GO:0045903~positive regulation of translational fidelity,	GO:0005622~intracellular,GO:0005634~nucleus,GO:0005730~nucleolus,GO:0005737~cytoplasm,GO:0005840~ribosome,GO:0005925~focal adhesion,GO:0015935~small ribosomal subunit,GO:0016020~membrane,GO:0022627~cytosolic small ribosomal subunit,GO:0030529~ribonucleoprotein complex,GO:0070062~extracellular exosome,	GO:0003723~RNA binding,GO:0003735~structural constituent of ribosome,GO:0019843~rRNA binding,GO:0044822~poly(A) RNA binding,GO:0045182~translation regulator activity,	IPR001912:Ribosomal protein S4/S9, N-terminal,IPR002942:RNA-binding S4 domain,IPR005710:Ribosomal protein S4/S9, eukaryotic/archaeal,IPR018079:Ribosomal protein S4, conserved site,IPR022801:Ribosomal protein S4/S9,
ENSMUSG00000034311	P33174	KIF4	Chromosome-associated kinesin KIF4 OS=Mus musculus GN=Kif4 PE=2 SV=3 - [KIF4_MOUSE]	157	1240000	11.6674	5	5	7	1180000	1300000	598.395	4	5906.84	3	4	4	3	3	GO:0000281~mitotic cytokinesis,GO:0007018~microtubule-based movement,GO:0051256~mitotic spindle midzone assembly,	GO:0005634~nucleus,GO:0005654~nucleoplasm,GO:0005694~chromosome,GO:0005737~cytoplasm,GO:0005856~cytoskeleton,GO:0005871~kinesin complex,GO:0005874~microtubule,GO:0016020~membrane,GO:0030496~midbody,	GO:0000166~nucleotide binding,GO:0003677~DNA binding,GO:0003777~microtubule motor activity,GO:0005524~ATP binding,GO:0008017~microtubule binding,GO:0016887~ATPase activity,	IPR001752:Kinesin, motor domain,IPR019821:Kinesin, motor region, conserved site,IPR027417:P-loop containing nucleoside triphosphate hydrolase,
ENSMUSG00000021377	Q7TNV0	DEK	Protein DEK OS=Mus musculus GN=Dek PE=1 SV=1 - [DEK_MOUSE]	158	1240000	5.62651	3	3	6	1210000	1270000	37.916	3	60.889	2	3	3	3	3	GO:0016568~chromatin modification,GO:0044838~cell quiescence,GO:2000779~regulation of double-strand break repair,GO:2001032~regulation of double-strand break repair via nonhomologous end joining,	GO:0005634~nucleus,GO:0043292~contractile fiber,	GO:0003677~DNA binding,GO:0042393~histone binding,GO:0044822~poly(A) RNA binding,	IPR003034:SAP domain,IPR009057:Homeodomain-like,IPR014876:DEK, C-terminal,
ENSMUSG00000016319	P51881	SLC25A5	ADP/ATP translocase 2 OS=Mus musculus GN=Slc25a5 PE=1 SV=3 - [ADT2_MOUSE]	159	1220000	12.0439	1	2	3	961000	1470000	741.594	1	7703.32	1	2	2	1	1	GO:0006412~translation,GO:0006810~transport,GO:0007059~chromosome segregation,GO:0008284~positive regulation of cell proliferation,GO:0055085~transmembrane transport,GO:1901029~negative regulation of mitochondrial outer membrane permeabilization involved in apoptotic signaling pathway,	GO:0005634~nucleus,GO:0005739~mitochondrion,GO:0005743~mitochondrial inner membrane,GO:0016020~membrane,GO:0016021~integral component of membrane,GO:0042645~mitochondrial nucleoid,GO:0043209~myelin sheath,GO:0070062~extracellular exosome,GO:0071817~MMXD complex,	GO:0003735~structural constituent of ribosome,GO:0005215~transporter activity,GO:0031625~ubiquitin protein ligase binding,GO:0044822~poly(A) RNA binding,	IPR002067:Mitochondrial carrier protein,IPR002113:Adenine nucleotide translocator 1,IPR018108:Mitochondrial substrate/solute carrier,IPR023395:Mitochondrial carrier domain,
ENSMUSG00000028961	A2AH73	PGD	6-phosphogluconate dehydrogenase, decarboxylating OS=Mus musculus GN=Pgd PE=3 SV=1 - [A2AH73_MOUSE]	160	1240000	9.17052	2	2	4	888000	1580000	775.218	1	377.259	2	2	2	2	2	GO:0005975~carbohydrate metabolic process,GO:0006098~pentose-phosphate shunt,GO:0006739~NADP metabolic process,GO:0009051~pentose-phosphate shunt, oxidative branch,GO:0019322~pentose biosynthetic process,GO:0019521~D-gluconate metabolic process,GO:0055114~oxidation-reduction process,	GO:0005634~nucleus,GO:0005737~cytoplasm,GO:0043231~intracellular membrane-bounded organelle,GO:0070062~extracellular exosome,	GO:0004616~phosphogluconate dehydrogenase (decarboxylating) activity,GO:0008114~phosphogluconate 2-dehydrogenase activity,GO:0016491~oxidoreductase activity,GO:0030246~carbohydrate binding,GO:0031406~carboxylic acid binding,GO:0050661~NADP binding,	IPR006113:6-phosphogluconate dehydrogenase, decarboxylating,IPR006114:6-phosphogluconate dehydrogenase, C-terminal,IPR006115:6-phosphogluconate dehydrogenase, NADP-binding,IPR006184:6-phosphogluconate-binding site,IPR008927:6-phosphogluconate dehydrogenase, C-terminal-like,IPR012284:Fibritin/6-phosphogluconate dehydrogenase, C-terminal extension,IPR013328:Dehydrogenase, multihelical,IPR016040:NAD…
ENSMUSG00000029250	Q8CFI7	POLR2B	DNA-directed RNA polymerase II subunit RPB2 OS=Mus musculus GN=Polr2b PE=2 SV=2 - [RPB2_MOUSE]	161	1220000	11.1166	5	5	9	1050000	1390000	279.507	4	4161.42	5	3	4	5	5	GO:0006351~transcription, DNA-templated,GO:0006366~transcription from RNA polymerase II promoter,	GO:0000784~nuclear chromosome, telomeric region,GO:0005634~nucleus,GO:0005665~DNA-directed RNA polymerase II, core complex,GO:0016020~membrane,	GO:0001055~RNA polymerase II activity,GO:0003677~DNA binding,GO:0003682~chromatin binding,GO:0003899~DNA-directed RNA polymerase activity,GO:0016740~transferase activity,GO:0016779~nucleotidyltransferase activity,GO:0032549~ribonucleoside binding,GO:0044822~poly(A) RNA binding,GO:0046872~metal ion binding,	IPR007120:DNA-directed RNA polymerase, subunit 2, domain 6,IPR007121:RNA polymerase, beta subunit, conserved site,IPR007641:RNA polymerase Rpb2, domain 7,IPR007642:RNA polymerase Rpb2, domain 2,IPR007644:RNA polymerase, beta subunit, protrusion,IPR007645:RNA polymerase Rpb2, domain 3,IPR007646:RNA polymerase Rpb2, domain 4,IPR007647:RNA polymerase Rpb2, domain 5,IPR014724:RNA polymerase Rpb2, OB-…
ENSMUSG00000030619	Q921E6	EED	Polycomb protein EED OS=Mus musculus GN=Eed PE=1 SV=1 - [EED_MOUSE]	162	1220000	10.4833	3	3	8	1170000	1260000	331.883	4	2531.16	4	3	4	3	4	GO:0000122~negative regulation of transcription from RNA polymerase II promoter,GO:0006349~regulation of gene expression by genetic imprinting,GO:0006351~transcription, DNA-templated,GO:0006355~regulation of transcription, DNA-templated,GO:0016568~chromatin modification,GO:0016571~histone methylation,GO:0061087~positive regulation of histone H3-K27 methylation,	GO:0001739~sex chromatin,GO:0005634~nucleus,GO:0005694~chromosome,GO:0005730~nucleolus,GO:0035098~ESC/E(Z) complex,GO:0045120~pronucleus,	GO:0003682~chromatin binding,GO:0005515~protein binding,GO:0042054~histone methyltransferase activity,GO:0042802~identical protein binding,	IPR001680:WD40 repeat,IPR015943:WD40/YVTN repeat-like-containing domain,IPR017986:WD40-repeat-containing domain,IPR019775:WD40 repeat, conserved site,
ENSMUSG00000016921	Q3TWW8	SRSF6	Protein Srsf6 OS=Mus musculus GN=Srsf6 PE=2 SV=1 - [Q3TWW8_MOUSE]	163	1210000	10.6762	2	4	8	1080000	1350000	336.533	2	2935.93	1	4	5	3	3	GO:0000380~alternative mRNA splicing, via spliceosome,GO:0000381~regulation of alternative mRNA splicing, via spliceosome,GO:0006376~mRNA splice site selection,GO:0006397~mRNA processing,GO:0008380~RNA splicing,GO:0010837~regulation of keratinocyte proliferation,GO:0045617~negative regulation of keratinocyte differentiation,GO:0048025~negative regulation of mRNA splicing, via spliceosome,GO:00605…	GO:0005634~nucleus,GO:0005654~nucleoplasm,GO:0016607~nuclear speck,	GO:0000166~nucleotide binding,GO:0003676~nucleic acid binding,GO:0003723~RNA binding,GO:0036002~pre-mRNA binding,GO:0044822~poly(A) RNA binding,	IPR000504:RNA recognition motif domain,IPR012677:Nucleotide-binding, alpha-beta plait,
ENSMUSG00000015937	Q9QZQ8	H2AFY	Isoform 1 of Core histone macro-H2A.1 OS=Mus musculus GN=H2afy - [H2AY_MOUSE]	164	1170000	10.5253	1	1	7	994000	1350000	323.502	3	2624.02	3	1	4	1	3	GO:0000122~negative regulation of transcription from RNA polymerase II promoter,GO:0006334~nucleosome assembly,GO:0006342~chromatin silencing,GO:0007549~dosage compensation,GO:0016568~chromatin modification,GO:0019216~regulation of lipid metabolic process,GO:0031060~regulation of histone methylation,GO:0033128~negative regulation of histone phosphorylation,GO:0034184~positive regulation of mainte…	GO:0000228~nuclear chromosome,GO:0000784~nuclear chromosome, telomeric region,GO:0000785~chromatin,GO:0000786~nucleosome,GO:0000790~nuclear chromatin,GO:0000793~condensed chromosome,GO:0001740~Barr body,GO:0005634~nucleus,GO:0005694~chromosome,GO:0005721~pericentric heterochromatin,GO:0005730~nucleolus,GO:0005813~centrosome,GO:0035098~ESC/E(Z) complex,GO:0070062~extracellular exosome,	GO:0000182~rDNA binding,GO:0000977~RNA polymerase II regulatory region sequence-specific DNA binding,GO:0000979~RNA polymerase II core promoter sequence-specific DNA binding,GO:0001046~core promoter sequence-specific DNA binding,GO:0003677~DNA binding,GO:0003682~chromatin binding,GO:0010385~double-stranded methylated DNA binding,GO:0019899~enzyme binding,GO:0019901~protein kinase binding,GO:00302…	IPR002119:Histone H2A,IPR002589:Appr-1-p processing,IPR007125:Histone core,IPR009072:Histone-fold,IPR021171:Core histone macro-H2A,
ENSMUSG00000021938	Q8R326	PSPC1	Isoform 2 of Paraspeckle component 1 OS=Mus musculus GN=Pspc1 - [PSPC1_MOUSE]	165	1170000	10.8877	3	3	5	1290000	1060000	1072.04	3	2717.14	2	3	3	2	2	GO:0000398~mRNA splicing, via spliceosome,GO:0006351~transcription, DNA-templated,GO:0006355~regulation of transcription, DNA-templated,GO:0042752~regulation of circadian rhythm,GO:0045892~negative regulation of transcription, DNA-templated,GO:0048511~rhythmic process,	GO:0005634~nucleus,GO:0005654~nucleoplasm,GO:0005730~nucleolus,GO:0005737~cytoplasm,GO:0042382~paraspeckles,	GO:0000166~nucleotide binding,GO:0000976~transcription regulatory region sequence-specific DNA binding,GO:0001047~core promoter binding,GO:0003676~nucleic acid binding,GO:0003723~RNA binding,GO:0005515~protein binding,GO:0044822~poly(A) RNA binding,	IPR000504:RNA recognition motif domain,IPR012677:Nucleotide-binding, alpha-beta plait,IPR012975:NOPS,
ENSMUSG00000038644	P52431	POLD1	DNA polymerase delta catalytic subunit OS=Mus musculus GN=Pold1 PE=1 SV=2 - [DPOD1_MOUSE]	166	1170000	8.62063	3	3	4	1280000	1070000	778.095	2	9.131	2	2	2	2	2	GO:0000731~DNA synthesis involved in DNA repair,GO:0006260~DNA replication,GO:0006261~DNA-dependent DNA replication,GO:0006287~base-excision repair, gap-filling,GO:0006297~nucleotide-excision repair, DNA gap filling,GO:0034644~cellular response to UV,GO:0045004~DNA replication proofreading,GO:0055089~fatty acid homeostasis,GO:0071897~DNA biosynthetic process,	GO:0000109~nucleotide-excision repair complex,GO:0000784~nuclear chromosome, telomeric region,GO:0005634~nucleus,GO:0005654~nucleoplasm,GO:0005737~cytoplasm,GO:0016020~membrane,GO:0016235~aggresome,GO:0043625~delta DNA polymerase complex,	GO:0000166~nucleotide binding,GO:0003676~nucleic acid binding,GO:0003677~DNA binding,GO:0003682~chromatin binding,GO:0003684~damaged DNA binding,GO:0003887~DNA-directed DNA polymerase activity,GO:0004518~nuclease activity,GO:0004527~exonuclease activity,GO:0008296~3'-5'-exodeoxyribonuclease activity,GO:0008408~3'-5' exonuclease activity,GO:0016740~transferase activity,GO:0016779~nucleotidyltransf…	IPR006133:DNA-directed DNA polymerase, family B, exonuclease domain,IPR006134:DNA-directed DNA polymerase, family B, multifunctional domain,IPR006172:DNA-directed DNA polymerase, family B,IPR012337:Ribonuclease H-like domain,IPR017964:DNA-directed DNA polymerase, family B, conserved site,IPR023211:DNA polymerase, palm domain,IPR025687:C4-type zinc-finger of DNA polymerase delta,
ENSMUSG00000057522	Q6ZWS8	SPOP	Speckle-type POZ protein OS=Mus musculus GN=Spop PE=1 SV=1 - [SPOP_MOUSE]	167	1170000	11.6804	1	1	2	1200000	1140000	779.532	1	5784.77	1	1	1	1	1	GO:0000122~negative regulation of transcription from RNA polymerase II promoter,GO:0042593~glucose homeostasis,GO:0042787~protein ubiquitination involved in ubiquitin-dependent protein catabolic process,GO:0043161~proteasome-mediated ubiquitin-dependent protein catabolic process,GO:0043433~negative regulation of sequence-specific DNA binding transcription factor activity,GO:1902237~positive regul…	GO:0005634~nucleus,GO:0016607~nuclear speck,GO:0031463~Cul3-RING ubiquitin ligase complex,	GO:0001085~RNA polymerase II transcription factor binding,GO:0005515~protein binding,GO:0031625~ubiquitin protein ligase binding,	IPR000210:BTB/POZ-like,IPR002083:MATH,IPR008974:TRAF-like,IPR011333:BTB/POZ fold,
ENSMUSG00000025580	Q91VC3	EIF4A3	Eukaryotic initiation factor 4A-III OS=Mus musculus GN=Eif4a3 PE=2 SV=3 - [IF4A3_MOUSE]	168	1160000	11.3253	4	4	9	1050000	1260000	76.307	4	5055.58	4	2	5	4	4	GO:0000184~nuclear-transcribed mRNA catabolic process, nonsense-mediated decay,GO:0008380~RNA splicing,GO:0010501~RNA secondary structure unwinding,GO:0010629~negative regulation of gene expression,GO:0016259~selenocysteine metabolic process,GO:0017148~negative regulation of translation,GO:0045727~positive regulation of translation,GO:0045944~positive regulation of transcription from RNA polymera…	GO:0005634~nucleus,GO:0005654~nucleoplasm,GO:0005737~cytoplasm,GO:0016020~membrane,GO:0030425~dendrite,GO:0030529~ribonucleoprotein complex,GO:0035145~exon-exon junction complex,GO:0043025~neuronal cell body,GO:0071013~catalytic step 2 spliceosome,	GO:0003729~mRNA binding,GO:0004004~ATP-dependent RNA helicase activity,GO:0005524~ATP binding,GO:0008143~poly(A) binding,GO:0035368~selenocysteine insertion sequence binding,GO:0035613~RNA stem-loop binding,GO:0043021~ribonucleoprotein complex binding,GO:0044822~poly(A) RNA binding,	IPR000629:RNA helicase, ATP-dependent, DEAD-box, conserved site,IPR001650:Helicase, C-terminal,IPR011545:DNA/RNA helicase, DEAD/DEAH box type, N-terminal,IPR014001:Helicase, superfamily 1/2, ATP-binding domain,IPR014014:RNA helicase, DEAD-box type, Q motif,IPR027417:P-loop containing nucleoside triphosphate hydrolase,
ENSMUSG00000055817	Q924K8	MTA3	Isoform 2 of Metastasis-associated protein MTA3 OS=Mus musculus GN=Mta3 - [MTA3_MOUSE]	169	1160000	9.56062	2	4	4	486000	1830000	292.222	1	1218.08	1	1	1	3	3	GO:0006355~regulation of transcription, DNA-templated,GO:0008284~positive regulation of cell proliferation,GO:0010971~positive regulation of G2/M transition of mitotic cell cycle,GO:0045892~negative regulation of transcription, DNA-templated,	GO:0005634~nucleus,GO:0005737~cytoplasm,GO:0008278~cohesin complex,GO:0016581~NuRD complex,GO:0043231~intracellular membrane-bounded organelle,	GO:0003677~DNA binding,GO:0003682~chromatin binding,GO:0003700~transcription factor activity, sequence-specific DNA binding,GO:0005515~protein binding,GO:0008270~zinc ion binding,GO:0043565~sequence-specific DNA binding,GO:0046872~metal ion binding,	IPR000679:Zinc finger, GATA-type,IPR000949:ELM2 domain,IPR001005:SANT/Myb domain,IPR001025:Bromo adjacent homology (BAH) domain,IPR009057:Homeodomain-like,IPR017884:SANT domain,
ENSMUSG00000030677	Q3V300	KIF22	Kinesin-like protein KIF22 OS=Mus musculus GN=Kif22 PE=2 SV=2 - [KIF22_MOUSE]	170	1140000	8.98052	2	2	3	1380000	902000	821.776	1	188.491	2	1	1	2	2	GO:0006281~DNA repair,GO:0007018~microtubule-based movement,GO:0007062~sister chromatid cohesion,GO:0007080~mitotic metaphase plate congression,GO:0051310~metaphase plate congression,	GO:0000785~chromatin,GO:0005634~nucleus,GO:0005737~cytoplasm,GO:0005819~spindle,GO:0005856~cytoskeleton,GO:0005871~kinesin complex,GO:0005874~microtubule,GO:0005925~focal adhesion,GO:0072686~mitotic spindle,	GO:0000166~nucleotide binding,GO:0003677~DNA binding,GO:0003777~microtubule motor activity,GO:0005524~ATP binding,GO:0008017~microtubule binding,GO:0016887~ATPase activity,	IPR001752:Kinesin, motor domain,IPR003583:Helix-hairpin-helix DNA-binding motif, class 1,IPR010994:RuvA domain 2-like,IPR019821:Kinesin, motor region, conserved site,IPR026986:Kinesin-like protein KIF22 (Kid),IPR027417:P-loop containing nucleoside triphosphate hydrolase,
ENSMUSG00000059474	Q6P5G3	MBTD1	Isoform 2 of MBT domain-containing protein 1 OS=Mus musculus GN=Mbtd1 - [MBTD1_MOUSE]	171	1160000	10.9945	1	1	3	1170000	1160000	690.391	1	3389.93	2	1	1	1	2	GO:0006351~transcription, DNA-templated,GO:0006355~regulation of transcription, DNA-templated,GO:0016568~chromatin modification,GO:0048706~embryonic skeletal system development,	GO:0005634~nucleus,	GO:0008270~zinc ion binding,GO:0046872~metal ion binding,	IPR004092:Mbt repeat,IPR012313:Zinc finger, FCS-type,
ENSMUSG00000035666	Q8BMQ2	GTF3C4	Isoform 3 of General transcription factor 3C polypeptide 4 OS=Mus musculus GN=Gtf3c4 - [TF3C4_MOUSE]	172	1140000	11.4643	2	2	3	1140000	1140000	588.157	2	5062.79	1	2	2	1	1	GO:0006351~transcription, DNA-templated,	GO:0000127~transcription factor TFIIIC complex,GO:0005634~nucleus,	GO:0003677~DNA binding,GO:0004402~histone acetyltransferase activity,GO:0016740~transferase activity,GO:0016746~transferase activity, transferring acyl groups,	IPR017986:WD40-repeat-containing domain,IPR024761:Transcription factor IIIC, 90kDa subunit, N-terminal,IPR024764:Transcription factor IIIC, putative zinc-finger,
ENSMUSG00000039456	Q6A0C2	MORC3	MKIAA0136 protein (Fragment) OS=Mus musculus GN=Morc3 PE=2 SV=1 - [Q6A0C2_MOUSE]	173	1140000	9.51533	8	8	15	1180000	1110000	407.764	8	1055.86	7	8	8	6	7	GO:0006468~protein phosphorylation,GO:0007569~cell aging,GO:0009791~post-embryonic development,GO:0018105~peptidyl-serine phosphorylation,GO:0048147~negative regulation of fibroblast proliferation,GO:0050821~protein stabilization,GO:0051457~maintenance of protein location in nucleus,	GO:0005623~cell,GO:0005634~nucleus,GO:0005654~nucleoplasm,GO:0016605~PML body,	GO:0003723~RNA binding,GO:0008270~zinc ion binding,GO:0046872~metal ion binding,	IPR003594:Histidine kinase-like ATPase, ATP-binding domain,IPR011124:Zinc finger, CW-type,
ENSMUSG00000028691	B1AXW5	PRDX1	Peroxiredoxin 1 (Fragment) OS=Mus musculus GN=Prdx1 PE=4 SV=1 - [B1AXW5_MOUSE]	174	1100000	6.21351	5	5	12	1500000	704000	10.132	5	138.285	6	3	5	4	7	GO:0000302~response to reactive oxygen species,GO:0006979~response to oxidative stress,GO:0008283~cell proliferation,GO:0019430~removal of superoxide radicals,GO:0032872~regulation of stress-activated MAPK cascade,GO:0034101~erythrocyte homeostasis,GO:0042267~natural killer cell mediated cytotoxicity,GO:0042345~regulation of NF-kappaB import into nucleus,GO:0042744~hydrogen peroxide catabolic pro…	GO:0005615~extracellular space,GO:0005634~nucleus,GO:0005719~nuclear euchromatin,GO:0005730~nucleolus,GO:0005737~cytoplasm,GO:0005739~mitochondrion,GO:0005759~mitochondrial matrix,GO:0005782~peroxisomal matrix,GO:0005829~cytosol,GO:0043209~myelin sheath,GO:0070062~extracellular exosome,	GO:0004601~peroxidase activity,GO:0005515~protein binding,GO:0008379~thioredoxin peroxidase activity,GO:0016209~antioxidant activity,GO:0016491~oxidoreductase activity,GO:0020037~heme binding,GO:0042802~identical protein binding,GO:0042803~protein homodimerization activity,GO:0044822~poly(A) RNA binding,GO:0051920~peroxiredoxin activity,	IPR000866:Alkyl hydroperoxide reductase subunit C/ Thiol specific antioxidant,IPR012336:Thioredoxin-like fold,IPR019479:Peroxiredoxin, C-terminal,IPR024706:Peroxiredoxin, AhpC-type,
ENSMUSG00000024642	Q80TG4	TLE4	MKIAA1261 protein (Fragment) OS=Mus musculus GN=Tle4 PE=2 SV=3 - [Q80TG4_MOUSE]	175	1140000	9.41853	2	4	7	1300000	984000	262.654	2	1105.99	1	4	4	3	3	GO:0000122~negative regulation of transcription from RNA polymerase II promoter,GO:0006351~transcription, DNA-templated,GO:0006355~regulation of transcription, DNA-templated,GO:0016055~Wnt signaling pathway,GO:0045892~negative regulation of transcription, DNA-templated,	GO:0005634~nucleus,GO:0097458~neuron part,	GO:0003682~chromatin binding,GO:0003705~transcription factor activity, RNA polymerase II distal enhancer sequence-specific binding,GO:0003714~transcription corepressor activity,GO:0005515~protein binding,GO:0070491~repressing transcription factor binding,	IPR001680:WD40 repeat,IPR005617:Groucho/TLE, N-terminal Q-rich domain,IPR009146:Groucho/transducin-like enhancer,IPR015943:WD40/YVTN repeat-like-containing domain,IPR017986:WD40-repeat-containing domain,IPR019775:WD40 repeat, conserved site,
ENSMUSG00000042446	A2A791	ZMYM4	Zinc finger MYM-type protein 4 OS=Mus musculus GN=Zmym4 PE=1 SV=1 - [ZMYM4_MOUSE]	176	1100000	11.0741	8	8	16	1150000	1050000	324.87	9	3986.96	6	8	9	6	7	GO:0007010~cytoskeleton organization,GO:0022604~regulation of cell morphogenesis,		GO:0008270~zinc ion binding,GO:0046872~metal ion binding,	IPR010507:Zinc finger, MYM-type,IPR011017:TRASH domain,IPR021893:Protein of unknown function DUF3504,
ENSMUSG00000003421	Q9D6T0	NOSIP	Nitric oxide synthase-interacting protein OS=Mus musculus GN=Nosip PE=2 SV=1 - [NOSIP_MOUSE]	177	1090000	9.73332	5	5	13	919000	1260000	67.053	5	1635.31	5	3	6	5	7	GO:0043086~negative regulation of catalytic activity,GO:0050999~regulation of nitric-oxide synthase activity,GO:0051001~negative regulation of nitric-oxide synthase activity,	GO:0005634~nucleus,GO:0005737~cytoplasm,	GO:0044822~poly(A) RNA binding,	IPR013083:Zinc finger, RING/FYVE/PHD-type,IPR016818:Nitric oxide synthase-interacting,
ENSMUSG00000066306	E9Q7G0	NUMA1	Protein Numa1 OS=Mus musculus GN=Numa1 PE=4 SV=1 - [E9Q7G0_MOUSE]	178	1090000	10.183	8	8	11	1310000	869000	411.642	5	1913.28	5	5	5	6	6	GO:0000132~establishment of mitotic spindle orientation,GO:0060487~lung epithelial cell differentiation,	GO:0000922~spindle pole,GO:0005634~nucleus,GO:0005654~nucleoplasm,GO:0005737~cytoplasm,GO:0005813~centrosome,GO:0005876~spindle microtubule,GO:0005938~cell cortex,GO:0016363~nuclear matrix,GO:0030425~dendrite,GO:0043025~neuronal cell body,GO:0045177~apical part of cell,GO:0061673~mitotic spindle astral microtubule,GO:0070062~extracellular exosome,GO:0072686~mitotic spindle,GO:0097431~mitotic spin…	GO:0008017~microtubule binding,GO:0015631~tubulin binding,	IPR026650:Golgin subfamily A member 3,
ENSMUSG00000021953	Q8K3F7	TDH	L-threonine 3-dehydrogenase, mitochondrial OS=Mus musculus GN=Tdh PE=2 SV=1 - [TDH_MOUSE]	179	1080000	11.4502	2	2	3	1070000	1080000	613.804	1	4982.22	2	1	1	2	2	GO:0006567~threonine catabolic process,GO:0055114~oxidation-reduction process,	GO:0005739~mitochondrion,	GO:0003824~catalytic activity,GO:0008743~L-threonine 3-dehydrogenase activity,GO:0016491~oxidoreductase activity,GO:0050662~coenzyme binding,	IPR001509:NAD-dependent epimerase/dehydratase,IPR016040:NAD(P)-binding domain,
ENSMUSG00000066979	Q9WVA3	BUB3	Mitotic checkpoint protein BUB3 OS=Mus musculus GN=Bub3 PE=2 SV=2 - [BUB3_MOUSE]	180	1080000	10.5116	2	2	3	1240000	927000	671.386	1	2248.32	2	1	1	2	2	GO:0000070~mitotic sister chromatid segregation,GO:0007049~cell cycle,GO:0007059~chromosome segregation,GO:0007067~mitotic nuclear division,GO:0008608~attachment of spindle microtubules to kinetochore,GO:0051301~cell division,GO:0051321~meiotic cell cycle,GO:0051983~regulation of chromosome segregation,GO:0071173~spindle assembly checkpoint,	GO:0000775~chromosome, centromeric region,GO:0000776~kinetochore,GO:0005634~nucleus,GO:0005654~nucleoplasm,GO:0005694~chromosome,		IPR001680:WD40 repeat,IPR015943:WD40/YVTN repeat-like-containing domain,IPR017986:WD40-repeat-containing domain,IPR020472:G-protein beta WD-40 repeat,
N/A	E9PZ94	GM10071	60S ribosomal protein L13 OS=Mus musculus GN=Gm10071 PE=3 SV=1 - [E9PZ94_MOUSE]	181	1080000	11.4798	3	3	5	1220000	936000	847.368	3	4864.54	2	3	3	2	2	NA	NA	NA	NA
ENSMUSG00000003435	O55201	SUPT5H	Isoform 2 of Transcription elongation factor SPT5 OS=Mus musculus GN=Supt5h - [SPT5H_MOUSE]	182	1070000	11.8158	4	4	8	926000	1220000	202.989	4	7006.88	3	4	5	3	3	NA	NA	NA	NA
ENSMUSG00000024735	Q99KP6	PRPF19	Isoform 3 of Pre-mRNA-processing factor 19 OS=Mus musculus GN=Prpf19 - [PRP19_MOUSE]	183	1070000	11.5906	2	2	4	962000	1170000	535.627	2	5632.55	2	2	2	2	2	GO:0000209~protein polyubiquitination,GO:0000244~spliceosomal tri-snRNP complex assembly,GO:0000245~spliceosomal complex assembly,GO:0000398~mRNA splicing, via spliceosome,GO:0001833~inner cell mass cell proliferation,GO:0006281~DNA repair,GO:0006303~double-strand break repair via nonhomologous end joining,GO:0006397~mRNA processing,GO:0006974~cellular response to DNA damage stimulus,GO:0008380~R…	GO:0000974~Prp19 complex,GO:0005622~intracellular,GO:0005634~nucleus,GO:0005654~nucleoplasm,GO:0005662~DNA replication factor A complex,GO:0005681~spliceosomal complex,GO:0005737~cytoplasm,GO:0005811~lipid particle,GO:0005856~cytoskeleton,GO:0016020~membrane,GO:0016607~nuclear speck,GO:0035861~site of double-strand break,GO:0071013~catalytic step 2 spliceosome,	GO:0004842~ubiquitin-protein transferase activity,GO:0005515~protein binding,GO:0008766~UDP-N-acetylmuramoylalanyl-D-glutamyl-2,6-diaminopimelate-D-alanyl-D-alanine ligase activity,GO:0016874~ligase activity,GO:0018169~ribosomal S6-glutamic acid ligase activity,GO:0034450~ubiquitin-ubiquitin ligase activity,GO:0042802~identical protein binding,GO:0043773~coenzyme F420-0 gamma-glutamyl ligase acti…	IPR000772:Ricin B lectin domain,IPR001680:WD40 repeat,IPR003613:U box domain,IPR013083:Zinc finger, RING/FYVE/PHD-type,IPR013915:Pre-mRNA-splicing factor 19,IPR015943:WD40/YVTN repeat-like-containing domain,IPR017986:WD40-repeat-containing domain,IPR019775:WD40 repeat, conserved site,IPR020472:G-protein beta WD-40 repeat,
ENSMUSG00000078427	B2RXM7	SARNP	MCG113697 OS=Mus musculus GN=Sarnp PE=2 SV=1 - [B2RXM7_MOUSE]	184	1070000	10.7694	2	2	3	1110000	1030000	673.779	1	2817.18	2	1	1	2	2	GO:0000122~negative regulation of transcription from RNA polymerase II promoter,GO:0006406~mRNA export from nucleus,	GO:0000346~transcription export complex,GO:0005634~nucleus,GO:0005654~nucleoplasm,GO:0016607~nuclear speck,GO:0043231~intracellular membrane-bounded organelle,	GO:0000978~RNA polymerase II core promoter proximal region sequence-specific DNA binding,GO:0001078~transcriptional repressor activity, RNA polymerase II core promoter proximal region sequence-specific binding,GO:0005515~protein binding,GO:0008022~protein C-terminus binding,GO:0044822~poly(A) RNA binding,GO:0050733~RS domain binding,	IPR003034:SAP domain,
ENSMUSG00000024613	E9PYV2	TCOF1	Treacle protein OS=Mus musculus GN=Tcof1 PE=4 SV=1 - [E9PYV2_MOUSE]	185	1070000	11.6083	1	1	2	1060000	1070000	662.297	1	5582.06	1	1	1	1	1	GO:0006810~transport,GO:0042790~transcription of nuclear large rRNA transcript from RNA polymerase I promoter,	GO:0005634~nucleus,GO:0005730~nucleolus,GO:0005737~cytoplasm,	GO:0044822~poly(A) RNA binding,	IPR003993:Treacher Collins syndrome, treacle,IPR006594:LisH dimerisation motif,IPR017859:Treacle-like, Treacher Collins Syndrome,
ENSMUSG00000029169	O35286	DHX15	Putative pre-mRNA-splicing factor ATP-dependent RNA helicase DHX15 OS=Mus musculus GN=Dhx15 PE=2 SV=2 - [DHX15_MOUSE]	186	1060000	7.43482	3	3	6	861000	1250000	326.156	3	19.89	3	3	3	2	3	GO:0006396~RNA processing,GO:0006397~mRNA processing,GO:0008380~RNA splicing,	GO:0005634~nucleus,GO:0005681~spliceosomal complex,GO:0005689~U12-type spliceosomal complex,GO:0071008~U2-type post-mRNA release spliceosomal complex,	GO:0000166~nucleotide binding,GO:0003676~nucleic acid binding,GO:0003725~double-stranded RNA binding,GO:0004004~ATP-dependent RNA helicase activity,GO:0004386~helicase activity,GO:0005515~protein binding,GO:0005524~ATP binding,GO:0008026~ATP-dependent helicase activity,GO:0016787~hydrolase activity,GO:0044822~poly(A) RNA binding,	IPR001650:Helicase, C-terminal,IPR002464:DNA/RNA helicase, ATP-dependent, DEAH-box type, conserved site,IPR003593:AAA+ ATPase domain,IPR007502:Helicase-associated domain,IPR011545:DNA/RNA helicase, DEAD/DEAH box type, N-terminal,IPR011709:Domain of unknown function DUF1605,IPR014001:Helicase, superfamily 1/2, ATP-binding domain,IPR027417:P-loop containing nucleoside triphosphate hydrolase,
ENSMUSG00000068966	A2ATY4	ZBTB34	Protein Zbtb34 OS=Mus musculus GN=Zbtb34 PE=4 SV=1 - [A2ATY4_MOUSE]	187	1060000	9.77807	1	1	5	858000	1260000	200.53	2	1555.46	3	1	2	1	3		GO:0005654~nucleoplasm,		IPR000210:BTB/POZ-like,IPR007087:Zinc finger, C2H2,IPR011333:BTB/POZ fold,IPR013087:Zinc finger C2H2-type/integrase DNA-binding domain,IPR015880:Zinc finger, C2H2-like,
ENSMUSG00000038902	D3YUW8	POGZ	Pogo transposable element with ZNF domain OS=Mus musculus GN=Pogz PE=4 SV=1 - [D3YUW8_MOUSE]	188	1060000	11.1315	1	1	3	1060000	1070000	186.525	2	4300.4	1	1	2	1	1	GO:0007049~cell cycle,GO:0007064~mitotic sister chromatid cohesion,GO:0051301~cell division,GO:0051382~kinetochore assembly,	GO:0000790~nuclear chromatin,GO:0005634~nucleus,GO:0005654~nucleoplasm,GO:0005694~chromosome,GO:0005737~cytoplasm,	GO:0003676~nucleic acid binding,GO:0003677~DNA binding,GO:0046872~metal ion binding,	IPR004875:DDE superfamily endonuclease, CENP-B-like,IPR006600:HTH CenpB-type DNA-binding domain,IPR007087:Zinc finger, C2H2,IPR009057:Homeodomain-like,IPR015880:Zinc finger, C2H2-like,
ENSMUSG00000040731	Q9WUK2	EIF4H	Isoform Short of Eukaryotic translation initiation factor 4H OS=Mus musculus GN=Eif4h - [IF4H_MOUSE]	189	1040000	11.2657	1	1	3	942000	1150000	144.434	2	4779.81	1	1	2	1	1	GO:0006412~translation,GO:0006413~translational initiation,GO:0019953~sexual reproduction,GO:0048589~developmental growth,	GO:0005737~cytoplasm,GO:0016020~membrane,	GO:0000166~nucleotide binding,GO:0003676~nucleic acid binding,GO:0003723~RNA binding,GO:0003743~translation initiation factor activity,GO:0044822~poly(A) RNA binding,	IPR000504:RNA recognition motif domain,IPR012677:Nucleotide-binding, alpha-beta plait,
ENSMUSG00000062078	Q9QYS9	QKI	Isoform 4 of Protein quaking OS=Mus musculus GN=Qki - [QKI_MOUSE]	190	1030000	10.4315	2	2	5	1040000	1020000	46.31	2	2715.71	3	2	2	2	3	NA	NA	NA	NA
ENSMUSG00000071644	Q4FZK2	EEF1G	Eukaryotic translation elongation factor 1 gamma OS=Mus musculus GN=Eef1g PE=2 SV=1 - [Q4FZK2_MOUSE]	191	1030000	11.3264	2	2	3	835000	1220000	382.091	2	4753.93	1	2	2	1	1	GO:0006412~translation,GO:0006414~translational elongation,GO:0006749~glutathione metabolic process,	GO:0005634~nucleus,GO:0005737~cytoplasm,GO:0005783~endoplasmic reticulum,GO:0016020~membrane,GO:0070062~extracellular exosome,	GO:0003746~translation elongation factor activity,GO:0004364~glutathione transferase activity,	IPR001662:Translation elongation factor EF1B, gamma chain, conserved,IPR004045:Glutathione S-transferase, N-terminal,IPR004046:Glutathione S-transferase, C-terminal,IPR010987:Glutathione S-transferase, C-terminal-like,IPR012336:Thioredoxin-like fold,
ENSMUSG00000028896	A2CER1	RCC1	Regulator of chromosome condensation 1 OS=Mus musculus GN=Rcc1 PE=4 SV=1 - [A2CER1_MOUSE]	192	1020000	11.1184	4	4	6	1200000	832000	517.597	3	3928.88	3	3	3	3	3	GO:0000082~G1/S transition of mitotic cell cycle,GO:0007049~cell cycle,GO:0007052~mitotic spindle organization,GO:0007059~chromosome segregation,GO:0007067~mitotic nuclear division,GO:0007088~regulation of mitotic nuclear division,GO:0043547~positive regulation of GTPase activity,GO:0051225~spindle assembly,GO:0051301~cell division,	GO:0000790~nuclear chromatin,GO:0000794~condensed nuclear chromosome,GO:0005634~nucleus,GO:0005654~nucleoplasm,GO:0005737~cytoplasm,GO:0031965~nuclear membrane,	GO:0003677~DNA binding,GO:0003682~chromatin binding,GO:0005085~guanyl-nucleotide exchange factor activity,GO:0005087~Ran guanyl-nucleotide exchange factor activity,GO:0031492~nucleosomal DNA binding,GO:0042393~histone binding,	IPR000408:Regulator of chromosome condensation, RCC1,IPR009091:Regulator of chromosome condensation 1/beta-lactamase-inhibitor protein II,
ENSMUSG00000004099	P13864	DNMT1	DNA (cytosine-5)-methyltransferase 1 OS=Mus musculus GN=Dnmt1 PE=1 SV=5 - [DNMT1_MOUSE]	193	1010000	10.7151	7	7	13	805000	1210000	103.929	5	3258.12	6	5	6	7	7	GO:0000122~negative regulation of transcription from RNA polymerase II promoter,GO:0006306~DNA methylation,GO:0006351~transcription, DNA-templated,GO:0006355~regulation of transcription, DNA-templated,GO:0008152~metabolic process,GO:0010216~maintenance of DNA methylation,GO:0010424~DNA methylation on cytosine within a CG sequence,GO:0010468~regulation of gene expression,GO:0010628~positive regula…	GO:0000792~heterochromatin,GO:0005634~nucleus,GO:0005657~replication fork,GO:0005721~pericentric heterochromatin,GO:0005737~cytoplasm,GO:0043025~neuronal cell body,GO:0043234~protein complex,	GO:0003677~DNA binding,GO:0003682~chromatin binding,GO:0003690~double-stranded DNA binding,GO:0003723~RNA binding,GO:0003824~catalytic activity,GO:0003886~DNA (cytosine-5-)-methyltransferase activity,GO:0005515~protein binding,GO:0008134~transcription factor binding,GO:0008168~methyltransferase activity,GO:0008270~zinc ion binding,GO:0008327~methyl-CpG binding,GO:0009008~DNA-methyltransferase act…	IPR001025:Bromo adjacent homology (BAH) domain,IPR001525:C-5 cytosine methyltransferase,IPR002857:Zinc finger, CXXC-type,IPR010506:DMAP1-binding,IPR017198:DNA (cytosine-5)-methyltransferase 1, eukaryote,IPR018117:DNA methylase, C-5 cytosine-specific, active site,IPR022702:DNA (cytosine-5)-methyltransferase 1, replication foci domain,
ENSMUSG00000029478	E9Q9V3	NCOR2	Nuclear receptor corepressor 2 OS=Mus musculus GN=Ncor2 PE=4 SV=1 - [E9Q9V3_MOUSE]	194	1010000	10.9943	5	5	9	811000	1200000	208.372	5	3871.35	4	4	5	4	4	GO:0000122~negative regulation of transcription from RNA polymerase II promoter,GO:0001701~in utero embryonic development,GO:0003007~heart morphogenesis,GO:0006351~transcription, DNA-templated,GO:0006355~regulation of transcription, DNA-templated,GO:0021537~telencephalon development,GO:0021846~cell proliferation in forebrain,GO:0030900~forebrain development,GO:0042593~glucose homeostasis,GO:00455…	GO:0000118~histone deacetylase complex,GO:0000785~chromatin,GO:0005634~nucleus,GO:0005654~nucleoplasm,GO:0016020~membrane,GO:0016363~nuclear matrix,GO:0016604~nuclear body,GO:0017053~transcriptional repressor complex,	GO:0001012~RNA polymerase II regulatory region DNA binding,GO:0003677~DNA binding,GO:0003682~chromatin binding,GO:0003714~transcription corepressor activity,GO:0005112~Notch binding,GO:0005515~protein binding,GO:0008134~transcription factor binding,GO:0016922~ligand-dependent nuclear receptor binding,GO:0032403~protein complex binding,GO:0035259~glucocorticoid receptor binding,GO:0042826~histone …	IPR001005:SANT/Myb domain,IPR009057:Homeodomain-like,IPR017884:SANT domain,
ENSMUSG00000022400	P62878	RBX1	E3 ubiquitin-protein ligase RBX1 OS=Mus musculus GN=Rbx1 PE=1 SV=1 - [RBX1_MOUSE]	195	1010000	10.9297	1	1	3	1190000	827000	155.809	2	3745.48	1	1	2	1	1	GO:0006281~DNA repair,GO:0006511~ubiquitin-dependent protein catabolic process,GO:0006513~protein monoubiquitination,GO:0006974~cellular response to DNA damage stimulus,GO:0016567~protein ubiquitination,GO:0030163~protein catabolic process,GO:0031146~SCF-dependent proteasomal ubiquitin-dependent protein catabolic process,GO:0042787~protein ubiquitination involved in ubiquitin-dependent protein ca…	GO:0000151~ubiquitin ligase complex,GO:0005634~nucleus,GO:0005680~anaphase-promoting complex,GO:0005737~cytoplasm,GO:0005829~cytosol,GO:0019005~SCF ubiquitin ligase complex,GO:0030891~VCB complex,GO:0031461~cullin-RING ubiquitin ligase complex,GO:0031462~Cul2-RING ubiquitin ligase complex,GO:0031463~Cul3-RING ubiquitin ligase complex,GO:0031467~Cul7-RING ubiquitin ligase complex,GO:0043224~nuclea…	GO:0004842~ubiquitin-protein transferase activity,GO:0005515~protein binding,GO:0008190~eukaryotic initiation factor 4E binding,GO:0008270~zinc ion binding,GO:0008766~UDP-N-acetylmuramoylalanyl-D-glutamyl-2,6-diaminopimelate-D-alanyl-D-alanine ligase activity,GO:0016874~ligase activity,GO:0018169~ribosomal S6-glutamic acid ligase activity,GO:0019788~NEDD8 transferase activity,GO:0032403~protein c…	IPR001841:Zinc finger, RING-type,IPR013083:Zinc finger, RING/FYVE/PHD-type,IPR024766:Zinc finger, RING-H2-type,
ENSMUSG00000066626	D3YW44	GM5121	40S ribosomal protein S8 OS=Mus musculus GN=Gm5121 PE=3 SV=1 - [D3YW44_MOUSE]	196	1010000	9.3842	3	3	5	919000	1110000	27.067	2	1309.39	3	2	2	3	3	NA	NA	NA	NA
ENSMUSG00000022536	Q922P9	GLYR1	Putative oxidoreductase GLYR1 OS=Mus musculus GN=Glyr1 PE=2 SV=1 - [GLYR1_MOUSE]	197	995000	8.75981	1	1	6	696000	1290000	109.168	2	757.784	3	1	3	1	3	GO:0055114~oxidation-reduction process,	GO:0005634~nucleus,GO:0005654~nucleoplasm,GO:0005737~cytoplasm,GO:0005794~Golgi apparatus,	GO:0003677~DNA binding,GO:0004616~phosphogluconate dehydrogenase (decarboxylating) activity,GO:0008748~N-ethylmaleimide reductase activity,GO:0016491~oxidoreductase activity,GO:0035064~methylated histone binding,GO:0043738~reduced coenzyme F420 dehydrogenase activity,GO:0043826~sulfur oxygenase reductase activity,GO:0043883~malolactic enzyme activity,GO:0043914~NADPH:sulfur oxidoreductase activit…	IPR000313:PWWP,IPR006115:6-phosphogluconate dehydrogenase, NADP-binding,IPR008927:6-phosphogluconate dehydrogenase, C-terminal-like,IPR013328:Dehydrogenase, multihelical,IPR016040:NAD(P)-binding domain,IPR017956:AT hook, DNA-binding motif,
ENSMUSG00000024660	Q9WU62	INCENP	Isoform 2 of Inner centromere protein OS=Mus musculus GN=Incenp - [INCE_MOUSE]	198	996000	11.8116	3	3	6	873000	1120000	475.932	3	6713	3	3	3	3	3	GO:0000910~cytokinesis,GO:0007049~cell cycle,GO:0007059~chromosome segregation,GO:0007067~mitotic nuclear division,GO:0051301~cell division,	GO:0000775~chromosome, centromeric region,GO:0000776~kinetochore,GO:0000795~synaptonemal complex,GO:0000800~lateral element,GO:0000801~central element,GO:0005634~nucleus,GO:0005694~chromosome,GO:0005721~pericentric heterochromatin,GO:0005737~cytoplasm,GO:0005819~spindle,GO:0005856~cytoskeleton,GO:0005874~microtubule,GO:0010369~chromocenter,GO:0030496~midbody,GO:0043234~protein complex,		IPR005635:Inner centromere protein, ARK-binding domain,IPR022006:Chromosome passenger complex (CPC) protein INCENP N-terminal,
ENSMUSG00000008305	E9QKN2	TLE1	Transducin-like enhancer protein 1 OS=Mus musculus GN=Tle1 PE=4 SV=1 - [E9QKN2_MOUSE]	199	993000	8.76763	1	3	6	1040000	948000	65.298	1	806.365	1	3	3	3	3	GO:0000122~negative regulation of transcription from RNA polymerase II promoter,GO:0006351~transcription, DNA-templated,GO:0006355~regulation of transcription, DNA-templated,GO:0006357~regulation of transcription from RNA polymerase II promoter,GO:0010628~positive regulation of gene expression,GO:0016055~Wnt signaling pathway,GO:0043124~negative regulation of I-kappaB kinase/NF-kappaB signaling,G…	GO:0005634~nucleus,GO:0005667~transcription factor complex,GO:0005730~nucleolus,GO:0005737~cytoplasm,GO:0005829~cytosol,	GO:0001106~RNA polymerase II transcription corepressor activity,GO:0003682~chromatin binding,GO:0003714~transcription corepressor activity,GO:0005515~protein binding,GO:0008134~transcription factor binding,GO:0042802~identical protein binding,	IPR001680:WD40 repeat,IPR005617:Groucho/TLE, N-terminal Q-rich domain,IPR009146:Groucho/transducin-like enhancer,IPR015943:WD40/YVTN repeat-like-containing domain,IPR017986:WD40-repeat-containing domain,IPR019775:WD40 repeat, conserved site,
ENSMUSG00000051149	Q9Z103	ADNP	Activity-dependent neuroprotector homeobox protein OS=Mus musculus GN=Adnp PE=2 SV=1 - [ADNP_MOUSE]	200	991000	10.2459	4	4	8	1010000	973000	293.761	4	2134.84	4	4	4	4	4	GO:0006351~transcription, DNA-templated,GO:0006355~regulation of transcription, DNA-templated,GO:0007614~short-term memory,GO:0010629~negative regulation of gene expression,GO:0010835~regulation of protein ADP-ribosylation,GO:0010976~positive regulation of neuron projection development,GO:0030828~positive regulation of cGMP biosynthetic process,GO:0032091~negative regulation of protein binding,GO…	GO:0005615~extracellular space,GO:0005634~nucleus,GO:0005737~cytoplasm,GO:0030424~axon,GO:0030425~dendrite,GO:0043025~neuronal cell body,	GO:0003677~DNA binding,GO:0003682~chromatin binding,GO:0005507~copper ion binding,GO:0005515~protein binding,GO:0042277~peptide binding,GO:0046872~metal ion binding,GO:0048487~beta-tubulin binding,	IPR001356:Homeodomain,IPR007087:Zinc finger, C2H2,IPR009057:Homeodomain-like,IPR015880:Zinc finger, C2H2-like,
ENSMUSG00000003970	P62918	RPL8	60S ribosomal protein L8 OS=Mus musculus GN=Rpl8 PE=2 SV=2 - [RL8_MOUSE]	201	990000	11.7983	1	1	2	884000	1100000	598.741	1	6524.35	1	1	1	1	1	GO:0002181~cytoplasmic translation,GO:0006412~translation,	GO:0005622~intracellular,GO:0005730~nucleolus,GO:0005737~cytoplasm,GO:0005840~ribosome,GO:0005925~focal adhesion,GO:0015934~large ribosomal subunit,GO:0016020~membrane,GO:0022625~cytosolic large ribosomal subunit,GO:0030529~ribonucleoprotein complex,	GO:0003723~RNA binding,GO:0003735~structural constituent of ribosome,GO:0005515~protein binding,GO:0019843~rRNA binding,GO:0044822~poly(A) RNA binding,	IPR002171:Ribosomal protein L2,IPR008991:Translation protein SH3-like domain,IPR012340:Nucleic acid-binding, OB-fold,IPR014722:Ribosomal protein L2 domain 2,IPR014726:Ribosomal protein L2, domain 3,IPR022666:Ribosomal Proteins L2, RNA binding domain,IPR022669:Ribosomal protein L2, C-terminal,IPR022671:Ribosomal protein L2, conserved site,IPR023672:Ribosomal protein L2, archaeal-type,
ENSMUSG00000021103	P51949	MNAT1	CDK-activating kinase assembly factor MAT1 OS=Mus musculus GN=Mnat1 PE=2 SV=2 - [MAT1_MOUSE]	202	987000	10.9733	2	2	4	1090000	883000	585.118	2	3435.65	2	2	2	2	2	GO:0000079~regulation of cyclin-dependent protein serine/threonine kinase activity,GO:0000082~G1/S transition of mitotic cell cycle,GO:0006281~DNA repair,GO:0006351~transcription, DNA-templated,GO:0006355~regulation of transcription, DNA-templated,GO:0006357~regulation of transcription from RNA polymerase II promoter,GO:0006366~transcription from RNA polymerase II promoter,GO:0006468~protein phos…	GO:0005634~nucleus,GO:0005654~nucleoplasm,GO:0005675~holo TFIIH complex,GO:0005737~cytoplasm,	GO:0005515~protein binding,GO:0008094~DNA-dependent ATPase activity,GO:0008270~zinc ion binding,GO:0008353~RNA polymerase II carboxy-terminal domain kinase activity,GO:0046872~metal ion binding,GO:0047485~protein N-terminus binding,	IPR001841:Zinc finger, RING-type,IPR003903:Ubiquitin interacting motif,IPR004575:Cdk-activating kinase assembly factor MAT1/Tfb3,IPR013083:Zinc finger, RING/FYVE/PHD-type,IPR015877:Cdk-activating kinase assembly factor MAT1, centre,IPR017907:Zinc finger, RING-type, conserved site,
ENSMUSG00000040385	Q3TYF5	PPP1CA	Serine/threonine-protein phosphatase (Fragment) OS=Mus musculus GN=Ppp1ca PE=2 SV=1 - [Q3TYF5_MOUSE]	203	986000	11.6035	1	1	2	792000	1180000	428.087	1	5795.26	1	1	1	1	1	GO:0005975~carbohydrate metabolic process,GO:0005977~glycogen metabolic process,GO:0005979~regulation of glycogen biosynthetic process,GO:0005981~regulation of glycogen catabolic process,GO:0006417~regulation of translation,GO:0006470~protein dephosphorylation,GO:0007049~cell cycle,GO:0007143~female meiotic division,GO:0009987~cellular process,GO:0016311~dephosphorylation,GO:0030324~lung developm…	GO:0000164~protein phosphatase type 1 complex,GO:0000784~nuclear chromosome, telomeric region,GO:0005634~nucleus,GO:0005654~nucleoplasm,GO:0005737~cytoplasm,GO:0005886~plasma membrane,GO:0042587~glycogen granule,GO:0043005~neuron projection,GO:0043025~neuronal cell body,GO:0043197~dendritic spine,GO:0043204~perikaryon,GO:0070062~extracellular exosome,GO:0070688~MLL5-L complex,GO:0072357~PTW/PP1 p…	GO:0004721~phosphoprotein phosphatase activity,GO:0004722~protein serine/threonine phosphatase activity,GO:0005515~protein binding,GO:0008157~protein phosphatase 1 binding,GO:0016787~hydrolase activity,GO:0016791~phosphatase activity,GO:0032403~protein complex binding,GO:0043021~ribonucleoprotein complex binding,GO:0046872~metal ion binding,	IPR004843:Metallophosphoesterase domain,IPR006186:Serine/threonine-specific protein phosphatase/bis(5-nucleosyl)-tetraphosphatase,
ENSMUSG00000021488	E9QAE4	NSD1	Histone-lysine N-methyltransferase, H3 lysine-36 and H4 lysine-20-specific OS=Mus musculus GN=Nsd1 PE=4 SV=1 - [E9QAE4_MOUSE]	204	976000	10.391	8	9	14	964000	988000	452.577	5	2232.93	7	6	6	8	8	GO:0000122~negative regulation of transcription from RNA polymerase II promoter,GO:0000414~regulation of histone H3-K36 methylation,GO:0001702~gastrulation with mouth forming second,GO:0006351~transcription, DNA-templated,GO:0006355~regulation of transcription, DNA-templated,GO:0007275~multicellular organismal development,GO:0010452~histone H3-K36 methylation,GO:0016568~chromatin modification,GO:…	GO:0005634~nucleus,GO:0005694~chromosome,GO:0035097~histone methyltransferase complex,	GO:0000979~RNA polymerase II core promoter sequence-specific DNA binding,GO:0003682~chromatin binding,GO:0003712~transcription cofactor activity,GO:0003714~transcription corepressor activity,GO:0005515~protein binding,GO:0008168~methyltransferase activity,GO:0008270~zinc ion binding,GO:0016740~transferase activity,GO:0018024~histone-lysine N-methyltransferase activity,GO:0030331~estrogen receptor…	IPR000313:PWWP,IPR001214:SET domain,IPR001841:Zinc finger, RING-type,IPR001965:Zinc finger, PHD-type,IPR003616:Post-SET domain,IPR006560:AWS,IPR011011:Zinc finger, FYVE/PHD-type,IPR013083:Zinc finger, RING/FYVE/PHD-type,IPR019786:Zinc finger, PHD-type, conserved site,IPR019787:Zinc finger, PHD-finger,
ENSMUSG00000064043	Q8BXJ2	TRERF1	Isoform 2 of Transcriptional-regulating factor 1 OS=Mus musculus GN=Trerf1 - [TREF1_MOUSE]	205	977000	11.7153	2	2	3	1170000	786000	667.644	1	6057.21	1	1	1	2	2	GO:0006351~transcription, DNA-templated,GO:0006355~regulation of transcription, DNA-templated,GO:0045893~positive regulation of transcription, DNA-templated,	GO:0005634~nucleus,	GO:0003676~nucleic acid binding,GO:0003677~DNA binding,GO:0003700~transcription factor activity, sequence-specific DNA binding,GO:0008134~transcription factor binding,GO:0046872~metal ion binding,	IPR000949:ELM2 domain,IPR001005:SANT/Myb domain,IPR007087:Zinc finger, C2H2,IPR009057:Homeodomain-like,IPR013087:Zinc finger C2H2-type/integrase DNA-binding domain,IPR015880:Zinc finger, C2H2-like,IPR017884:SANT domain,
ENSMUSG00000006932	E9Q6A9	CTNNB1	Catenin beta-1 OS=Mus musculus GN=Ctnnb1 PE=4 SV=1 - [E9Q6A9_MOUSE]	206	973000	8.66897	3	3	5	1140000	803000	658.54	2	155.509	2	2	2	3	3	GO:0000122~negative regulation of transcription from RNA polymerase II promoter,GO:0000578~embryonic axis specification,GO:0000904~cell morphogenesis involved in differentiation,GO:0001501~skeletal system development,GO:0001569~patterning of blood vessels,GO:0001570~vasculogenesis,GO:0001658~branching involved in ureteric bud morphogenesis,GO:0001701~in utero embryonic development,GO:0001702~gast…	GO:0005634~nucleus,GO:0005667~transcription factor complex,GO:0005719~nuclear euchromatin,GO:0005737~cytoplasm,GO:0005813~centrosome,GO:0005829~cytosol,GO:0005856~cytoskeleton,GO:0005886~plasma membrane,GO:0005911~cell-cell junction,GO:0005912~adherens junction,GO:0005913~cell-cell adherens junction,GO:0005916~fascia adherens,GO:0005923~bicellular tight junction,GO:0005925~focal adhesion,GO:00059…	GO:0001085~RNA polymerase II transcription factor binding,GO:0001102~RNA polymerase II activating transcription factor binding,GO:0003677~DNA binding,GO:0003682~chromatin binding,GO:0003690~double-stranded DNA binding,GO:0003700~transcription factor activity, sequence-specific DNA binding,GO:0003713~transcription coactivator activity,GO:0004871~signal transducer activity,GO:0005515~protein bindin…	IPR000225:Armadillo,IPR011989:Armadillo-like helical,IPR013284:Beta-catenin,IPR016024:Armadillo-type fold,
ENSMUSG00000027678	O09000	NCOA3	Nuclear receptor coactivator 3 OS=Mus musculus GN=Ncoa3 PE=1 SV=2 - [NCOA3_MOUSE]	207	965000	11.0162	6	6	11	876000	1050000	395.369	5	3746.91	5	5	5	6	6	GO:0006351~transcription, DNA-templated,GO:0006355~regulation of transcription, DNA-templated,GO:0010628~positive regulation of gene expression,GO:0016573~histone acetylation,GO:0030307~positive regulation of cell growth,GO:0032870~cellular response to hormone stimulus,GO:0033145~positive regulation of intracellular steroid hormone receptor signaling pathway,GO:0033148~positive regulation of intr…	GO:0000790~nuclear chromatin,GO:0005634~nucleus,GO:0005654~nucleoplasm,GO:0005737~cytoplasm,GO:0005794~Golgi apparatus,GO:0048471~perinuclear region of cytoplasm,GO:0070062~extracellular exosome,GO:0090575~RNA polymerase II transcription factor complex,	GO:0001012~RNA polymerase II regulatory region DNA binding,GO:0001077~transcriptional activator activity, RNA polymerase II core promoter proximal region sequence-specific binding,GO:0001135~transcription factor activity, RNA polymerase II transcription factor recruiting,GO:0003682~chromatin binding,GO:0003713~transcription coactivator activity,GO:0004402~histone acetyltransferase activity,GO:000…	IPR000014:PAS domain,IPR008955:Nuclear receptor coactivator Src-1,IPR009110:Nuclear receptor coactivator, interlocking,IPR010011:Domain of unknown function DUF1518,IPR011598:Myc-type, basic helix-loop-helix (bHLH) domain,IPR013767:PAS fold,IPR014710:RmlC-like jelly roll fold,IPR014920:Nuclear receptor coactivator, Ncoa-type, interlocking,IPR014935:Steroid receptor coactivator,IPR017426:Nuclear re…
ENSMUSG00000033943	A2AWL7	MGA	Isoform 3 of MAX gene-associated protein OS=Mus musculus GN=Mga - [MGAP_MOUSE]	208	964000	9.47629	11	11	18	978000	950000	227.37	8	1197.18	8	8	9	9	9	GO:0006351~transcription, DNA-templated,GO:0006355~regulation of transcription, DNA-templated,	GO:0005634~nucleus,GO:0005654~nucleoplasm,GO:0005667~transcription factor complex,GO:0005737~cytoplasm,GO:0071339~MLL1 complex,	GO:0003677~DNA binding,GO:0003700~transcription factor activity, sequence-specific DNA binding,GO:0046983~protein dimerization activity,	IPR001699:Transcription factor, T-box,IPR008967:p53-like transcription factor, DNA-binding,IPR011598:Myc-type, basic helix-loop-helix (bHLH) domain,IPR018186:Transcription factor, T-box, conserved site,
ENSMUSG00000021957	P40142	TKT	Transketolase OS=Mus musculus GN=Tkt PE=1 SV=1 - [TKT_MOUSE]	209	963000	9.7003	5	5	8	1350000	575000	245.463	4	1418.38	2	4	5	2	3	GO:0006098~pentose-phosphate shunt,GO:0008152~metabolic process,GO:0009052~pentose-phosphate shunt, non-oxidative branch,GO:0040008~regulation of growth,GO:0046166~glyceraldehyde-3-phosphate biosynthetic process,GO:0046390~ribose phosphate biosynthetic process,	GO:0005634~nucleus,GO:0005654~nucleoplasm,GO:0005777~peroxisome,GO:0005789~endoplasmic reticulum membrane,GO:0031982~vesicle,GO:0043209~myelin sheath,GO:0043231~intracellular membrane-bounded organelle,GO:0070062~extracellular exosome,	GO:0000287~magnesium ion binding,GO:0003824~catalytic activity,GO:0004802~transketolase activity,GO:0016740~transferase activity,GO:0030246~carbohydrate binding,GO:0030976~thiamine pyrophosphate binding,GO:0042803~protein homodimerization activity,GO:0046872~metal ion binding,GO:0048029~monosaccharide binding,GO:0048037~cofactor binding,	IPR005474:Transketolase, N-terminal,IPR005475:Transketolase-like, pyrimidine-binding domain,IPR009014:Transketolase, C-terminal/Pyruvate-ferredoxin oxidoreductase, domain II,IPR020826:Transketolase binding site,
ENSMUSG00000048402	Q0VGT2	GLI2	Zinc finger protein GLI2 OS=Mus musculus GN=Gli2 PE=1 SV=2 - [GLI2_MOUSE]	210	956000	6.94485	4	4	7	958000	955000	93.251	3	153.148	4	3	3	4	4	GO:0000122~negative regulation of transcription from RNA polymerase II promoter,GO:0001501~skeletal system development,GO:0001649~osteoblast differentiation,GO:0001701~in utero embryonic development,GO:0001822~kidney development,GO:0002009~morphogenesis of an epithelium,GO:0002062~chondrocyte differentiation,GO:0002076~osteoblast development,GO:0006351~transcription, DNA-templated,GO:0006355~regu…	GO:0005634~nucleus,GO:0005737~cytoplasm,GO:0005929~cilium,GO:0005930~axoneme,GO:0016020~membrane,GO:0016607~nuclear speck,GO:0031512~motile primary cilium,GO:0072372~primary cilium,GO:0097542~ciliary tip,	GO:0000978~RNA polymerase II core promoter proximal region sequence-specific DNA binding,GO:0001077~transcriptional activator activity, RNA polymerase II core promoter proximal region sequence-specific binding,GO:0003676~nucleic acid binding,GO:0003677~DNA binding,GO:0003682~chromatin binding,GO:0003700~transcription factor activity, sequence-specific DNA binding,GO:0005515~protein binding,GO:000…	IPR007087:Zinc finger, C2H2,IPR013087:Zinc finger C2H2-type/integrase DNA-binding domain,IPR015880:Zinc finger, C2H2-like,
ENSMUSG00000059923	B1AT92	GRB2	Growth factor receptor bound protein 2 OS=Mus musculus GN=Grb2 PE=4 SV=1 - [B1AT92_MOUSE]	211	939000	11.2861	2	2	4	1050000	827000	574.213	2	4420.21	2	2	2	2	2	GO:0007265~Ras protein signal transduction,GO:0007568~aging,GO:0008286~insulin receptor signaling pathway,GO:0008543~fibroblast growth factor receptor signaling pathway,GO:0030154~cell differentiation,GO:0030838~positive regulation of actin filament polymerization,GO:0031623~receptor internalization,GO:0042770~signal transduction in response to DNA damage,GO:0043408~regulation of MAPK cascade,GO:…	GO:0005634~nucleus,GO:0005654~nucleoplasm,GO:0005730~nucleolus,GO:0005737~cytoplasm,GO:0005768~endosome,GO:0005794~Golgi apparatus,GO:0005886~plasma membrane,GO:0005911~cell-cell junction,GO:0008180~COP9 signalosome,GO:0012506~vesicle membrane,GO:0016020~membrane,GO:0043234~protein complex,GO:0070062~extracellular exosome,GO:0070436~Grb2-EGFR complex,	GO:0001784~phosphotyrosine binding,GO:0005070~SH3/SH2 adaptor activity,GO:0005154~epidermal growth factor receptor binding,GO:0005168~neurotrophin TRKA receptor binding,GO:0005515~protein binding,GO:0017124~SH3 domain binding,GO:0019901~protein kinase binding,GO:0019903~protein phosphatase binding,GO:0019904~protein domain specific binding,GO:0042802~identical protein binding,GO:0043560~insulin r…	IPR000980:SH2 domain,IPR001452:Src homology-3 domain,
ENSMUSG00000028063	B3RH24	LMNA	Lamin C OS=Mus musculus GN=Lmna PE=2 SV=1 - [B3RH24_MOUSE]	212	954000	8.65071	3	4	7	408000	1500000	78.496	1	725.311	3	2	3	4	4	GO:0006997~nucleus organization,GO:0006998~nuclear envelope organization,GO:0007517~muscle organ development,GO:0010628~positive regulation of gene expression,GO:0030010~establishment of cell polarity,GO:0030334~regulation of cell migration,GO:0030951~establishment or maintenance of microtubule cytoskeleton polarity,GO:0034504~protein localization to nucleus,GO:0035105~sterol regulatory element b…	GO:0005634~nucleus,GO:0005635~nuclear envelope,GO:0005638~lamin filament,GO:0005654~nucleoplasm,GO:0005737~cytoplasm,GO:0005882~intermediate filament,GO:0016363~nuclear matrix,GO:0031965~nuclear membrane,GO:0048471~perinuclear region of cytoplasm,	GO:0005198~structural molecule activity,GO:0005515~protein binding,GO:0008157~protein phosphatase 1 binding,	IPR001322:Lamin Tail Domain,IPR001664:Intermediate filament protein,IPR018039:Intermediate filament protein, conserved site,
ENSMUSG00000018666	A2A6C8	CBX1	Chromobox homolog 1 (Drosophila HP1 beta) OS=Mus musculus GN=Cbx1 PE=4 SV=1 - [A2A6C8_MOUSE]	213	956000	11.4067	1	2	4	909000	1000000	506.431	1	4923.33	1	1	1	2	3	GO:0045892~negative regulation of transcription, DNA-templated,	GO:0000775~chromosome, centromeric region,GO:0000784~nuclear chromosome, telomeric region,GO:0000785~chromatin,GO:0001939~female pronucleus,GO:0001940~male pronucleus,GO:0005634~nucleus,GO:0005721~pericentric heterochromatin,GO:0005819~spindle,GO:0010369~chromocenter,	GO:0005515~protein binding,GO:0019899~enzyme binding,GO:0042802~identical protein binding,GO:0042803~protein homodimerization activity,GO:1990226~histone methyltransferase binding,	IPR000953:Chromo domain/shadow,IPR008251:Chromo shadow domain,IPR016197:Chromo domain-like,IPR017984:Chromo domain subgroup,IPR023779:Chromo domain, conserved site,IPR023780:Chromo domain,
ENSMUSG00000027680	E9PVJ4	FXR1	Fragile X mental retardation syndrome-related protein 1 OS=Mus musculus GN=Fxr1 PE=4 SV=1 - [E9PVJ4_MOUSE]	214	938000	11.4021	1	1	2	958000	918000	610.604	1	4802.1	1	1	1	1	1	GO:0007275~multicellular organismal development,GO:0007517~muscle organ development,GO:0017148~negative regulation of translation,GO:0030154~cell differentiation,	GO:0005634~nucleus,GO:0005737~cytoplasm,GO:0005844~polysome,GO:0016020~membrane,GO:0030424~axon,GO:0030425~dendrite,GO:0035770~ribonucleoprotein granule,GO:0043034~costamere,GO:0043197~dendritic spine,GO:0048471~perinuclear region of cytoplasm,	GO:0002151~G-quadruplex RNA binding,GO:0003676~nucleic acid binding,GO:0003723~RNA binding,GO:0003730~mRNA 3'-UTR binding,GO:0005515~protein binding,GO:0044822~poly(A) RNA binding,	IPR004087:K Homology domain,IPR004088:K Homology domain, type 1,IPR008395:Agenet-like domain,IPR022034:Fragile X mental retardation protein family,
ENSMUSG00000074656	Q3ULL5	EIF2S2	Eif2s2 protein OS=Mus musculus GN=Eif2s2 PE=2 SV=1 - [Q3ULL5_MOUSE]	215	937000	9.58556	4	4	5	764000	1110000	384.946	1	1151.69	4	1	1	4	4	GO:0001701~in utero embryonic development,GO:0002176~male germ cell proliferation,GO:0006412~translation,GO:0006413~translational initiation,GO:0008584~male gonad development,	GO:0005737~cytoplasm,	GO:0003743~translation initiation factor activity,GO:0005515~protein binding,GO:0044822~poly(A) RNA binding,GO:0046872~metal ion binding,	IPR002735:Translation initiation factor IF2/IF5,IPR016189:Translation initiation factor IF2/IF5, N-terminal,IPR016190:Translation initiation factor IF2/IF5, zinc-binding,
ENSMUSG00000026484	Q9CQJ4	RNF2	E3 ubiquitin-protein ligase RING2 OS=Mus musculus GN=Rnf2 PE=1 SV=1 - [RING2_MOUSE]	216	921000	8.68672	3	4	6	881000	961000	88.693	3	735.43	1	4	4	2	2	GO:0000122~negative regulation of transcription from RNA polymerase II promoter,GO:0000278~mitotic cell cycle,GO:0001702~gastrulation with mouth forming second,GO:0006351~transcription, DNA-templated,GO:0006355~regulation of transcription, DNA-templated,GO:0007281~germ cell development,GO:0009948~anterior/posterior axis specification,GO:0016574~histone ubiquitination,GO:0035518~histone H2A monoub…	GO:0000151~ubiquitin ligase complex,GO:0000791~euchromatin,GO:0000792~heterochromatin,GO:0001739~sex chromatin,GO:0005634~nucleus,GO:0005654~nucleoplasm,GO:0005694~chromosome,GO:0016604~nuclear body,GO:0031519~PcG protein complex,GO:0035102~PRC1 complex,GO:0071339~MLL1 complex,	GO:0003682~chromatin binding,GO:0004842~ubiquitin-protein transferase activity,GO:0005515~protein binding,GO:0008270~zinc ion binding,GO:0008766~UDP-N-acetylmuramoylalanyl-D-glutamyl-2,6-diaminopimelate-D-alanyl-D-alanine ligase activity,GO:0016874~ligase activity,GO:0018169~ribosomal S6-glutamic acid ligase activity,GO:0043773~coenzyme F420-0 gamma-glutamyl ligase activity,GO:0043774~coenzyme F4…	IPR001841:Zinc finger, RING-type,IPR013083:Zinc finger, RING/FYVE/PHD-type,IPR017907:Zinc finger, RING-type, conserved site,IPR018957:Zinc finger, C3HC4 RING-type,
ENSMUSG00000017861	A2A5P2	MYBL2	Myeloblastosis oncogene-like 2 OS=Mus musculus GN=Mybl2 PE=4 SV=1 - [A2A5P2_MOUSE]	217	923000	10.2052	6	6	15	872000	974000	171.563	7	2189.54	7	5	7	5	8	GO:0006351~transcription, DNA-templated,GO:0006355~regulation of transcription, DNA-templated,GO:0006366~transcription from RNA polymerase II promoter,GO:0007049~cell cycle,GO:0045944~positive regulation of transcription from RNA polymerase II promoter,GO:0090307~mitotic spindle assembly,	GO:0005634~nucleus,GO:0005654~nucleoplasm,GO:0031523~Myb complex,	GO:0000978~RNA polymerase II core promoter proximal region sequence-specific DNA binding,GO:0001077~transcriptional activator activity, RNA polymerase II core promoter proximal region sequence-specific binding,GO:0003677~DNA binding,GO:0003700~transcription factor activity, sequence-specific DNA binding,	IPR001005:SANT/Myb domain,IPR009057:Homeodomain-like,IPR015395:C-myb, C-terminal,IPR017930:Myb domain,
ENSMUSG00000021116	Q6ZWX6	EIF2S1	Eukaryotic translation initiation factor 2 subunit 1 OS=Mus musculus GN=Eif2s1 PE=1 SV=3 - [IF2A_MOUSE]	218	911000	9.37643	3	3	5	980000	843000	953.723	1	375.561	3	2	2	3	3	GO:0002230~positive regulation of defense response to virus by host,GO:0006412~translation,GO:0006413~translational initiation,GO:0006417~regulation of translation,GO:0032057~negative regulation of translational initiation in response to stress,GO:0034198~cellular response to amino acid starvation,GO:0034605~cellular response to heat,GO:0034644~cellular response to UV,GO:0034976~response to endop…	GO:0005634~nucleus,GO:0005737~cytoplasm,GO:0005840~ribosome,GO:0005850~eukaryotic translation initiation factor 2 complex,GO:0005851~eukaryotic translation initiation factor 2B complex,GO:0010494~cytoplasmic stress granule,GO:0016020~membrane,GO:0033290~eukaryotic 48S preinitiation complex,GO:0043614~multi-eIF complex,GO:0044207~translation initiation ternary complex,GO:0070062~extracellular exos…	GO:0003676~nucleic acid binding,GO:0003723~RNA binding,GO:0003743~translation initiation factor activity,GO:0005515~protein binding,GO:0043022~ribosome binding,GO:0044822~poly(A) RNA binding,	IPR003029:Ribosomal protein S1, RNA-binding domain,IPR011488:Translation initiation factor 2, alpha subunit,IPR012340:Nucleic acid-binding, OB-fold,IPR022967:RNA-binding domain, S1,IPR024054:Translation initiation factor 2, alpha subunit, middle domain,IPR024055:Translation initiation factor 2, alpha subunit, C-terminal,
ENSMUSG00000078291	D3YU45	GM3940	Protein Gm3940 OS=Mus musculus GN=Gm3940 PE=3 SV=1 - [D3YU45_MOUSE]	219	906000	2.92979	1	1	2	749000	1060000	9.574	1	5.666	1	1	1	1	1	NA	NA	NA	NA
ENSMUSG00000004040	P42227	STAT3	Isoform Stat3B of Signal transducer and activator of transcription 3 OS=Mus musculus GN=Stat3 - [STAT3_MOUSE]	220	905000	8.71442	4	4	6	695000	1120000	697.678	1	142.422	4	2	2	4	4	GO:0001659~temperature homeostasis,GO:0001754~eye photoreceptor cell differentiation,GO:0006351~transcription, DNA-templated,GO:0006355~regulation of transcription, DNA-templated,GO:0006366~transcription from RNA polymerase II promoter,GO:0006606~protein import into nucleus,GO:0006953~acute-phase response,GO:0007165~signal transduction,GO:0007259~JAK-STAT cascade,GO:0008283~cell proliferation,GO:…	GO:0000790~nuclear chromatin,GO:0005634~nucleus,GO:0005654~nucleoplasm,GO:0005737~cytoplasm,GO:0005739~mitochondrion,GO:0005743~mitochondrial inner membrane,GO:0005886~plasma membrane,GO:0090575~RNA polymerase II transcription factor complex,	GO:0000978~RNA polymerase II core promoter proximal region sequence-specific DNA binding,GO:0000981~RNA polymerase II transcription factor activity, sequence-specific DNA binding,GO:0001077~transcriptional activator activity, RNA polymerase II core promoter proximal region sequence-specific binding,GO:0001103~RNA polymerase II repressing transcription factor binding,GO:0001228~transcriptional act…	IPR000980:SH2 domain,IPR001217:STAT transcription factor, core,IPR008967:p53-like transcription factor, DNA-binding,IPR011992:EF-hand-like domain,IPR012345:STAT transcription factor, DNA-binding, subdomain,IPR013799:STAT transcription factor, protein interaction,IPR013800:STAT transcription factor, all-alpha,IPR013801:STAT transcription factor, DNA-binding,IPR015988:STAT transcription factor, coi…
ENSMUSG00000019942	P11440	CDK1	Cyclin-dependent kinase 1 OS=Mus musculus GN=Cdk1 PE=1 SV=3 - [CDK1_MOUSE]	221	901000	10.2279	2	3	6	547000	1250000	118.418	2	2280.03	2	3	3	3	3	GO:0006461~protein complex assembly,GO:0006468~protein phosphorylation,GO:0006915~apoptotic process,GO:0007049~cell cycle,GO:0007067~mitotic nuclear division,GO:0007095~mitotic G2 DNA damage checkpoint,GO:0007569~cell aging,GO:0008283~cell proliferation,GO:0010243~response to organonitrogen compound,GO:0010628~positive regulation of gene expression,GO:0016310~phosphorylation,GO:0018105~peptidyl-s…	GO:0000784~nuclear chromosome, telomeric region,GO:0005634~nucleus,GO:0005737~cytoplasm,GO:0005739~mitochondrion,GO:0005813~centrosome,GO:0005856~cytoskeleton,GO:0005876~spindle microtubule,GO:0016020~membrane,GO:0030496~midbody,GO:0070062~extracellular exosome,GO:0072686~mitotic spindle,	GO:0000166~nucleotide binding,GO:0003682~chromatin binding,GO:0004672~protein kinase activity,GO:0004674~protein serine/threonine kinase activity,GO:0004693~cyclin-dependent protein serine/threonine kinase activity,GO:0005515~protein binding,GO:0005524~ATP binding,GO:0008353~RNA polymerase II carboxy-terminal domain kinase activity,GO:0016301~kinase activity,GO:0016740~transferase activity,GO:003…	IPR000719:Protein kinase, catalytic domain,IPR002290:Serine/threonine- / dual specificity protein kinase, catalytic domain,IPR008271:Serine/threonine-protein kinase, active site,IPR011009:Protein kinase-like domain,IPR017441:Protein kinase, ATP binding site,
ENSMUSG00000024097	Q8BL97	SRSF7	Isoform 3 of Serine/arginine-rich splicing factor 7 OS=Mus musculus GN=Srsf7 - [SRSF7_MOUSE]	222	902000	11.6161	1	1	2	701000	1100000	411.127	1	5866.74	1	1	1	1	1	GO:0006397~mRNA processing,GO:0006810~transport,GO:0008380~RNA splicing,GO:0048025~negative regulation of mRNA splicing, via spliceosome,GO:0051028~mRNA transport,	GO:0005634~nucleus,GO:0005654~nucleoplasm,GO:0005737~cytoplasm,GO:0070062~extracellular exosome,	GO:0000166~nucleotide binding,GO:0003676~nucleic acid binding,GO:0003723~RNA binding,GO:0005515~protein binding,GO:0008270~zinc ion binding,GO:0044822~poly(A) RNA binding,GO:0046872~metal ion binding,	IPR000504:RNA recognition motif domain,IPR001878:Zinc finger, CCHC-type,IPR012677:Nucleotide-binding, alpha-beta plait,
ENSMUSG00000025764	Q6ZPI0	PHF17	Protein Jade-1 OS=Mus musculus GN=Phf17 PE=1 SV=2 - [JADE1_MOUSE]	223	893000	9.6732	6	6	10	997000	788000	169.67	6	1463.21	2	5	6	4	4	NA	NA	NA	NA
ENSMUSG00000037369	O70546	KDM6A	Lysine-specific demethylase 6A OS=Mus musculus GN=Kdm6a PE=1 SV=2 - [KDM6A_MOUSE]	224	894000	11.2909	2	2	4	852000	935000	430.716	2	4580.33	2	2	2	2	2	GO:0001701~in utero embryonic development,GO:0001843~neural tube closure,GO:0003007~heart morphogenesis,GO:0003016~respiratory system process,GO:0007507~heart development,GO:0010468~regulation of gene expression,GO:0010628~positive regulation of gene expression,GO:0016568~chromatin modification,GO:0021915~neural tube development,GO:0032525~somite rostral/caudal axis specification,GO:0035264~multi…	GO:0005634~nucleus,GO:0035097~histone methyltransferase complex,	GO:0000907~sulfonate dioxygenase activity,GO:0000978~RNA polymerase II core promoter proximal region sequence-specific DNA binding,GO:0003682~chromatin binding,GO:0005515~protein binding,GO:0016491~oxidoreductase activity,GO:0018602~2,4-dichlorophenoxyacetate alpha-ketoglutarate dioxygenase activity,GO:0019798~procollagen-proline dioxygenase activity,GO:0031490~chromatin DNA binding,GO:0034792~hy…	IPR001440:Tetratricopeptide TPR-1,IPR003347:JmjC domain,IPR011990:Tetratricopeptide-like helical,IPR013026:Tetratricopeptide repeat-containing domain,IPR019734:Tetratricopeptide repeat,
ENSMUSG00000026516	Q9DBY8	NVL	Nuclear valosin-containing protein-like OS=Mus musculus GN=Nvl PE=1 SV=1 - [NVL_MOUSE]	225	889000	10.7707	7	7	12	761000	1020000	256.632	5	3237.42	6	5	5	7	7	GO:0042254~ribosome biogenesis,GO:0051973~positive regulation of telomerase activity,	GO:0005634~nucleus,GO:0005654~nucleoplasm,GO:0005697~telomerase holoenzyme complex,GO:0005730~nucleolus,GO:0005739~mitochondrion,GO:0016020~membrane,	GO:0000166~nucleotide binding,GO:0005524~ATP binding,GO:0044822~poly(A) RNA binding,GO:1990275~preribosome binding,	IPR003593:AAA+ ATPase domain,IPR003959:ATPase, AAA-type, core,IPR003960:ATPase, AAA-type, conserved site,IPR027417:P-loop containing nucleoside triphosphate hydrolase,
ENSMUSG00000025925	Q3V252	TERF1	Telomeric repeat-binding factor 1 OS=Mus musculus GN=Terf1 PE=2 SV=1 - [Q3V252_MOUSE]	226	886000	10.0275	4	4	4	1510000	265000	1058.46	1	1029	2	1	1	3	3	GO:0000237~leptotene,GO:0000723~telomere maintenance,GO:0007004~telomere maintenance via telomerase,GO:0007049~cell cycle,GO:0007067~mitotic nuclear division,GO:0007094~mitotic spindle assembly checkpoint,GO:0008156~negative regulation of DNA replication,GO:0031116~positive regulation of microtubule polymerization,GO:0032211~negative regulation of telomere maintenance via telomerase,GO:0043065~po…	GO:0000781~chromosome, telomeric region,GO:0000783~nuclear telomere cap complex,GO:0000784~nuclear chromosome, telomeric region,GO:0005634~nucleus,GO:0005694~chromosome,GO:0005730~nucleolus,GO:0005737~cytoplasm,GO:0005819~spindle,GO:0005856~cytoskeleton,GO:0070187~telosome,	GO:0003677~DNA binding,GO:0003691~double-stranded telomeric DNA binding,GO:0003720~telomerase activity,GO:0005515~protein binding,GO:0008017~microtubule binding,GO:0008301~DNA binding, bending,GO:0042162~telomeric DNA binding,GO:0042803~protein homodimerization activity,GO:0043130~ubiquitin binding,GO:0046982~protein heterodimerization activity,GO:0098505~G-rich strand telomeric DNA binding,	IPR001005:SANT/Myb domain,IPR009057:Homeodomain-like,IPR013867:Telomere repeat-binding factor, dimerisation domain,IPR017357:Telomeric repeat-binding factor 1/2,IPR017930:Myb domain,
ENSMUSG00000024986	P43120	HHEX	Hematopoietically-expressed homeobox protein Hhex OS=Mus musculus GN=Hhex PE=2 SV=1 - [HHEX_MOUSE]	227	885000	11.3517	1	1	2	719000	1050000	386.046	1	4840.71	1	1	1	1	1	GO:0000122~negative regulation of transcription from RNA polymerase II promoter,GO:0001570~vasculogenesis,GO:0001701~in utero embryonic development,GO:0001889~liver development,GO:0002009~morphogenesis of an epithelium,GO:0002573~myeloid leukocyte differentiation,GO:0006351~transcription, DNA-templated,GO:0006355~regulation of transcription, DNA-templated,GO:0006357~regulation of transcription fr…	GO:0005634~nucleus,GO:0005737~cytoplasm,GO:0032993~protein-DNA complex,	GO:0000977~RNA polymerase II regulatory region sequence-specific DNA binding,GO:0000978~RNA polymerase II core promoter proximal region sequence-specific DNA binding,GO:0001078~transcriptional repressor activity, RNA polymerase II core promoter proximal region sequence-specific binding,GO:0001227~transcriptional repressor activity, RNA polymerase II transcription regulatory region sequence-specif…	IPR001356:Homeodomain,IPR009057:Homeodomain-like,IPR017970:Homeobox, conserved site,IPR020479:Homeodomain, metazoa,
ENSMUSG00000041852	E9QKY7	TCF20	Transcription factor 20 OS=Mus musculus GN=Tcf20 PE=4 SV=1 - [E9QKY7_MOUSE]	228	855000	10.2227	8	8	13	724000	986000	165.588	5	2224.25	6	5	7	6	6	GO:0006351~transcription, DNA-templated,GO:0006355~regulation of transcription, DNA-templated,GO:0045944~positive regulation of transcription from RNA polymerase II promoter,	GO:0005634~nucleus,GO:0005654~nucleoplasm,	GO:0003677~DNA binding,GO:0003700~transcription factor activity, sequence-specific DNA binding,GO:0005515~protein binding,GO:0008270~zinc ion binding,GO:0044212~transcription regulatory region DNA binding,GO:0044822~poly(A) RNA binding,GO:0046872~metal ion binding,	IPR001965:Zinc finger, PHD-type,
ENSMUSG00000018501	F7C134	NCOR1	Nuclear receptor corepressor 1 (Fragment) OS=Mus musculus GN=Ncor1 PE=4 SV=1 - [F7C134_MOUSE]	229	861000	9.1534	7	7	14	852000	870000	246.544	7	892.339	6	7	7	7	7	GO:0000122~negative regulation of transcription from RNA polymerase II promoter,GO:0002155~regulation of thyroid hormone mediated signaling pathway,GO:0002361~CD4-positive, CD25-positive, alpha-beta regulatory T cell differentiation,GO:0006351~transcription, DNA-templated,GO:0006355~regulation of transcription, DNA-templated,GO:0006357~regulation of transcription from RNA polymerase II promoter,G…	GO:0000118~histone deacetylase complex,GO:0000790~nuclear chromatin,GO:0005634~nucleus,GO:0005667~transcription factor complex,GO:0005737~cytoplasm,GO:0005876~spindle microtubule,GO:0016020~membrane,GO:0016580~Sin3 complex,GO:0017053~transcriptional repressor complex,GO:0048471~perinuclear region of cytoplasm,	GO:0001012~RNA polymerase II regulatory region DNA binding,GO:0001102~RNA polymerase II activating transcription factor binding,GO:0003677~DNA binding,GO:0003682~chromatin binding,GO:0003700~transcription factor activity, sequence-specific DNA binding,GO:0003714~transcription corepressor activity,GO:0005515~protein binding,GO:0016922~ligand-dependent nuclear receptor binding,GO:0019904~protein do…	IPR001005:SANT/Myb domain,IPR009057:Homeodomain-like,IPR017884:SANT domain,
ENSMUSG00000031353	A2AFI9	RBBP7	Histone-binding protein RBBP7 OS=Mus musculus GN=Rbbp7 PE=4 SV=1 - [A2AFI9_MOUSE]	230	877000	10.2388	1	2	4	1390000	363000	1217.21	1	1199.5	1	2	2	2	2	GO:0000122~negative regulation of transcription from RNA polymerase II promoter,GO:0006260~DNA replication,GO:0006338~chromatin remodeling,GO:0006351~transcription, DNA-templated,GO:0006355~regulation of transcription, DNA-templated,GO:0016568~chromatin modification,GO:0030308~negative regulation of cell growth,GO:0045892~negative regulation of transcription, DNA-templated,GO:0070370~cellular hea…	GO:0005634~nucleus,GO:0016581~NuRD complex,GO:0035098~ESC/E(Z) complex,	GO:0003723~RNA binding,GO:0005515~protein binding,	IPR001680:WD40 repeat,IPR015943:WD40/YVTN repeat-like-containing domain,IPR017986:WD40-repeat-containing domain,IPR019775:WD40 repeat, conserved site,IPR020472:G-protein beta WD-40 repeat,IPR022052:Histone-binding protein RBBP4,
ENSMUSG00000001783	Q99LF4	D10WSU52E	tRNA-splicing ligase RtcB homolog OS=Mus musculus GN=D10Wsu52e PE=2 SV=1 - [RTCB_MOUSE]	231	825000	11.0817	4	4	7	641000	1010000	343.151	3	3991.47	4	3	3	4	4	NA	NA	NA	NA
ENSMUSG00000020358	Q9D6G1	HNRNPAB	Heterogeneous nuclear ribonucleoprotein A/B OS=Mus musculus GN=Hnrnpab PE=2 SV=1 - [Q9D6G1_MOUSE]	232	842000	10.8142	2	2	4	755000	929000	165.552	2	3435.42	2	2	2	2	2	GO:0000122~negative regulation of transcription from RNA polymerase II promoter,GO:0001837~epithelial to mesenchymal transition,GO:0006351~transcription, DNA-templated,GO:0006355~regulation of transcription, DNA-templated,GO:0045893~positive regulation of transcription, DNA-templated,	GO:0005634~nucleus,GO:0005654~nucleoplasm,GO:0005737~cytoplasm,GO:0030529~ribonucleoprotein complex,GO:0090575~RNA polymerase II transcription factor complex,	GO:0000166~nucleotide binding,GO:0003676~nucleic acid binding,GO:0003677~DNA binding,GO:0003700~transcription factor activity, sequence-specific DNA binding,GO:0003723~RNA binding,GO:0005515~protein binding,GO:0043565~sequence-specific DNA binding,GO:0044822~poly(A) RNA binding,	IPR000504:RNA recognition motif domain,IPR012677:Nucleotide-binding, alpha-beta plait,IPR012956:CARG-binding factor, N-terminal,
ENSMUSG00000036893	Q5DW34	EHMT1	Isoform 2 of Histone-lysine N-methyltransferase EHMT1 OS=Mus musculus GN=Ehmt1 - [EHMT1_MOUSE]	233	817000	11.1726	3	3	5	664000	970000	469.213	3	4147.46	2	3	3	2	2	GO:0000122~negative regulation of transcription from RNA polymerase II promoter,GO:0006306~DNA methylation,GO:0009790~embryo development,GO:0016568~chromatin modification,GO:0016571~histone methylation,GO:0018026~peptidyl-lysine monomethylation,GO:0018027~peptidyl-lysine dimethylation,GO:0032259~methylation,GO:0034968~histone lysine methylation,GO:0045892~negative regulation of transcription, DNA…	GO:0005634~nucleus,GO:0005654~nucleoplasm,GO:0005694~chromosome,	GO:0000179~rRNA (adenine-N6,N6-)-dimethyltransferase activity,GO:0002039~p53 binding,GO:0003880~protein C-terminal carboxyl O-methyltransferase activity,GO:0004809~tRNA (guanine-N2-)-methyltransferase activity,GO:0005515~protein binding,GO:0008168~methyltransferase activity,GO:0008169~C-methyltransferase activity,GO:0008170~N-methyltransferase activity,GO:0008171~O-methyltransferase activity,GO:0…	IPR001214:SET domain,IPR002110:Ankyrin repeat,IPR003606:Pre-SET zinc-binding sub-group,IPR007728:Pre-SET domain,IPR020683:Ankyrin repeat-containing domain,
ENSMUSG00000022673	P49717	MCM4	DNA replication licensing factor MCM4 OS=Mus musculus GN=Mcm4 PE=2 SV=1 - [MCM4_MOUSE]	234	818000	10.536	4	4	6	669000	966000	360.657	3	2608.85	3	3	3	3	3	GO:0006260~DNA replication,GO:0006268~DNA unwinding involved in DNA replication,GO:0006270~DNA replication initiation,GO:0007049~cell cycle,	GO:0000784~nuclear chromosome, telomeric region,GO:0005634~nucleus,GO:0005654~nucleoplasm,GO:0016020~membrane,GO:0042555~MCM complex,	GO:0000166~nucleotide binding,GO:0003677~DNA binding,GO:0003678~DNA helicase activity,GO:0003697~single-stranded DNA binding,GO:0004003~ATP-dependent DNA helicase activity,GO:0004386~helicase activity,GO:0005515~protein binding,GO:0005524~ATP binding,GO:0016787~hydrolase activity,	IPR001208:Mini-chromosome maintenance, DNA-dependent ATPase,IPR003593:AAA+ ATPase domain,IPR004039:Rubredoxin-type fold,IPR008047:Mini-chromosome maintenance complex protein 4,IPR012340:Nucleic acid-binding, OB-fold,IPR018525:Mini-chromosome maintenance, conserved site,IPR027417:P-loop containing nucleoside triphosphate hydrolase,
ENSMUSG00000037364	Q99MR6	SRRT	Isoform C of Serrate RNA effector molecule homolog OS=Mus musculus GN=Srrt - [SRRT_MOUSE]	235	813000	11.0281	4	4	5	1010000	614000	628.909	1	3547.67	3	1	1	4	4	GO:0006351~transcription, DNA-templated,GO:0006355~regulation of transcription, DNA-templated,GO:0008283~cell proliferation,GO:0031047~gene silencing by RNA,GO:0031053~primary miRNA processing,GO:0050769~positive regulation of neurogenesis,GO:0097150~neuronal stem cell maintenance,	GO:0005634~nucleus,GO:0005654~nucleoplasm,GO:0005737~cytoplasm,	GO:0000166~nucleotide binding,GO:0003677~DNA binding,GO:0005515~protein binding,GO:0044822~poly(A) RNA binding,	IPR007042:Arsenite-resistance protein 2,IPR012677:Nucleotide-binding, alpha-beta plait,IPR021933:Protein of unknown function DUF3546,
ENSMUSG00000010097	Q99JX7	NXF1	Nuclear RNA export factor 1 OS=Mus musculus GN=Nxf1 PE=1 SV=3 - [NXF1_MOUSE]	236	785000	11.3386	2	2	3	561000	1010000	243.209	2	4936.25	1	2	2	1	1	GO:0006405~RNA export from nucleus,GO:0006406~mRNA export from nucleus,GO:0016973~poly(A)+ mRNA export from nucleus,	GO:0000346~transcription export complex,GO:0005634~nucleus,GO:0005643~nuclear pore,GO:0005737~cytoplasm,GO:0016607~nuclear speck,GO:0042405~nuclear inclusion body,	GO:0003723~RNA binding,GO:0003727~single-stranded RNA binding,GO:0003729~mRNA binding,GO:0005487~nucleocytoplasmic transporter activity,GO:0005515~protein binding,GO:0044822~poly(A) RNA binding,	IPR001611:Leucine-rich repeat,IPR002075:Nuclear transport factor 2,IPR003603:U2A'/phosphoprotein 32 family A, C-terminal,IPR005637:TAP C-terminal (TAP-C) domain,IPR009060:UBA-like,IPR012677:Nucleotide-binding, alpha-beta plait,IPR015245:Nuclear RNA export factor Tap, RNA-binding domain,IPR018222:Nuclear transport factor 2, Eukaryote,
ENSMUSG00000063875	D3Z6N6	RPS6-PS1	40S ribosomal protein S6 OS=Mus musculus GN=Rps6-ps1 PE=3 SV=1 - [D3Z6N6_MOUSE]	237	781000	11.5417	3	3	4	428000	1130000	228.859	1	5733.8	3	1	1	3	3	NA	NA	NA	NA
ENSMUSG00000051176	P22227	ZFP42	Zinc finger protein 42 OS=Mus musculus GN=Zfp42 PE=2 SV=1 - [ZFP42_MOUSE]	238	777000	11.2976	1	1	2	528000	1030000	270.191	1	4764.05	1	1	1	1	1	GO:0001701~in utero embryonic development,GO:0006351~transcription, DNA-templated,GO:0006355~regulation of transcription, DNA-templated,GO:0007286~spermatid development,GO:2000653~regulation of genetic imprinting,	GO:0005634~nucleus,GO:0005737~cytoplasm,GO:0043234~protein complex,	GO:0003676~nucleic acid binding,GO:0003677~DNA binding,GO:0005515~protein binding,GO:0043565~sequence-specific DNA binding,GO:0046872~metal ion binding,	IPR007087:Zinc finger, C2H2,IPR013087:Zinc finger C2H2-type/integrase DNA-binding domain,IPR015880:Zinc finger, C2H2-like,
ENSMUSG00000037286	F8WHU7	STAG1	Cohesin subunit SA-1 OS=Mus musculus GN=Stag1 PE=4 SV=1 - [F8WHU7_MOUSE]	239	770000	10.2716	4	4	7	542000	998000	137.804	3	2334.39	4	3	3	4	4	GO:0007049~cell cycle,GO:0007059~chromosome segregation,GO:0007067~mitotic nuclear division,GO:0051301~cell division,	GO:0000785~chromatin,GO:0005634~nucleus,GO:0005654~nucleoplasm,GO:0005694~chromosome,	GO:0001228~transcriptional activator activity, RNA polymerase II transcription regulatory region sequence-specific binding,GO:0003682~chromatin binding,	IPR013721:STAG,IPR016024:Armadillo-type fold,IPR020839:Stromalin conservative domain,
ENSMUSG00000033166	Q9CSH3	DIS3	Exosome complex exonuclease RRP44 OS=Mus musculus GN=Dis3 PE=2 SV=4 - [RRP44_MOUSE]	240	776000	9.97872	6	6	11	780000	772000	181.165	4	1836.85	5	5	6	4	5	GO:0006364~rRNA processing,GO:0006402~mRNA catabolic process,GO:0016075~rRNA catabolic process,GO:0043547~positive regulation of GTPase activity,GO:0071034~CUT catabolic process,GO:0090305~nucleic acid phosphodiester bond hydrolysis,GO:0090503~RNA phosphodiester bond hydrolysis, exonucleolytic,	GO:0000176~nuclear exosome (RNase complex),GO:0000178~exosome (RNase complex),GO:0005634~nucleus,GO:0005654~nucleoplasm,GO:0005737~cytoplasm,GO:0016020~membrane,	GO:0000175~3'-5'-exoribonuclease activity,GO:0003723~RNA binding,GO:0004518~nuclease activity,GO:0004519~endonuclease activity,GO:0004527~exonuclease activity,GO:0004534~5'-3' exoribonuclease activity,GO:0005085~guanyl-nucleotide exchange factor activity,GO:0016443~bidentate ribonuclease III activity,GO:0016787~hydrolase activity,	IPR002716:PIN domain,IPR012340:Nucleic acid-binding, OB-fold,IPR022966:Ribonuclease II/R, conserved site,
ENSMUSG00000005410	P49718	MCM5	DNA replication licensing factor MCM5 OS=Mus musculus GN=Mcm5 PE=2 SV=1 - [MCM5_MOUSE]	241	750000	10.7921	4	4	7	434000	1070000	191.027	3	3355.37	2	3	4	3	3	GO:0006260~DNA replication,GO:0006270~DNA replication initiation,GO:0007049~cell cycle,	GO:0000784~nuclear chromosome, telomeric region,GO:0005634~nucleus,GO:0005654~nucleoplasm,GO:0016020~membrane,GO:0042555~MCM complex,	GO:0000166~nucleotide binding,GO:0003677~DNA binding,GO:0003678~DNA helicase activity,GO:0003682~chromatin binding,GO:0003688~DNA replication origin binding,GO:0004386~helicase activity,GO:0005524~ATP binding,GO:0016787~hydrolase activity,	IPR001208:Mini-chromosome maintenance, DNA-dependent ATPase,IPR008048:DNA replication licensing factor Mcm,IPR012340:Nucleic acid-binding, OB-fold,IPR018525:Mini-chromosome maintenance, conserved site,IPR027417:P-loop containing nucleoside triphosphate hydrolase,
ENSMUSG00000023018	Q61466	SMARCD1	Isoform 1 of SWI/SNF-related matrix-associated actin-dependent regulator of chromatin subfamily D member 1 OS=Mus musculus GN=Smarcd1 - [SMRD1_MOUSE]	242	763000	10.1283	2	3	13	825000	701000	118.194	5	2120.22	4	3	7	3	6	GO:0006337~nucleosome disassembly,GO:0006338~chromatin remodeling,GO:0007399~nervous system development,GO:0016568~chromatin modification,GO:0048096~chromatin-mediated maintenance of transcription,	GO:0005634~nucleus,GO:0016514~SWI/SNF complex,GO:0071564~npBAF complex,GO:0071565~nBAF complex,GO:0090544~BAF-type complex,	GO:0003682~chromatin binding,GO:0005102~receptor binding,GO:0005515~protein binding,GO:0032947~protein complex scaffold,	IPR003121:SWIB/MDM2 domain,IPR019835:SWIB domain,
ENSMUSG00000020075	Q9JIK5	DDX21	Nucleolar RNA helicase 2 OS=Mus musculus GN=Ddx21 PE=1 SV=3 - [DDX21_MOUSE]	243	748000	9.16912	4	4	6	823000	674000	160.56	3	990.799	3	3	3	3	3	GO:0001649~osteoblast differentiation,GO:0006351~transcription, DNA-templated,GO:0006364~rRNA processing,GO:0006366~transcription from RNA polymerase II promoter,GO:0009615~response to virus,GO:0010501~RNA secondary structure unwinding,GO:0043330~response to exogenous dsRNA,	GO:0005634~nucleus,GO:0005730~nucleolus,GO:0016020~membrane,	GO:0000166~nucleotide binding,GO:0003676~nucleic acid binding,GO:0003723~RNA binding,GO:0003724~RNA helicase activity,GO:0003725~double-stranded RNA binding,GO:0004004~ATP-dependent RNA helicase activity,GO:0004386~helicase activity,GO:0005515~protein binding,GO:0005524~ATP binding,GO:0016787~hydrolase activity,GO:0019843~rRNA binding,GO:0030515~snoRNA binding,GO:0044822~poly(A) RNA binding,GO:00…	IPR001650:Helicase, C-terminal,IPR011545:DNA/RNA helicase, DEAD/DEAH box type, N-terminal,IPR012562:GUCT,IPR012677:Nucleotide-binding, alpha-beta plait,IPR014001:Helicase, superfamily 1/2, ATP-binding domain,IPR014014:RNA helicase, DEAD-box type, Q motif,IPR027417:P-loop containing nucleoside triphosphate hydrolase,
ENSMUSG00000029920	Q04692	SMARCAD1	Isoform 2 of SWI/SNF-related matrix-associated actin-dependent regulator of chromatin subfamily A containing DEAD/H box 1 OS=Mus musculus GN=Smarcad1 - [SMRCD_MOUSE]	244	745000	11.0487	2	2	3	604000	886000	448.388	1	3788.31	1	2	2	1	1	GO:0000018~regulation of DNA recombination,GO:0000729~DNA double-strand break processing,GO:0006281~DNA repair,GO:0006974~cellular response to DNA damage stimulus,GO:0016568~chromatin modification,GO:0043044~ATP-dependent chromatin remodeling,GO:0051304~chromosome separation,GO:0070932~histone H3 deacetylation,GO:0070933~histone H4 deacetylation,	GO:0000792~heterochromatin,GO:0005634~nucleus,GO:0005654~nucleoplasm,GO:0005694~chromosome,GO:0035861~site of double-strand break,GO:0043596~nuclear replication fork,	GO:0000166~nucleotide binding,GO:0003677~DNA binding,GO:0004386~helicase activity,GO:0005524~ATP binding,GO:0016787~hydrolase activity,	IPR000330:SNF2-related,IPR001650:Helicase, C-terminal,IPR003892:Ubiquitin system component Cue,IPR014001:Helicase, superfamily 1/2, ATP-binding domain,IPR027417:P-loop containing nucleoside triphosphate hydrolase,
ENSMUSG00000031590	P97376	FRG1	Protein FRG1 OS=Mus musculus GN=Frg1 PE=1 SV=2 - [FRG1_MOUSE]	245	737000	10.8692	1	1	2	502000	972000	222.159	1	3518.85	1	1	1	1	1	GO:0006364~rRNA processing,GO:0006397~mRNA processing,GO:0007517~muscle organ development,GO:0008380~RNA splicing,GO:0042254~ribosome biogenesis,	GO:0005634~nucleus,GO:0005681~spliceosomal complex,GO:0005737~cytoplasm,GO:0071013~catalytic step 2 spliceosome,	GO:0003723~RNA binding,GO:0003779~actin binding,GO:0044822~poly(A) RNA binding,	IPR008999:Actin cross-linking,IPR010414:FRG1-like,
ENSMUSG00000020929	G3UZ34	EFTUD2	116 kDa U5 small nuclear ribonucleoprotein component OS=Mus musculus GN=Eftud2 PE=4 SV=1 - [G3UZ34_MOUSE]	246	738000	9.95546	2	2	3	904000	573000	533.164	1	1452.57	2	1	1	2	2	GO:0006397~mRNA processing,GO:0008380~RNA splicing,	GO:0005634~nucleus,GO:0005654~nucleoplasm,GO:0005681~spliceosomal complex,GO:0005737~cytoplasm,GO:0015030~Cajal body,GO:0016020~membrane,GO:0016607~nuclear speck,GO:0071013~catalytic step 2 spliceosome,	GO:0000166~nucleotide binding,GO:0003924~GTPase activity,GO:0005515~protein binding,GO:0005525~GTP binding,GO:0044822~poly(A) RNA binding,	IPR000640:Translation elongation factor EFG, V domain,IPR000795:Elongation factor, GTP-binding domain,IPR004161:Translation elongation factor EFTu/EF1A, domain 2,IPR005225:Small GTP-binding protein domain,IPR005517:Translation elongation factor EFG/EF2, domain IV,IPR009000:Translation elongation/initiation factor/Ribosomal, beta-barrel,IPR009022:Elongation factor G, III-V domain,IPR014721:Ribosom…
ENSMUSG00000060206	B1AWL2	ZFP462	Protein Zfp462 OS=Mus musculus GN=Zfp462 PE=4 SV=1 - [B1AWL2_MOUSE]	247	721000	9.15216	11	11	13	1140000	301000	149.811	6	988.089	6	6	6	7	7	GO:0006325~chromatin organization,GO:0043392~negative regulation of DNA binding,GO:0045944~positive regulation of transcription from RNA polymerase II promoter,	GO:0005634~nucleus,		IPR007087:Zinc finger, C2H2,IPR013087:Zinc finger C2H2-type/integrase DNA-binding domain,IPR015880:Zinc finger, C2H2-like,
ENSMUSG00000027405	A2APD6	NOP56	MCG9901, isoform CRA_a OS=Mus musculus GN=Nop56 PE=4 SV=1 - [A2APD6_MOUSE]	248	730000	9.85524	6	6	8	542000	918000	114.788	3	1737.68	4	3	4	4	4	GO:0000154~rRNA modification,GO:0042254~ribosome biogenesis,	GO:0005634~nucleus,GO:0005730~nucleolus,GO:0005732~small nucleolar ribonucleoprotein complex,GO:0005737~cytoplasm,GO:0016020~membrane,GO:0030529~ribonucleoprotein complex,GO:0031428~box C/D snoRNP complex,GO:0032040~small-subunit processome,GO:0070761~pre-snoRNP complex,	GO:0030515~snoRNA binding,GO:0044822~poly(A) RNA binding,GO:1990226~histone methyltransferase binding,	IPR002687:Nop domain,IPR012974:NOP5, N-terminal,IPR012976:NOSIC,
ENSMUSG00000024045	Q059U9	AKAP8	A kinase (PRKA) anchor protein 8 OS=Mus musculus GN=Akap8 PE=2 SV=1 - [Q059U9_MOUSE]	249	719000	11.2369	2	2	5	580000	857000	297.33	2	4529.74	1	2	2	1	3	GO:0007076~mitotic chromosome condensation,	GO:0000790~nuclear chromatin,GO:0000793~condensed chromosome,GO:0001939~female pronucleus,GO:0005634~nucleus,GO:0005654~nucleoplasm,GO:0005739~mitochondrion,GO:0005794~Golgi apparatus,GO:0016020~membrane,GO:0016363~nuclear matrix,	GO:0003677~DNA binding,GO:0003682~chromatin binding,GO:0003690~double-stranded DNA binding,GO:0005515~protein binding,GO:0008270~zinc ion binding,GO:0034237~protein kinase A regulatory subunit binding,GO:0044822~poly(A) RNA binding,GO:0046872~metal ion binding,	IPR007071:A-kinase anchoring protein 95 (AKAP95),IPR015880:Zinc finger, C2H2-like,
ENSMUSG00000049230	Q8C854	MYEF2	Isoform 3 of Myelin expression factor 2 OS=Mus musculus GN=Myef2 - [MYEF2_MOUSE]	250	699000	8.25167	3	4	6	616000	783000	28.334	2	581.247	1	3	3	3	3		GO:0005634~nucleus,GO:0005654~nucleoplasm,GO:0005737~cytoplasm,	GO:0044822~poly(A) RNA binding,	IPR000504:RNA recognition motif domain,IPR012677:Nucleotide-binding, alpha-beta plait,
ENSMUSG00000021811	Q91WN1	DNAJC9	DnaJ homolog subfamily C member 9 OS=Mus musculus GN=Dnajc9 PE=2 SV=2 - [DNJC9_MOUSE]	251	718000	10.6734	2	2	4	327000	1110000	154.383	2	3111.72	2	2	2	2	2	GO:0032781~positive regulation of ATPase activity,	GO:0005615~extracellular space,GO:0005634~nucleus,GO:0005737~cytoplasm,GO:0005886~plasma membrane,GO:0016020~membrane,	GO:0031072~heat shock protein binding,	IPR001623:DnaJ domain,IPR018253:DnaJ domain, conserved site,
ENSMUSG00000026380	Q3UNW5	TFCP2L1	Transcription factor CP2-like protein 1 OS=Mus musculus GN=Tfcp2l1 PE=1 SV=2 - [TF2L1_MOUSE]	252	696000	6.92521	4	4	8	637000	756000	196.216	4	46.851	1	3	4	3	4	GO:0000122~negative regulation of transcription from RNA polymerase II promoter,GO:0000902~cell morphogenesis,GO:0002070~epithelial cell maturation,GO:0006351~transcription, DNA-templated,GO:0006355~regulation of transcription, DNA-templated,GO:0007028~cytoplasm organization,GO:0007431~salivary gland development,GO:0008340~determination of adult lifespan,GO:0045927~positive regulation of growth,	GO:0005634~nucleus,GO:0005667~transcription factor complex,GO:0005737~cytoplasm,GO:0016020~membrane,	GO:0003677~DNA binding,GO:0003700~transcription factor activity, sequence-specific DNA binding,GO:0005515~protein binding,GO:0043565~sequence-specific DNA binding,	IPR007604:CP2 transcription factor,IPR013761:Sterile alpha motif/pointed domain,
ENSMUSG00000004264	F6QPR1	PHB2	Prohibitin-2 (Fragment) OS=Mus musculus GN=Phb2 PE=4 SV=1 - [F6QPR1_MOUSE]	253	694000	10.4912	2	2	4	793000	595000	57.458	1	2821.22	2	1	2	2	2	GO:0000060~protein import into nucleus, translocation,GO:0006351~transcription, DNA-templated,GO:0006355~regulation of transcription, DNA-templated,GO:0007005~mitochondrion organization,GO:0007062~sister chromatid cohesion,GO:0031536~positive regulation of exit from mitosis,GO:0033147~negative regulation of intracellular estrogen receptor signaling pathway,GO:0033600~negative regulation of mammar…	GO:0005634~nucleus,GO:0005737~cytoplasm,GO:0005739~mitochondrion,GO:0005741~mitochondrial outer membrane,GO:0005743~mitochondrial inner membrane,GO:0009986~cell surface,GO:0016020~membrane,GO:0016363~nuclear matrix,GO:0043234~protein complex,GO:0070062~extracellular exosome,GO:0071944~cell periphery,	GO:0005515~protein binding,GO:0008022~protein C-terminus binding,GO:0033218~amide binding,GO:0047485~protein N-terminus binding,	IPR000163:Prohibitin,IPR001107:Band 7 protein,
ENSMUSG00000033014	E9QME5	TRIM33	E3 ubiquitin-protein ligase TRIM33 OS=Mus musculus GN=Trim33 PE=4 SV=1 - [E9QME5_MOUSE]	254	687000	10.0893	4	4	6	937000	436000	332.785	3	1845.92	1	4	4	2	2	GO:0006351~transcription, DNA-templated,GO:0006355~regulation of transcription, DNA-templated,GO:0016567~protein ubiquitination,GO:0017015~regulation of transforming growth factor beta receptor signaling pathway,GO:0030514~negative regulation of BMP signaling pathway,	GO:0005622~intracellular,GO:0005634~nucleus,GO:0005654~nucleoplasm,GO:0043231~intracellular membrane-bounded organelle,	GO:0003677~DNA binding,GO:0008270~zinc ion binding,GO:0008766~UDP-N-acetylmuramoylalanyl-D-glutamyl-2,6-diaminopimelate-D-alanyl-D-alanine ligase activity,GO:0016874~ligase activity,GO:0018169~ribosomal S6-glutamic acid ligase activity,GO:0043773~coenzyme F420-0 gamma-glutamyl ligase activity,GO:0043774~coenzyme F420-2 alpha-glutamyl ligase activity,GO:0046872~metal ion binding,GO:0070410~co-SMAD…	IPR000315:Zinc finger, B-box,IPR001487:Bromodomain,IPR001841:Zinc finger, RING-type,IPR001965:Zinc finger, PHD-type,IPR003649:B-box, C-terminal,IPR011011:Zinc finger, FYVE/PHD-type,IPR013083:Zinc finger, RING/FYVE/PHD-type,IPR017907:Zinc finger, RING-type, conserved site,IPR019786:Zinc finger, PHD-type, conserved site,IPR019787:Zinc finger, PHD-finger,
ENSMUSG00000028587	E9PX49	ORC1	Origin recognition complex subunit 1 OS=Mus musculus GN=Orc1 PE=4 SV=1 - [E9PX49_MOUSE]	255	688000	8.30184	6	6	9	1110000	266000	305.517	5	325.635	4	5	5	3	4	GO:0006260~DNA replication,GO:0048661~positive regulation of smooth muscle cell proliferation,GO:0070318~positive regulation of G0 to G1 transition,	GO:0000784~nuclear chromosome, telomeric region,GO:0000808~origin recognition complex,GO:0005634~nucleus,GO:0005664~nuclear origin of replication recognition complex,GO:0005730~nucleolus,GO:0005737~cytoplasm,GO:0005886~plasma membrane,	GO:0000166~nucleotide binding,GO:0003677~DNA binding,GO:0003682~chromatin binding,GO:0005524~ATP binding,	IPR001025:Bromo adjacent homology (BAH) domain,IPR003593:AAA+ ATPase domain,IPR003959:ATPase, AAA-type, core,IPR011991:Winged helix-turn-helix DNA-binding domain,IPR015163:CDC6, C-terminal domain,IPR027417:P-loop containing nucleoside triphosphate hydrolase,
ENSMUSG00000027620	F7AA45	RBM39	RNA-binding protein 39 (Fragment) OS=Mus musculus GN=Rbm39 PE=4 SV=1 - [F7AA45_MOUSE]	256	683000	10.0564	3	3	4	902000	464000	574.382	1	1555.21	3	1	1	3	3	GO:0006351~transcription, DNA-templated,GO:0006355~regulation of transcription, DNA-templated,GO:0006397~mRNA processing,GO:0008380~RNA splicing,	GO:0005634~nucleus,GO:0005654~nucleoplasm,GO:0005815~microtubule organizing center,GO:0015630~microtubule cytoskeleton,	GO:0000166~nucleotide binding,GO:0003676~nucleic acid binding,GO:0003713~transcription coactivator activity,GO:0003723~RNA binding,GO:0005515~protein binding,GO:0044822~poly(A) RNA binding,	IPR000504:RNA recognition motif domain,IPR006509:Splicing factor, CC1-like,IPR012677:Nucleotide-binding, alpha-beta plait,
ENSMUSG00000047710	Q8K327	CHAMP1	Chromosome alignment-maintaining phosphoprotein 1 OS=Mus musculus GN=Champ1 PE=1 SV=1 - [CHAP1_MOUSE]	257	682000	10.4375	5	5	7	878000	486000	460.576	2	2313.01	2	4	4	3	3	GO:0031134~sister chromatid biorientation,GO:0034501~protein localization to kinetochore,GO:0035372~protein localization to microtubule,GO:0051315~attachment of mitotic spindle microtubules to kinetochore,	GO:0000775~chromosome, centromeric region,GO:0000776~kinetochore,GO:0000777~condensed chromosome kinetochore,GO:0000793~condensed chromosome,GO:0005634~nucleus,GO:0005654~nucleoplasm,GO:0005694~chromosome,GO:0005737~cytoplasm,GO:0005819~spindle,GO:0005856~cytoskeleton,	GO:0003676~nucleic acid binding,GO:0046872~metal ion binding,	IPR007087:Zinc finger, C2H2,IPR013087:Zinc finger C2H2-type/integrase DNA-binding domain,IPR015880:Zinc finger, C2H2-like,
ENSMUSG00000038650	Q91VI7	RNH1	Ribonuclease inhibitor OS=Mus musculus GN=Rnh1 PE=1 SV=1 - [RINI_MOUSE]	258	681000	9.3767	3	3	5	864000	498000	364.693	2	964.835	3	2	2	3	3	GO:0043086~negative regulation of catalytic activity,GO:0045765~regulation of angiogenesis,	GO:0005654~nucleoplasm,GO:0005737~cytoplasm,GO:0032311~angiogenin-PRI complex,GO:0070062~extracellular exosome,	GO:0008428~ribonuclease inhibitor activity,	IPR001611:Leucine-rich repeat,IPR003590:Leucine-rich repeat, ribonuclease inhibitor subtype,
ENSMUSG00000034120	A2AA29	SRSF2	Splicing factor, arginine/serine-rich 2 (SC-35) OS=Mus musculus GN=Srsf2 PE=4 SV=1 - [A2AA29_MOUSE]	259	678000	9.92267	2	2	9	380000	976000	170.21	2	1770.9	6	2	3	2	6	GO:0000381~regulation of alternative mRNA splicing, via spliceosome,GO:0006397~mRNA processing,GO:0008380~RNA splicing,	GO:0005634~nucleus,GO:0005681~spliceosomal complex,GO:0016607~nuclear speck,GO:0070062~extracellular exosome,	GO:0000166~nucleotide binding,GO:0003676~nucleic acid binding,GO:0003723~RNA binding,GO:0005515~protein binding,GO:0036002~pre-mRNA binding,GO:0044822~poly(A) RNA binding,	IPR000504:RNA recognition motif domain,IPR012677:Nucleotide-binding, alpha-beta plait,
ENSMUSG00000020692	Q8VEJ4	NLE1	Notchless protein homolog 1 OS=Mus musculus GN=Nle1 PE=2 SV=4 - [NLE1_MOUSE]	260	673000	10.5429	3	3	5	611000	734000	375.866	2	2607.82	2	3	3	2	2	GO:0001756~somitogenesis,GO:0001822~kidney development,GO:0001826~inner cell mass cell differentiation,GO:0007219~Notch signaling pathway,GO:0042273~ribosomal large subunit biogenesis,GO:0045930~negative regulation of mitotic cell cycle,GO:0048705~skeletal system morphogenesis,GO:0061484~hematopoietic stem cell homeostasis,GO:0090263~positive regulation of canonical Wnt signaling pathway,GO:20012…	GO:0005634~nucleus,GO:0005730~nucleolus,		IPR001632:G-protein, beta subunit,IPR001680:WD40 repeat,IPR012972:NLE,IPR015943:WD40/YVTN repeat-like-containing domain,IPR017986:WD40-repeat-containing domain,IPR019775:WD40 repeat, conserved site,IPR020472:G-protein beta WD-40 repeat,
ENSMUSG00000022710	G3UWR8	USP7	Ubiquitin carboxyl-terminal hydrolase 7 (Fragment) OS=Mus musculus GN=Usp7 PE=4 SV=1 - [G3UWR8_MOUSE]	261	669000	7.6923	3	3	6	643000	695000	65.007	3	348.652	3	2	3	3	3	GO:0006281~DNA repair,GO:0006283~transcription-coupled nucleotide-excision repair,GO:0006508~proteolysis,GO:0006511~ubiquitin-dependent protein catabolic process,GO:0006974~cellular response to DNA damage stimulus,GO:0007275~multicellular organismal development,GO:0010216~maintenance of DNA methylation,GO:0016579~protein deubiquitination,GO:0031647~regulation of protein stability,GO:0032088~negat…	GO:0005634~nucleus,GO:0005737~cytoplasm,GO:0005829~cytosol,GO:0016604~nuclear body,	GO:0002039~p53 binding,GO:0004197~cysteine-type endopeptidase activity,GO:0004843~ubiquitin-specific protease activity,GO:0005515~protein binding,GO:0008022~protein C-terminus binding,GO:0008134~transcription factor binding,GO:0008233~peptidase activity,GO:0008234~cysteine-type peptidase activity,GO:0016787~hydrolase activity,GO:0031625~ubiquitin protein ligase binding,GO:0036459~ubiquitinyl hydr…	IPR001394:Peptidase C19, ubiquitin carboxyl-terminal hydrolase 2,IPR002083:MATH,IPR008974:TRAF-like,IPR018200:Peptidase C19, ubiquitin carboxyl-terminal hydrolase 2, conserved site,IPR024729:Peptidase C19 domain,
ENSMUSG00000038214	Q6PAL0	BEND3	BEN domain-containing protein 3 OS=Mus musculus GN=Bend3 PE=2 SV=1 - [BEND3_MOUSE]	262	669000	10.9555	4	4	6	614000	724000	319.913	2	3651.66	3	2	2	4	4	GO:0000122~negative regulation of transcription from RNA polymerase II promoter,GO:0000183~chromatin silencing at rDNA,GO:0006306~DNA methylation,GO:0006351~transcription, DNA-templated,GO:0006355~regulation of transcription, DNA-templated,GO:0016568~chromatin modification,GO:0034773~histone H4-K20 trimethylation,GO:0036124~histone H3-K9 trimethylation,GO:0043967~histone H4 acetylation,GO:0080182…	GO:0005634~nucleus,GO:0005720~nuclear heterochromatin,GO:0005730~nucleolus,	GO:0000182~rDNA binding,GO:0003677~DNA binding,	IPR018379:BEN domain,
ENSMUSG00000068856	Q8QZY9	SF3B4	Splicing factor 3B subunit 4 OS=Mus musculus GN=Sf3b4 PE=2 SV=1 - [SF3B4_MOUSE]	263	667000	10.5242	2	2	3	630000	704000	50.482	2	2894.89	1	2	2	1	1	GO:0006397~mRNA processing,GO:0008380~RNA splicing,GO:0048026~positive regulation of mRNA splicing, via spliceosome,	GO:0005634~nucleus,GO:0005681~spliceosomal complex,GO:0005689~U12-type spliceosomal complex,	GO:0000166~nucleotide binding,GO:0003676~nucleic acid binding,GO:0003723~RNA binding,GO:0044822~poly(A) RNA binding,	IPR000504:RNA recognition motif domain,IPR012677:Nucleotide-binding, alpha-beta plait,
ENSMUSG00000005846	Q8BVY0	RSL1D1	Protein Rsl1d1 OS=Mus musculus GN=Rsl1d1 PE=2 SV=1 - [Q8BVY0_MOUSE]	264	657000	9.33206	3	3	6	1000000	313000	495.397	2	793.62	4	2	2	3	4	GO:0001649~osteoblast differentiation,GO:0032880~regulation of protein localization,GO:0042981~regulation of apoptotic process,GO:2000772~regulation of cellular senescence,	GO:0005634~nucleus,GO:0005730~nucleolus,GO:0016020~membrane,	GO:0003723~RNA binding,GO:0005515~protein binding,GO:0044822~poly(A) RNA binding,	IPR016094:Ribosomal protein L1, 2-layer alpha/beta-sandwich,IPR023674:Ribosomal protein L1, superfamily,
ENSMUSG00000022360	Q8CDM1	ATAD2	ATPase family AAA domain-containing protein 2 OS=Mus musculus GN=Atad2 PE=1 SV=1 - [ATAD2_MOUSE]	265	656000	11.1344	2	2	3	465000	846000	60.669	2	4435.4	1	2	2	1	1	GO:0006351~transcription, DNA-templated,GO:0006355~regulation of transcription, DNA-templated,GO:0016568~chromatin modification,GO:0031936~negative regulation of chromatin silencing,GO:0045893~positive regulation of transcription, DNA-templated,GO:0045944~positive regulation of transcription from RNA polymerase II promoter,	GO:0005634~nucleus,GO:0005654~nucleoplasm,GO:0070062~extracellular exosome,	GO:0000166~nucleotide binding,GO:0003682~chromatin binding,GO:0005515~protein binding,GO:0005524~ATP binding,GO:0016787~hydrolase activity,GO:0016887~ATPase activity,GO:0042393~histone binding,	IPR001487:Bromodomain,IPR003593:AAA+ ATPase domain,IPR003959:ATPase, AAA-type, core,IPR003960:ATPase, AAA-type, conserved site,IPR027417:P-loop containing nucleoside triphosphate hydrolase,
ENSMUSG00000024360	Q8BWY3	ETF1	Eukaryotic peptide chain release factor subunit 1 OS=Mus musculus GN=Etf1 PE=1 SV=4 - [ERF1_MOUSE]	266	655000	11.1193	1	1	2	385000	926000	211.056	1	4237.98	1	1	1	1	1	GO:0000184~nuclear-transcribed mRNA catabolic process, nonsense-mediated decay,GO:0006412~translation,GO:0006415~translational termination,GO:0006479~protein methylation,GO:0016032~viral process,	GO:0005737~cytoplasm,	GO:0003747~translation release factor activity,GO:0016149~translation release factor activity, codon specific,GO:0044822~poly(A) RNA binding,	IPR004403:Peptide chain release factor eRF1/aRF1,IPR005140:eRF1 domain 1/Pelota-like,IPR005141:eRF1 domain 2,IPR005142:eRF1 domain 3,IPR024049:Peptide Chain Release Factor eRF1/aRF1, N-terminal,
ENSMUSG00000021814	Q07076	ANXA7	Annexin A7 OS=Mus musculus GN=Anxa7 PE=2 SV=2 - [ANXA7_MOUSE]	267	653000	3.39671	1	1	2	696000	611000	9.722	1	11.342	1	1	1	1	1	GO:0006874~cellular calcium ion homeostasis,GO:0006914~autophagy,GO:0007599~hemostasis,GO:0008283~cell proliferation,GO:0008360~regulation of cell shape,GO:0009651~response to salt stress,GO:0009992~cellular water homeostasis,GO:0010629~negative regulation of gene expression,GO:0014070~response to organic cyclic compound,GO:0051592~response to calcium ion,GO:0061025~membrane fusion,	GO:0005634~nucleus,GO:0005635~nuclear envelope,GO:0005789~endoplasmic reticulum membrane,GO:0005829~cytosol,GO:0005886~plasma membrane,GO:0016020~membrane,GO:0031982~vesicle,GO:0042584~chromaffin granule membrane,GO:0070062~extracellular exosome,	GO:0005178~integrin binding,GO:0005509~calcium ion binding,GO:0005515~protein binding,GO:0005544~calcium-dependent phospholipid binding,GO:0044822~poly(A) RNA binding,GO:0048306~calcium-dependent protein binding,	IPR001464:Annexin,IPR013286:Annexin, type VII,IPR018252:Annexin repeat, conserved site,IPR018502:Annexin repeat,
ENSMUSG00000027787	Q99L48	NMD3	60S ribosomal export protein NMD3 OS=Mus musculus GN=Nmd3 PE=2 SV=1 - [NMD3_MOUSE]	268	653000	10.481	1	1	2	574000	732000	260.014	1	2598.35	1	1	1	1	1	GO:0000055~ribosomal large subunit export from nucleus,GO:0006810~transport,GO:0015031~protein transport,	GO:0005634~nucleus,GO:0005654~nucleoplasm,GO:0005730~nucleolus,GO:0005737~cytoplasm,GO:0016020~membrane,	GO:0030674~protein binding, bridging,GO:0043023~ribosomal large subunit binding,GO:0044822~poly(A) RNA binding,	IPR007064:NMD3,
ENSMUSG00000026917	A2AKB1	WDR5	WD repeat domain 5 OS=Mus musculus GN=Wdr5 PE=4 SV=1 - [A2AKB1_MOUSE]	269	653000	9.64676	1	1	5	486000	821000	171.56	1	1431.66	2	1	2	1	3	GO:0001501~skeletal system development,GO:0006351~transcription, DNA-templated,GO:0006355~regulation of transcription, DNA-templated,GO:0016568~chromatin modification,GO:0031175~neuron projection development,GO:0035948~positive regulation of gluconeogenesis by positive regulation of transcription from RNA polymerase II promoter,GO:0043966~histone H3 acetylation,GO:0043981~histone H4-K5 acetylatio…	GO:0000123~histone acetyltransferase complex,GO:0005622~intracellular,GO:0005634~nucleus,GO:0005654~nucleoplasm,GO:0005671~Ada2/Gcn5/Ada3 transcription activator complex,GO:0035097~histone methyltransferase complex,GO:0048188~Set1C/COMPASS complex,GO:0071339~MLL1 complex,	GO:0005515~protein binding,GO:0035064~methylated histone binding,GO:0042800~histone methyltransferase activity (H3-K4 specific),GO:0043995~histone acetyltransferase activity (H4-K5 specific),GO:0043996~histone acetyltransferase activity (H4-K8 specific),GO:0046972~histone acetyltransferase activity (H4-K16 specific),	IPR001680:WD40 repeat,IPR015943:WD40/YVTN repeat-like-containing domain,IPR017986:WD40-repeat-containing domain,IPR019775:WD40 repeat, conserved site,IPR020472:G-protein beta WD-40 repeat,
ENSMUSG00000028409	Q3UKJ7	SMU1	Isoform 2 of WD40 repeat-containing protein SMU1 OS=Mus musculus GN=Smu1 - [SMU1_MOUSE]	270	648000	9.92434	1	1	4	810000	485000	393.167	1	1550.2	2	1	2	1	2		GO:0005634~nucleus,GO:0005737~cytoplasm,		IPR001680:WD40 repeat,IPR006594:LisH dimerisation motif,IPR006595:CTLH, C-terminal LisH motif,IPR015943:WD40/YVTN repeat-like-containing domain,IPR017986:WD40-repeat-containing domain,IPR019775:WD40 repeat, conserved site,IPR020472:G-protein beta WD-40 repeat,
ENSMUSG00000024892	G5E8R3	PCX	Pyruvate carboxylase OS=Mus musculus GN=Pcx PE=3 SV=1 - [G5E8R3_MOUSE]	271	631000	10.6781	3	3	4	452000	811000	46.724	3	3230.05	1	3	3	1	1	GO:0006090~pyruvate metabolic process,GO:0006094~gluconeogenesis,GO:0006107~oxaloacetate metabolic process,GO:0006629~lipid metabolic process,GO:0008152~metabolic process,GO:0010629~negative regulation of gene expression,GO:0019074~viral RNA genome packaging,GO:0044791~positive regulation by host of viral release from host cell,GO:0044794~positive regulation by host of viral process,GO:0071073~po…	GO:0005737~cytoplasm,GO:0005739~mitochondrion,GO:0005743~mitochondrial inner membrane,	GO:0000166~nucleotide binding,GO:0003677~DNA binding,GO:0003824~catalytic activity,GO:0004075~biotin carboxylase activity,GO:0004736~pyruvate carboxylase activity,GO:0005524~ATP binding,GO:0009374~biotin binding,GO:0016874~ligase activity,GO:0031406~carboxylic acid binding,GO:0046872~metal ion binding,	IPR000089:Biotin/lipoyl attachment,IPR000891:Pyruvate carboxyltransferase,IPR001882:Biotin-binding site,IPR003379:Carboxylase, conserved domain,IPR005479:Carbamoyl-phosphate synthetase large subunit-like, ATP-binding domain,IPR005481:Carbamoyl-phosphate synthase, large subunit, N-terminal,IPR005482:Biotin carboxylase, C-terminal,IPR005930:Pyruvate carboxylase,IPR009057:Homeodomain-like,IPR011053:…
ENSMUSG00000053477	Q91YV0	TCF4	Tcf4 protein OS=Mus musculus GN=Tcf4 PE=2 SV=1 - [Q91YV0_MOUSE]	272	643000	9.48472	1	1	4	1070000	218000	594.485	1	838.409	2	1	2	1	2	GO:0000122~negative regulation of transcription from RNA polymerase II promoter,GO:0006351~transcription, DNA-templated,GO:0006352~DNA-templated transcription, initiation,GO:0006355~regulation of transcription, DNA-templated,GO:0006367~transcription initiation from RNA polymerase II promoter,GO:0007275~multicellular organismal development,GO:0007399~nervous system development,GO:0010629~negative …	GO:0000790~nuclear chromatin,GO:0005634~nucleus,GO:0005667~transcription factor complex,	GO:0000978~RNA polymerase II core promoter proximal region sequence-specific DNA binding,GO:0001011~transcription factor activity, sequence-specific DNA binding, RNA polymerase recruiting,GO:0001077~transcriptional activator activity, RNA polymerase II core promoter proximal region sequence-specific binding,GO:0001087~transcription factor activity, TFIIB-class binding,GO:0001093~TFIIB-class trans…	IPR011598:Myc-type, basic helix-loop-helix (bHLH) domain,
ENSMUSG00000009640	B1AUK1	DMAP1	DNA methyltransferase 1-associated protein 1 OS=Mus musculus GN=Dmap1 PE=4 SV=1 - [B1AUK1_MOUSE]	273	631000	9.48741	2	2	4	680000	581000	133.756	2	1301.82	2	2	2	2	2	GO:0000122~negative regulation of transcription from RNA polymerase II promoter,GO:0006281~DNA repair,GO:0006338~chromatin remodeling,GO:0006351~transcription, DNA-templated,GO:0006355~regulation of transcription, DNA-templated,GO:0016568~chromatin modification,GO:0040008~regulation of growth,GO:0042993~positive regulation of transcription factor import into nucleus,GO:0043967~histone H4 acetylat…	GO:0005634~nucleus,GO:0005657~replication fork,GO:0005737~cytoplasm,GO:0035267~NuA4 histone acetyltransferase complex,	GO:0001103~RNA polymerase II repressing transcription factor binding,GO:0003714~transcription corepressor activity,GO:0005515~protein binding,	IPR001005:SANT/Myb domain,IPR008468:DNA methyltransferase 1-associated 1,IPR027109:SWR1-complex protein 4/DNA methyltransferase 1-associated protein 1,
ENSMUSG00000035726	G3X956	SUPT16H	FACT complex subunit SPT16 OS=Mus musculus GN=Supt16h PE=4 SV=1 - [G3X956_MOUSE]	274	623000	10.1085	3	3	4	609000	637000	340.531	2	1867.43	2	2	2	2	2	NA	NA	NA	NA
ENSMUSG00000003437	Q8K2T8	PAF1	RNA polymerase II-associated factor 1 homolog OS=Mus musculus GN=Paf1 PE=2 SV=1 - [PAF1_MOUSE]	275	615000	10.1668	4	4	7	570000	660000	215.585	3	2083.48	4	3	3	4	4	GO:0000122~negative regulation of transcription from RNA polymerase II promoter,GO:0001711~endodermal cell fate commitment,GO:0006351~transcription, DNA-templated,GO:0006355~regulation of transcription, DNA-templated,GO:0006368~transcription elongation from RNA polymerase II promoter,GO:0006378~mRNA polyadenylation,GO:0010390~histone monoubiquitination,GO:0016055~Wnt signaling pathway,GO:0016570~…	GO:0005634~nucleus,GO:0005654~nucleoplasm,GO:0005737~cytoplasm,GO:0016020~membrane,GO:0016593~Cdc73/Paf1 complex,GO:0030054~cell junction,	GO:0000993~RNA polymerase II core binding,GO:0003682~chromatin binding,GO:0005515~protein binding,	IPR007133:RNA polymerase II-associated, Paf1,
ENSMUSG00000059070	G3UYV6	RPL18	60S ribosomal protein L18 (Fragment) OS=Mus musculus GN=Rpl18 PE=4 SV=1 - [G3UYV6_MOUSE]	276	615000	10.2321	1	1	2	815000	415000	430.232	1	1975.2	1	1	1	1	1	GO:0006412~translation,	GO:0005622~intracellular,GO:0005634~nucleus,GO:0005730~nucleolus,GO:0005737~cytoplasm,GO:0005840~ribosome,GO:0005925~focal adhesion,GO:0016020~membrane,GO:0022625~cytosolic large ribosomal subunit,GO:0030529~ribonucleoprotein complex,	GO:0003723~RNA binding,GO:0003735~structural constituent of ribosome,	IPR000039:Ribosomal protein L18e,IPR021131:Ribosomal protein L18e/L15P,IPR021132:Ribosomal protein L18e, conserved site,
ENSMUSG00000023927	D3YU76	SATB1	DNA-binding protein SATB1 (Fragment) OS=Mus musculus GN=Satb1 PE=4 SV=1 - [D3YU76_MOUSE]	277	611000	10.6479	1	1	2	683000	539000	454.919	1	2754.01	1	1	1	1	1	GO:0000122~negative regulation of transcription from RNA polymerase II promoter,GO:0006325~chromatin organization,GO:0006338~chromatin remodeling,GO:0006351~transcription, DNA-templated,GO:0006355~regulation of transcription, DNA-templated,GO:0008544~epidermis development,GO:0016568~chromatin modification,GO:0016571~histone methylation,GO:0042110~T cell activation,GO:0043367~CD4-positive, alpha-b…	GO:0000785~chromatin,GO:0005634~nucleus,GO:0005654~nucleoplasm,GO:0005720~nuclear heterochromatin,GO:0016363~nuclear matrix,GO:0016605~PML body,	GO:0000977~RNA polymerase II regulatory region sequence-specific DNA binding,GO:0001227~transcriptional repressor activity, RNA polymerase II transcription regulatory region sequence-specific binding,GO:0003677~DNA binding,GO:0003682~chromatin binding,GO:0003700~transcription factor activity, sequence-specific DNA binding,GO:0043565~sequence-specific DNA binding,	IPR001356:Homeodomain,IPR003350:Homeodomain protein CUT,IPR009057:Homeodomain-like,IPR010982:Lambda repressor-like, DNA-binding domain,
ENSMUSG00000041408	B7ZP47	WAPAL	Wapal protein OS=Mus musculus GN=Wapal PE=2 SV=1 - [B7ZP47_MOUSE]	278	610000	10.1549	4	4	7	625000	596000	321.501	3	1958.64	4	3	3	4	4	NA	NA	NA	NA
ENSMUSG00000035158	E9QMP9	MITF	Microphthalmia-associated transcription factor OS=Mus musculus GN=Mitf PE=4 SV=1 - [E9QMP9_MOUSE]	279	604000	10.7291	2	2	4	657000	552000	392.13	2	3002.57	1	2	3	1	1	GO:0000122~negative regulation of transcription from RNA polymerase II promoter,GO:0006351~transcription, DNA-templated,GO:0006355~regulation of transcription, DNA-templated,GO:0006357~regulation of transcription from RNA polymerase II promoter,GO:0006366~transcription from RNA polymerase II promoter,GO:0006461~protein complex assembly,GO:0007275~multicellular organismal development,GO:0010468~re…	GO:0005634~nucleus,GO:0043234~protein complex,	GO:0000978~RNA polymerase II core promoter proximal region sequence-specific DNA binding,GO:0000979~RNA polymerase II core promoter sequence-specific DNA binding,GO:0001077~transcriptional activator activity, RNA polymerase II core promoter proximal region sequence-specific binding,GO:0003677~DNA binding,GO:0003682~chromatin binding,GO:0003700~transcription factor activity, sequence-specific DNA …	IPR011598:Myc-type, basic helix-loop-helix (bHLH) domain,IPR021802:Basic helix-loop-helix leucine zipper transcrition factor MiT/TFE,
ENSMUSG00000075706	O70325	GPX4	Isoform Cytoplasmic of Phospholipid hydroperoxide glutathione peroxidase, mitochondrial OS=Mus musculus GN=Gpx4 - [GPX41_MOUSE]	280	597000	7.37911	2	2	5	549000	646000	156.686	3	176.251	2	2	3	2	2	GO:0006325~chromatin organization,GO:0006749~glutathione metabolic process,GO:0006979~response to oxidative stress,GO:0007275~multicellular organismal development,GO:0007283~spermatogenesis,GO:0042744~hydrogen peroxide catabolic process,GO:0050727~regulation of inflammatory response,GO:0055114~oxidation-reduction process,	GO:0005634~nucleus,GO:0005635~nuclear envelope,GO:0005737~cytoplasm,GO:0005739~mitochondrion,GO:0005743~mitochondrial inner membrane,GO:0005829~cytosol,GO:0070062~extracellular exosome,	GO:0004601~peroxidase activity,GO:0004602~glutathione peroxidase activity,GO:0008430~selenium binding,GO:0016491~oxidoreductase activity,GO:0043295~glutathione binding,GO:0047066~phospholipid-hydroperoxide glutathione peroxidase activity,	IPR000889:Glutathione peroxidase,IPR012336:Thioredoxin-like fold,
ENSMUSG00000060261	G3UYD0	GTF2I	General transcription factor II-I OS=Mus musculus GN=Gtf2i PE=4 SV=1 - [G3UYD0_MOUSE]	281	600000	7.71681	5	5	7	545000	656000	142.446	2	278.3	3	4	4	3	3	GO:0006351~transcription, DNA-templated,GO:0006355~regulation of transcription, DNA-templated,GO:0009790~embryo development,GO:0014886~transition between slow and fast fiber,GO:0016525~negative regulation of angiogenesis,GO:0051481~negative regulation of cytosolic calcium ion concentration,	GO:0005623~cell,GO:0005634~nucleus,GO:0005654~nucleoplasm,GO:0005737~cytoplasm,GO:0005829~cytosol,GO:0016020~membrane,GO:0042995~cell projection,GO:0043025~neuronal cell body,	GO:0003677~DNA binding,GO:0005515~protein binding,GO:0051019~mitogen-activated protein kinase binding,	IPR004212:GTF2I-like repeat,IPR016659:Transcription factor II-I,
ENSMUSG00000015749	E9Q5H2	ANP32E	Acidic leucine-rich nuclear phosphoprotein 32 family member E (Fragment) OS=Mus musculus GN=Anp32e PE=4 SV=1 - [E9Q5H2_MOUSE]	282	594000	11.3248	1	1	2	112000	1080000	76.952	1	5053.12	1	1	1	1	1	GO:0016568~chromatin modification,	GO:0005634~nucleus,GO:0005737~cytoplasm,GO:0016023~cytoplasmic membrane-bounded vesicle,	GO:0019212~phosphatase inhibitor activity,	IPR001611:Leucine-rich repeat,IPR003603:U2A'/phosphoprotein 32 family A, C-terminal,
ENSMUSG00000025613	P42932	CCT8	T-complex protein 1 subunit theta OS=Mus musculus GN=Cct8 PE=1 SV=3 - [TCPQ_MOUSE]	283	590000	9.54364	3	3	7	622000	558000	249.843	4	1242.79	3	3	4	2	3	GO:0006457~protein folding,GO:0007339~binding of sperm to zona pellucida,GO:0032212~positive regulation of telomere maintenance via telomerase,GO:0046931~pore complex assembly,GO:0050821~protein stabilization,GO:1901998~toxin transport,	GO:0002199~zona pellucida receptor complex,GO:0005654~nucleoplasm,GO:0005737~cytoplasm,GO:0005813~centrosome,GO:0005829~cytosol,GO:0005832~chaperonin-containing T-complex,GO:0005856~cytoskeleton,GO:0005874~microtubule,GO:0005929~cilium,GO:0042995~cell projection,GO:0044297~cell body,GO:0045111~intermediate filament cytoskeleton,GO:0070062~extracellular exosome,	GO:0000166~nucleotide binding,GO:0005515~protein binding,GO:0005524~ATP binding,GO:0051082~unfolded protein binding,	IPR002194:Chaperonin TCP-1, conserved site,IPR002423:Chaperonin Cpn60/TCP-1,IPR012721:T-complex protein 1, theta subunit,IPR017998:Chaperone tailless complex polypeptide 1 (TCP-1),IPR027409:GroEL-like apical domain,IPR027410:TCP-1-like chaperonin intermediate domain,IPR027413:GroEL-like equatorial domain,
ENSMUSG00000017485	Q64511	TOP2B	DNA topoisomerase 2-beta OS=Mus musculus GN=Top2b PE=1 SV=2 - [TOP2B_MOUSE]	284	587000	6.9716	1	5	10	211000	962000	28.475	1	222.534	1	3	4	5	6	GO:0000712~resolution of meiotic recombination intermediates,GO:0000819~sister chromatid segregation,GO:0001764~neuron migration,GO:0006259~DNA metabolic process,GO:0006265~DNA topological change,GO:0007409~axonogenesis,GO:0030900~forebrain development,GO:0044774~mitotic DNA integrity checkpoint,	GO:0000792~heterochromatin,GO:0005634~nucleus,GO:0005654~nucleoplasm,GO:0005694~chromosome,GO:0005737~cytoplasm,GO:0005829~cytosol,	GO:0000166~nucleotide binding,GO:0003677~DNA binding,GO:0003682~chromatin binding,GO:0003916~DNA topoisomerase activity,GO:0003918~DNA topoisomerase type II (ATP-hydrolyzing) activity,GO:0005080~protein kinase C binding,GO:0005515~protein binding,GO:0005524~ATP binding,GO:0008022~protein C-terminus binding,GO:0008301~DNA binding, bending,GO:0016853~isomerase activity,GO:0019899~enzyme binding,GO:…	IPR001241:DNA topoisomerase, type IIA,IPR002205:DNA topoisomerase, type IIA, subunit A/C-terminal,IPR003594:Histidine kinase-like ATPase, ATP-binding domain,IPR006171:Toprim domain,IPR012542:DTHCT,IPR013506:DNA topoisomerase, type IIA, subunit B, domain 2,IPR013757:Type IIA DNA topoisomerase subunit A, alpha-helical domain,IPR013758:DNA topoisomerase, type IIA, subunit A/ C-terminal, alpha-beta,I…
ENSMUSG00000056394	D3YUC0	LIG1	DNA ligase (Fragment) OS=Mus musculus GN=Lig1 PE=3 SV=1 - [D3YUC0_MOUSE]	285	586000	8.11992	3	3	5	486000	686000	269.055	2	287.323	2	2	2	3	3	GO:0006260~DNA replication,GO:0006266~DNA ligation,GO:0006281~DNA repair,GO:0006284~base-excision repair,GO:0006303~double-strand break repair via nonhomologous end joining,GO:0006310~DNA recombination,GO:0006974~cellular response to DNA damage stimulus,GO:0007049~cell cycle,GO:0042542~response to hydrogen peroxide,GO:0051103~DNA ligation involved in DNA repair,GO:0051301~cell division,GO:0071897…	GO:0005634~nucleus,GO:0005654~nucleoplasm,GO:0005739~mitochondrion,GO:0005794~Golgi apparatus,GO:0043231~intracellular membrane-bounded organelle,	GO:0000166~nucleotide binding,GO:0003677~DNA binding,GO:0003909~DNA ligase activity,GO:0003910~DNA ligase (ATP) activity,GO:0005524~ATP binding,GO:0016874~ligase activity,GO:0046872~metal ion binding,	IPR000977:DNA ligase, ATP-dependent,IPR012308:DNA ligase, ATP-dependent, N-terminal,IPR012309:DNA ligase, ATP-dependent, C-terminal,IPR012310:DNA ligase, ATP-dependent, central,IPR012340:Nucleic acid-binding, OB-fold,IPR016059:DNA ligase, ATP-dependent, conserved site,
ENSMUSG00000006456	Q8C2Q3	RBM14	RNA-binding protein 14 OS=Mus musculus GN=Rbm14 PE=1 SV=1 - [RBM14_MOUSE]	286	585000	9.50827	5	5	9	690000	481000	165.072	5	1291.41	4	5	5	4	4	GO:0006351~transcription, DNA-templated,GO:0006355~regulation of transcription, DNA-templated,GO:0016575~histone deacetylation,GO:0045944~positive regulation of transcription from RNA polymerase II promoter,GO:0046600~negative regulation of centriole replication,GO:0060395~SMAD protein signal transduction,	GO:0005634~nucleus,GO:0005654~nucleoplasm,GO:0005667~transcription factor complex,	GO:0000166~nucleotide binding,GO:0003676~nucleic acid binding,GO:0003723~RNA binding,GO:0030374~ligand-dependent nuclear receptor transcription coactivator activity,GO:0044822~poly(A) RNA binding,	IPR000504:RNA recognition motif domain,IPR012677:Nucleotide-binding, alpha-beta plait,
ENSMUSG00000030007	P80313	CCT7	T-complex protein 1 subunit eta OS=Mus musculus GN=Cct7 PE=1 SV=1 - [TCPH_MOUSE]	287	584000	10.6603	1	1	2	547000	621000	296.856	1	2939.9	1	1	1	1	1	GO:0006457~protein folding,GO:0007339~binding of sperm to zona pellucida,GO:0032212~positive regulation of telomere maintenance via telomerase,GO:0050821~protein stabilization,GO:1901998~toxin transport,	GO:0002199~zona pellucida receptor complex,GO:0005737~cytoplasm,GO:0005739~mitochondrion,GO:0005832~chaperonin-containing T-complex,GO:0005874~microtubule,GO:0044297~cell body,GO:0070062~extracellular exosome,	GO:0000166~nucleotide binding,GO:0005515~protein binding,GO:0005524~ATP binding,GO:0042802~identical protein binding,GO:0051082~unfolded protein binding,	IPR002194:Chaperonin TCP-1, conserved site,IPR002423:Chaperonin Cpn60/TCP-1,IPR012720:T-complex protein 1, eta subunit,IPR017998:Chaperone tailless complex polypeptide 1 (TCP-1),IPR027409:GroEL-like apical domain,IPR027410:TCP-1-like chaperonin intermediate domain,IPR027413:GroEL-like equatorial domain,
ENSMUSG00000054604	A6X966	CGGBP1	CGG triplet repeat binding protein 1 OS=Mus musculus GN=Cggbp1 PE=4 SV=1 - [A6X966_MOUSE]	288	584000	9.94534	4	4	7	432000	737000	125.15	4	1846.71	3	4	4	3	3	GO:0000122~negative regulation of transcription from RNA polymerase II promoter,GO:0006351~transcription, DNA-templated,GO:0006355~regulation of transcription, DNA-templated,	GO:0005634~nucleus,GO:0005654~nucleoplasm,	GO:0000977~RNA polymerase II regulatory region sequence-specific DNA binding,GO:0001227~transcriptional repressor activity, RNA polymerase II transcription regulatory region sequence-specific binding,GO:0003677~DNA binding,GO:0003690~double-stranded DNA binding,
ENSMUSG00000025050	Q99NA9	PCGF6	Polycomb group RING finger protein 6 OS=Mus musculus GN=Pcgf6 PE=1 SV=1 - [PCGF6_MOUSE]	289	580000	10.5402	1	1	3	558000	602000	311.225	1	2666.92	1	1	2	1	1	GO:0000122~negative regulation of transcription from RNA polymerase II promoter,GO:0006351~transcription, DNA-templated,GO:0006355~regulation of transcription, DNA-templated,GO:0045892~negative regulation of transcription, DNA-templated,	GO:0005634~nucleus,GO:0031519~PcG protein complex,GO:0035102~PRC1 complex,	GO:0000977~RNA polymerase II regulatory region sequence-specific DNA binding,GO:0001227~transcriptional repressor activity, RNA polymerase II transcription regulatory region sequence-specific binding,GO:0003677~DNA binding,GO:0003700~transcription factor activity, sequence-specific DNA binding,GO:0008270~zinc ion binding,GO:0019904~protein domain specific binding,GO:0046872~metal ion binding,	IPR001841:Zinc finger, RING-type,IPR013083:Zinc finger, RING/FYVE/PHD-type,IPR017907:Zinc finger, RING-type, conserved site,IPR018957:Zinc finger, C3HC4 RING-type,
ENSMUSG00000007880	A2BH40	ARID1A	Isoform 4 of AT-rich interactive domain-containing protein 1A OS=Mus musculus GN=Arid1a - [ARI1A_MOUSE]	290	576000	10.8598	3	3	7	612000	540000	328.533	3	3388.05	3	3	4	3	3	GO:0000122~negative regulation of transcription from RNA polymerase II promoter,GO:0001843~neural tube closure,GO:0003205~cardiac chamber development,GO:0003408~optic cup formation involved in camera-type eye development,GO:0006325~chromatin organization,GO:0006337~nucleosome disassembly,GO:0006338~chromatin remodeling,GO:0006344~maintenance of chromatin silencing,GO:0006351~transcription, DNA-te…	GO:0000790~nuclear chromatin,GO:0005634~nucleus,GO:0005654~nucleoplasm,GO:0016514~SWI/SNF complex,GO:0071564~npBAF complex,GO:0071565~nBAF complex,GO:0090544~BAF-type complex,	GO:0003677~DNA binding,GO:0005515~protein binding,GO:0016922~ligand-dependent nuclear receptor binding,GO:0031491~nucleosome binding,	IPR001606:ARID/BRIGHT DNA-binding domain,IPR016024:Armadillo-type fold,IPR021906:Protein of unknown function DUF3518,
ENSMUSG00000038683	Q9DCE5	PAK1IP1	p21-activated protein kinase-interacting protein 1 OS=Mus musculus GN=Pak1ip1 PE=2 SV=2 - [PK1IP_MOUSE]	291	575000	10.7256	2	2	3	372000	778000	163.996	1	3222.52	2	1	1	2	2	GO:0008283~cell proliferation,GO:0009968~negative regulation of signal transduction,GO:0060021~palate development,	GO:0005634~nucleus,GO:0005654~nucleoplasm,GO:0005730~nucleolus,GO:0005886~plasma membrane,	GO:0005515~protein binding,	IPR001680:WD40 repeat,IPR015943:WD40/YVTN repeat-like-containing domain,IPR017986:WD40-repeat-containing domain,IPR019775:WD40 repeat, conserved site,IPR020472:G-protein beta WD-40 repeat,
ENSMUSG00000020156	Q6DID5	MUM1	PWWP domain-containing protein MUM1 OS=Mus musculus GN=Mum1 PE=2 SV=1 - [MUM1_MOUSE]	292	560000	9.78093	3	3	3	839000	280000	508.078	1	1251.4	2	1	1	2	2	GO:0006281~DNA repair,GO:0006325~chromatin organization,GO:0006974~cellular response to DNA damage stimulus,	GO:0005634~nucleus,GO:0005737~cytoplasm,	GO:0031491~nucleosome binding,	IPR000313:PWWP,
ENSMUSG00000053470	Q6PCM1	KDM3A	Lysine-specific demethylase 3A OS=Mus musculus GN=Kdm3a PE=1 SV=1 - [KDM3A_MOUSE]	293	566000	10.6194	2	3	4	413000	719000	209.405	1	2936.74	2	2	2	2	2	GO:0006351~transcription, DNA-templated,GO:0006355~regulation of transcription, DNA-templated,GO:0007283~spermatogenesis,GO:0007290~spermatid nucleus elongation,GO:0009755~hormone-mediated signaling pathway,GO:0010468~regulation of gene expression,GO:0010628~positive regulation of gene expression,GO:0016568~chromatin modification,GO:0030154~cell differentiation,GO:0030521~androgen receptor signal…	GO:0005634~nucleus,GO:0005654~nucleoplasm,GO:0005737~cytoplasm,GO:0016020~membrane,	GO:0000907~sulfonate dioxygenase activity,GO:0000976~transcription regulatory region sequence-specific DNA binding,GO:0001047~core promoter binding,GO:0003700~transcription factor activity, sequence-specific DNA binding,GO:0005506~iron ion binding,GO:0005515~protein binding,GO:0016491~oxidoreductase activity,GO:0018602~2,4-dichlorophenoxyacetate alpha-ketoglutarate dioxygenase activity,GO:0019798…	IPR003347:JmjC domain,
ENSMUSG00000024604	Q8BHS3	RBM22	Pre-mRNA-splicing factor RBM22 OS=Mus musculus GN=Rbm22 PE=2 SV=1 - [RBM22_MOUSE]	294	558000	10.3876	3	3	5	557000	559000	296.409	2	2382.87	2	2	3	2	2	GO:0000060~protein import into nucleus, translocation,GO:0000387~spliceosomal snRNP assembly,GO:0006397~mRNA processing,GO:0006810~transport,GO:0008380~RNA splicing,GO:0033120~positive regulation of RNA splicing,GO:0035690~cellular response to drug,GO:0045292~mRNA cis splicing, via spliceosome,GO:0090316~positive regulation of intracellular protein transport,	GO:0000974~Prp19 complex,GO:0005634~nucleus,GO:0005654~nucleoplasm,GO:0005681~spliceosomal complex,GO:0005737~cytoplasm,GO:0071006~U2-type catalytic step 1 spliceosome,GO:0071007~U2-type catalytic step 2 spliceosome,GO:0071013~catalytic step 2 spliceosome,	GO:0000166~nucleotide binding,GO:0003676~nucleic acid binding,GO:0003723~RNA binding,GO:0005487~nucleocytoplasmic transporter activity,GO:0017070~U6 snRNA binding,GO:0036002~pre-mRNA binding,GO:0044822~poly(A) RNA binding,GO:0046872~metal ion binding,GO:0048306~calcium-dependent protein binding,	IPR000504:RNA recognition motif domain,IPR000571:Zinc finger, CCCH-type,IPR012677:Nucleotide-binding, alpha-beta plait,
ENSMUSG00000018322	Q9CYG7	TOMM34	Mitochondrial import receptor subunit TOM34 OS=Mus musculus GN=Tomm34 PE=2 SV=1 - [TOM34_MOUSE]	295	551000	11.1721	2	2	4	565000	538000	309.278	2	4305.53	1	2	2	2	2	GO:0006626~protein targeting to mitochondrion,	GO:0005634~nucleus,GO:0005654~nucleoplasm,GO:0005737~cytoplasm,GO:0005739~mitochondrion,GO:0005741~mitochondrial outer membrane,GO:0016020~membrane,	GO:0005515~protein binding,GO:0031072~heat shock protein binding,	IPR001440:Tetratricopeptide TPR-1,IPR011990:Tetratricopeptide-like helical,IPR013026:Tetratricopeptide repeat-containing domain,IPR019734:Tetratricopeptide repeat,
ENSMUSG00000021646	B2RUK5	MCCC2	Methylcrotonoyl-Coenzyme A carboxylase 2 (Beta) OS=Mus musculus GN=Mccc2 PE=2 SV=1 - [B2RUK5_MOUSE]	296	557000	9.67079	4	4	7	438000	676000	56.945	3	1573.2	4	3	3	4	4	GO:0015936~coenzyme A metabolic process,	GO:0005739~mitochondrion,	GO:0000166~nucleotide binding,GO:0004485~methylcrotonoyl-CoA carboxylase activity,GO:0005524~ATP binding,GO:0016874~ligase activity,	IPR000022:Carboxyl transferase,IPR011762:Acetyl-coenzyme A carboxyltransferase, N-terminal,IPR011763:Acetyl-coenzyme A carboxyltransferase, C-terminal,
ENSMUSG00000087166	Q587J6	L1TD1	LINE-1 type transposase domain-containing protein 1 OS=Mus musculus GN=L1td1 PE=2 SV=1 - [LITD1_MOUSE]	297	551000	11.2822	4	4	7	291000	812000	176.072	3	4804.79	3	3	3	4	4				IPR004244:Transposase, L1,
ENSMUSG00000029202	E9QPI5	PDS5A	Sister chromatid cohesion protein PDS5 homolog A OS=Mus musculus GN=Pds5a PE=4 SV=1 - [E9QPI5_MOUSE]	298	550000	7.74419	8	8	10	382000	719000	143.677	4	285.131	2	5	6	4	4	GO:0007064~mitotic sister chromatid cohesion,GO:0008156~negative regulation of DNA replication,	GO:0000785~chromatin,GO:0005654~nucleoplasm,GO:0005886~plasma membrane,		IPR011989:Armadillo-like helical,IPR016024:Armadillo-type fold,
ENSMUSG00000019564	Q62431	ARID3A	AT-rich interactive domain-containing protein 3A OS=Mus musculus GN=Arid3a PE=1 SV=1 - [ARI3A_MOUSE]	299	546000	10.3241	2	2	4	528000	563000	239.218	2	2324.64	2	2	2	2	2	GO:0006351~transcription, DNA-templated,GO:0006355~regulation of transcription, DNA-templated,GO:0045944~positive regulation of transcription from RNA polymerase II promoter,	GO:0005634~nucleus,GO:0005654~nucleoplasm,GO:0005730~nucleolus,GO:0005737~cytoplasm,GO:0005794~Golgi apparatus,GO:0045121~membrane raft,	GO:0000977~RNA polymerase II regulatory region sequence-specific DNA binding,GO:0001228~transcriptional activator activity, RNA polymerase II transcription regulatory region sequence-specific binding,GO:0003677~DNA binding,GO:0003682~chromatin binding,GO:0003700~transcription factor activity, sequence-specific DNA binding,GO:0005515~protein binding,GO:0042803~protein homodimerization activity,	IPR001606:ARID/BRIGHT DNA-binding domain,IPR023334:REKLES domain,
ENSMUSG00000021595	Q1HFZ0	NSUN2	Isoform 2 of tRNA (cytosine(34)-C(5))-methyltransferase OS=Mus musculus GN=Nsun2 - [NSUN2_MOUSE]	300	548000	10.3661	4	4	5	686000	409000	413.794	2	2225.88	3	2	2	3	3	GO:0007049~cell cycle,GO:0007067~mitotic nuclear division,GO:0007286~spermatid development,GO:0008033~tRNA processing,GO:0030488~tRNA methylation,GO:0032259~methylation,GO:0033313~meiotic cell cycle checkpoint,GO:0051301~cell division,	GO:0005634~nucleus,GO:0005730~nucleolus,GO:0005737~cytoplasm,GO:0005856~cytoskeleton,GO:0033391~chromatoid body,	GO:0000049~tRNA binding,GO:0003723~RNA binding,GO:0008168~methyltransferase activity,GO:0016428~tRNA (cytosine-5-)-methyltransferase activity,GO:0016740~transferase activity,GO:0044822~poly(A) RNA binding,	IPR001678:Bacterial Fmu (Sun)/eukaryotic nucleolar NOL1/Nop2p,IPR023267:RNA (C5-cytosine) methyltransferase,IPR023270:tRNA (C5-cytosine) methyltransferase, NCL1,
ENSMUSG00000007817	Q6P1E1	ZMIZ1	Isoform 2 of Zinc finger MIZ domain-containing protein 1 OS=Mus musculus GN=Zmiz1 - [ZMIZ1_MOUSE]	301	549000	10.5238	1	1	2	567000	532000	331.365	1	2613.03	1	1	1	1	1	GO:0001570~vasculogenesis,GO:0001701~in utero embryonic development,GO:0003007~heart morphogenesis,GO:0006351~transcription, DNA-templated,GO:0006355~regulation of transcription, DNA-templated,GO:0007296~vitellogenesis,GO:0007569~cell aging,GO:0045944~positive regulation of transcription from RNA polymerase II promoter,GO:0048146~positive regulation of fibroblast proliferation,GO:0048589~developm…	GO:0005634~nucleus,GO:0005654~nucleoplasm,GO:0005737~cytoplasm,GO:0043231~intracellular membrane-bounded organelle,	GO:0008270~zinc ion binding,GO:0046872~metal ion binding,	IPR004181:Zinc finger, MIZ-type,IPR013083:Zinc finger, RING/FYVE/PHD-type,
ENSMUSG00000001962	Q9WV03	FAM50A	Protein FAM50A OS=Mus musculus GN=Fam50a PE=2 SV=1 - [FA50A_MOUSE]	302	538000	10.6678	2	2	3	421000	654000	202.1	1	3051.52	2	1	1	2	2		GO:0005634~nucleus,GO:0005654~nucleoplasm,	GO:0044822~poly(A) RNA binding,	IPR007005:XAP5 protein,
ENSMUSG00000037876	E9QPL3	JMJD1C	Probable JmjC domain-containing histone demethylation protein 2C OS=Mus musculus GN=Jmjd1c PE=4 SV=1 - [E9QPL3_MOUSE]	303	531000	10.2082	4	4	7	482000	580000	366.985	3	1998.96	4	3	3	4	4	GO:0003382~epithelial cell morphogenesis,GO:0006351~transcription, DNA-templated,GO:0006355~regulation of transcription, DNA-templated,GO:0008584~male gonad development,GO:0016568~chromatin modification,GO:0036098~male germ-line stem cell maintenance,GO:0055114~oxidation-reduction process,GO:0072520~seminiferous tubule development,GO:0098727~maintenance of cell number,GO:1990636~reproductive sene…	GO:0005634~nucleus,	GO:0000907~sulfonate dioxygenase activity,GO:0016491~oxidoreductase activity,GO:0018602~2,4-dichlorophenoxyacetate alpha-ketoglutarate dioxygenase activity,GO:0019798~procollagen-proline dioxygenase activity,GO:0034792~hypophosphite dioxygenase activity,GO:0043734~DNA-N1-methyladenine dioxygenase activity,GO:0046872~metal ion binding,GO:0051213~dioxygenase activity,GO:0052634~C-19 gibberellin 2-b…	IPR003347:JmjC domain,
ENSMUSG00000013787	A2CG73	EHMT2	Euchromatic histone lysine N-methyltransferase 2 OS=Mus musculus GN=Ehmt2 PE=3 SV=1 - [A2CG73_MOUSE]	304	527000	9.82707	3	3	5	582000	473000	225.968	2	1590.68	3	2	2	3	3	GO:0000122~negative regulation of transcription from RNA polymerase II promoter,GO:0006275~regulation of DNA replication,GO:0006306~DNA methylation,GO:0006357~regulation of transcription from RNA polymerase II promoter,GO:0007130~synaptonemal complex assembly,GO:0007281~germ cell development,GO:0007286~spermatid development,GO:0007616~long-term memory,GO:0009267~cellular response to starvation,GO…	GO:0000790~nuclear chromatin,GO:0005634~nucleus,GO:0005654~nucleoplasm,GO:0005694~chromosome,GO:0005730~nucleolus,	GO:0000179~rRNA (adenine-N6,N6-)-dimethyltransferase activity,GO:0000977~RNA polymerase II regulatory region sequence-specific DNA binding,GO:0002039~p53 binding,GO:0003880~protein C-terminal carboxyl O-methyltransferase activity,GO:0004809~tRNA (guanine-N2-)-methyltransferase activity,GO:0005515~protein binding,GO:0008168~methyltransferase activity,GO:0008169~C-methyltransferase activity,GO:0008…	IPR001214:SET domain,IPR002110:Ankyrin repeat,IPR003606:Pre-SET zinc-binding sub-group,IPR003616:Post-SET domain,IPR007728:Pre-SET domain,IPR020683:Ankyrin repeat-containing domain,
ENSMUSG00000005575	G5E919	UBE2M	NEDD8-conjugating enzyme Ubc12 OS=Mus musculus GN=Ube2m PE=3 SV=1 - [G5E919_MOUSE]	305	520000	9.48837	2	2	2	838000	202000	464.972	1	971.551	1	1	1	1	1	GO:0006464~cellular protein modification process,GO:0016567~protein ubiquitination,GO:0043525~positive regulation of neuron apoptotic process,GO:0045116~protein neddylation,	GO:0005737~cytoplasm,GO:0070062~extracellular exosome,	GO:0000166~nucleotide binding,GO:0004842~ubiquitin-protein transferase activity,GO:0005524~ATP binding,GO:0008766~UDP-N-acetylmuramoylalanyl-D-glutamyl-2,6-diaminopimelate-D-alanyl-D-alanine ligase activity,GO:0016874~ligase activity,GO:0018169~ribosomal S6-glutamic acid ligase activity,GO:0019788~NEDD8 transferase activity,GO:0043773~coenzyme F420-0 gamma-glutamyl ligase activity,GO:0043774~coen…	IPR000608:Ubiquitin-conjugating enzyme, E2,IPR016135:Ubiquitin-conjugating enzyme/RWD-like,IPR023313:Ubiquitin-conjugating enzyme, active site,
ENSMUSG00000032777	E9QLY6	GTF3C1	General transcription factor 3C polypeptide 1 OS=Mus musculus GN=Gtf3c1 PE=4 SV=1 - [E9QLY6_MOUSE]	306	512000	10.272	4	4	5	559000	465000	315.419	3	2157.53	2	3	3	2	2	GO:0006351~transcription, DNA-templated,	GO:0000127~transcription factor TFIIIC complex,GO:0005634~nucleus,GO:0005730~nucleolus,GO:0016020~membrane,GO:0030529~ribonucleoprotein complex,	GO:0003677~DNA binding,	IPR007309:B-block binding subunit of TFIIIC,
ENSMUSG00000034994	P58252	EEF2	Elongation factor 2 OS=Mus musculus GN=Eef2 PE=1 SV=2 - [EF2_MOUSE]	307	518000	7.93164	3	3	4	682000	353000	371.555	2	116.751	2	2	2	2	2	GO:0002244~hematopoietic progenitor cell differentiation,GO:0006412~translation,GO:0006414~translational elongation,GO:0045727~positive regulation of translation,GO:2000767~positive regulation of cytoplasmic translation,	GO:0005634~nucleus,GO:0005737~cytoplasm,GO:0005829~cytosol,GO:0005844~polysome,GO:0005886~plasma membrane,GO:0016020~membrane,GO:0016235~aggresome,GO:0030529~ribonucleoprotein complex,GO:0042788~polysomal ribosome,GO:0045121~membrane raft,GO:0070062~extracellular exosome,	GO:0000166~nucleotide binding,GO:0002039~p53 binding,GO:0003723~RNA binding,GO:0003746~translation elongation factor activity,GO:0003924~GTPase activity,GO:0005515~protein binding,GO:0005525~GTP binding,GO:0008097~5S rRNA binding,GO:0019901~protein kinase binding,GO:0043022~ribosome binding,GO:0044822~poly(A) RNA binding,GO:0051015~actin filament binding,	IPR000640:Translation elongation factor EFG, V domain,IPR000795:Elongation factor, GTP-binding domain,IPR004161:Translation elongation factor EFTu/EF1A, domain 2,IPR005225:Small GTP-binding protein domain,IPR005517:Translation elongation factor EFG/EF2, domain IV,IPR009000:Translation elongation/initiation factor/Ribosomal, beta-barrel,IPR009022:Elongation factor G, III-V domain,IPR014721:Ribosom…
ENSMUSG00000026037	Q543F8	ORC2	Origin recognition complex, subunit 2-like (S. cerevisiae) OS=Mus musculus GN=Orc2 PE=2 SV=1 - [Q543F8_MOUSE]	308	511000	10.7827	3	3	4	194000	829000	101.969	1	3421.19	3	1	1	3	3	GO:0006260~DNA replication,	GO:0000784~nuclear chromosome, telomeric region,GO:0000785~chromatin,GO:0000792~heterochromatin,GO:0000808~origin recognition complex,GO:0000939~condensed chromosome inner kinetochore,GO:0005634~nucleus,GO:0005664~nuclear origin of replication recognition complex,GO:0005813~centrosome,GO:0016020~membrane,	GO:0003688~DNA replication origin binding,	IPR007220:Origin recognition complex, subunit 2,
ENSMUSG00000001604	P23881	TCEA3	Transcription elongation factor A protein 3 OS=Mus musculus GN=Tcea3 PE=1 SV=3 - [TCEA3_MOUSE]	309	503000	9.28991	2	2	5	499000	506000	233.026	2	1018.88	3	2	2	2	3	GO:0006351~transcription, DNA-templated,GO:0006355~regulation of transcription, DNA-templated,GO:0006357~regulation of transcription from RNA polymerase II promoter,GO:0032784~regulation of DNA-templated transcription, elongation,	GO:0005634~nucleus,	GO:0003676~nucleic acid binding,GO:0003677~DNA binding,GO:0008270~zinc ion binding,GO:0046872~metal ion binding,	IPR001222:Zinc finger, TFIIS-type,IPR003617:Transcription elongation factor, TFIIS/CRSP70, N-terminal, sub-type,IPR003618:Transcription elongation factor S-II, central domain,IPR006289:Transcription elongation factor, TFIIS,IPR016492:Transcription elongation factor, TFIIS-related,IPR017890:Transcription elongation factor S-IIM,IPR017923:Transcription factor IIS, N-terminal,
ENSMUSG00000096435	E9Q5F8	GM9049	Uncharacterized protein OS=Mus musculus GN=Gm9049 PE=4 SV=1 - [E9Q5F8_MOUSE]	310	500000	8.97631	4	4	6	802000	197000	223.488	4	783.838	2	4	4	2	2	NA	NA	NA	NA
ENSMUSG00000027469	A2APB8	TPX2	Targeting protein for Xklp2 OS=Mus musculus GN=Tpx2 PE=1 SV=1 - [TPX2_MOUSE]	311	499000	9.92517	3	3	4	575000	424000	156.551	2	1787.93	2	2	2	2	2	GO:0006915~apoptotic process,GO:0007049~cell cycle,GO:0007067~mitotic nuclear division,GO:0032147~activation of protein kinase activity,GO:0051225~spindle assembly,GO:0051301~cell division,GO:0060236~regulation of mitotic spindle organization,GO:0090307~mitotic spindle assembly,	GO:0000922~spindle pole,GO:0005634~nucleus,GO:0005654~nucleoplasm,GO:0005737~cytoplasm,GO:0005818~aster,GO:0005819~spindle,GO:0005856~cytoskeleton,GO:0005874~microtubule,GO:0005876~spindle microtubule,GO:0015630~microtubule cytoskeleton,GO:0043203~axon hillock,	GO:0005515~protein binding,GO:0019901~protein kinase binding,GO:0061676~importin-alpha family protein binding,	IPR009675:TPX2,IPR015128:Aurora-A binding,IPR027329:TPX2, C-terminal domain,IPR027330:TPX2, central domain,
ENSMUSG00000037149	Q91VR5	DDX1	ATP-dependent RNA helicase DDX1 OS=Mus musculus GN=Ddx1 PE=1 SV=1 - [DDX1_MOUSE]	312	498000	10.7898	2	2	2	490000	506000	261.737	1	3278.89	1	1	1	1	1	GO:0006302~double-strand break repair,GO:0006351~transcription, DNA-templated,GO:0006355~regulation of transcription, DNA-templated,GO:0006388~tRNA splicing, via endonucleolytic cleavage and ligation,GO:0006397~mRNA processing,GO:0008033~tRNA processing,GO:0009615~response to virus,GO:0010501~RNA secondary structure unwinding,GO:0032508~DNA duplex unwinding,GO:0043330~response to exogenous dsRNA,…	GO:0005634~nucleus,GO:0005654~nucleoplasm,GO:0005737~cytoplasm,GO:0010494~cytoplasmic stress granule,GO:0016020~membrane,GO:0030529~ribonucleoprotein complex,GO:0071920~cleavage body,GO:0072669~tRNA-splicing ligase complex,	GO:0000166~nucleotide binding,GO:0003676~nucleic acid binding,GO:0003677~DNA binding,GO:0003682~chromatin binding,GO:0003712~transcription cofactor activity,GO:0003723~RNA binding,GO:0003725~double-stranded RNA binding,GO:0004004~ATP-dependent RNA helicase activity,GO:0004386~helicase activity,GO:0004518~nuclease activity,GO:0004527~exonuclease activity,GO:0005515~protein binding,GO:0005524~ATP b…	IPR001650:Helicase, C-terminal,IPR001870:B30.2/SPRY domain,IPR003877:SPla/RYanodine receptor SPRY,IPR011545:DNA/RNA helicase, DEAD/DEAH box type, N-terminal,IPR013320:Concanavalin A-like lectin/glucanase, subgroup,IPR014001:Helicase, superfamily 1/2, ATP-binding domain,IPR014014:RNA helicase, DEAD-box type, Q motif,IPR027417:P-loop containing nucleoside triphosphate hydrolase,
ENSMUSG00000031004	E9PVX6	MKI67	Protein Mki67 OS=Mus musculus GN=Mki67 PE=4 SV=1 - [E9PVX6_MOUSE]	313	493000	9.25966	13	13	21	513000	473000	184.353	12	1041.58	6	11	13	7	8	GO:0007126~meiotic nuclear division,GO:0008283~cell proliferation,GO:0072574~hepatocyte proliferation,GO:1990705~cholangiocyte proliferation,	GO:0000775~chromosome, centromeric region,GO:0000793~condensed chromosome,GO:0005634~nucleus,GO:0005730~nucleolus,GO:0005737~cytoplasm,GO:0016020~membrane,	GO:0008022~protein C-terminus binding,GO:0044822~poly(A) RNA binding,	IPR000253:Forkhead-associated (FHA) domain,IPR008984:SMAD/FHA domain,IPR012568:K167R,
ENSMUSG00000059796	P60843	EIF4A1	Eukaryotic initiation factor 4A-I OS=Mus musculus GN=Eif4a1 PE=2 SV=1 - [IF4A1_MOUSE]	314	493000	8.55605	3	3	7	557000	429000	7.001	2	745.761	3	3	3	2	4	GO:0006412~translation,GO:0006413~translational initiation,GO:0006446~regulation of translational initiation,GO:0010468~regulation of gene expression,GO:0010501~RNA secondary structure unwinding,	GO:0005737~cytoplasm,GO:0016020~membrane,GO:0070062~extracellular exosome,	GO:0000166~nucleotide binding,GO:0003676~nucleic acid binding,GO:0003723~RNA binding,GO:0003725~double-stranded RNA binding,GO:0003743~translation initiation factor activity,GO:0004004~ATP-dependent RNA helicase activity,GO:0004386~helicase activity,GO:0005515~protein binding,GO:0005524~ATP binding,GO:0016787~hydrolase activity,GO:0016887~ATPase activity,GO:0044822~poly(A) RNA binding,	IPR000629:RNA helicase, ATP-dependent, DEAD-box, conserved site,IPR001650:Helicase, C-terminal,IPR011545:DNA/RNA helicase, DEAD/DEAH box type, N-terminal,IPR014001:Helicase, superfamily 1/2, ATP-binding domain,IPR014014:RNA helicase, DEAD-box type, Q motif,IPR027417:P-loop containing nucleoside triphosphate hydrolase,
ENSMUSG00000079523	A6H6H4	TMSB10	MCG125727 OS=Mus musculus GN=Tmsb10 PE=4 SV=1 - [A6H6H4_MOUSE]	315	492000	10.1402	1	1	2	545000	439000	268.154	1	1988.81	1	1	1	1	1	GO:0030036~actin cytoskeleton organization,	GO:0005737~cytoplasm,	GO:0003785~actin monomer binding,	IPR001152:Thymosin beta-4,
ENSMUSG00000028798	A2AE04	EIF3I	Eukaryotic translation initiation factor 3, subunit 1 OS=Mus musculus GN=Eif3i PE=4 SV=1 - [A2AE04_MOUSE]	316	489000	10.4537	1	1	2	522000	455000	284.782	1	2520.06	1	1	1	1	1	GO:0006412~translation,GO:0006413~translational initiation,	GO:0005737~cytoplasm,GO:0005852~eukaryotic translation initiation factor 3 complex,GO:0070062~extracellular exosome,GO:0071541~eukaryotic translation initiation factor 3 complex, eIF3m,	GO:0003743~translation initiation factor activity,GO:0005515~protein binding,GO:0019899~enzyme binding,	IPR001680:WD40 repeat,IPR015943:WD40/YVTN repeat-like-containing domain,IPR017986:WD40-repeat-containing domain,IPR019775:WD40 repeat, conserved site,IPR027525:Eukaryotic translation initiation factor 3 subunit I,
ENSMUSG00000027593	Q3U3F6	RALY	HnRNP-associated with lethal yellow OS=Mus musculus GN=Raly PE=2 SV=1 - [Q3U3F6_MOUSE]	317	484000	10.4756	3	3	4	561000	406000	321.344	1	2526.41	3	1	1	3	3	GO:0006397~mRNA processing,GO:0008380~RNA splicing,	GO:0005634~nucleus,GO:0005681~spliceosomal complex,GO:0030529~ribonucleoprotein complex,GO:0071013~catalytic step 2 spliceosome,	GO:0000166~nucleotide binding,GO:0003676~nucleic acid binding,GO:0003723~RNA binding,GO:0044822~poly(A) RNA binding,	IPR000504:RNA recognition motif domain,IPR012677:Nucleotide-binding, alpha-beta plait,IPR017347:Heterogeneous nuclear ribonucleoprotein C, Raly,
ENSMUSG00000032518	P14206	RPSA	40S ribosomal protein SA OS=Mus musculus GN=Rpsa PE=1 SV=4 - [RSSA_MOUSE]	318	484000	7.53561	3	3	4	596000	372000	294.398	2	76.687	2	2	2	2	2	GO:0000028~ribosomal small subunit assembly,GO:0000447~endonucleolytic cleavage in ITS1 to separate SSU-rRNA from 5.8S rRNA and LSU-rRNA from tricistronic rRNA transcript (SSU-rRNA, 5.8S rRNA, LSU-rRNA),GO:0000461~endonucleolytic cleavage to generate mature 3'-end of SSU-rRNA from (SSU-rRNA, 5.8S rRNA, LSU-rRNA),GO:0006407~rRNA export from nucleus,GO:0006412~translation,GO:0016337~single organism…	GO:0005604~basement membrane,GO:0005622~intracellular,GO:0005634~nucleus,GO:0005737~cytoplasm,GO:0005829~cytosol,GO:0005840~ribosome,GO:0005886~plasma membrane,GO:0015935~small ribosomal subunit,GO:0016020~membrane,GO:0022627~cytosolic small ribosomal subunit,GO:0030529~ribonucleoprotein complex,GO:0030686~90S preribosome,GO:0031012~extracellular matrix,GO:0043025~neuronal cell body,GO:0070062~ex…	GO:0003735~structural constituent of ribosome,GO:0005055~laminin receptor activity,GO:0043022~ribosome binding,GO:0043236~laminin binding,GO:0044822~poly(A) RNA binding,	IPR001865:Ribosomal protein S2,IPR005707:Ribosomal protein S2, eukaryotic/archaeal,IPR018130:Ribosomal protein S2, conserved site,IPR023591:Ribosomal protein S2, flavodoxin-like domain,IPR027498:Ribosomal protein S2, eukaryotic,IPR027504:40S ribosomal protein SA,
ENSMUSG00000027823	B2RRH9	GMPS	Guanine monphosphate synthetase OS=Mus musculus GN=Gmps PE=2 SV=1 - [B2RRH9_MOUSE]	319	481000	9.98504	2	2	3	546000	416000	330.019	1	1696.86	2	1	1	2	2	GO:0006164~purine nucleotide biosynthetic process,GO:0006177~GMP biosynthetic process,GO:0006541~glutamine metabolic process,	GO:0005737~cytoplasm,GO:0005829~cytosol,	GO:0000166~nucleotide binding,GO:0003921~GMP synthase activity,GO:0003922~GMP synthase (glutamine-hydrolyzing) activity,GO:0005524~ATP binding,GO:0016462~pyrophosphatase activity,GO:0016874~ligase activity,	IPR001674:GMP synthase, C-terminal,IPR004739:GMP synthase, N-terminal,IPR014729:Rossmann-like alpha/beta/alpha sandwich fold,IPR017926:Glutamine amidotransferase,IPR022310:NAD/GMP synthase,IPR025777:GMP synthetase ATP pyrophosphatase domain,
ENSMUSG00000066148	Q059T9	PRPF4	PRP4 pre-mRNA processing factor 4 homolog (Yeast) OS=Mus musculus GN=Prpf4 PE=2 SV=1 - [Q059T9_MOUSE]	320	479000	10.3244	2	2	4	462000	496000	236.729	2	2327.7	2	2	2	2	2	GO:0000398~mRNA splicing, via spliceosome,GO:0006397~mRNA processing,GO:0008380~RNA splicing,	GO:0005634~nucleus,GO:0005654~nucleoplasm,GO:0005681~spliceosomal complex,GO:0015030~Cajal body,GO:0016607~nuclear speck,GO:0046540~U4/U6 x U5 tri-snRNP complex,GO:0071001~U4/U6 snRNP,GO:0097525~spliceosomal snRNP complex,	GO:0017070~U6 snRNA binding,GO:0030621~U4 snRNA binding,	IPR001680:WD40 repeat,IPR003648:Splicing factor motif,IPR014906:Pre-mRNA processing factor 4 (PRP4)-like,IPR015943:WD40/YVTN repeat-like-containing domain,IPR017986:WD40-repeat-containing domain,IPR019775:WD40 repeat, conserved site,IPR020472:G-protein beta WD-40 repeat,IPR027106:U4/U6 small nuclear ribonucleoprotein Prp4/ASTRA-associated protein 1,
ENSMUSG00000027342	E9Q7Z3	PCNA	Proliferating cell nuclear antigen OS=Mus musculus GN=Pcna PE=3 SV=1 - [E9Q7Z3_MOUSE]	321	479000	8.56437	3	3	8	409000	548000	50.291	4	706.823	4	3	4	3	4	GO:0000122~negative regulation of transcription from RNA polymerase II promoter,GO:0006260~DNA replication,GO:0006272~leading strand elongation,GO:0006275~regulation of DNA replication,GO:0006281~DNA repair,GO:0006287~base-excision repair, gap-filling,GO:0006298~mismatch repair,GO:0006974~cellular response to DNA damage stimulus,GO:0019985~translesion synthesis,GO:0031297~replication fork process…	GO:0000307~cyclin-dependent protein kinase holoenzyme complex,GO:0000784~nuclear chromosome, telomeric region,GO:0005622~intracellular,GO:0005623~cell,GO:0005634~nucleus,GO:0005652~nuclear lamina,GO:0005654~nucleoplasm,GO:0005657~replication fork,GO:0005737~cytoplasm,GO:0005813~centrosome,GO:0043596~nuclear replication fork,GO:0043626~PCNA complex,GO:0070062~extracellular exosome,GO:0070557~PCNA-…	GO:0000701~purine-specific mismatch base pair DNA N-glycosylase activity,GO:0003677~DNA binding,GO:0003682~chromatin binding,GO:0003684~damaged DNA binding,GO:0005515~protein binding,GO:0008134~transcription factor binding,GO:0019899~enzyme binding,GO:0030331~estrogen receptor binding,GO:0030337~DNA polymerase processivity factor activity,GO:0030971~receptor tyrosine kinase binding,GO:0032139~din…	IPR000730:Proliferating cell nuclear antigen, PCNA,IPR022648:Proliferating cell nuclear antigen, PCNA, N-terminal,IPR022649:Proliferating cell nuclear antigen, PCNA, C-terminal,IPR022659:Proliferating cell nuclear antigen, PCNA, conserved site,
ENSMUSG00000039967	Q9Z2U2	ZFP292	Isoform 2 of Zinc finger protein 292 OS=Mus musculus GN=Zfp292 - [ZN292_MOUSE]	322	478000	10.7257	4	4	6	426000	529000	354.001	1	3032.71	3	2	2	4	4	GO:0006351~transcription, DNA-templated,GO:0006355~regulation of transcription, DNA-templated,GO:0006366~transcription from RNA polymerase II promoter,GO:0045944~positive regulation of transcription from RNA polymerase II promoter,	GO:0005634~nucleus,	GO:0001077~transcriptional activator activity, RNA polymerase II core promoter proximal region sequence-specific binding,GO:0003676~nucleic acid binding,GO:0003677~DNA binding,GO:0046872~metal ion binding,	IPR007087:Zinc finger, C2H2,IPR013087:Zinc finger C2H2-type/integrase DNA-binding domain,IPR015880:Zinc finger, C2H2-like,
ENSMUSG00000074129	Q3TDS9	RPL13A	60S ribosomal protein L13a OS=Mus musculus GN=Rpl13a PE=2 SV=1 - [Q3TDS9_MOUSE]	323	478000	10.5445	1	1	2	386000	569000	224.923	1	2762.08	1	1	1	1	1	GO:0006412~translation,GO:0006417~regulation of translation,GO:0017148~negative regulation of translation,GO:0032496~response to lipopolysaccharide,GO:0032844~regulation of homeostatic process,GO:0048246~macrophage chemotaxis,GO:0060425~lung morphogenesis,GO:0071346~cellular response to interferon-gamma,GO:1901194~negative regulation of formation of translation preinitiation complex,	GO:0005634~nucleus,GO:0005730~nucleolus,GO:0005737~cytoplasm,GO:0005840~ribosome,GO:0005925~focal adhesion,GO:0015934~large ribosomal subunit,GO:0016020~membrane,GO:0022625~cytosolic large ribosomal subunit,GO:0030529~ribonucleoprotein complex,GO:0097452~GAIT complex,	GO:0003729~mRNA binding,GO:0003735~structural constituent of ribosome,GO:0044822~poly(A) RNA binding,	IPR005755:Ribosomal protein L13, eukaryotic/archaeal,IPR005822:Ribosomal protein L13,IPR023563:Ribosomal protein L13, conserved site,IPR023564:Ribosomal protein L13 domain,
ENSMUSG00000052056	Q3U0X6	ZFP217	Protein Zfp217 OS=Mus musculus GN=Zfp217 PE=2 SV=1 - [Q3U0X6_MOUSE]	324	475000	4.98336	3	3	6	514000	435000	17.627	2	45.639	2	2	2	3	4	GO:0000122~negative regulation of transcription from RNA polymerase II promoter,GO:0006355~regulation of transcription, DNA-templated,GO:0006366~transcription from RNA polymerase II promoter,GO:0007165~signal transduction,GO:0007569~cell aging,GO:0022008~neurogenesis,GO:0045892~negative regulation of transcription, DNA-templated,	GO:0000118~histone deacetylase complex,GO:0005634~nucleus,GO:0005654~nucleoplasm,	GO:0000978~RNA polymerase II core promoter proximal region sequence-specific DNA binding,GO:0001078~transcriptional repressor activity, RNA polymerase II core promoter proximal region sequence-specific binding,GO:0043565~sequence-specific DNA binding,GO:0044212~transcription regulatory region DNA binding,	IPR007087:Zinc finger, C2H2,IPR013087:Zinc finger C2H2-type/integrase DNA-binding domain,IPR015880:Zinc finger, C2H2-like,
ENSMUSG00000042507	E9Q2I4	C130039O16RIK	Uncharacterized protein OS=Mus musculus GN=C130039O16Rik PE=4 SV=1 - [E9Q2I4_MOUSE]	325	474000	10.7622	2	2	3	76500	872000	45.693	1	3427.9	1	1	1	2	2	NA	NA	NA	NA
ENSMUSG00000048087	P50247	AHCY	Adenosylhomocysteinase OS=Mus musculus GN=Ahcy PE=1 SV=3 - [SAHH_MOUSE]	326	472000	5.36824	4	4	9	514000	429000	28.229	5	54.381	4	3	5	3	4	GO:0002439~chronic inflammatory response to antigenic stimulus,GO:0007584~response to nutrient,GO:0019510~S-adenosylhomocysteine catabolic process,GO:0033353~S-adenosylmethionine cycle,GO:0042745~circadian sleep/wake cycle,GO:0071268~homocysteine biosynthetic process,	GO:0005634~nucleus,GO:0005737~cytoplasm,GO:0005829~cytosol,GO:0043005~neuron projection,GO:0070062~extracellular exosome,	GO:0004013~adenosylhomocysteinase activity,GO:0005507~copper ion binding,GO:0030554~adenyl nucleotide binding,GO:0042802~identical protein binding,GO:0043621~protein self-association,GO:0051287~NAD binding,	IPR000043:Adenosylhomocysteinase,IPR015878:S-adenosyl-L-homocysteine hydrolase, NAD binding domain,IPR016040:NAD(P)-binding domain,IPR020082:S-adenosyl-L-homocysteine hydrolase, conserved site,
ENSMUSG00000040463	Q3TLF6	MYBBP1A	Myb-binding protein 1A OS=Mus musculus GN=Mybbp1a PE=2 SV=1 - [Q3TLF6_MOUSE]	327	472000	10.0314	3	3	7	426000	519000	194.043	4	1899.05	3	3	4	2	3	GO:0001649~osteoblast differentiation,GO:0006351~transcription, DNA-templated,GO:0006355~regulation of transcription, DNA-templated,GO:0006913~nucleocytoplasmic transport,GO:0022904~respiratory electron transport chain,GO:0032922~circadian regulation of gene expression,GO:0042149~cellular response to glucose starvation,GO:0045892~negative regulation of transcription, DNA-templated,GO:0048511~rhyt…	GO:0005634~nucleus,GO:0005730~nucleolus,GO:0005737~cytoplasm,GO:0016020~membrane,GO:0042564~NLS-dependent protein nuclear import complex,GO:0043231~intracellular membrane-bounded organelle,	GO:0001047~core promoter binding,GO:0003677~DNA binding,GO:0003714~transcription corepressor activity,GO:0003887~DNA-directed DNA polymerase activity,GO:0005515~protein binding,GO:0008134~transcription factor binding,GO:0008270~zinc ion binding,GO:0043565~sequence-specific DNA binding,GO:0044822~poly(A) RNA binding,	IPR007015:DNA polymerase V,IPR016024:Armadillo-type fold,
ENSMUSG00000025950	O88844	IDH1	Isocitrate dehydrogenase [NADP] cytoplasmic OS=Mus musculus GN=Idh1 PE=1 SV=2 - [IDHC_MOUSE]	328	467000	6.7008	3	3	4	697000	238000	3.475	1	204.577	3	1	1	3	3	GO:0006097~glyoxylate cycle,GO:0006099~tricarboxylic acid cycle,GO:0006102~isocitrate metabolic process,GO:0006103~2-oxoglutarate metabolic process,GO:0006749~glutathione metabolic process,GO:0006979~response to oxidative stress,GO:0014070~response to organic cyclic compound,GO:0048545~response to steroid hormone,GO:0055114~oxidation-reduction process,GO:0060696~regulation of phospholipid catabol…	GO:0005737~cytoplasm,GO:0005739~mitochondrion,GO:0005777~peroxisome,GO:0005829~cytosol,GO:0070062~extracellular exosome,	GO:0000287~magnesium ion binding,GO:0004448~isocitrate dehydrogenase activity,GO:0004450~isocitrate dehydrogenase (NADP+) activity,GO:0005102~receptor binding,GO:0016491~oxidoreductase activity,GO:0016616~oxidoreductase activity, acting on the CH-OH group of donors, NAD or NADP as acceptor,GO:0042803~protein homodimerization activity,GO:0046872~metal ion binding,GO:0050661~NADP binding,GO:0051287…	IPR004790:Isocitrate dehydrogenase NADP-dependent,IPR019818:Isocitrate/isopropylmalate dehydrogenase, conserved site,IPR024084:Isopropylmalate dehydrogenase-like domain,
ENSMUSG00000043411	B7ZNK5	USP48	Ubiquitin carboxyl-terminal hydrolase 48 OS=Mus musculus GN=Usp48 PE=2 SV=1 - [B7ZNK5_MOUSE]	329	467000	9.59957	1	1	2	575000	359000	241.488	1	1310.14	1	1	1	1	1	GO:0006508~proteolysis,GO:0006511~ubiquitin-dependent protein catabolic process,GO:0016579~protein deubiquitination,	GO:0005634~nucleus,GO:0005654~nucleoplasm,GO:0005737~cytoplasm,GO:0005739~mitochondrion,GO:0045121~membrane raft,GO:0045211~postsynaptic membrane,	GO:0004843~ubiquitin-specific protease activity,GO:0008233~peptidase activity,GO:0008234~cysteine-type peptidase activity,GO:0016787~hydrolase activity,GO:0036459~ubiquitinyl hydrolase activity,	IPR000626:Ubiquitin,IPR001394:Peptidase C19, ubiquitin carboxyl-terminal hydrolase 2,IPR006615:Peptidase C19, ubiquitin-specific peptidase, DUSP domain,IPR018200:Peptidase C19, ubiquitin carboxyl-terminal hydrolase 2, conserved site,
ENSMUSG00000030541	D6RIL6	IDH2	Isocitrate dehydrogenase [NADP], mitochondrial OS=Mus musculus GN=Idh2 PE=3 SV=1 - [D6RIL6_MOUSE]	330	459000	10.553	1	1	2	448000	471000	293.227	1	2711.41	1	1	1	1	1	GO:0006097~glyoxylate cycle,GO:0006099~tricarboxylic acid cycle,GO:0006102~isocitrate metabolic process,GO:0055114~oxidation-reduction process,	GO:0005739~mitochondrion,GO:0005743~mitochondrial inner membrane,GO:0005777~peroxisome,GO:0005829~cytosol,GO:0070062~extracellular exosome,	GO:0000287~magnesium ion binding,GO:0004448~isocitrate dehydrogenase activity,GO:0004450~isocitrate dehydrogenase (NADP+) activity,GO:0016491~oxidoreductase activity,GO:0016616~oxidoreductase activity, acting on the CH-OH group of donors, NAD or NADP as acceptor,GO:0046872~metal ion binding,GO:0051287~NAD binding,	IPR004790:Isocitrate dehydrogenase NADP-dependent,IPR019818:Isocitrate/isopropylmalate dehydrogenase, conserved site,IPR024084:Isopropylmalate dehydrogenase-like domain,
ENSMUSG00000071659	F8VPM4	HNRNPUL2	Heterogeneous nuclear ribonucleoprotein U-like protein 2 OS=Mus musculus GN=Hnrnpul2 PE=4 SV=1 - [F8VPM4_MOUSE]	331	457000	10.6272	1	1	2	457000	457000	319.897	1	2843.3	1	1	1	1	1		GO:0005634~nucleus,GO:0005654~nucleoplasm,GO:0016020~membrane,	GO:0005515~protein binding,GO:0044822~poly(A) RNA binding,	IPR001870:B30.2/SPRY domain,IPR003034:SAP domain,IPR003877:SPla/RYanodine receptor SPRY,IPR013320:Concanavalin A-like lectin/glucanase, subgroup,IPR027417:P-loop containing nucleoside triphosphate hydrolase,
ENSMUSG00000021048	Q922D8	MTHFD1	C-1-tetrahydrofolate synthase, cytoplasmic OS=Mus musculus GN=Mthfd1 PE=1 SV=4 - [C1TC_MOUSE]	332	455000	10.3532	3	3	5	450000	460000	237.659	1	2378.47	3	1	2	3	3	GO:0000105~histidine biosynthetic process,GO:0001780~neutrophil homeostasis,GO:0001843~neural tube closure,GO:0006164~purine nucleotide biosynthetic process,GO:0006555~methionine metabolic process,GO:0006730~one-carbon metabolic process,GO:0007507~heart development,GO:0008152~metabolic process,GO:0008652~cellular amino acid biosynthetic process,GO:0009069~serine family amino acid metabolic proces…	GO:0005737~cytoplasm,GO:0005739~mitochondrion,GO:0016020~membrane,GO:0070062~extracellular exosome,	GO:0000166~nucleotide binding,GO:0003824~catalytic activity,GO:0004329~formate-tetrahydrofolate ligase activity,GO:0004477~methenyltetrahydrofolate cyclohydrolase activity,GO:0004487~methylenetetrahydrofolate dehydrogenase (NAD+) activity,GO:0004488~methylenetetrahydrofolate dehydrogenase (NADP+) activity,GO:0005524~ATP binding,GO:0016491~oxidoreductase activity,GO:0016787~hydrolase activity,GO:0…	IPR000559:Formate-tetrahydrofolate ligase, FTHFS,IPR000672:Tetrahydrofolate dehydrogenase/cyclohydrolase,IPR016040:NAD(P)-binding domain,IPR020628:Formate-tetrahydrofolate ligase, FTHFS, conserved site,IPR020630:Tetrahydrofolate dehydrogenase/cyclohydrolase, catalytic domain,IPR020631:Tetrahydrofolate dehydrogenase/cyclohydrolase, NAD(P)-binding domain,IPR020867:Tetrahydrofolate dehydrogenase/cyc…
ENSMUSG00000025364	P50580	PA2G4	Proliferation-associated protein 2G4 OS=Mus musculus GN=Pa2g4 PE=1 SV=3 - [PA2G4_MOUSE]	333	454000	9.67441	4	4	7	429000	479000	343.854	2	1290.39	4	3	3	4	4	GO:0006351~transcription, DNA-templated,GO:0006355~regulation of transcription, DNA-templated,GO:0006364~rRNA processing,GO:0006417~regulation of translation,GO:0043066~negative regulation of apoptotic process,GO:0045597~positive regulation of cell differentiation,GO:0045892~negative regulation of transcription, DNA-templated,	GO:0005634~nucleus,GO:0005654~nucleoplasm,GO:0005730~nucleolus,GO:0005737~cytoplasm,GO:0016020~membrane,GO:0030529~ribonucleoprotein complex,GO:0070062~extracellular exosome,	GO:0003677~DNA binding,GO:0003700~transcription factor activity, sequence-specific DNA binding,GO:0003723~RNA binding,GO:0031625~ubiquitin protein ligase binding,GO:0044822~poly(A) RNA binding,	IPR000994:Peptidase M24, structural domain,IPR004545:Proliferation-associated protein 1,IPR011991:Winged helix-turn-helix DNA-binding domain,IPR018349:Peptidase M24A, methionine aminopeptidase, subfamily 2, binding site,
ENSMUSG00000042323	D3Z1W6	PBRM1	Protein polybromo-1 OS=Mus musculus GN=Pbrm1 PE=4 SV=1 - [D3Z1W6_MOUSE]	334	453000	10.169	4	4	6	414000	493000	192.669	3	2109.82	3	3	3	3	3	GO:0001890~placenta development,GO:0001974~blood vessel remodeling,GO:0003007~heart morphogenesis,GO:0003349~epicardium-derived cardiac endothelial cell differentiation,GO:0006351~transcription, DNA-templated,GO:0006355~regulation of transcription, DNA-templated,GO:0007507~heart development,GO:0008285~negative regulation of cell proliferation,GO:0016568~chromatin modification,GO:0045893~positive …	GO:0000776~kinetochore,GO:0005634~nucleus,GO:0005654~nucleoplasm,GO:0090544~BAF-type complex,	GO:0003677~DNA binding,GO:0003682~chromatin binding,GO:0005515~protein binding,	IPR001025:Bromo adjacent homology (BAH) domain,IPR001487:Bromodomain,IPR009071:High mobility group (HMG) box domain,IPR018359:Bromodomain, conserved site,
ENSMUSG00000030282	Q99KK2	CMAS	N-acylneuraminate cytidylyltransferase OS=Mus musculus GN=Cmas PE=1 SV=2 - [NEUA_MOUSE]	335	453000	11.0586	2	2	4	419000	487000	109.149	2	4156.51	1	2	2	2	2	GO:0006055~CMP-N-acetylneuraminate biosynthetic process,	GO:0005634~nucleus,GO:0005829~cytosol,GO:0016020~membrane,	GO:0008781~N-acylneuraminate cytidylyltransferase activity,GO:0016740~transferase activity,GO:0016779~nucleotidyltransferase activity,	IPR003329:Acylneuraminate cytidylyltransferase,IPR023214:HAD-like domain,
ENSMUSG00000041303	Q3TMP1	GTF3C3	General transcription factor IIIC, polypeptide 3 OS=Mus musculus GN=Gtf3c3 PE=2 SV=1 - [Q3TMP1_MOUSE]	336	443000	8.22776	5	5	9	420000	467000	83.319	4	516.241	4	4	4	5	5		GO:0000127~transcription factor TFIIIC complex,GO:0005634~nucleus,GO:0005730~nucleolus,GO:0031965~nuclear membrane,		IPR001440:Tetratricopeptide TPR-1,IPR011990:Tetratricopeptide-like helical,IPR013026:Tetratricopeptide repeat-containing domain,IPR019734:Tetratricopeptide repeat,
ENSMUSG00000028851	A2A9F5	NUDC	MCG20813 OS=Mus musculus GN=Nudc PE=4 SV=1 - [A2A9F5_MOUSE]	337	443000	9.83847	4	4	6	525000	361000	346.355	3	1484.72	1	4	4	2	2	GO:0007049~cell cycle,GO:0007067~mitotic nuclear division,GO:0007097~nuclear migration,GO:0051301~cell division,	GO:0005634~nucleus,GO:0005737~cytoplasm,GO:0005794~Golgi apparatus,GO:0005856~cytoskeleton,GO:0005874~microtubule,	GO:0005515~protein binding,	IPR007052:CS-like domain,IPR008978:HSP20-like chaperone,IPR025934:NudC N-terminal domain,
ENSMUSG00000000902	Q3UDA4	SMARCB1	SWI/SNF related, matrix associated, actin dependent regulator of chromatin, subfamily b, member 1, isoform CRA_b OS=Mus musculus GN=Smarcb1 PE=2 SV=1 - [Q3UDA4_MOUSE]	338	442000	9.93684	3	3	8	343000	541000	160.083	4	1800.2	3	3	5	3	3	GO:0001824~blastocyst development,GO:0001835~blastocyst hatching,GO:0006281~DNA repair,GO:0006337~nucleosome disassembly,GO:0006338~chromatin remodeling,GO:0006351~transcription, DNA-templated,GO:0006355~regulation of transcription, DNA-templated,GO:0006357~regulation of transcription from RNA polymerase II promoter,GO:0007049~cell cycle,GO:0007399~nervous system development,GO:0008285~negative r…	GO:0000228~nuclear chromosome,GO:0000790~nuclear chromatin,GO:0001741~XY body,GO:0005634~nucleus,GO:0005654~nucleoplasm,GO:0005730~nucleolus,GO:0016514~SWI/SNF complex,GO:0043234~protein complex,GO:0071564~npBAF complex,GO:0071565~nBAF complex,GO:0090544~BAF-type complex,	GO:0000978~RNA polymerase II core promoter proximal region sequence-specific DNA binding,GO:0000980~RNA polymerase II distal enhancer sequence-specific DNA binding,GO:0001164~RNA polymerase I CORE element sequence-specific DNA binding,GO:0002039~p53 binding,GO:0003677~DNA binding,GO:0003713~transcription coactivator activity,GO:0005515~protein binding,GO:0030957~Tat protein binding,GO:0031492~nuc…	IPR006939:SNF5/SMARCB1/INI1,IPR017393:SWI/SNF chromatin-remodeling complex, component hSNF5/Ini1,
ENSMUSG00000022314	Q61550	RAD21	Double-strand-break repair protein rad21 homolog OS=Mus musculus GN=Rad21 PE=1 SV=3 - [RAD21_MOUSE]	339	442000	10.1125	2	2	4	449000	435000	262.968	1	1951.16	3	1	1	2	3	GO:0006281~DNA repair,GO:0006357~regulation of transcription from RNA polymerase II promoter,GO:0006915~apoptotic process,GO:0006974~cellular response to DNA damage stimulus,GO:0007049~cell cycle,GO:0007059~chromosome segregation,GO:0007067~mitotic nuclear division,GO:0051301~cell division,GO:0071168~protein localization to chromatin,	GO:0000228~nuclear chromosome,GO:0000775~chromosome, centromeric region,GO:0000785~chromatin,GO:0000794~condensed nuclear chromosome,GO:0005634~nucleus,GO:0005654~nucleoplasm,GO:0005694~chromosome,GO:0008278~cohesin complex,GO:0016020~membrane,GO:0034991~nuclear meiotic cohesin complex,	GO:0001228~transcriptional activator activity, RNA polymerase II transcription regulatory region sequence-specific binding,GO:0005515~protein binding,	IPR006909:Rad21/Rec8-like protein, C-terminal, eukaryotic,IPR006910:Rad21/Rec8-like protein, N-terminal,IPR011991:Winged helix-turn-helix DNA-binding domain,IPR023093:Rad21/Rec8-like protein, C-terminal,
ENSMUSG00000024002	B0V2V7	BRD4	Bromodomain containing 4 OS=Mus musculus GN=Brd4 PE=4 SV=1 - [B0V2V7_MOUSE]	340	442000	10.2777	1	1	2	416000	467000	224.725	1	2257.96	1	1	1	1	1	GO:0000083~regulation of transcription involved in G1/S transition of mitotic cell cycle,GO:0001833~inner cell mass cell proliferation,GO:0006351~transcription, DNA-templated,GO:0006355~regulation of transcription, DNA-templated,GO:0006468~protein phosphorylation,GO:0007059~chromosome segregation,GO:0010971~positive regulation of G2/M transition of mitotic cell cycle,GO:0016568~chromatin modifica…	GO:0000790~nuclear chromatin,GO:0000794~condensed nuclear chromosome,GO:0005634~nucleus,GO:0005694~chromosome,GO:0005730~nucleolus,GO:0008024~positive transcription elongation factor complex b,	GO:0003677~DNA binding,GO:0003682~chromatin binding,GO:0005515~protein binding,	IPR001487:Bromodomain,IPR018359:Bromodomain, conserved site,IPR027353:NET domain,
ENSMUSG00000025980	P63038	HSPD1	Isoform 2 of 60 kDa heat shock protein, mitochondrial OS=Mus musculus GN=Hspd1 - [CH60_MOUSE]	341	441000	6.26038	2	2	4	479000	402000	35.995	2	117.323	2	2	2	2	2	GO:0002236~detection of misfolded protein,GO:0002368~B cell cytokine production,GO:0002755~MyD88-dependent toll-like receptor signaling pathway,GO:0002842~positive regulation of T cell mediated immune response to tumor cell,GO:0006457~protein folding,GO:0006919~activation of cysteine-type endopeptidase activity involved in apoptotic process,GO:0006986~response to unfolded protein,GO:0008637~apopt…	GO:0005615~extracellular space,GO:0005737~cytoplasm,GO:0005739~mitochondrion,GO:0005743~mitochondrial inner membrane,GO:0005769~early endosome,GO:0005782~peroxisomal matrix,GO:0005791~rough endoplasmic reticulum,GO:0005794~Golgi apparatus,GO:0005829~cytosol,GO:0005886~plasma membrane,GO:0005905~coated pit,GO:0009986~cell surface,GO:0016020~membrane,GO:0019907~cyclin-dependent protein kinase activ…	GO:0000166~nucleotide binding,GO:0001530~lipopolysaccharide binding,GO:0002020~protease binding,GO:0002039~p53 binding,GO:0003725~double-stranded RNA binding,GO:0005524~ATP binding,GO:0031625~ubiquitin protein ligase binding,GO:0032403~protein complex binding,GO:0043559~insulin binding,GO:0044822~poly(A) RNA binding,GO:0046982~protein heterodimerization activity,GO:0051087~chaperone binding,GO:00…	IPR001844:Chaperonin Cpn60,IPR002423:Chaperonin Cpn60/TCP-1,IPR018370:Chaperonin Cpn60, conserved site,IPR027409:GroEL-like apical domain,IPR027413:GroEL-like equatorial domain,
ENSMUSG00000022945	D3YTP6	CHAF1B	Chromatin assembly factor 1 subunit B (Fragment) OS=Mus musculus GN=Chaf1b PE=4 SV=1 - [D3YTP6_MOUSE]	342	438000	10.104	1	1	2	516000	359000	280.652	1	1920.47	1	1	1	1	1	GO:0002230~positive regulation of defense response to virus by host,GO:0006260~DNA replication,GO:0006281~DNA repair,GO:0006334~nucleosome assembly,GO:0006335~DNA replication-dependent nucleosome assembly,GO:0006351~transcription, DNA-templated,GO:0006355~regulation of transcription, DNA-templated,GO:0006974~cellular response to DNA damage stimulus,GO:0007049~cell cycle,GO:0031497~chromatin assem…	GO:0000790~nuclear chromatin,GO:0005634~nucleus,GO:0005654~nucleoplasm,GO:0005829~cytosol,GO:0033186~CAF-1 complex,GO:0043234~protein complex,	GO:0005515~protein binding,GO:0042393~histone binding,	IPR001632:G-protein, beta subunit,IPR001680:WD40 repeat,IPR015943:WD40/YVTN repeat-like-containing domain,IPR017986:WD40-repeat-containing domain,IPR019775:WD40 repeat, conserved site,
ENSMUSG00000038773	B9EKS2	KDM3B	Jumonji domain containing 1B OS=Mus musculus GN=Kdm3b PE=2 SV=1 - [B9EKS2_MOUSE]	343	437000	10.6383	3	4	5	398000	476000	149.393	3	3038.36	1	4	4	1	1	GO:0006351~transcription, DNA-templated,GO:0006355~regulation of transcription, DNA-templated,GO:0016568~chromatin modification,GO:0055114~oxidation-reduction process,GO:0072718~response to cisplatin,	GO:0005634~nucleus,	GO:0000907~sulfonate dioxygenase activity,GO:0016209~antioxidant activity,GO:0016491~oxidoreductase activity,GO:0018602~2,4-dichlorophenoxyacetate alpha-ketoglutarate dioxygenase activity,GO:0019798~procollagen-proline dioxygenase activity,GO:0034792~hypophosphite dioxygenase activity,GO:0043734~DNA-N1-methyladenine dioxygenase activity,GO:0046872~metal ion binding,GO:0051213~dioxygenase activity…	IPR003347:JmjC domain,
ENSMUSG00000022387	E9Q412	BRD1	Protein Brd1 OS=Mus musculus GN=Brd1 PE=4 SV=1 - [E9Q412_MOUSE]	344	436000	10.6685	2	2	3	402000	470000	235.209	2	3019.84	1	2	2	1	1	GO:0043966~histone H3 acetylation,	GO:0005634~nucleus,GO:0005654~nucleoplasm,GO:0030425~dendrite,GO:0043204~perikaryon,GO:0070776~MOZ/MORF histone acetyltransferase complex,	GO:0042393~histone binding,	IPR000313:PWWP,IPR001487:Bromodomain,IPR001965:Zinc finger, PHD-type,IPR011011:Zinc finger, FYVE/PHD-type,IPR013083:Zinc finger, RING/FYVE/PHD-type,IPR018359:Bromodomain, conserved site,IPR019542:Enhancer of polycomb-like, N-terminal,IPR019786:Zinc finger, PHD-type, conserved site,IPR019787:Zinc finger, PHD-finger,
ENSMUSG00000073838	Q8BFR5	TUFM	Isoform 2 of Elongation factor Tu, mitochondrial OS=Mus musculus GN=Tufm - [EFTU_MOUSE]	345	436000	10.2378	2	2	3	519000	354000	335.065	1	2079.91	2	1	1	2	2	GO:0006412~translation,GO:0006414~translational elongation,GO:0070125~mitochondrial translational elongation,	GO:0005622~intracellular,GO:0005739~mitochondrion,GO:0005743~mitochondrial inner membrane,GO:0016020~membrane,GO:0042645~mitochondrial nucleoid,GO:0043209~myelin sheath,GO:0070062~extracellular exosome,	GO:0000166~nucleotide binding,GO:0003746~translation elongation factor activity,GO:0003924~GTPase activity,GO:0005525~GTP binding,GO:0044822~poly(A) RNA binding,	IPR000795:Elongation factor, GTP-binding domain,IPR004160:Translation elongation factor EFTu/EF1A, C-terminal,IPR004161:Translation elongation factor EFTu/EF1A, domain 2,IPR004541:Translation elongation factor EFTu/EF1A, bacterial/organelle,IPR009000:Translation elongation/initiation factor/Ribosomal, beta-barrel,IPR009001:Translation elongation factor EF1A/initiation factor IF2gamma, C-terminal,…
ENSMUSG00000038909	Q3TD41	MYST2	Putative uncharacterized protein OS=Mus musculus GN=Myst2 PE=2 SV=1 - [Q3TD41_MOUSE]	346	433000	9.37491	2	2	6	548000	317000	168.995	2	1158.88	4	1	2	2	4	NA	NA	NA	NA
ENSMUSG00000054611	H3BLD4	KDM2A	Lysine-specific demethylase 2A (Fragment) OS=Mus musculus GN=Kdm2a PE=4 SV=1 - [H3BLD4_MOUSE]	347	433000	10.453	1	1	2	347000	519000	184.139	1	2619.4	1	1	1	1	1	GO:0001701~in utero embryonic development,GO:0001843~neural tube closure,GO:0001947~heart looping,GO:0006303~double-strand break repair via nonhomologous end joining,GO:0006351~transcription, DNA-templated,GO:0006355~regulation of transcription, DNA-templated,GO:0010628~positive regulation of gene expression,GO:0010629~negative regulation of gene expression,GO:0016568~chromatin modification,GO:00…	GO:0000790~nuclear chromatin,GO:0005634~nucleus,GO:0005730~nucleolus,	GO:0003677~DNA binding,GO:0008270~zinc ion binding,GO:0016491~oxidoreductase activity,GO:0045322~unmethylated CpG binding,GO:0046872~metal ion binding,GO:0051213~dioxygenase activity,GO:0051864~histone demethylase activity (H3-K36 specific),	IPR001810:F-box domain, cyclin-like,IPR001965:Zinc finger, PHD-type,IPR002857:Zinc finger, CXXC-type,IPR003347:JmjC domain,IPR011011:Zinc finger, FYVE/PHD-type,IPR013083:Zinc finger, RING/FYVE/PHD-type,IPR019786:Zinc finger, PHD-type, conserved site,IPR019787:Zinc finger, PHD-finger,
ENSMUSG00000058006	A2ANY6	MDN1	Midasin OS=Mus musculus GN=Mdn1 PE=3 SV=1 - [A2ANY6_MOUSE]	348	431000	10.0674	7	7	11	383000	480000	187.647	5	1958.34	5	5	5	6	6		GO:0005634~nucleus,GO:0005730~nucleolus,GO:0005737~cytoplasm,GO:0016020~membrane,GO:0045111~intermediate filament cytoskeleton,		IPR002035:von Willebrand factor, type A,IPR003593:AAA+ ATPase domain,IPR011704:ATPase, dynein-related, AAA domain,IPR012099:Midasin,IPR027417:P-loop containing nucleoside triphosphate hydrolase,
ENSMUSG00000063445	Q8K2T1	NMRAL1	Isoform 3 of NmrA-like family domain-containing protein 1 OS=Mus musculus GN=Nmral1 - [NMRL1_MOUSE]	349	429000	10.4258	1	1	2	424000	435000	16.691	1	2734.35	1	1	1	1	1		GO:0005634~nucleus,GO:0005737~cytoplasm,		IPR008030:NmrA-like,IPR016040:NAD(P)-binding domain,
ENSMUSG00000026439	Q8BX09	RBBP5	Isoform 2 of Retinoblastoma-binding protein 5 OS=Mus musculus GN=Rbbp5 - [RBBP5_MOUSE]	350	422000	10.3338	2	2	4	375000	470000	218.832	2	2362.38	2	2	2	2	2	GO:0006351~transcription, DNA-templated,GO:0006355~regulation of transcription, DNA-templated,GO:0006974~cellular response to DNA damage stimulus,GO:0016568~chromatin modification,GO:0043627~response to estrogen,GO:0051568~histone H3-K4 methylation,	GO:0005634~nucleus,GO:0005730~nucleolus,GO:0035097~histone methyltransferase complex,GO:0048188~Set1C/COMPASS complex,GO:0071339~MLL1 complex,	GO:0005515~protein binding,GO:0035064~methylated histone binding,GO:0042800~histone methyltransferase activity (H3-K4 specific),GO:0044212~transcription regulatory region DNA binding,	IPR001680:WD40 repeat,IPR015943:WD40/YVTN repeat-like-containing domain,IPR017986:WD40-repeat-containing domain,
ENSMUSG00000026238	P26350	PTMA	Prothymosin alpha OS=Mus musculus GN=Ptma PE=1 SV=2 - [PTMA_MOUSE]	351	418000	5.93583	1	1	4	415000	421000	84.559	2	37.872	2	1	2	1	2	GO:0043486~histone exchange,	GO:0005634~nucleus,	GO:0042393~histone binding,	IPR004931:Prothymosin/parathymosin,
ENSMUSG00000006678	A2A4H0	POLA1	DNA polymerase OS=Mus musculus GN=Pola1 PE=3 SV=1 - [A2A4H0_MOUSE]	352	418000	10.7451	2	2	3	373000	464000	20.387	2	3412.23	1	2	2	1	1	GO:0006260~DNA replication,GO:0006269~DNA replication, synthesis of RNA primer,GO:0006270~DNA replication initiation,GO:0006271~DNA strand elongation involved in DNA replication,GO:0006272~leading strand elongation,GO:0006273~lagging strand elongation,GO:0006303~double-strand break repair via nonhomologous end joining,GO:0008283~cell proliferation,GO:0071897~DNA biosynthetic process,	GO:0000785~chromatin,GO:0005634~nucleus,GO:0005635~nuclear envelope,GO:0005654~nucleoplasm,GO:0005658~alpha DNA polymerase:primase complex,GO:0005730~nucleolus,GO:0005737~cytoplasm,GO:0016363~nuclear matrix,	GO:0000166~nucleotide binding,GO:0001882~nucleoside binding,GO:0003676~nucleic acid binding,GO:0003677~DNA binding,GO:0003682~chromatin binding,GO:0003690~double-stranded DNA binding,GO:0003887~DNA-directed DNA polymerase activity,GO:0003896~DNA primase activity,GO:0005515~protein binding,GO:0008408~3'-5' exonuclease activity,GO:0016740~transferase activity,GO:0016779~nucleotidyltransferase activ…	IPR006133:DNA-directed DNA polymerase, family B, exonuclease domain,IPR006134:DNA-directed DNA polymerase, family B, multifunctional domain,IPR006172:DNA-directed DNA polymerase, family B,IPR012337:Ribonuclease H-like domain,IPR015088:Zinc finger, DNA-directed DNA polymerase, family B, alpha,IPR017964:DNA-directed DNA polymerase, family B, conserved site,IPR023211:DNA polymerase, palm domain,IPR0…
ENSMUSG00000078619	Q99JR8	SMARCD2	Isoform 2 of SWI/SNF-related matrix-associated actin-dependent regulator of chromatin subfamily D member 2 OS=Mus musculus GN=Smarcd2 - [SMRD2_MOUSE]	353	417000	8.82643	2	3	6	519000	315000	123.308	2	784.619	2	3	3	3	3	GO:0006337~nucleosome disassembly,GO:0006338~chromatin remodeling,GO:0006351~transcription, DNA-templated,GO:0006355~regulation of transcription, DNA-templated,GO:0016568~chromatin modification,GO:0043044~ATP-dependent chromatin remodeling,	GO:0000790~nuclear chromatin,GO:0005634~nucleus,GO:0005654~nucleoplasm,GO:0016514~SWI/SNF complex,GO:0043234~protein complex,GO:0090544~BAF-type complex,	GO:0000978~RNA polymerase II core promoter proximal region sequence-specific DNA binding,GO:0000980~RNA polymerase II distal enhancer sequence-specific DNA binding,GO:0031492~nucleosomal DNA binding,	IPR003121:SWIB/MDM2 domain,
ENSMUSG00000042557	Q60520	SIN3A	Paired amphipathic helix protein Sin3a OS=Mus musculus GN=Sin3a PE=1 SV=3 - [SIN3A_MOUSE]	354	413000	10.3759	3	3	5	326000	500000	123.474	2	2534.19	3	2	2	3	3	GO:0000122~negative regulation of transcription from RNA polymerase II promoter,GO:0001701~in utero embryonic development,GO:0002218~activation of innate immune response,GO:0002230~positive regulation of defense response to virus by host,GO:0002244~hematopoietic progenitor cell differentiation,GO:0006260~DNA replication,GO:0006351~transcription, DNA-templated,GO:0006355~regulation of transcriptio…	GO:0000776~kinetochore,GO:0000785~chromatin,GO:0005634~nucleus,GO:0005654~nucleoplasm,GO:0005667~transcription factor complex,GO:0005737~cytoplasm,GO:0016580~Sin3 complex,GO:0017053~transcriptional repressor complex,GO:0043234~protein complex,GO:0045171~intercellular bridge,	GO:0000976~transcription regulatory region sequence-specific DNA binding,GO:0001102~RNA polymerase II activating transcription factor binding,GO:0001103~RNA polymerase II repressing transcription factor binding,GO:0001106~RNA polymerase II transcription corepressor activity,GO:0003677~DNA binding,GO:0003682~chromatin binding,GO:0003700~transcription factor activity, sequence-specific DNA binding,…	IPR003822:Paired amphipathic helix,IPR013194:Histone deacetylase interacting,
ENSMUSG00000005483	Q3TU79	DNAJB1	DnaJ (Hsp40) homolog, subfamily B, member 1 OS=Mus musculus GN=Dnajb1 PE=2 SV=1 - [Q3TU79_MOUSE]	355	411000	5.00045	2	2	5	268000	554000	3.061	3	60.959	2	2	3	2	2	GO:0006457~protein folding,GO:0032781~positive regulation of ATPase activity,GO:0051085~chaperone mediated protein folding requiring cofactor,GO:0070389~chaperone cofactor-dependent protein refolding,GO:0090084~negative regulation of inclusion body assembly,	GO:0005634~nucleus,GO:0005737~cytoplasm,GO:0005829~cytosol,GO:0070062~extracellular exosome,	GO:0001671~ATPase activator activity,GO:0030544~Hsp70 protein binding,GO:0051082~unfolded protein binding,GO:0051087~chaperone binding,GO:0051117~ATPase binding,	IPR001623:DnaJ domain,IPR002939:Chaperone DnaJ, C-terminal,IPR008971:HSP40/DnaJ peptide-binding,IPR018253:DnaJ domain, conserved site,
ENSMUSG00000041319	F6S2T7	THOC6	THO complex subunit 6 homolog (Fragment) OS=Mus musculus GN=Thoc6 PE=4 SV=1 - [F6S2T7_MOUSE]	356	411000	10.2644	1	1	2	347000	475000	188.607	1	2271.32	1	1	1	1	1	GO:0006397~mRNA processing,GO:0006406~mRNA export from nucleus,GO:0006810~transport,GO:0006915~apoptotic process,GO:0007275~multicellular organismal development,GO:0007417~central nervous system development,GO:0008380~RNA splicing,GO:0043066~negative regulation of apoptotic process,GO:0046784~viral mRNA export from host cell nucleus,GO:0051028~mRNA transport,	GO:0000346~transcription export complex,GO:0000347~THO complex,GO:0000445~THO complex part of transcription export complex,GO:0000784~nuclear chromosome, telomeric region,GO:0005634~nucleus,GO:0005654~nucleoplasm,	GO:0003723~RNA binding,GO:0005515~protein binding,	IPR001680:WD40 repeat,IPR015943:WD40/YVTN repeat-like-containing domain,IPR017986:WD40-repeat-containing domain,IPR019775:WD40 repeat, conserved site,
ENSMUSG00000032712	B2KFD2	2810474O19RIK	2810474O19Rik protein OS=Mus musculus GN=2810474O19Rik PE=2 SV=1 - [B2KFD2_MOUSE]	357	410000	9.71287	5	5	8	241000	579000	62.448	3	1615.95	5	3	3	5	5	NA	NA	NA	NA
ENSMUSG00000074643	B7ZCP7	CPNE1	Copine I (Fragment) OS=Mus musculus GN=Cpne1 PE=4 SV=1 - [B7ZCP7_MOUSE]	358	411000	10.3678	1	1	2	436000	385000	270.988	1	2371.8	1	1	1	1	1	GO:0006351~transcription, DNA-templated,GO:0006355~regulation of transcription, DNA-templated,GO:0006508~proteolysis,GO:0010629~negative regulation of gene expression,GO:0030154~cell differentiation,GO:0043122~regulation of I-kappaB kinase/NF-kappaB signaling,GO:0043392~negative regulation of DNA binding,GO:0045666~positive regulation of neuron differentiation,GO:0051897~positive regulation of pr…	GO:0005634~nucleus,GO:0005737~cytoplasm,GO:0005829~cytosol,GO:0005886~plasma membrane,GO:0016020~membrane,GO:0070062~extracellular exosome,	GO:0001786~phosphatidylserine binding,GO:0004175~endopeptidase activity,GO:0005509~calcium ion binding,GO:0005515~protein binding,GO:0042803~protein homodimerization activity,GO:0051059~NF-kappaB binding,	IPR000008:C2 calcium-dependent membrane targeting,IPR002035:von Willebrand factor, type A,IPR010734:Copine,
ENSMUSG00000028034	Q3TUE1	FUBP1	Far upstream element-binding protein 1 OS=Mus musculus GN=Fubp1 PE=2 SV=1 - [Q3TUE1_MOUSE]	359	406000	6.98631	5	5	11	349000	464000	248.492	3	5.091	3	5	6	4	5	GO:0006351~transcription, DNA-templated,GO:0006355~regulation of transcription, DNA-templated,GO:0006357~regulation of transcription from RNA polymerase II promoter,GO:0010628~positive regulation of gene expression,GO:0016049~cell growth,GO:0017145~stem cell division,GO:0071425~hematopoietic stem cell proliferation,	GO:0005634~nucleus,GO:0005654~nucleoplasm,	GO:0001205~transcriptional activator activity, RNA polymerase II distal enhancer sequence-specific binding,GO:0003676~nucleic acid binding,GO:0003677~DNA binding,GO:0003723~RNA binding,GO:0005515~protein binding,GO:0044822~poly(A) RNA binding,	IPR004087:K Homology domain,IPR004088:K Homology domain, type 1,IPR015096:Domain of unknown function DUF1897,
ENSMUSG00000024991	Q3UM46	EIF3A	Eukaryotic translation initiation factor 3 subunit A (Fragment) OS=Mus musculus GN=Eif3a PE=2 SV=1 - [Q3UM46_MOUSE]	360	403000	6.23162	2	2	4	281000	525000	140.932	1	9.36	1	2	2	2	2	GO:0001732~formation of cytoplasmic translation initiation complex,GO:0006412~translation,GO:0006413~translational initiation,GO:0070373~negative regulation of ERK1 and ERK2 cascade,	GO:0005634~nucleus,GO:0005730~nucleolus,GO:0005737~cytoplasm,GO:0005852~eukaryotic translation initiation factor 3 complex,GO:0005856~cytoskeleton,GO:0005874~microtubule,GO:0016020~membrane,GO:0071541~eukaryotic translation initiation factor 3 complex, eIF3m,	GO:0003743~translation initiation factor activity,GO:0005515~protein binding,GO:0030971~receptor tyrosine kinase binding,GO:0044822~poly(A) RNA binding,	IPR000717:Proteasome component (PCI) domain,IPR027512:Eukaryotic translation initiation factor 3 subunit A,
ENSMUSG00000024054	Q6P5D8	SMCHD1	Structural maintenance of chromosomes flexible hinge domain-containing protein 1 OS=Mus musculus GN=Smchd1 PE=2 SV=2 - [SMHD1_MOUSE]	361	400000	9.76752	3	3	5	448000	351000	329.938	3	1413.26	2	3	3	2	2	GO:0009048~dosage compensation by inactivation of X chromosome,GO:0051276~chromosome organization,GO:0060821~inactivation of X chromosome by DNA methylation,	GO:0000784~nuclear chromosome, telomeric region,GO:0001740~Barr body,GO:0005694~chromosome,	GO:0005524~ATP binding,	IPR003594:Histidine kinase-like ATPase, ATP-binding domain,IPR010935:SMCs flexible hinge,
ENSMUSG00000004661	F8WIN2	ARID3B	AT-rich interactive domain-containing protein 3B OS=Mus musculus GN=Arid3b PE=4 SV=1 - [F8WIN2_MOUSE]	362	399000	9.25728	3	3	5	438000	359000	184.722	2	1039.18	3	2	2	3	3	GO:0006351~transcription, DNA-templated,GO:0006355~regulation of transcription, DNA-templated,GO:0007275~multicellular organismal development,GO:0045944~positive regulation of transcription from RNA polymerase II promoter,	GO:0005634~nucleus,GO:0005654~nucleoplasm,	GO:0000978~RNA polymerase II core promoter proximal region sequence-specific DNA binding,GO:0000980~RNA polymerase II distal enhancer sequence-specific DNA binding,GO:0001077~transcriptional activator activity, RNA polymerase II core promoter proximal region sequence-specific binding,GO:0001205~transcriptional activator activity, RNA polymerase II distal enhancer sequence-specific binding,GO:0003…	IPR001606:ARID/BRIGHT DNA-binding domain,IPR023334:REKLES domain,
ENSMUSG00000028640	Q61312	TFAP2C	Transcription factor AP-2 gamma OS=Mus musculus GN=Tfap2c PE=1 SV=2 - [AP2C_MOUSE]	363	398000	8.2961	1	1	2	744000	51900	391.58	1	237.065	1	1	1	1	1	GO:0000122~negative regulation of transcription from RNA polymerase II promoter,GO:0001829~trophectodermal cell differentiation,GO:0001942~hair follicle development,GO:0003334~keratinocyte development,GO:0006351~transcription, DNA-templated,GO:0006355~regulation of transcription, DNA-templated,GO:0006357~regulation of transcription from RNA polymerase II promoter,GO:0006366~transcription from RNA…	GO:0005634~nucleus,GO:0005654~nucleoplasm,GO:0005739~mitochondrion,	GO:0000977~RNA polymerase II regulatory region sequence-specific DNA binding,GO:0000980~RNA polymerase II distal enhancer sequence-specific DNA binding,GO:0000981~RNA polymerase II transcription factor activity, sequence-specific DNA binding,GO:0001047~core promoter binding,GO:0001077~transcriptional activator activity, RNA polymerase II core promoter proximal region sequence-specific binding,GO:…	IPR004979:Transcription factor AP-2,IPR008123:Transcription factor AP-2 gamma,IPR013854:Transcription factor AP-2, C-terminal,
ENSMUSG00000024301	D3Z174	KIFC5B	Protein Kifc5b OS=Mus musculus GN=Kifc5b PE=3 SV=2 - [D3Z174_MOUSE]	364	398000	10.161	3	3	6	413000	384000	260.108	2	2029.66	3	3	3	3	3	GO:0007018~microtubule-based movement,	GO:0005871~kinesin complex,GO:0016020~membrane,	GO:0003777~microtubule motor activity,GO:0016887~ATPase activity,	IPR001752:Kinesin, motor domain,IPR019821:Kinesin, motor region, conserved site,IPR027417:P-loop containing nucleoside triphosphate hydrolase,
ENSMUSG00000026356	Q922B2	DARS	Aspartate--tRNA ligase, cytoplasmic OS=Mus musculus GN=Dars PE=2 SV=2 - [SYDC_MOUSE]	365	397000	4.93357	3	3	4	339000	455000	13.762	2	47.358	2	2	2	2	2	GO:0006412~translation,GO:0006418~tRNA aminoacylation for protein translation,GO:0006422~aspartyl-tRNA aminoacylation,	GO:0005737~cytoplasm,GO:0016020~membrane,GO:0070062~extracellular exosome,	GO:0000166~nucleotide binding,GO:0003676~nucleic acid binding,GO:0004812~aminoacyl-tRNA ligase activity,GO:0004815~aspartate-tRNA ligase activity,GO:0005524~ATP binding,GO:0016874~ligase activity,GO:0044822~poly(A) RNA binding,	IPR002312:Aspartyl/Asparaginyl-tRNA synthetase, class IIb,IPR004364:Aminoacyl-tRNA synthetase, class II (D/K/N),IPR004365:Nucleic acid binding, OB-fold, tRNA/helicase-type,IPR004523:Aspartyl-tRNA synthetases,IPR006195:Aminoacyl-tRNA synthetase, class II,IPR012340:Nucleic acid-binding, OB-fold,IPR018150:Aminoacyl-tRNA synthetase, class II (D/K/N)-like,
ENSMUSG00000021945	Q9CU65	ZMYM2	Zinc finger MYM-type protein 2 OS=Mus musculus GN=Zmym2 PE=2 SV=3 - [ZMYM2_MOUSE]	366	394000	9.87343	2	2	4	417000	372000	215.321	2	1660.66	2	2	2	2	2	GO:0006351~transcription, DNA-templated,GO:0006355~regulation of transcription, DNA-templated,	GO:0005634~nucleus,GO:0016605~PML body,	GO:0005515~protein binding,GO:0008270~zinc ion binding,GO:0031624~ubiquitin conjugating enzyme binding,GO:0046872~metal ion binding,	IPR010507:Zinc finger, MYM-type,IPR011017:TRASH domain,IPR021893:Protein of unknown function DUF3504,
ENSMUSG00000037692	Q6PAL7	AHDC1	AT-hook DNA-binding motif-containing protein 1 OS=Mus musculus GN=Ahdc1 PE=1 SV=1 - [AHDC1_MOUSE]	367	391000	9.92899	2	2	4	340000	442000	21.448	2	1928.19	2	1	2	2	2			GO:0003677~DNA binding,	IPR017956:AT hook, DNA-binding motif,
ENSMUSG00000030432	P41105	RPL28	60S ribosomal protein L28 OS=Mus musculus GN=Rpl28 PE=1 SV=2 - [RL28_MOUSE]	368	390000	10.1852	1	1	2	313000	467000	164.86	1	2163.6	1	1	1	1	1	GO:0006412~translation,GO:1903146~regulation of mitophagy,GO:1903955~positive regulation of protein targeting to mitochondrion,	GO:0005622~intracellular,GO:0005737~cytoplasm,GO:0005840~ribosome,GO:0016020~membrane,GO:0022625~cytosolic large ribosomal subunit,GO:0030425~dendrite,GO:0030529~ribonucleoprotein complex,GO:0036464~cytoplasmic ribonucleoprotein granule,GO:0044297~cell body,GO:0070062~extracellular exosome,	GO:0003735~structural constituent of ribosome,GO:0044822~poly(A) RNA binding,	IPR002672:Ribosomal protein L28e,
ENSMUSG00000043962	Q8BZN7	THRAP3	Thyroid hormone receptor associated protein 3 OS=Mus musculus GN=Thrap3 PE=2 SV=1 - [Q8BZN7_MOUSE]	369	388000	9.6828	2	2	3	440000	335000	202.823	1	1440.95	2	1	1	2	2	GO:0000381~regulation of alternative mRNA splicing, via spliceosome,GO:0000956~nuclear-transcribed mRNA catabolic process,GO:0006351~transcription, DNA-templated,GO:0006355~regulation of transcription, DNA-templated,GO:0006366~transcription from RNA polymerase II promoter,GO:0006367~transcription initiation from RNA polymerase II promoter,GO:0006397~mRNA processing,GO:0008380~RNA splicing,GO:0030…	GO:0005634~nucleus,GO:0005654~nucleoplasm,GO:0016592~mediator complex,GO:0016607~nuclear speck,GO:0035145~exon-exon junction complex,GO:0070062~extracellular exosome,	GO:0000166~nucleotide binding,GO:0001046~core promoter sequence-specific DNA binding,GO:0001104~RNA polymerase II transcription cofactor activity,GO:0003712~transcription cofactor activity,GO:0003713~transcription coactivator activity,GO:0004872~receptor activity,GO:0005515~protein binding,GO:0005524~ATP binding,GO:0044822~poly(A) RNA binding,GO:0046966~thyroid hormone receptor binding,GO:0051219…	IPR026667:Thyroid hormone receptor-associated protein 3,
ENSMUSG00000005198	P08775	POLR2A	DNA-directed RNA polymerase II subunit RPB1 OS=Mus musculus GN=Polr2a PE=1 SV=3 - [RPB1_MOUSE]	370	387000	9.75645	4	4	7	278000	496000	173.973	2	1555.89	3	3	3	4	4	GO:0006351~transcription, DNA-templated,GO:0006353~DNA-templated transcription, termination,GO:0006366~transcription from RNA polymerase II promoter,GO:0033120~positive regulation of RNA splicing,	GO:0000974~Prp19 complex,GO:0005634~nucleus,GO:0005654~nucleoplasm,GO:0005665~DNA-directed RNA polymerase II, core complex,GO:0005719~nuclear euchromatin,GO:0005730~nucleolus,	GO:0001047~core promoter binding,GO:0001055~RNA polymerase II activity,GO:0003677~DNA binding,GO:0003899~DNA-directed RNA polymerase activity,GO:0005515~protein binding,GO:0016740~transferase activity,GO:0016779~nucleotidyltransferase activity,GO:0031625~ubiquitin protein ligase binding,GO:0044822~poly(A) RNA binding,GO:0046872~metal ion binding,	IPR000684:RNA polymerase II, heptapeptide repeat, eukaryotic,IPR000722:RNA polymerase, alpha subunit,IPR006592:RNA polymerase, N-terminal,IPR007066:RNA polymerase Rpb1, domain 3,IPR007073:RNA polymerase Rpb1, domain 7,IPR007075:RNA polymerase Rpb1, domain 6,IPR007080:RNA polymerase Rpb1, domain 1,IPR007081:RNA polymerase Rpb1, domain 5,IPR007083:RNA polymerase Rpb1, domain 4,
ENSMUSG00000067288	G3UYV7	RPS28	40S ribosomal protein S28 (Fragment) OS=Mus musculus GN=Rps28 PE=4 SV=1 - [G3UYV7_MOUSE]	371	387000	9.95165	2	2	4	360000	414000	199.016	2	1781.49	2	2	2	2	2	GO:0006364~rRNA processing,GO:0006407~rRNA export from nucleus,GO:0006412~translation,GO:0042254~ribosome biogenesis,GO:0042274~ribosomal small subunit biogenesis,	GO:0005622~intracellular,GO:0005737~cytoplasm,GO:0005840~ribosome,GO:0015935~small ribosomal subunit,GO:0022627~cytosolic small ribosomal subunit,GO:0030529~ribonucleoprotein complex,GO:0070062~extracellular exosome,	GO:0003735~structural constituent of ribosome,GO:0044822~poly(A) RNA binding,	IPR000289:Ribosomal protein S28e,IPR012340:Nucleic acid-binding, OB-fold,
ENSMUSG00000023852	G3V014	CHD1	Chromodomain-helicase-DNA-binding protein 1 (Fragment) OS=Mus musculus GN=Chd1 PE=4 SV=1 - [G3V014_MOUSE]	372	378000	10.1962	1	1	2	308000	448000	189.065	1	2157.26	1	1	1	1	1	GO:0006338~chromatin remodeling,GO:0043923~positive regulation by host of viral transcription,	GO:0005634~nucleus,GO:0005737~cytoplasm,	GO:0035064~methylated histone binding,	IPR000330:SNF2-related,IPR000953:Chromo domain/shadow,IPR001650:Helicase, C-terminal,IPR014001:Helicase, superfamily 1/2, ATP-binding domain,IPR016197:Chromo domain-like,IPR023779:Chromo domain, conserved site,IPR023780:Chromo domain,IPR025260:Domain of unknown function DUF4208,IPR027417:P-loop containing nucleoside triphosphate hydrolase,
ENSMUSG00000029247	D3Z6P1	PAICS	Phosphoribosylaminoimidazole carboxylase (Fragment) OS=Mus musculus GN=Paics PE=3 SV=1 - [D3Z6P1_MOUSE]	373	379000	10.0824	2	2	3	359000	399000	23.105	2	2145.31	1	2	2	1	1	GO:0006164~purine nucleotide biosynthetic process,GO:0006189~'de novo' IMP biosynthetic process,GO:0008152~metabolic process,GO:0046084~adenine biosynthetic process,	GO:0005829~cytosol,GO:0016020~membrane,GO:0070062~extracellular exosome,	GO:0000166~nucleotide binding,GO:0003824~catalytic activity,GO:0004638~phosphoribosylaminoimidazole carboxylase activity,GO:0004639~phosphoribosylaminoimidazolesuccinocarboxamide synthase activity,GO:0005524~ATP binding,GO:0016829~lyase activity,GO:0016831~carboxy-lyase activity,GO:0016874~ligase activity,GO:0042802~identical protein binding,	IPR000031:N5-carboxyaminoimidazole ribonucleotide mutase PurE domain,IPR013816:ATP-grasp fold, subdomain 2,IPR018236:SAICAR synthetase, conserved site,
ENSMUSG00000021218	Q61598	GDI2	Isoform 2 of Rab GDP dissociation inhibitor beta OS=Mus musculus GN=Gdi2 - [GDIB_MOUSE]	374	379000	9.49566	2	2	5	325000	433000	144.178	2	1299.62	2	2	2	2	3	GO:0007264~small GTPase mediated signal transduction,GO:0015031~protein transport,GO:0050790~regulation of catalytic activity,GO:0055114~oxidation-reduction process,	GO:0005737~cytoplasm,GO:0005794~Golgi apparatus,GO:0005925~focal adhesion,GO:0016020~membrane,GO:0031982~vesicle,GO:0043209~myelin sheath,GO:0070062~extracellular exosome,	GO:0005093~Rab GDP-dissociation inhibitor activity,GO:0005096~GTPase activator activity,GO:0016491~oxidoreductase activity,GO:0031267~small GTPase binding,GO:0044822~poly(A) RNA binding,	IPR000806:Rab GDI protein,IPR018203:GDP dissociation inhibitor,IPR023753:Pyridine nucleotide-disulphide oxidoreductase, FAD/NAD(P)-binding domain,
ENSMUSG00000034349	E9Q2X6	SMC4	Structural maintenance of chromosomes protein OS=Mus musculus GN=Smc4 PE=3 SV=1 - [E9Q2X6_MOUSE]	375	386000	10.5745	6	6	8	386000	387000	224.864	4	2824.91	3	4	4	4	4	GO:0007049~cell cycle,GO:0007067~mitotic nuclear division,GO:0007076~mitotic chromosome condensation,GO:0010032~meiotic chromosome condensation,GO:0030261~chromosome condensation,GO:0045132~meiotic chromosome segregation,GO:0051276~chromosome organization,GO:0051301~cell division,GO:0051383~kinetochore organization,	GO:0000796~condensin complex,GO:0005634~nucleus,GO:0005654~nucleoplasm,GO:0005694~chromosome,GO:0005737~cytoplasm,	GO:0000166~nucleotide binding,GO:0005515~protein binding,GO:0005524~ATP binding,GO:0046982~protein heterodimerization activity,	IPR003395:RecF/RecN/SMC,IPR010935:SMCs flexible hinge,IPR024704:Structural maintenance of chromosomes protein,IPR027417:P-loop containing nucleoside triphosphate hydrolase,
ENSMUSG00000018293	Q5SX49	PFN1	Profilin OS=Mus musculus GN=Pfn1 PE=2 SV=1 - [Q5SX49_MOUSE]	376	377000	7.01555	1	1	6	324000	429000	43.368	3	215.407	3	1	3	1	3	GO:0001843~neural tube closure,GO:0006357~regulation of transcription from RNA polymerase II promoter,GO:0008064~regulation of actin polymerization or depolymerization,GO:0010634~positive regulation of epithelial cell migration,GO:0030036~actin cytoskeleton organization,GO:0030837~negative regulation of actin filament polymerization,GO:0030838~positive regulation of actin filament polymerization,…	GO:0005634~nucleus,GO:0005737~cytoplasm,GO:0005856~cytoskeleton,GO:0005925~focal adhesion,GO:0005938~cell cortex,GO:0016020~membrane,GO:0043005~neuron projection,GO:0045202~synapse,GO:0070062~extracellular exosome,GO:0072562~blood microparticle,	GO:0000774~adenyl-nucleotide exchange factor activity,GO:0003779~actin binding,GO:0003785~actin monomer binding,GO:0005102~receptor binding,GO:0005515~protein binding,GO:0005546~phosphatidylinositol-4,5-bisphosphate binding,GO:0017048~Rho GTPase binding,GO:0044822~poly(A) RNA binding,GO:0070064~proline-rich region binding,	IPR005454:Profilin, chordates,IPR005455:Profilin,IPR027310:Profilin conserved site,
ENSMUSG00000026728	E9PZV5	VIM	Vimentin OS=Mus musculus GN=Vim PE=3 SV=1 - [E9PZV5_MOUSE]	377	374000	2.46963	5	5	10	276000	471000	4.935	5	6.143	3	5	6	3	4	GO:0010628~positive regulation of gene expression,GO:0010977~negative regulation of neuron projection development,GO:0014002~astrocyte development,GO:0045103~intermediate filament-based process,GO:0045109~intermediate filament organization,GO:0050770~regulation of axonogenesis,GO:0060020~Bergmann glial cell differentiation,GO:0060252~positive regulation of glial cell proliferation,GO:0060395~SMAD…	GO:0005737~cytoplasm,GO:0005777~peroxisome,GO:0005829~cytosol,GO:0005856~cytoskeleton,GO:0005882~intermediate filament,GO:0005886~plasma membrane,GO:0005925~focal adhesion,GO:0030424~axon,GO:0031252~cell leading edge,GO:0042995~cell projection,GO:0043005~neuron projection,GO:0044297~cell body,GO:0045098~type III intermediate filament,GO:0045111~intermediate filament cytoskeleton,GO:0048471~perinu…	GO:0001948~glycoprotein binding,GO:0003725~double-stranded RNA binding,GO:0005198~structural molecule activity,GO:0005200~structural constituent of cytoskeleton,GO:0005212~structural constituent of eye lens,GO:0005515~protein binding,GO:0008022~protein C-terminus binding,GO:0019900~kinase binding,GO:0019901~protein kinase binding,GO:0042802~identical protein binding,GO:0051721~protein phosphatase…	IPR001664:Intermediate filament protein,IPR006821:Intermediate filament head, DNA-binding domain,IPR018039:Intermediate filament protein, conserved site,
ENSMUSG00000028577	P27612	PLAA	Phospholipase A-2-activating protein OS=Mus musculus GN=Plaa PE=2 SV=4 - [PLAP_MOUSE]	378	375000	7.45546	4	4	8	363000	388000	136.958	3	214.074	4	3	3	4	5	GO:0006954~inflammatory response,	GO:0070062~extracellular exosome,	GO:0005515~protein binding,GO:0016005~phospholipase A2 activator activity,	IPR001680:WD40 repeat,IPR013535:PUL,IPR015155:PLAA family ubiquitin binding, PFU,IPR015943:WD40/YVTN repeat-like-containing domain,IPR017986:WD40-repeat-containing domain,
ENSMUSG00000016619	Q9JIH2	NUP50	Nuclear pore complex protein Nup50 OS=Mus musculus GN=Nup50 PE=1 SV=3 - [NUP50_MOUSE]	379	370000	9.84652	1	1	2	373000	366000	201.47	1	1639.85	1	1	1	1	1	GO:0001841~neural tube formation,	GO:0005643~nuclear pore,GO:0005654~nucleoplasm,GO:0005737~cytoplasm,GO:0030529~ribonucleoprotein complex,GO:0031965~nuclear membrane,	GO:0005515~protein binding,	IPR000156:Ran binding domain,IPR011993:Pleckstrin homology-like domain,IPR015007:Nuclear pore complex, NUP2/50/61,
ENSMUSG00000022771	Q9D787	PPIL2	Peptidyl-prolyl cis-trans isomerase-like 2 OS=Mus musculus GN=Ppil2 PE=2 SV=2 - [PPIL2_MOUSE]	380	366000	8.3972	4	4	5	700000	33100	528.932	3	145.345	2	3	3	2	2	GO:0000209~protein polyubiquitination,GO:0000413~protein peptidyl-prolyl isomerization,GO:0006457~protein folding,GO:0016567~protein ubiquitination,GO:0072659~protein localization to plasma membrane,	GO:0005634~nucleus,GO:0005654~nucleoplasm,GO:0005737~cytoplasm,GO:0005886~plasma membrane,	GO:0003755~peptidyl-prolyl cis-trans isomerase activity,GO:0004842~ubiquitin-protein transferase activity,GO:0008766~UDP-N-acetylmuramoylalanyl-D-glutamyl-2,6-diaminopimelate-D-alanyl-D-alanine ligase activity,GO:0016853~isomerase activity,GO:0016874~ligase activity,GO:0018169~ribosomal S6-glutamic acid ligase activity,GO:0034450~ubiquitin-ubiquitin ligase activity,GO:0043773~coenzyme F420-0 gamm…	IPR002130:Cyclophilin-like peptidyl-prolyl cis-trans isomerase domain,IPR003613:U box domain,IPR013083:Zinc finger, RING/FYVE/PHD-type,IPR020892:Cyclophilin-type peptidyl-prolyl cis-trans isomerase, conserved site,IPR024936:Cyclophilin-type peptidyl-prolyl cis-trans isomerase,
ENSMUSG00000034673	G3UXL9	PBX2	Pre-B-cell leukemia transcription factor 2 (Fragment) OS=Mus musculus GN=Pbx2 PE=4 SV=1 - [G3UXL9_MOUSE]	381	369000	9.69653	1	1	2	364000	373000	161.209	1	1498.29	1	1	1	1	1	GO:0006351~transcription, DNA-templated,GO:0006355~regulation of transcription, DNA-templated,GO:0009954~proximal/distal pattern formation,GO:0030326~embryonic limb morphogenesis,GO:0045944~positive regulation of transcription from RNA polymerase II promoter,	GO:0005634~nucleus,GO:0005667~transcription factor complex,	GO:0003677~DNA binding,GO:0003682~chromatin binding,GO:0003700~transcription factor activity, sequence-specific DNA binding,GO:0005515~protein binding,GO:0008134~transcription factor binding,GO:0043565~sequence-specific DNA binding,	IPR001356:Homeodomain,IPR005542:PBX,IPR009057:Homeodomain-like,IPR017970:Homeobox, conserved site,
ENSMUSG00000022234	E0CZA1	CCT5	T-complex protein 1 subunit epsilon (Fragment) OS=Mus musculus GN=Cct5 PE=3 SV=1 - [E0CZA1_MOUSE]	382	369000	7.7281	2	2	3	490000	248000	334.006	1	90.048	2	1	1	2	2	GO:0006457~protein folding,GO:0007339~binding of sperm to zona pellucida,GO:0032212~positive regulation of telomere maintenance via telomerase,GO:0050821~protein stabilization,GO:1901998~toxin transport,	GO:0002199~zona pellucida receptor complex,GO:0005730~nucleolus,GO:0005737~cytoplasm,GO:0005813~centrosome,GO:0005832~chaperonin-containing T-complex,GO:0005856~cytoskeleton,GO:0005874~microtubule,GO:0043209~myelin sheath,GO:0044297~cell body,GO:0070062~extracellular exosome,	GO:0000166~nucleotide binding,GO:0005515~protein binding,GO:0005524~ATP binding,GO:0031681~G-protein beta-subunit binding,GO:0048487~beta-tubulin binding,GO:0051082~unfolded protein binding,	IPR002194:Chaperonin TCP-1, conserved site,IPR002423:Chaperonin Cpn60/TCP-1,IPR012718:T-complex protein 1, epsilon subunit,IPR017998:Chaperone tailless complex polypeptide 1 (TCP-1),IPR027409:GroEL-like apical domain,IPR027410:TCP-1-like chaperonin intermediate domain,IPR027413:GroEL-like equatorial domain,
ENSMUSG00000024539	D3Z6W2	PTPN2	Tyrosine-protein phosphatase non-receptor type 2 OS=Mus musculus GN=Ptpn2 PE=4 SV=1 - [D3Z6W2_MOUSE]	383	353000	7.22249	2	2	3	311000	395000	140.276	1	158.411	2	1	1	2	2	GO:0006470~protein dephosphorylation,GO:0008285~negative regulation of cell proliferation,GO:0008286~insulin receptor signaling pathway,GO:0010804~negative regulation of tumor necrosis factor-mediated signaling pathway,GO:0010888~negative regulation of lipid storage,GO:0016311~dephosphorylation,GO:0030183~B cell differentiation,GO:0030217~T cell differentiation,GO:0030218~erythrocyte differentiat…	GO:0005634~nucleus,GO:0005737~cytoplasm,GO:0005783~endoplasmic reticulum,GO:0005793~endoplasmic reticulum-Golgi intermediate compartment,GO:0005886~plasma membrane,GO:0016020~membrane,	GO:0004721~phosphoprotein phosphatase activity,GO:0004725~protein tyrosine phosphatase activity,GO:0004726~non-membrane spanning protein tyrosine phosphatase activity,GO:0005178~integrin binding,GO:0005515~protein binding,GO:0016787~hydrolase activity,GO:0016791~phosphatase activity,GO:0019901~protein kinase binding,GO:0019905~syntaxin binding,GO:0030971~receptor tyrosine kinase binding,	IPR000242:Protein-tyrosine phosphatase, receptor/non-receptor type,IPR000387:Protein-tyrosine/Dual specificity phosphatase,IPR012265:Protein-tyrosine phosphatase, non-receptor type-1/2,IPR016130:Protein-tyrosine phosphatase, active site,
ENSMUSG00000040013	Q91XW8	FKBP6	Isoform 2 of Peptidyl-prolyl cis-trans isomerase FKBP6 OS=Mus musculus GN=Fkbp6 - [FKBP6_MOUSE]	384	355000	9.88879	1	1	2	318000	393000	146.553	1	1749.51	1	1	1	1	1	GO:0006457~protein folding,GO:0007126~meiotic nuclear division,GO:0007283~spermatogenesis,GO:0018208~peptidyl-proline modification,GO:0030154~cell differentiation,GO:0031047~gene silencing by RNA,GO:0034587~piRNA metabolic process,GO:0043046~DNA methylation involved in gamete generation,GO:0051321~meiotic cell cycle,GO:0061077~chaperone-mediated protein folding,	GO:0000795~synaptonemal complex,GO:0005634~nucleus,GO:0005694~chromosome,GO:0005737~cytoplasm,GO:0005789~endoplasmic reticulum membrane,GO:0005829~cytosol,GO:0016020~membrane,	GO:0003755~peptidyl-prolyl cis-trans isomerase activity,GO:0005528~FK506 binding,GO:0051879~Hsp90 protein binding,	IPR001179:Peptidyl-prolyl cis-trans isomerase, FKBP-type, domain,IPR011990:Tetratricopeptide-like helical,IPR013026:Tetratricopeptide repeat-containing domain,IPR013105:Tetratricopeptide TPR2,IPR023566:Peptidyl-prolyl cis-trans isomerase, FKBP-type,
ENSMUSG00000062270	P60762	MORF4L1	Isoform 2 of Mortality factor 4-like protein 1 OS=Mus musculus GN=Morf4l1 - [MO4L1_MOUSE]	385	356000	10.1376	1	1	3	203000	510000	72.291	2	2180.68	1	1	2	1	1	GO:0000724~double-strand break repair via homologous recombination,GO:0006281~DNA repair,GO:0006310~DNA recombination,GO:0006338~chromatin remodeling,GO:0006342~chromatin silencing,GO:0006351~transcription, DNA-templated,GO:0006355~regulation of transcription, DNA-templated,GO:0006974~cellular response to DNA damage stimulus,GO:0008283~cell proliferation,GO:0016568~chromatin modification,GO:00165…	GO:0005634~nucleus,GO:0005654~nucleoplasm,GO:0016580~Sin3 complex,GO:0035267~NuA4 histone acetyltransferase complex,	GO:0003682~chromatin binding,GO:0005515~protein binding,GO:0047485~protein N-terminus binding,	IPR000953:Chromo domain/shadow,IPR008676:MRG,IPR016197:Chromo domain-like,IPR025995:RNA binding activity-knot of a chromodomain,IPR026541:MRG domain,
ENSMUSG00000060373	Q9Z204	HNRNPC	Isoform C1 of Heterogeneous nuclear ribonucleoproteins C1/C2 OS=Mus musculus GN=Hnrnpc - [HNRPC_MOUSE]	386	362000	9.60291	3	3	5	406000	318000	203.647	2	1351.58	3	2	2	3	3	GO:0000398~mRNA splicing, via spliceosome,GO:0001649~osteoblast differentiation,GO:0006397~mRNA processing,GO:0008380~RNA splicing,GO:0032211~negative regulation of telomere maintenance via telomerase,GO:0043044~ATP-dependent chromatin remodeling,GO:0043086~negative regulation of catalytic activity,GO:0070935~3'-UTR-mediated mRNA stabilization,GO:0090367~negative regulation of mRNA modification,	GO:0000790~nuclear chromatin,GO:0005634~nucleus,GO:0005654~nucleoplasm,GO:0005681~spliceosomal complex,GO:0005697~telomerase holoenzyme complex,GO:0005829~cytosol,GO:0016020~membrane,GO:0030529~ribonucleoprotein complex,GO:0043234~protein complex,GO:0045120~pronucleus,GO:0070062~extracellular exosome,GO:0071013~catalytic step 2 spliceosome,GO:1990826~nucleoplasmic periphery of the nuclear pore co…	GO:0000166~nucleotide binding,GO:0000978~RNA polymerase II core promoter proximal region sequence-specific DNA binding,GO:0000980~RNA polymerase II distal enhancer sequence-specific DNA binding,GO:0003676~nucleic acid binding,GO:0003723~RNA binding,GO:0003729~mRNA binding,GO:0003730~mRNA 3'-UTR binding,GO:0004857~enzyme inhibitor activity,GO:0008266~poly(U) RNA binding,GO:0019904~protein domain s…	IPR000504:RNA recognition motif domain,IPR012677:Nucleotide-binding, alpha-beta plait,IPR017347:Heterogeneous nuclear ribonucleoprotein C, Raly,
ENSMUSG00000032113	G3UYB1	CHEK1	Serine/threonine-protein kinase Chk1 OS=Mus musculus GN=Chek1 PE=4 SV=1 - [G3UYB1_MOUSE]	387	341000	9.65715	4	4	5	373000	309000	216.049	2	1398.76	2	3	3	2	2	GO:0000077~DNA damage checkpoint,GO:0000086~G2/M transition of mitotic cell cycle,GO:0006281~DNA repair,GO:0006468~protein phosphorylation,GO:0006974~cellular response to DNA damage stimulus,GO:0006975~DNA damage induced protein phosphorylation,GO:0007049~cell cycle,GO:0010468~regulation of gene expression,GO:0010569~regulation of double-strand break repair via homologous recombination,GO:0010767…	GO:0000781~chromosome, telomeric region,GO:0000785~chromatin,GO:0000794~condensed nuclear chromosome,GO:0005615~extracellular space,GO:0005634~nucleus,GO:0005654~nucleoplasm,GO:0005657~replication fork,GO:0005737~cytoplasm,GO:0005813~centrosome,GO:0005856~cytoskeleton,GO:0043231~intracellular membrane-bounded organelle,	GO:0000166~nucleotide binding,GO:0004672~protein kinase activity,GO:0004674~protein serine/threonine kinase activity,GO:0005515~protein binding,GO:0005524~ATP binding,GO:0016301~kinase activity,GO:0016740~transferase activity,GO:0035402~histone kinase activity (H3-T11 specific),	IPR000719:Protein kinase, catalytic domain,IPR002290:Serine/threonine- / dual specificity protein kinase, catalytic domain,IPR008271:Serine/threonine-protein kinase, active site,IPR011009:Protein kinase-like domain,IPR017441:Protein kinase, ATP binding site,
ENSMUSG00000033732	F8WHW1	SF3B3	Splicing factor 3B subunit 3 OS=Mus musculus GN=Sf3b3 PE=4 SV=1 - [F8WHW1_MOUSE]	388	347000	5.95444	1	1	2	299000	394000	119.969	1	4.052	1	1	1	1	1	GO:0000398~mRNA splicing, via spliceosome,GO:0006397~mRNA processing,GO:0008380~RNA splicing,GO:0042177~negative regulation of protein catabolic process,	GO:0005634~nucleus,GO:0005681~spliceosomal complex,GO:0005689~U12-type spliceosomal complex,GO:0005730~nucleolus,GO:0071013~catalytic step 2 spliceosome,	GO:0003676~nucleic acid binding,GO:0003723~RNA binding,	IPR004871:Cleavage/polyadenylation specificity factor, A subunit, C-terminal,IPR017986:WD40-repeat-containing domain,
ENSMUSG00000041718	Q9D8C3	ALG13	UDP-N-acetylglucosamine transferase subunit ALG13 homolog OS=Mus musculus GN=Alg13 PE=2 SV=2 - [ALG13_MOUSE]	389	349000	9.4582	2	2	5	337000	362000	159.75	3	1247.05	2	2	3	2	2	GO:0006508~proteolysis,GO:0008152~metabolic process,	GO:0005783~endoplasmic reticulum,	GO:0003824~catalytic activity,GO:0004577~N-acetylglucosaminyldiphosphodolichol N-acetylglucosaminyltransferase activity,GO:0008233~peptidase activity,GO:0008234~cysteine-type peptidase activity,GO:0016740~transferase activity,GO:0016757~transferase activity, transferring glycosyl groups,GO:0016758~transferase activity, transferring hexosyl groups,GO:0016787~hydrolase activity,GO:0036459~ubiquitin…	IPR002999:Tudor domain,IPR003323:Ovarian tumour, otubain,IPR007235:Glycosyl transferase, family 28, C-terminal,
ENSMUSG00000036180	Q8CHY6	GATAD2A	Transcriptional repressor p66 alpha OS=Mus musculus GN=Gatad2a PE=1 SV=2 - [P66A_MOUSE]	390	333000	8.40727	4	4	6	99700	567000	43.083	2	635.92	3	2	2	4	4	GO:0000122~negative regulation of transcription from RNA polymerase II promoter,GO:0001568~blood vessel development,GO:0001701~in utero embryonic development,GO:0001842~neural fold formation,GO:0006306~DNA methylation,GO:0006351~transcription, DNA-templated,GO:0006355~regulation of transcription, DNA-templated,GO:0010172~embryonic body morphogenesis,GO:0012501~programmed cell death,GO:0021506~ant…	GO:0005634~nucleus,GO:0005654~nucleoplasm,GO:0016581~NuRD complex,	GO:0000977~RNA polymerase II regulatory region sequence-specific DNA binding,GO:0030674~protein binding, bridging,GO:0046872~metal ion binding,
ENSMUSG00000007812	Q9CZP3	ZFP655	Protein Zfp655 OS=Mus musculus GN=Zfp655 PE=2 SV=1 - [Q9CZP3_MOUSE]	391	335000	10.2697	4	4	4	237000	433000	147.374	2	2321.66	2	2	2	2	2	GO:0006355~regulation of transcription, DNA-templated,GO:2000134~negative regulation of G1/S transition of mitotic cell cycle,	GO:0005634~nucleus,GO:0005730~nucleolus,GO:0005737~cytoplasm,	GO:0003700~transcription factor activity, sequence-specific DNA binding,	IPR001909:Krueppel-associated box,IPR007087:Zinc finger, C2H2,IPR013087:Zinc finger C2H2-type/integrase DNA-binding domain,IPR015880:Zinc finger, C2H2-like,IPR026613:KRAB domain C2H2 zinc finger family,
ENSMUSG00000003660	Q6P4T2	SNRNP200	Activating signal cointegrator 1 complex subunit 3-like 1 OS=Mus musculus GN=Snrnp200 PE=2 SV=1 - [Q6P4T2_MOUSE]	392	322000	8.92496	6	6	9	383000	261000	57.529	4	914.568	3	5	5	4	4	GO:0000398~mRNA splicing, via spliceosome,GO:0001649~osteoblast differentiation,GO:0006397~mRNA processing,GO:0008380~RNA splicing,	GO:0005634~nucleus,GO:0005654~nucleoplasm,GO:0005681~spliceosomal complex,GO:0005682~U5 snRNP,GO:0016020~membrane,GO:0030529~ribonucleoprotein complex,GO:0071013~catalytic step 2 spliceosome,	GO:0000166~nucleotide binding,GO:0003676~nucleic acid binding,GO:0004004~ATP-dependent RNA helicase activity,GO:0004386~helicase activity,GO:0005524~ATP binding,GO:0008026~ATP-dependent helicase activity,GO:0016787~hydrolase activity,GO:0042802~identical protein binding,GO:0044822~poly(A) RNA binding,	IPR000008:C2 calcium-dependent membrane targeting,IPR001650:Helicase, C-terminal,IPR003593:AAA+ ATPase domain,IPR004179:Sec63 domain,IPR011545:DNA/RNA helicase, DEAD/DEAH box type, N-terminal,IPR011991:Winged helix-turn-helix DNA-binding domain,IPR014001:Helicase, superfamily 1/2, ATP-binding domain,IPR014756:Immunoglobulin E-set,IPR027417:P-loop containing nucleoside triphosphate hydrolase,
ENSMUSG00000028312	Q8CG48	SMC2	Structural maintenance of chromosomes protein 2 OS=Mus musculus GN=Smc2 PE=1 SV=2 - [SMC2_MOUSE]	393	329000	9.87878	4	4	7	255000	404000	89.888	4	1793.06	2	4	4	2	3	GO:0007049~cell cycle,GO:0007067~mitotic nuclear division,GO:0007076~mitotic chromosome condensation,GO:0010032~meiotic chromosome condensation,GO:0030261~chromosome condensation,GO:0045132~meiotic chromosome segregation,GO:0051276~chromosome organization,GO:0051301~cell division,GO:0051383~kinetochore organization,	GO:0000228~nuclear chromosome,GO:0000793~condensed chromosome,GO:0000796~condensin complex,GO:0005634~nucleus,GO:0005694~chromosome,GO:0005730~nucleolus,GO:0005737~cytoplasm,GO:0070062~extracellular exosome,	GO:0000166~nucleotide binding,GO:0005515~protein binding,GO:0005524~ATP binding,GO:0046982~protein heterodimerization activity,	IPR003395:RecF/RecN/SMC,IPR010935:SMCs flexible hinge,IPR024704:Structural maintenance of chromosomes protein,IPR027120:Structural maintenance of chromosomes Smc2,IPR027417:P-loop containing nucleoside triphosphate hydrolase,
ENSMUSG00000014956	P62141	PPP1CB	Serine/threonine-protein phosphatase PP1-beta catalytic subunit OS=Mus musculus GN=Ppp1cb PE=1 SV=3 - [PP1B_MOUSE]	394	311000	8.8818	2	2	4	310000	312000	92.039	2	851.411	2	2	2	2	2	GO:0005975~carbohydrate metabolic process,GO:0005977~glycogen metabolic process,GO:0005979~regulation of glycogen biosynthetic process,GO:0005981~regulation of glycogen catabolic process,GO:0006470~protein dephosphorylation,GO:0007049~cell cycle,GO:0030155~regulation of cell adhesion,GO:0032922~circadian regulation of gene expression,GO:0042752~regulation of circadian rhythm,GO:0043153~entrainmen…	GO:0000164~protein phosphatase type 1 complex,GO:0000784~nuclear chromosome, telomeric region,GO:0005634~nucleus,GO:0005737~cytoplasm,GO:0005925~focal adhesion,GO:0042587~glycogen granule,GO:0070062~extracellular exosome,GO:0070688~MLL5-L complex,GO:0072357~PTW/PP1 phosphatase complex,	GO:0004721~phosphoprotein phosphatase activity,GO:0004722~protein serine/threonine phosphatase activity,GO:0005515~protein binding,GO:0016787~hydrolase activity,GO:0016791~phosphatase activity,GO:0019901~protein kinase binding,GO:0046872~metal ion binding,GO:0050115~myosin-light-chain-phosphatase activity,	IPR004843:Metallophosphoesterase domain,IPR006186:Serine/threonine-specific protein phosphatase/bis(5-nucleosyl)-tetraphosphatase,
ENSMUSG00000049354	B1AR85	DCAF7	WD repeat domain 68 OS=Mus musculus GN=Dcaf7 PE=4 SV=1 - [B1AR85_MOUSE]	395	312000	9.62236	2	2	4	316000	308000	171.828	2	1404.51	2	2	2	2	2	GO:0007275~multicellular organismal development,	GO:0005634~nucleus,GO:0005654~nucleoplasm,GO:0005737~cytoplasm,GO:0016363~nuclear matrix,GO:0043234~protein complex,GO:0080008~Cul4-RING E3 ubiquitin ligase complex,		IPR001680:WD40 repeat,IPR015943:WD40/YVTN repeat-like-containing domain,IPR017986:WD40-repeat-containing domain,IPR019775:WD40 repeat, conserved site,
ENSMUSG00000033970	Q3TKD1	RFC3	MCG17786, isoform CRA_a OS=Mus musculus GN=Rfc3 PE=2 SV=1 - [Q3TKD1_MOUSE]	396	317000	9.65156	2	2	5	207000	428000	41.3	2	1567.27	2	1	2	2	3	GO:0006260~DNA replication,GO:0006261~DNA-dependent DNA replication,	GO:0005634~nucleus,GO:0005663~DNA replication factor C complex,	GO:0003677~DNA binding,GO:0003689~DNA clamp loader activity,GO:0016887~ATPase activity,	IPR003593:AAA+ ATPase domain,IPR008921:DNA polymerase III, clamp loader complex, gamma/delta/delta subunit, C-terminal,IPR013748:Replication factor C, C-terminal domain,IPR027417:P-loop containing nucleoside triphosphate hydrolase,
ENSMUSG00000015176	E9PVC9	NOLC1	Protein Nolc1 OS=Mus musculus GN=Nolc1 PE=4 SV=1 - [E9PVC9_MOUSE]	397	322000	9.89718	1	1	2	306000	337000	11.975	1	1895.15	1	1	1	1	1	GO:0007000~nucleolus organization,	GO:0005654~nucleoplasm,GO:0005730~nucleolus,GO:0015030~Cajal body,GO:0030532~small nuclear ribonucleoprotein complex,	GO:0005515~protein binding,	IPR006594:LisH dimerisation motif,IPR007718:SRP40, C-terminal,
ENSMUSG00000015748	Q922U1	PRPF3	U4/U6 small nuclear ribonucleoprotein Prp3 OS=Mus musculus GN=Prpf3 PE=1 SV=1 - [PRPF3_MOUSE]	398	306000	8.99682	5	5	6	361000	251000	254.65	3	767.098	3	3	3	3	3	GO:0000244~spliceosomal tri-snRNP complex assembly,GO:0000398~mRNA splicing, via spliceosome,GO:0006397~mRNA processing,GO:0008380~RNA splicing,	GO:0005634~nucleus,GO:0005654~nucleoplasm,GO:0005681~spliceosomal complex,GO:0005737~cytoplasm,GO:0015030~Cajal body,GO:0043234~protein complex,GO:0046540~U4/U6 x U5 tri-snRNP complex,	GO:0042802~identical protein binding,GO:0044822~poly(A) RNA binding,	IPR002483:PWI domain,IPR010541:Domain of unknown function DUF1115,IPR013881:Pre-mRNA-splicing factor 3,IPR027104:U4/U6 small nuclear ribonucleoprotein Prp3,
ENSMUSG00000002455	Q91YR7	PRPF6	Pre-mRNA-processing factor 6 OS=Mus musculus GN=Prpf6 PE=2 SV=1 - [PRP6_MOUSE]	399	309000	7.57743	3	3	4	184000	435000	241.326	1	140.675	2	2	2	2	2	GO:0000244~spliceosomal tri-snRNP complex assembly,GO:0000398~mRNA splicing, via spliceosome,GO:0006396~RNA processing,GO:0006397~mRNA processing,GO:0006403~RNA localization,GO:0008380~RNA splicing,GO:0045944~positive regulation of transcription from RNA polymerase II promoter,	GO:0005622~intracellular,GO:0005634~nucleus,GO:0005654~nucleoplasm,GO:0005681~spliceosomal complex,GO:0005682~U5 snRNP,GO:0016020~membrane,GO:0046540~U4/U6 x U5 tri-snRNP complex,GO:0071013~catalytic step 2 spliceosome,	GO:0003713~transcription coactivator activity,GO:0003723~RNA binding,GO:0043021~ribonucleoprotein complex binding,GO:0044822~poly(A) RNA binding,GO:0050681~androgen receptor binding,	IPR003107:RNA-processing protein, HAT helix,IPR010491:PRP1 splicing factor, N-terminal,IPR011990:Tetratricopeptide-like helical,IPR013026:Tetratricopeptide repeat-containing domain,
ENSMUSG00000019808	Q6P6J0	ADAT2	tRNA-specific adenosine deaminase 2 OS=Mus musculus GN=Adat2 PE=2 SV=1 - [ADAT2_MOUSE]	400	311000	10.1358	1	1	2	298000	324000	200.666	1	2049.44	1	1	1	1	1	GO:0002100~tRNA wobble adenosine to inosine editing,GO:0006400~tRNA modification,GO:0008033~tRNA processing,	GO:0052718~tRNA-specific adenosine-34 deaminase complex,	GO:0003824~catalytic activity,GO:0003933~GTP cyclohydrolase activity,GO:0008251~tRNA-specific adenosine deaminase activity,GO:0008270~zinc ion binding,GO:0016787~hydrolase activity,GO:0034547~N-cyclopropylmelamine deaminase activity,GO:0034548~N-cyclopropylammeline deaminase activity,GO:0034549~N-cyclopropylammelide alkylamino hydrolase activity,GO:0043723~2,5-diamino-6-ribitylamino-4(3H)-pyrimid…	IPR002125:CMP/dCMP deaminase, zinc-binding,IPR016192:APOBEC/CMP deaminase, zinc-binding,IPR016193:Cytidine deaminase-like,
ENSMUSG00000030199	E9Q8J8	ETV6	Transcription factor ETV6 OS=Mus musculus GN=Etv6 PE=3 SV=1 - [E9Q8J8_MOUSE]	401	289000	10.4889	2	2	3	92400	485000	58.397	1	2815.69	1	1	1	1	2	GO:0000122~negative regulation of transcription from RNA polymerase II promoter,GO:0006351~transcription, DNA-templated,GO:0006355~regulation of transcription, DNA-templated,GO:0007296~vitellogenesis,GO:0022008~neurogenesis,GO:0030154~cell differentiation,GO:0045944~positive regulation of transcription from RNA polymerase II promoter,GO:0071425~hematopoietic stem cell proliferation,GO:0097152~mes…	GO:0005634~nucleus,GO:0005730~nucleolus,GO:0005737~cytoplasm,	GO:0000977~RNA polymerase II regulatory region sequence-specific DNA binding,GO:0000978~RNA polymerase II core promoter proximal region sequence-specific DNA binding,GO:0001077~transcriptional activator activity, RNA polymerase II core promoter proximal region sequence-specific binding,GO:0003677~DNA binding,GO:0003700~transcription factor activity, sequence-specific DNA binding,GO:0005515~protei…	IPR000418:Ets domain,IPR003118:Pointed domain,IPR011991:Winged helix-turn-helix DNA-binding domain,IPR013761:Sterile alpha motif/pointed domain,
ENSMUSG00000058550	E9PUG8	DPPA4	Developmental pluripotency-associated protein 4 OS=Mus musculus GN=Dppa4 PE=4 SV=1 - [E9PUG8_MOUSE]	402	293000	8.6681	2	2	4	417000	169000	91.842	3	721.717	1	2	3	1	1	GO:0006351~transcription, DNA-templated,GO:0006355~regulation of transcription, DNA-templated,GO:0007275~multicellular organismal development,GO:0060484~lung-associated mesenchyme development,	GO:0005634~nucleus,		IPR025891:Developmental pluripotency-associated protein 2/4, C-terminal domain,IPR025892:Developmental pluripotency-associated protein 2/4, central domain,
ENSMUSG00000033916	Q9DB34	CHMP2A	Charged multivesicular body protein 2a OS=Mus musculus GN=Chmp2a PE=1 SV=1 - [CHM2A_MOUSE]	403	302000	6.49942	1	1	2	271000	332000	177.834	1	3.113	1	1	1	1	1	GO:0000920~cell separation after cytokinesis,GO:0006810~transport,GO:0006997~nucleus organization,GO:0007034~vacuolar transport,GO:0007080~mitotic metaphase plate congression,GO:0010324~membrane invagination,GO:0010824~regulation of centrosome duplication,GO:0015031~protein transport,GO:0039702~viral budding via host ESCRT complex,GO:0045184~establishment of protein localization,GO:0050792~regula…	GO:0005737~cytoplasm,GO:0005768~endosome,GO:0005829~cytosol,GO:0016020~membrane,GO:0030117~membrane coat,GO:0070062~extracellular exosome,	GO:0005515~protein binding,GO:0019904~protein domain specific binding,GO:0031210~phosphatidylcholine binding,	IPR005024:Snf7,
ENSMUSG00000034868	Q3THE2	MYL12B	Myosin regulatory light chain 12B OS=Mus musculus GN=Myl12b PE=1 SV=2 - [ML12B_MOUSE]	404	303000	9.18187	2	2	2	443000	163000	288.636	1	872.944	1	1	1	1	1	GO:0008360~regulation of cell shape,GO:0070527~platelet aggregation,	GO:0001725~stress fiber,GO:0005903~brush border,GO:0016459~myosin complex,GO:0016460~myosin II complex,GO:0030018~Z disc,GO:0043234~protein complex,GO:0045177~apical part of cell,GO:0070062~extracellular exosome,	GO:0005509~calcium ion binding,GO:0032036~myosin heavy chain binding,GO:0046872~metal ion binding,	IPR002048:EF-hand domain,IPR011992:EF-hand-like domain,IPR018247:EF-Hand 1, calcium-binding site,
ENSMUSG00000035575	Q8VCY6	UTP6	U3 small nucleolar RNA-associated protein 6 homolog OS=Mus musculus GN=Utp6 PE=2 SV=1 - [UTP6_MOUSE]	405	288000	9.49926	1	1	2	161000	415000	88.308	1	1359.1	1	1	1	1	1	GO:0000462~maturation of SSU-rRNA from tricistronic rRNA transcript (SSU-rRNA, 5.8S rRNA, LSU-rRNA),GO:0006364~rRNA processing,GO:0006396~RNA processing,	GO:0005622~intracellular,GO:0005634~nucleus,GO:0005730~nucleolus,GO:0032040~small-subunit processome,GO:0034388~Pwp2p-containing subcomplex of 90S preribosome,	GO:0030515~snoRNA binding,	IPR003107:RNA-processing protein, HAT helix,IPR011990:Tetratricopeptide-like helical,IPR013949:U3 small nucleolar RNA-associated protein 6,
ENSMUSG00000005886	E9PV80	NCOA2	Nuclear receptor coactivator 2 OS=Mus musculus GN=Ncoa2 PE=4 SV=1 - [E9PV80_MOUSE]	406	281000	9.32774	4	4	6	281000	280000	154.666	3	1130.5	3	3	3	3	3	GO:0000122~negative regulation of transcription from RNA polymerase II promoter,GO:0006351~transcription, DNA-templated,GO:0006355~regulation of transcription, DNA-templated,GO:0010906~regulation of glucose metabolic process,GO:0032870~cellular response to hormone stimulus,GO:0032922~circadian regulation of gene expression,GO:0045475~locomotor rhythm,GO:0045892~negative regulation of transcriptio…	GO:0005634~nucleus,GO:0005654~nucleoplasm,GO:0005737~cytoplasm,GO:0005791~rough endoplasmic reticulum,GO:0005794~Golgi apparatus,GO:0005874~microtubule,GO:0014069~postsynaptic density,GO:0030425~dendrite,GO:0043025~neuronal cell body,GO:0043197~dendritic spine,GO:0048786~presynaptic active zone,	GO:0000978~RNA polymerase II core promoter proximal region sequence-specific DNA binding,GO:0001162~RNA polymerase II intronic transcription regulatory region sequence-specific DNA binding,GO:0003682~chromatin binding,GO:0003713~transcription coactivator activity,GO:0004402~histone acetyltransferase activity,GO:0005102~receptor binding,GO:0005515~protein binding,GO:0008134~transcription factor bi…	IPR000014:PAS domain,IPR001610:PAC motif,IPR008955:Nuclear receptor coactivator Src-1,IPR009110:Nuclear receptor coactivator, interlocking,IPR010011:Domain of unknown function DUF1518,IPR011598:Myc-type, basic helix-loop-helix (bHLH) domain,IPR013767:PAS fold,IPR014920:Nuclear receptor coactivator, Ncoa-type, interlocking,IPR014935:Steroid receptor coactivator,IPR017426:Nuclear receptor coactivat…
ENSMUSG00000048490	Q8CBD1	NRIP1	Nuclear receptor-interacting protein 1 OS=Mus musculus GN=Nrip1 PE=1 SV=1 - [NRIP1_MOUSE]	407	284000	9.82181	4	4	7	213000	356000	138.553	3	1671.49	2	3	3	4	4	GO:0000122~negative regulation of transcription from RNA polymerase II promoter,GO:0001543~ovarian follicle rupture,GO:0006351~transcription, DNA-templated,GO:0006355~regulation of transcription, DNA-templated,GO:0006357~regulation of transcription from RNA polymerase II promoter,GO:0019915~lipid storage,GO:0030728~ovulation,GO:0032922~circadian regulation of gene expression,GO:0045944~positive r…	GO:0000118~histone deacetylase complex,GO:0000790~nuclear chromatin,GO:0005634~nucleus,GO:0005654~nucleoplasm,GO:0005730~nucleolus,GO:0016607~nuclear speck,GO:0030054~cell junction,	GO:0001046~core promoter sequence-specific DNA binding,GO:0003712~transcription cofactor activity,GO:0003713~transcription coactivator activity,GO:0003714~transcription corepressor activity,GO:0005102~receptor binding,GO:0005515~protein binding,GO:0030331~estrogen receptor binding,GO:0035257~nuclear hormone receptor binding,GO:0035259~glucocorticoid receptor binding,GO:0042826~histone deacetylase…	IPR026649:Nuclear receptor-interacting protein 1,
ENSMUSG00000011306	Q8CH02	SUGP1	SURP and G-patch domain-containing protein 1 OS=Mus musculus GN=Sugp1 PE=1 SV=1 - [SUGP1_MOUSE]	408	286000	8.82709	2	2	4	316000	256000	2.755	2	905.584	1	2	2	2	2	GO:0006396~RNA processing,GO:0006397~mRNA processing,GO:0008380~RNA splicing,	GO:0005634~nucleus,GO:0005681~spliceosomal complex,	GO:0003676~nucleic acid binding,GO:0003723~RNA binding,GO:0044822~poly(A) RNA binding,	IPR000061:SWAP/Surp,IPR000467:G-patch domain,
ENSMUSG00000047146	Q3URK3	TET1	Methylcytosine dioxygenase TET1 OS=Mus musculus GN=Tet1 PE=1 SV=2 - [TET1_MOUSE]	409	280000	8.68668	3	3	5	427000	133000	240.797	3	583.308	2	3	3	2	2	GO:0001826~inner cell mass cell differentiation,GO:0006351~transcription, DNA-templated,GO:0006355~regulation of transcription, DNA-templated,GO:0006493~protein O-linked glycosylation,GO:0008284~positive regulation of cell proliferation,GO:0016568~chromatin modification,GO:0019827~stem cell maintenance,GO:0031062~positive regulation of histone methylation,GO:0044030~regulation of DNA methylation,…	GO:0005634~nucleus,	GO:0003677~DNA binding,GO:0005506~iron ion binding,GO:0005515~protein binding,GO:0008270~zinc ion binding,GO:0016491~oxidoreductase activity,GO:0043566~structure-specific DNA binding,GO:0046872~metal ion binding,GO:0051213~dioxygenase activity,GO:0070579~methylcytosine dioxygenase activity,	IPR002857:Zinc finger, CXXC-type,IPR024779:2OGFeDO domain, nucleic acid-modifying type,
ENSMUSG00000026219	G5E870	TRIP12	Protein Trip12 OS=Mus musculus GN=Trip12 PE=4 SV=1 - [G5E870_MOUSE]	410	280000	8.93317	6	6	13	320000	240000	114.633	5	863.016	5	6	7	5	6	GO:0006281~DNA repair,GO:0006974~cellular response to DNA damage stimulus,GO:0009790~embryo development,GO:0042787~protein ubiquitination involved in ubiquitin-dependent protein catabolic process,GO:1901315~negative regulation of histone H2A K63-linked ubiquitination,GO:2000780~negative regulation of double-strand break repair,	GO:0005634~nucleus,GO:0005654~nucleoplasm,	GO:0004842~ubiquitin-protein transferase activity,GO:0008766~UDP-N-acetylmuramoylalanyl-D-glutamyl-2,6-diaminopimelate-D-alanyl-D-alanine ligase activity,GO:0016874~ligase activity,GO:0018169~ribosomal S6-glutamic acid ligase activity,GO:0043773~coenzyme F420-0 gamma-glutamyl ligase activity,GO:0043774~coenzyme F420-2 alpha-glutamyl ligase activity,GO:0046966~thyroid hormone receptor binding,GO:0…	IPR000569:HECT,IPR004170:WWE domain,IPR011989:Armadillo-like helical,IPR016024:Armadillo-type fold,
ENSMUSG00000043323	E9Q9T0	FBRSL1	Protein Fbrsl1 OS=Mus musculus GN=Fbrsl1 PE=4 SV=1 - [E9Q9T0_MOUSE]	411	281000	10.0064	3	3	4	82600	479000	41.153	2	2015.96	2	2	2	2	2			GO:0044822~poly(A) RNA binding,	IPR023246:Autism susceptibility gene 2 protein,
ENSMUSG00000003779	P97329	KIF20A	Kinesin-like protein KIF20A OS=Mus musculus GN=Kif20a PE=2 SV=1 - [KI20A_MOUSE]	412	270000	10.0595	2	2	3	269000	272000	148.662	1	1985.54	1	1	1	2	2	GO:0000281~mitotic cytokinesis,GO:0000910~cytokinesis,GO:0000920~cell separation after cytokinesis,GO:0001578~microtubule bundle formation,GO:0006810~transport,GO:0007018~microtubule-based movement,GO:0015031~protein transport,	GO:0005737~cytoplasm,GO:0005794~Golgi apparatus,GO:0005819~spindle,GO:0005856~cytoskeleton,GO:0005871~kinesin complex,GO:0005874~microtubule,GO:0030496~midbody,	GO:0000166~nucleotide binding,GO:0003777~microtubule motor activity,GO:0005524~ATP binding,GO:0008017~microtubule binding,GO:0016887~ATPase activity,GO:0019901~protein kinase binding,	IPR001752:Kinesin, motor domain,IPR019821:Kinesin, motor region, conserved site,IPR027326:Kinesin-like protein KIF20A,IPR027417:P-loop containing nucleoside triphosphate hydrolase,
ENSMUSG00000028330	Q3UYV9	NCBP1	Nuclear cap-binding protein subunit 1 OS=Mus musculus GN=Ncbp1 PE=1 SV=2 - [NCBP1_MOUSE]	413	278000	8.66674	2	2	2	445000	110000	255.333	1	557.455	1	1	1	1	1	GO:0000184~nuclear-transcribed mRNA catabolic process, nonsense-mediated decay,GO:0006370~7-methylguanosine mRNA capping,GO:0006397~mRNA processing,GO:0006406~mRNA export from nucleus,GO:0006417~regulation of translation,GO:0006446~regulation of translational initiation,GO:0006810~transport,GO:0008380~RNA splicing,GO:0016070~RNA metabolic process,GO:0030307~positive regulation of cell growth,GO:0…	GO:0005634~nucleus,GO:0005654~nucleoplasm,GO:0005737~cytoplasm,GO:0005739~mitochondrion,GO:0005845~mRNA cap binding complex,GO:0005846~nuclear cap binding complex,GO:0030529~ribonucleoprotein complex,	GO:0000339~RNA cap binding,GO:0003723~RNA binding,GO:0005515~protein binding,GO:0044822~poly(A) RNA binding,	IPR003890:MIF4G-like, type 3,IPR015172:MIF4G-like, type 1,IPR015174:MIF4G-like, type 2,IPR016021:MIF4-like, type 1/2/3,IPR016024:Armadillo-type fold,IPR027159:Nuclear cap-binding protein subunit 1,
ENSMUSG00000000568	E9Q5B6	HNRNPD	Heterogeneous nuclear ribonucleoprotein D0 (Fragment) OS=Mus musculus GN=Hnrnpd PE=4 SV=1 - [E9Q5B6_MOUSE]	414	269000	9.84849	1	1	2	93500	444000	50.64	1	1793.19	1	1	1	1	1	GO:0006351~transcription, DNA-templated,GO:0006355~regulation of transcription, DNA-templated,GO:0010628~positive regulation of gene expression,GO:0010629~negative regulation of gene expression,GO:0042752~regulation of circadian rhythm,GO:0043488~regulation of mRNA stability,GO:0045727~positive regulation of translation,GO:0048255~mRNA stabilization,GO:0048511~rhythmic process,GO:0051592~response…	GO:0005634~nucleus,GO:0005654~nucleoplasm,GO:0005737~cytoplasm,GO:0005829~cytosol,GO:0030529~ribonucleoprotein complex,GO:0070062~extracellular exosome,	GO:0000166~nucleotide binding,GO:0003676~nucleic acid binding,GO:0003677~DNA binding,GO:0003680~AT DNA binding,GO:0003682~chromatin binding,GO:0003723~RNA binding,GO:0003729~mRNA binding,GO:0005515~protein binding,GO:0008134~transcription factor binding,GO:0035925~mRNA 3'-UTR AU-rich region binding,GO:0042162~telomeric DNA binding,GO:0042826~histone deacetylase binding,GO:0044822~poly(A) RNA bind…	IPR000504:RNA recognition motif domain,IPR012677:Nucleotide-binding, alpha-beta plait,IPR012956:CARG-binding factor, N-terminal,
ENSMUSG00000038872	E9QMD3	ZFHX3	Zinc finger homeobox protein 3 OS=Mus musculus GN=Zfhx3 PE=3 SV=1 - [E9QMD3_MOUSE]	415	270000	9.55624	4	4	5	240000	300000	185.825	2	1319.9	1	4	4	1	1	GO:0000122~negative regulation of transcription from RNA polymerase II promoter,GO:0006351~transcription, DNA-templated,GO:0006355~regulation of transcription, DNA-templated,GO:0007517~muscle organ development,GO:0032922~circadian regulation of gene expression,GO:0045662~negative regulation of myoblast differentiation,GO:0045663~positive regulation of myoblast differentiation,GO:0045892~negative …	GO:0005634~nucleus,GO:0005654~nucleoplasm,GO:0005667~transcription factor complex,GO:0005730~nucleolus,GO:0005737~cytoplasm,GO:0005739~mitochondrion,GO:0016604~nuclear body,GO:0043231~intracellular membrane-bounded organelle,	GO:0001046~core promoter sequence-specific DNA binding,GO:0003676~nucleic acid binding,GO:0003677~DNA binding,GO:0008270~zinc ion binding,GO:0019899~enzyme binding,GO:0043565~sequence-specific DNA binding,GO:0044212~transcription regulatory region DNA binding,GO:0046872~metal ion binding,	IPR001356:Homeodomain,IPR003604:Zinc finger, U1-type,IPR007087:Zinc finger, C2H2,IPR009057:Homeodomain-like,IPR013087:Zinc finger C2H2-type/integrase DNA-binding domain,IPR015880:Zinc finger, C2H2-like,IPR017970:Homeobox, conserved site,
[truncated: 583 more rows]

## Sheet:  B) ChIP-MS
B) Nanog ChIP-MS in comparison to No-antibody control
ENSG	Accession	Gene.name	Description	rank	Estimated.Intensity	log2.average.Nanog.NoAB.	Unique.Peptides	Peptides	PSMs	Rep1.Area	Rep2.Area	Rep1.Heavy.Light	Rep1.Heavy.Light.Count	Rep1.Peptides	Rep1.PSM	Rep2.Heavy.Light	Rep2.Heavy.Light.Count	Rep2.Peptides	Rep2.PSM	GOTERM_BP_DIRECT	GOTERM_CC_DIRECT	GOTERM_MF_DIRECT	INTERPRO
[truncated: 1,473 more rows]

## Sheet:  C) RIME
c) Nanog RIME in comparison to No-antibody
[truncated: 2,339 more rows]

## Sheet: D) Full proteome
D) Full proteome mass spectrometry
[truncated: 6,461 more rows]

## Sheet: E) ChIP-SICAP_GO
D) Significant biological processes in Nanog ChIP-SICAP
[truncated: 216 more rows]

## Sheet: F) ChIP-MS_GO
E) Significant biological processes in Nanog ChIP-MS
[truncated: 203 more rows]

[truncated: 2 more sheets: G) RIME_GO, H) Nanog Co-IP (Biogrid)]
