# Supplementary material for: Expanding the Circuitry of Pluripotency by Selective Isolation of Chromatin-Associated Proteins
Source: Mol Cell. 2016 Nov 3;64(3):624–35. doi: 10.1016/j.molcel.2016.09.019 (PMC5101186; doi:10.1016/j.molcel.2016.09.019)
Supplement: Table S2. Comparative ChIP-SICAP between 2i and Serum, Related to Figures 3 and 4A [file mmc3.xlsx]

## Sheet: S2A-D
Table S2_Comparative ChIP-SICAP between 2i and serum, related to Figure 3 and 4A
Color coding of the assays	Nanog ChIP-SICAP	Oct4 ChIP-SICAP	Sox2 ChIP-SICAP	Ecad ChIP-SICAP	Full proteome	No-Antibody control
Details of the two SICAP replicates were given in the subsequent tabs
Gene.name	Accession	Gene.IDs	Description	Log2.avgerage_Nanog	p.adj_Nanog	Estimated Intensity Nanog	Log2.average_Oct4	p.adj_Oct4	Estimated Intensity Oct4	Log2.avgerage_Sox2	p.adj_Sox2	Estimated Intensity Sox2	Log2.average_Ecad	p.adj_Ecad	Estimated Intensity Ecad	Detected.in.NoAntiBody.Control	Log2.average_Total protein	p.adj_Total protein	rep1_total	rep2_total
Ctnnb1	Q02248	12387	Catenin beta-1 OS=Mus musculus GN=Ctnnb1 PE=1 SV=1 - [CTNB1_MOUSE]	5	0.0116154	4050000	5	0.00284962	370000	1.75596	0.0296582	520000	0.914947	0.0565748	6750000	No	0.695449	0.010477	1.668	1.571
Cyfip1	E9PZS0	20430	Cytoplasmic FMR1-interacting protein 1 OS=Mus musculus GN=Cyfip1 PE=4 SV=1 - [E9PZS0_MOUSE]	5	0.0116154	710000	NA	NA	NA	NA	NA	NA	NA	NA	NA	No	0.238269	0.0197918	1.17	1.19
Etv3	G5E907	27049	ETS translocation variant 3 OS=Mus musculus GN=Etv3 PE=3 SV=1 - [G5E907_MOUSE]	5	0.0116154	1550000	NA	NA	NA	NA	NA	NA	NA	NA	NA	No	NA	NA	NA	NA
Ing4	Q8C0D7	28019	Isoform 4 of Inhibitor of growth protein 4 OS=Mus musculus GN=Ing4 - [ING4_MOUSE]	5	0.0116154	735000	NA	NA	NA	NA	NA	NA	NA	NA	NA	No	0.12681	0.0769773	1.065	1.119
Znf507	Q6ZPY5	668501	Zinc finger protein 507 OS=Mus musculus GN=Znf507 PE=2 SV=2 - [ZN507_MOUSE]	5	0.0116154	450000	NA	NA	NA	2.84358	0.122607	86000	NA	NA	NA	No	NA	NA	NA	NA
Engase	Q8BX80	217364	Cytosolic endo-beta-N-acetylglucosaminidase OS=Mus musculus GN=Engase PE=2 SV=1 - [ENASE_MOUSE]	-4.94342	0.0116154	415000	NA	NA	NA	NA	NA	NA	NA	NA	NA	No	-0.32138	0.0217076	0.775	0.825
1700074P13Rik	D3Z4W5	73481	Uncharacterized protein (Fragment) OS=Mus musculus GN=1700074P13Rik PE=3 SV=1 - [D3Z4W5_MOUSE]	-4.96578	0.0116154	2750000	-4.96578	0.00284962	575000	NA	NA	NA	NA	NA	NA	No	NA	NA	NA	NA
Slk	A2RRK3	20874	Slk protein OS=Mus musculus GN=Slk PE=2 SV=1 - [A2RRK3_MOUSE]	-4.96578	0.0116154	795000	-4.96578	0.00284962	2750000	NA	NA	NA	NA	NA	NA	No	-0.342619	0.0140298	0.779	0.798
Anxa2	B0V2N7	12306	Annexin (Fragment) OS=Mus musculus GN=Anxa2 PE=3 SV=1 - [B0V2N7_MOUSE]	-4.96578	0.0116154	3350000	-4.96578	0.00284962	2300000	-4.96578	0.00509232	505000	-4.73697	0.0281895	3150000	+	-1.45668	0.00833934	0.368	0.361
Dsg1a	Q61495	13510	Desmoglein-1-alpha OS=Mus musculus GN=Dsg1a PE=2 SV=2 - [DSG1A_MOUSE]	-4.96578	0.0116154	1300000	-4.96578	0.00284962	4700000	-4.96578	0.00509232	1025000	-4.96578	0.00188491	2000000	+	NA	NA	NA	NA
Tgm3	F8WGR8	21818	Protein-glutamine gamma-glutamyltransferase E 27 kDa non-catalytic chain OS=Mus musculus GN=Tgm3 PE=3 SV=1 - [F8WGR8_MOUSE]	-4.96578	0.0116154	3950000	NA	NA	NA	NA	NA	NA	-4.96578	0.00188491	890000	No	NA	NA	NA	NA
Krt26	Q3TRJ4	320864	Keratin, type I cytoskeletal 26 OS=Mus musculus GN=Krt26 PE=2 SV=1 - [K1C26_MOUSE]	-4.96578	0.0116154	2250000	NA	NA	NA	NA	NA	NA	-4.96578	0.00188491	315000	No	NA	NA	NA	NA
Dsp	E9Q557	109620	Desmoplakin OS=Mus musculus GN=Dsp PE=3 SV=1 - [DESP_MOUSE]	-4.92139	0.0129102	11900000	-4.96578	0.00284962	3000000	-3.26534	0.0941464	830000	-4.05889	0.0260633	4650000	+	0.435072	0.011582	1.367	1.337
Zfp212	G3X8R7	232784	Protein Zfp212 OS=Mus musculus GN=Zfp212 PE=4 SV=1 - [G3X8R7_MOUSE]	4.83198	0.0379002	490000	NA	NA	NA	NA	NA	NA	NA	NA	NA	No	NA	NA	NA	NA
Gm13128	B1ARV4	626995	Novel protein similar to the preferentially expressed antigen in melanoma like (Pramel) family OS=Mus musculus GN=Gm13128 PE=4 SV=1 - [B1ARV4_MOUSE]	3.62111	0.0379002	4750000	NA	NA	NA	NA	NA	NA	NA	NA	NA	No	3.35709	0.00833934	10.525	9.969
Tfcp2l1	Q3UNW5	81879	Transcription factor CP2-like protein 1 OS=Mus musculus GN=Tfcp2l1 PE=1 SV=2 - [TF2L1_MOUSE]	2.57725	0.0379002	6900000	NA	NA	NA	5	0.00509232	135000	NA	NA	NA	No	1.2505	0.00833934	2.391	2.367
Tle3	F6TS96	21887	Transducin-like enhancer protein 3 (Fragment) OS=Mus musculus GN=Tle3 PE=4 SV=1 - [F6TS96_MOUSE]	2.15753	0.0379002	24500000	2.64605	0.00817038	2550000	2.90814	0.0356317	1600000	NA	NA	NA	No	0.469258	0.0119257	1.41	1.359
Tnrc18	D3YV17	231861	Trinucleotide repeat-containing gene 18 protein OS=Mus musculus GN=Tnrc18 PE=4 SV=1 - [D3YV17_MOUSE]	2.10551	0.0379002	6750000	NA	NA	NA	2.62152	0.062155	475000	NA	NA	NA	No	NA	NA	NA	NA
Maged1	B1ASQ5	94275	Melanoma antigen, family D, 1 OS=Mus musculus GN=Maged1 PE=4 SV=1 - [B1ASQ5_MOUSE]	2.07758	0.0379002	1650000	NA	NA	NA	4.95601	0.00723467	52500	NA	NA	NA	No	0.357235	0.0135351	1.266	1.296
Zfp42	P22227	22702	Zinc finger protein 42 OS=Mus musculus GN=Zfp42 PE=2 SV=1 - [ZFP42_MOUSE]	1.84619	0.0379002	6000000	3.06841	0.00661508	865000	1.76362	0.0384988	750000	NA	NA	NA	No	0.600773	0.0103522	1.489	1.544
Tbx3	P70324	21386	Isoform 2 of T-box transcription factor TBX3 OS=Mus musculus GN=Tbx3 - [TBX3_MOUSE]	1.83572	0.0379002	40000000	2.18253	0.0311058	3000000	0.521553	0.0450442	5100000	NA	NA	NA	No	1.13509	0.00884807	2.181	2.212
Trim24	Q64127	21848	Isoform Short of Transcription intermediary factor 1-alpha OS=Mus musculus GN=Trim24 - [TIF1A_MOUSE]	1.74438	0.0379002	33500000	1.774	0.0252597	5300000	1.51778	0.0384988	3750000	NA	NA	NA	No	0.592979	0.0094427	1.507	1.509
Kdm3a	Q6PCM1	104263	Lysine-specific demethylase 3A OS=Mus musculus GN=Kdm3a PE=1 SV=1 - [KDM3A_MOUSE]	1.68032	0.0379002	1175000	1.71083	0.0916675	525000	1.31586	0.0518864	355000	NA	NA	NA	No	0.387399	0.0123712	1.297	1.319
Zfp655	Q9CZP3	72611	Protein Zfp655 OS=Mus musculus GN=Zfp655 PE=2 SV=1 - [Q9CZP3_MOUSE]	1.62784	0.0379002	1155000	1.19314	0.0487191	405000	1.59526	0.0358393	205000	NA	NA	NA	No	-0.0229975	0.787293	0.906	1.063
Bcor	Q8CGN4	71458	Isoform 4 of BCL-6 corepressor OS=Mus musculus GN=Bcor - [BCOR_MOUSE]	1.57676	0.0379002	1800000	NA	NA	NA	4.33618	0.0638501	81500	NA	NA	NA	No	NA	NA	NA	NA
Nfatc2ip	O09130	18020	NFATC2-interacting protein OS=Mus musculus GN=Nfatc2ip PE=1 SV=1 - [NF2IP_MOUSE]	1.40898	0.0379002	1575000	1.68145	0.0347455	1070000	NA	NA	NA	NA	NA	NA	No	1.40495	0.00848742	2.603	2.693
Atn1	O35126	13498	Atrophin-1 OS=Mus musculus GN=Atn1 PE=1 SV=1 - [ATN1_MOUSE]	1.40272	0.0379002	4900000	NA	NA	NA	2.45312	0.0737841	106500	NA	NA	NA	No	NA	NA	NA	NA
Smarcd2	Q99JR8	83796	Isoform 2 of SWI/SNF-related matrix-associated actin-dependent regulator of chromatin subfamily D member 2 OS=Mus musculus GN=Smarcd2 - [SMRD2_MOUSE]	1.39479	0.0379002	2250000	1.63854	0.0315306	315000	2.22897	0.0622136	255000	NA	NA	NA	No	0.549361	0.0104139	1.441	1.486
Mybl2	A2A5P2	17865	Myeloblastosis oncogene-like 2 OS=Mus musculus GN=Mybl2 PE=4 SV=1 - [A2A5P2_MOUSE]	1.34823	0.0379002	2450000	1.46258	0.0369804	625000	2.16655	0.0566025	440000	NA	NA	NA	No	0.269155	0.0247756	1.173	1.237
Nanog	Q80Z64	71950	Isoform 2 of Homeobox protein NANOG OS=Mus musculus GN=Nanog - [NANOG_MOUSE]	1.30918	0.0379002	275000000	1.65352	0.0186228	2320000	1.05728	0.0373338	7680000	NA	NA	NA	No	NA	NA	NA	NA
Dnajb6	O54946	23950	Isoform B of DnaJ homolog subfamily B member 6 OS=Mus musculus GN=Dnajb6 - [DNJB6_MOUSE]	1.28806	0.0379002	10400000	0.307429	0.17426	790000	0.353323	0.0581592	645000	NA	NA	NA	No	-0.0244627	0.51944	0.967	0.999
Ncor2	F8VQL9	20602	Nuclear receptor corepressor 2 OS=Mus musculus GN=Ncor2 PE=4 SV=1 - [F8VQL9_MOUSE]	1.2854	0.0379002	5800000	1.2225	0.0311058	285000	1.7721	0.0373338	505000	NA	NA	NA	No	0.0117194	0.793346	1.031	0.985
Tbl1x	B1AVT9	21372	Transducin (Beta)-like 1 X-linked OS=Mus musculus GN=Tbl1x PE=4 SV=1 - [B1AVT9_MOUSE]	1.27769	0.0379002	3550000	NA	NA	NA	NA	NA	NA	NA	NA	NA	No	0.0656797	0.901912	1.27	0.823
Cbfa2t2	F6WYU8	12396	Protein CBFA2T2 (Fragment) OS=Mus musculus GN=Cbfa2t2 PE=4 SV=1 - [F6WYU8_MOUSE]	1.27471	0.0379002	7150000	1.81537	0.0347455	1900000	1.39177	0.395926	1080000	NA	NA	NA	No	NA	NA	NA	NA
Zfp462	B1AWL2	242466	Protein Zfp462 OS=Mus musculus GN=Zfp462 PE=4 SV=1 - [B1AWL2_MOUSE]	1.26033	0.0379002	7500000	1.15737	0.0369804	1750000	1.4452	0.0315055	1050000	NA	NA	NA	No	0.144443	0.041432	1.116	1.095
Arid3a	Q62431	13496	AT-rich interactive domain-containing protein 3A OS=Mus musculus GN=Arid3a PE=1 SV=1 - [ARI3A_MOUSE]	1.18301	0.0379002	2400000	0.972693	0.0916675	145000	0.764686	0.0398162	150000	NA	NA	NA	No	0.126399	0.185988	1.153	1.03
Sox2	P48432	20674	Transcription factor SOX-2 OS=Mus musculus GN=Sox2 PE=1 SV=2 - [SOX2_MOUSE]	1.17632	0.0379002	25500000	0.75232	0.0369804	1900000	0.251568	0.0708318	11300000	NA	NA	NA	No	-0.0494227	0.3207	0.992	0.941
Hic2	Q9JLZ6	58180	Isoform 2 of Hypermethylated in cancer 2 protein OS=Mus musculus GN=Hic2 - [HIC2_MOUSE]	1.16928	0.0379002	2200000	NA	NA	NA	2.8529	0.0288873	540000	NA	NA	NA	No	0.39452	0.0162702	1.353	1.276
Sbno2	Q7TNB8	216161	Isoform 2 of Protein strawberry notch homolog 2 OS=Mus musculus GN=Sbno2 - [SBNO2_MOUSE]	1.09592	0.0379002	670000	NA	NA	NA	NA	NA	NA	NA	NA	NA	No	-0.302411	0.0403397	0.768	0.854
Zfp217	Q3U0X6	228913	Protein Zfp217 OS=Mus musculus GN=Zfp217 PE=2 SV=1 - [Q3U0X6_MOUSE]	1.0827	0.0379002	1600000	1.22157	0.0401563	305000	1.35502	0.0850239	220000	NA	NA	NA	No	0.457864	0.0107586	1.364	1.383
Zfpm1	H3BJR3	22761	Zinc finger protein ZFPM1 (Fragment) OS=Mus musculus GN=Zfpm1 PE=4 SV=1 - [H3BJR3_MOUSE]	1.05866	0.0379002	210000	NA	NA	NA	NA	NA	NA	NA	NA	NA	No	NA	NA	NA	NA
Dnajc7	A2A5E2	56354	DnaJ (Hsp40) homolog, subfamily C, member 7 OS=Mus musculus GN=Dnajc7 PE=4 SV=1 - [A2A5E2_MOUSE]	1.05311	0.0379002	6550000	0.713696	0.0347455	535000	1.04893	0.0384988	545000	NA	NA	NA	No	0.14694	0.037029	1.106	1.108
Rcor2	Q8C796	104383	REST corepressor 2 OS=Mus musculus GN=Rcor2 PE=2 SV=1 - [RCOR2_MOUSE]	1.03351	0.0379002	635000	NA	NA	NA	NA	NA	NA	NA	NA	NA	No	0.0317511	0.468808	1.044	1
Cpsf3l	A8Y5J3	71957	Cleavage and polyadenylation specific factor 3-like OS=Mus musculus GN=Cpsf3l PE=4 SV=1 - [A8Y5J3_MOUSE]	1.00791	0.0379002	715000	0.759156	0.0634228	290000	0.746313	0.0384988	350000	NA	NA	NA	No	-0.0506412	0.221673	0.975	0.956
Kdm3b	B9EKS2	277250	Jumonji domain containing 1B OS=Mus musculus GN=Kdm3b PE=2 SV=1 - [B9EKS2_MOUSE]	0.957172	0.0379002	1100000	0.909197	0.0347455	425000	1.21164	0.0373338	210000	NA	NA	NA	No	0.71651	0.00916491	1.643	1.644
Eef1g	Q4FZK2	67160	Eukaryotic translation elongation factor 1 gamma OS=Mus musculus GN=Eef1g PE=2 SV=1 - [Q4FZK2_MOUSE]	-0.9771	0.0379002	2450000	NA	NA	NA	-0.435378	0.052945	1015000	NA	NA	NA	No	0.0270224	0.44527	1.024	1.013
Psip1	Q99JF8	101739	PC4 and SFRS1-interacting protein OS=Mus musculus GN=Psip1 PE=1 SV=1 - [PSIP1_MOUSE]	-0.981366	0.0379002	4850000	-0.350155	0.0487191	2000000	-0.0513992	0.53214	1850000	NA	NA	NA	No	-0.230035	0.0220719	0.863	0.842
Rps6	D3Z6N6	20104	40S ribosomal protein S6 OS=Mus musculus GN=Rps6-ps1 PE=3 SV=1 - [D3Z6N6_MOUSE]	-0.99137	0.0379002	8450000	-0.39498	0.0523717	1400000	-0.402588	0.0595542	910000	0.555816	0.225288	195000	No	-0.0153282	0.642413	0.993	0.986
Gm10071	E9PZ94	100040416	60S ribosomal protein L13 OS=Mus musculus GN=Gm10071 PE=3 SV=1 - [E9PZ94_MOUSE]	-0.995678	0.0379002	7450000	-0.100051	0.429912	1450000	-0.357529	0.0850239	950000	-0.0380063	0.713612	600000	No	-0.0460616	0.233566	0.971	0.966
Hist1h1e	P43274	50709	Histone H1.4 OS=Mus musculus GN=Hist1h1e PE=1 SV=2 - [H14_MOUSE]	-1.00578	0.0379002	129000000	0.138814	0.406469	28000000	0.173767	0.124134	20500000	0.27262	0.371406	10300000	No	0.335294	0.0134127	1.264	1.259
Ybx1	P62960	22608	Nuclease-sensitive element-binding protein 1 OS=Mus musculus GN=Ybx1 PE=1 SV=3 - [YBOX1_MOUSE]	-1.02327	0.0379002	870000	-0.544771	0.0594735	405000	-0.226848	0.136091	280000	NA	NA	NA	No	-0.1136	0.0590525	0.931	0.918
Rps15a	F8WJ41	267019	Protein Gm10196 (Fragment) OS=Mus musculus GN=Rps15a PE=4 SV=1 - [F8WJ41_MOUSE]	-1.06341	0.0379002	2400000	NA	NA	NA	NA	NA	NA	NA	NA	NA	No	-0.0175071	0.60452	0.995	0.981
Ddx3x	Q3TQX5	13205	DEAD/H (Asp-Glu-Ala-Asp/His) box polypeptide 3, X-linked OS=Mus musculus GN=Ddx3x PE=2 SV=1 - [Q3TQX5_MOUSE]	-1.07552	0.0379002	4750000	-0.421786	0.0496579	1350000	-0.382702	0.062155	995000	0.100978	0.451272	665000	No	-0.0257338	0.517559	1	0.965
Rps16	A4FUS1	100039355	MCG123443 OS=Mus musculus GN=Rps16 PE=1 SV=1 - [A4FUS1_MOUSE]	-1.1047	0.0379002	4150000	NA	NA	NA	-0.688497	0.0398162	1080000	NA	NA	NA	No	-0.00999407	0.773786	1.005	0.981
Lyar	Q08288	17089	Cell growth-regulating nucleolar protein OS=Mus musculus GN=Lyar PE=1 SV=2 - [LYAR_MOUSE]	-1.15521	0.0379002	930000	NA	NA	NA	NA	NA	785000	NA	NA	NA	No	-0.397016	0.0117416	0.758	0.761
Wdr43	Q6ZQL4	72515	WD repeat-containing protein 43 OS=Mus musculus GN=Wdr43 PE=1 SV=2 - [WDR43_MOUSE]	-1.17299	0.0379002	1285000	NA	NA	515000	-0.45502	0.05857	1150000	-1.15843	0.111886	135000	No	-0.223421	0.0220719	0.848	0.865
Jarid2	Q62315	16468	Protein Jumonji OS=Mus musculus GN=Jarid2 PE=1 SV=1 - [JARD2_MOUSE]	-1.22263	0.0379002	1400000	-1.11716	0.0542294	660000	-0.961564	0.040726	210000	NA	NA	NA	No	-0.517715	0.0102145	0.695	0.702
Phb2	O35129	12034	Prohibitin-2 OS=Mus musculus GN=Phb2 PE=1 SV=1 - [PHB2_MOUSE]	-1.29159	0.0379002	1350000	NA	NA	NA	NA	NA	NA	-1.72738	0.0560386	260000	No	0.334343	0.0134127	1.262	1.259
Vars	Q790I0	22321	Valyl-tRNA synthetase 2, isoform CRA_b OS=Mus musculus GN=Vars PE=2 SV=1 - [Q790I0_MOUSE]	-1.32554	0.0379002	565000	NA	NA	NA	-0.821126	0.0373338	330000	NA	NA	NA	No	-0.117022	0.0597555	0.913	0.932
Lin28a	Q8K3Y3	83557	Protein lin-28 homolog A OS=Mus musculus GN=Lin28a PE=1 SV=1 - [LN28A_MOUSE]	-1.34008	0.0379002	855000	-2.15843	0.0339974	235000	NA	NA	NA	NA	NA	NA	No	-1.39801	0.00833934	0.379	0.38
Hist1h1d	P43277	14957	Histone H1.3 OS=Mus musculus GN=Hist1h1d PE=1 SV=2 - [H13_MOUSE]	-1.41889	0.0379002	270000000	-0.526992	0.0369804	57000000	-0.00433459	0.945038	38000000	0.122341	0.145265	14000000	No	0.337948	0.0133294	1.267	1.261
Caprin1	Q60865	53872	Caprin-1 OS=Mus musculus GN=Caprin1 PE=1 SV=2 - [CAPR1_MOUSE]	-1.42857	0.0379002	875000	NA	NA	150000	-0.510457	0.188207	210000	NA	NA	NA	No	-0.0768803	0.106307	0.948	0.948
Mccc2	B2RUK5	78038	Methylcrotonoyl-Coenzyme A carboxylase 2 (Beta) OS=Mus musculus GN=Mccc2 PE=2 SV=1 - [B2RUK5_MOUSE]	-1.43051	0.0379002	1650000	NA	NA	NA	NA	NA	NA	NA	NA	NA	+	0.0577225	0.407106	0.993	1.088
Tagln2	Q9WVA4	21346	Transgelin-2 OS=Mus musculus GN=Tagln2 PE=1 SV=4 - [TAGL2_MOUSE]	-1.46594	0.0379002	1830000	-4.96578	0.00284962	565000	NA	NA	NA	NA	NA	NA	No	-0.625038	0.00994809	0.637	0.66
Mccc1	Q99MR8	72039	Methylcrotonoyl-CoA carboxylase subunit alpha, mitochondrial OS=Mus musculus GN=Mccc1 PE=2 SV=2 - [MCCA_MOUSE]	-1.55004	0.0379002	12000000	NA	NA	NA	NA	NA	NA	NA	NA	NA	+	0.254535	0.0430104	1.14	1.245
Hspa9	P38647	15526	Stress-70 protein, mitochondrial OS=Mus musculus GN=Hspa9 PE=1 SV=2 - [GRP75_MOUSE]	-1.67577	0.0379002	1150000	NA	NA	NA	-0.14401	0.145779	425000	NA	NA	NA	No	0.264057	0.0165935	1.202	1.2
Utf1	Q6J1H4	22286	Isoform 2 of Undifferentiated embryonic cell transcription factor 1 OS=Mus musculus GN=Utf1 - [UTF1_MOUSE]	-1.73937	0.0379002	2700000	-2.63487	0.0403899	1850000	-1.79086	0.0356317	595000	NA	NA	NA	No	-2.56718	0.00833934	0.163	0.175
Calm1	P62204	12315	Calmodulin OS=Mus musculus GN=Calm1 PE=1 SV=2 - [CALM_MOUSE]	-1.7442	0.0379002	5000000	NA	NA	NA	-0.373327	0.0737841	375000	-1.62816	0.145265	745000	No	-0.0323689	0.363607	0.971	0.984
Eprs	Q8CGC7	107508	Bifunctional glutamate/proline--tRNA ligase OS=Mus musculus GN=Eprs PE=2 SV=4 - [SYEP_MOUSE]	-1.81097	0.0379002	435000	-1.09696	0.0467254	123000	-1.18606	0.0358393	520000	-1.84684	0.33442	71000	No	-0.0561083	0.17771	0.963	0.961
Pcx	G5E8R3	18563	Pyruvate carboxylase OS=Mus musculus GN=Pcx PE=3 SV=1 - [G5E8R3_MOUSE]	-2.08314	0.0379002	2600000	-0.968605	0.0403899	975000	0.213503	0.0953799	1500000	-0.984217	0.447237	1160000	+	-0.585172	0.00964024	0.66	0.673
Psmd3	P14685	22123	26S proteasome non-ATPase regulatory subunit 3 OS=Mus musculus GN=Psmd3 PE=2 SV=3 - [PSMD3_MOUSE]	-2.15843	0.0379002	565000	NA	NA	NA	-0.749038	0.0384988	180000	NA	NA	NA	No	-0.0972909	0.0728054	0.935	0.935
Bnc2	H3BLG6	242509	Zinc finger protein basonuclin-2 OS=Mus musculus GN=Bnc2 PE=4 SV=1 - [H3BLG6_MOUSE]	-2.74178	0.0379002	1030000	-4.96578	0.00284962	230000	NA	NA	NA	NA	NA	NA	No	NA	NA	NA	NA
Uhrf1	Q3UI74	18140	E3 ubiquitin-protein ligase UHRF1 OS=Mus musculus GN=Uhrf1 PE=2 SV=1 - [Q3UI74_MOUSE]	-2.89432	0.0379002	3500000	-3.16488	0.0339974	2050000	-2.55216	0.0360367	1500000	-4.53952	0.0538004	135000	No	-0.639915	0.0094427	0.634	0.649
Dnmt3a	O88508	13435	Isoform 2 of DNA (cytosine-5)-methyltransferase 3A OS=Mus musculus GN=Dnmt3a - [DNM3A_MOUSE]	-3.08314	0.0379002	1815000	-4.96578	0.00284962	965000	-2.9105	0.0189124	440000	-4.79586	0.020672	135000	No	-3.11057	0.00833934	0.113	0.118
Brd3	Q3TUI3	67382	Bromodomain containing 3 OS=Mus musculus GN=Brd3 PE=2 SV=1 - [Q3TUI3_MOUSE]	-3.7084	0.0379002	2110000	NA	NA	560000	0.629939	0.0635162	270000	NA	NA	NA	No	0.0401016	0.52196	0.985	1.072
Aldh2	P47738	11669	Aldehyde dehydrogenase, mitochondrial OS=Mus musculus GN=Aldh2 PE=1 SV=1 - [ALDH2_MOUSE]	-4.55639	0.0379002	1400000	NA	NA	NA	-1.00868	0.0574642	185000	-4.96578	0.00188491	385000	No	-0.193915	0.0257927	0.881	0.868
Nr5a2	Q1WLP7	26424	Liver receptor-like protein 1 variant 2 OS=Mus musculus GN=Nr5a2 PE=2 SV=1 - [Q1WLP7_MOUSE]	1.84418	0.0381748	14000000	NA	NA	NA	1.32251	0.0373338	1450000	NA	NA	NA	No	0.394896	0.0153716	1.35	1.28
Rpl27	A2A4Q0	19942	60S ribosomal protein L27 (Fragment) OS=Mus musculus GN=Rpl27 PE=3 SV=1 - [A2A4Q0_MOUSE]	-0.928237	0.0386972	3200000	NA	NA	NA	-0.181149	0.113149	1035000	NA	NA	NA	No	-0.000376936	0.996816	0.983	1.017
Gm5879	D3YZ47	545864	Uncharacterized protein OS=Mus musculus GN=Gm5879 PE=3 SV=1 - [D3YZ47_MOUSE]	-0.955956	0.0386972	4150000	-0.0778022	0.640503	565000	-0.972846	0.122255	615000	NA	NA	NA	No	NA	NA	NA	NA
Pogz	D3YUW8	229584	Pogo transposable element with ZNF domain OS=Mus musculus GN=Pogz PE=4 SV=1 - [D3YUW8_MOUSE]	0.983678	0.0389274	2300000	1.42304	0.0347455	740000	0.977463	0.0373338	340000	NA	NA	NA	No	0.0356108	0.405073	1.005	1.045
Tet2	E9QNX1	214133	Methylcytosine dioxygenase TET2 OS=Mus musculus GN=Tet2 PE=4 SV=1 - [E9QNX1_MOUSE]	0.923339	0.0389274	2650000	NA	NA	NA	1.1884	0.0373338	284000	NA	NA	NA	No	0.702249	0.0158085	1.523	1.731
Hist1h2bk	B2RVD5	319184	Histone H2B OS=Mus musculus GN=Hist1h2bk PE=2 SV=1 - [B2RVD5_MOUSE]	-0.887633	0.0389274	455000000	-0.11951	0.148072	114000000	-0.275786	0.0623454	108000000	0.162855	0.419598	14050000	No	0.139022	0.0402793	1.1	1.103
Gm5121	D3YW44	101154638	40S ribosomal protein S8 OS=Mus musculus GN=Gm5121 PE=3 SV=1 - [D3YW44_MOUSE]	-1	0.0389274	4200000	-0.303116	0.188159	1030000	-0.2567	0.0803569	915000	-0.0101344	0.765174	450000	No	NA	NA	NA	NA
Utp20	Q5XG71	70683	Small subunit processome component 20 homolog OS=Mus musculus GN=Utp20 PE=2 SV=2 - [UTP20_MOUSE]	-1.07097	0.0395175	625000	NA	NA	NA	-0.489038	0.102973	200000	NA	NA	NA	No	-0.210954	0.0220719	0.862	0.866
Taf6	D3Z0T0	21343	Transcription initiation factor TFIID subunit 6 OS=Mus musculus GN=Taf6 PE=4 SV=1 - [D3Z0T0_MOUSE]	4.60422	0.04003	260000	NA	NA	NA	0.77484	0.0398162	135000	NA	NA	NA	No	-0.258539	0.0172925	0.832	0.84
Znf516	Q7TSH3	329003	Zinc finger protein 516 OS=Mus musculus GN=Znf516 PE=2 SV=1 - [ZN516_MOUSE]	1.93659	0.04003	1950000	NA	NA	NA	NA	NA	NA	NA	NA	NA	No	0.94333	0.00893942	1.893	1.952
Klf4	F2YID5	16600	Krueppel-like factor 4 OS=Mus musculus GN=Klf4 PE=2 SV=1 - [F2YID5_MOUSE]	1.79992	0.04003	890000	NA	NA	NA	1.00288	0.0470359	175000	NA	NA	NA	No	NA	NA	NA	NA
Tle1	Q5SQA7	21885	Transducin-like enhancer of split 1, homolog of Drosophila E(Spl) (Fragment) OS=Mus musculus GN=Tle1 PE=2 SV=1 - [Q5SQA7_MOUSE]	1.69844	0.04003	1250000	NA	NA	NA	NA	NA	NA	NA	NA	NA	No	NA	NA	NA	NA
Gli2	Q0VGT2	14633	Zinc finger protein GLI2 OS=Mus musculus GN=Gli2 PE=1 SV=2 - [GLI2_MOUSE]	1.58712	0.04003	4550000	NA	NA	NA	-0.00288828	0.918526	365000	NA	NA	NA	No	0.476289	0.126528	1.634	1.148
Fbrsl1	E9Q9T0	381668	Protein Fbrsl1 OS=Mus musculus GN=Fbrsl1 PE=4 SV=1 - [E9Q9T0_MOUSE]	1.58544	0.04003	1350000	NA	NA	NA	2.58952	0.0296582	375000	NA	NA	NA	No	NA	NA	NA	NA
Dnaja1	P63037	15502	DnaJ homolog subfamily A member 1 OS=Mus musculus GN=Dnaja1 PE=1 SV=1 - [DNJA1_MOUSE]	1.51627	0.04003	11600000	0.692874	0.044657	1200000	1.09795	0.05857	420000	NA	NA	NA	No	0.0935381	0.0775334	1.065	1.069
Zswim3	A2A4Z6	67538	Zinc finger, SWIM domain containing 3 OS=Mus musculus GN=Zswim3 PE=4 SV=1 - [A2A4Z6_MOUSE]	1.46362	0.04003	2650000	1.63273	0.0708861	470000	NA	NA	NA	NA	NA	NA	No	0.525291	0.0202283	1.356	1.522
Ppil2	Q9D787	66053	Peptidyl-prolyl cis-trans isomerase-like 2 OS=Mus musculus GN=Ppil2 PE=2 SV=2 - [PPIL2_MOUSE]	1.41441	0.04003	2550000	NA	NA	NA	1.20163	0.0384988	185000	NA	NA	NA	No	0.460996	0.0110307	1.391	1.362
Zmym4	A2A791	67785	Zinc finger MYM-type protein 4 OS=Mus musculus GN=Zmym4 PE=1 SV=1 - [ZMYM4_MOUSE]	1.33514	0.04003	8800000	1.23909	0.0324323	780000	1.59335	0.0306764	1100000	NA	NA	NA	No	0.559851	0.010477	1.448	1.5
Dnaja2	Q9QYJ0	56445	DnaJ homolog subfamily A member 2 OS=Mus musculus GN=Dnaja2 PE=1 SV=1 - [DNJA2_MOUSE]	1.29866	0.04003	2650000	0.611172	0.144806	600000	NA	NA	NA	NA	NA	NA	No	-0.0396492	0.32701	0.987	0.959
Pou5f1	P20263	18999	POU domain, class 5, transcription factor 1 OS=Mus musculus GN=Pou5f1 PE=1 SV=1 - [PO5F1_MOUSE]	1.12598	0.04003	21000000	0.656268	0.0347455	35500000	1.26514	0.0359095	4000000	NA	NA	NA	No	0.249607	0.0185032	1.198	1.18
Smarcb1	Q3UDA4	20587	SWI/SNF related, matrix associated, actin dependent regulator of chromatin, subfamily b, member 1, isoform CRA_b OS=Mus musculus GN=Smarcb1 PE=2 SV=1 - [Q3UDA4_MOUSE]	1.0844	0.04003	2000000	0.576764	0.0460791	690000	0.563158	0.099926	200000	NA	NA	NA	No	-0.00951253	0.783415	0.984	1.003
Asns	Q61024	27053	Asparagine synthetase [glutamine-hydrolyzing] OS=Mus musculus GN=Asns PE=2 SV=3 - [ASNS_MOUSE]	1.08304	0.04003	3700000	1.09795	0.0339974	1470000	0.478713	0.06691	880000	NA	NA	NA	No	1.05904	0.00893942	2.067	2.1
Arid5b	Q8BM75	71371	Isoform 2 of AT-rich interactive domain-containing protein 5B OS=Mus musculus GN=Arid5b - [ARI5B_MOUSE]	1.02148	0.04003	7400000	1.45418	0.0369804	430000	0.707966	0.0384988	310000	NA	NA	NA	No	0.0545924	0.271902	1.063	1.014
Brd1	E9Q412	223770	Protein Brd1 OS=Mus musculus GN=Brd1 PE=4 SV=1 - [E9Q412_MOUSE]	0.988776	0.04003	995000	NA	NA	NA	0.575312	0.0456162	470000	NA	NA	NA	No	0.811023	0.0103672	1.817	1.692
Zmynd8	Q3UH28	228880	Protein Zmynd8 OS=Mus musculus GN=Zmynd8 PE=2 SV=1 - [Q3UH28_MOUSE]	0.950095	0.04003	1300000	0.537048	0.0371505	325000	1.81987	0.0748164	1130000	NA	NA	NA	No	-0.0383546	0.349376	0.957	0.99
Atrx	Q61687	22589	Transcriptional regulator ATRX OS=Mus musculus GN=Atrx PE=1 SV=3 - [ATRX_MOUSE]	0.851999	0.04003	1480000	0.325386	0.0487191	610000	0.931683	0.0373338	355000	NA	NA	NA	No	0.125229	0.0494802	1.084	1.098
Stat3	P42227	20848	Isoform Stat3B of Signal transducer and activator of transcription 3 OS=Mus musculus GN=Stat3 - [STAT3_MOUSE]	0.848398	0.04003	5600000	0.80488	0.0403899	805000	1.69443	0.0456162	610000	NA	NA	NA	No	-0.142768	0.0598249	0.927	0.885
Sirt1	Q3UNI1	93759	SirtT1 75 kDa fragment OS=Mus musculus GN=Sirt1 PE=2 SV=1 - [Q3UNI1_MOUSE]	0.812293	0.04003	565000	NA	NA	NA	5	0.00509232	160000	NA	NA	NA	No	-0.226817	0.0407196	0.824	0.885
Arih1	H9KV21	23806	E3 ubiquitin-protein ligase ARIH1 OS=Mus musculus GN=Arih1 PE=4 SV=1 - [H9KV21_MOUSE]	0.803227	0.04003	1500000	NA	NA	NA	NA	NA	NA	NA	NA	NA	No	0.128625	0.0579021	1.111	1.076
Klf5	Q9Z0Z7	12224	Krueppel-like factor 5 OS=Mus musculus GN=Klf5 PE=2 SV=2 - [KLF5_MOUSE]	0.799916	0.04003	17500000	1.35135	0.0369804	2350000	1.28659	0.0356317	1850000	NA	NA	NA	No	-0.402581	0.0142693	0.774	0.739
Gtf3c2	Q8BL74	71752	General transcription factor 3C polypeptide 2 OS=Mus musculus GN=Gtf3c2 PE=1 SV=2 - [TF3C2_MOUSE]	0.760434	0.04003	780000	1.35671	0.0819411	255000	1.00755	0.0941464	125000	NA	NA	NA	No	-0.063297	0.649286	0.826	1.089
Kif4	P33174	16571	Chromosome-associated kinesin KIF4 OS=Mus musculus GN=Kif4 PE=2 SV=3 - [KIF4_MOUSE]	0.753605	0.04003	3950000	0.973428	0.0403899	1085000	1.12961	0.0373338	1000000	NA	NA	NA	No	0.0614477	0.225826	1.067	1.02
Smarcc1	D3Z1X8	20588	SWI/SNF complex subunit SMARCC1 OS=Mus musculus GN=Smarcc1 PE=4 SV=1 - [D3Z1X8_MOUSE]	0.751464	0.04003	8250000	0.986229	0.0525558	920000	0.800745	0.0398162	745000	NA	NA	NA	No	-0.0440071	0.318627	0.989	0.951
Sall4	Q8BX22	99377	Sal-like protein 4 OS=Mus musculus GN=Sall4 PE=1 SV=2 - [SALL4_MOUSE]	0.751035	0.04003	42000000	1.10501	0.0303544	6700000	1.64339	0.030012	3450000	NA	NA	NA	No	0.140708	0.0396967	1.104	1.101
Kdm1a	G8JL40	99982	Lysine-specific histone demethylase 1A (Fragment) OS=Mus musculus GN=Kdm1a PE=4 SV=1 - [G8JL40_MOUSE]	0.726831	0.04003	2550000	NA	NA	NA	0.440952	0.0456162	625000	NA	NA	NA	No	0.0649872	0.166973	1.06	1.032
Anln	Q8K298	68743	Actin-binding protein anillin OS=Mus musculus GN=Anln PE=1 SV=2 - [ANLN_MOUSE]	0.674009	0.04003	1450000	0.183328	0.350518	420000	0.222186	0.0772313	410000	NA	NA	NA	No	0.120123	0.0515455	1.091	1.083
Hspa8	Q504P4	15481	Heat shock cognate 71 kDa protein OS=Mus musculus GN=Hspa8 PE=2 SV=1 - [Q504P4_MOUSE]	0.672199	0.04003	55000000	-0.0619024	0.274504	6300000	0.0257376	0.70543	7100000	-0.151202	0.477048	2250000	No	-0.194716	0.0263386	0.866	0.882
Znf518b	B2RRE4	100515	Zinc finger protein 518B OS=Mus musculus GN=Znf518b PE=2 SV=1 - [Z518B_MOUSE]	0.667665	0.04003	1850000	1.08678	0.0347455	320000	0.943734	0.0373338	255000	NA	NA	NA	No	-0.121942	0.179472	0.969	0.868
Arid1a	A2BH40	93760	AT-rich interactive domain-containing protein 1A OS=Mus musculus GN=Arid1a PE=1 SV=1 - [ARI1A_MOUSE]	0.656725	0.04003	740000	NA	NA	NA	1.02963	0.0522131	89000	NA	NA	NA	No	-0.277591	0.0165129	0.818	0.832
Wiz	F6ZBR8	22404	Protein Wiz (Fragment) OS=Mus musculus GN=Wiz PE=4 SV=1 - [F6ZBR8_MOUSE]	0.634593	0.04003	2400000	0.751035	0.0369804	1025000	1.07382	0.0359095	815000	NA	NA	NA	No	0.0166095	0.672803	1.029	0.994
Rbbp5	Q8BX09	213464	Isoform 2 of Retinoblastoma-binding protein 5 OS=Mus musculus GN=Rbbp5 - [RBBP5_MOUSE]	0.630405	0.04003	775000	0.689299	0.0390029	430000	0.65306	0.0519133	200000	NA	NA	NA	No	0.0623193	0.259913	1.075	1.014
Zfp57	Q8C6P8	22715	Isoform 2 of Zinc finger protein 57 OS=Mus musculus GN=Zfp57 - [ZFP57_MOUSE]	-0.702515	0.04003	1050000	-0.700169	0.109179	605000	-0.522841	0.040726	300000	NA	NA	NA	No	-0.0158965	0.623947	0.989	0.989
Sub1	P11031	20024	Activated RNA polymerase II transcriptional coactivator p15 OS=Mus musculus GN=Sub1 PE=1 SV=3 - [TCP4_MOUSE]	-0.750251	0.04003	9300000	-0.546878	0.0369804	5400000	-0.208394	0.0837956	3950000	-0.446148	0.104181	1100000	No	-0.388745	0.0138213	0.749	0.778
L1td1	Q587J6	381591	LINE-1 type transposase domain-containing protein 1 OS=Mus musculus GN=L1td1 PE=2 SV=1 - [LITD1_MOUSE]	-0.761213	0.04003	3700000	-0.500218	0.0523717	1900000	0.518031	0.0470359	1600000	-0.356606	0.0676123	590000	No	-0.183654	0.0272364	0.885	0.876
Zkscan6	E9PXJ9	52712	Protein Zkscan6 OS=Mus musculus GN=Zkscan6 PE=4 SV=1 - [E9PXJ9_MOUSE]	-0.774725	0.04003	420000	NA	NA	NA	NA	NA	NA	NA	NA	NA	No	NA	NA	NA	NA
Nup35	Q8R4R6	69482	Nucleoporin NUP53 OS=Mus musculus GN=Nup35 PE=1 SV=2 - [NUP53_MOUSE]	-0.789611	0.04003	240000	NA	NA	NA	-0.0254707	0.852255	145000	NA	NA	NA	No	-0.0535011	0.470376	1.018	0.909
Ddx56	Q5SVX3	52513	DEAD (Asp-Glu-Ala-Asp) box polypeptide 56 OS=Mus musculus GN=Ddx56 PE=2 SV=1 - [Q5SVX3_MOUSE]	-0.794607	0.04003	560000	-0.433428	0.0390264	235000	-0.345564	0.0786046	125000	NA	NA	NA	No	0.0405325	0.281817	1.034	1.023
H2afz	Q3UA95	51788	Histone H2A OS=Mus musculus GN=H2afz PE=2 SV=1 - [Q3UA95_MOUSE]	-0.828793	0.04003	252500000	-0.14003	0.145711	103500000	0.0271541	0.875785	68500000	0.155749	0.225288	11050000	No	NA	NA	NA	NA
Rpl14	Q9CR57	67115	60S ribosomal protein L14 OS=Mus musculus GN=Rpl14 PE=2 SV=3 - [RL14_MOUSE]	-0.836501	0.04003	650000	NA	NA	NA	NA	NA	NA	NA	NA	NA	No	0.00293178	0.932917	1.01	0.994
Znf512	Q69Z99	269639	Zinc finger protein 512 OS=Mus musculus GN=Znf512 PE=2 SV=2 - [ZN512_MOUSE]	-0.861186	0.04003	1900000	-0.0166871	0.846918	740000	0.00288251	0.966579	325000	NA	NA	NA	No	-0.0449954	0.266498	0.959	0.98
Lmnb1	P14733	16906	Lamin-B1 OS=Mus musculus GN=Lmnb1 PE=1 SV=3 - [LMNB1_MOUSE]	-0.874349	0.04003	9300000	-0.269686	0.0913533	5650000	0.35727	0.0508899	4250000	0.154454	0.306783	1300000	No	0.146005	0.0380013	1.111	1.102
Hist1h1b	P43276	56702	Histone H1.5 OS=Mus musculus GN=Hist1h1b PE=1 SV=2 - [H15_MOUSE]	-0.875672	0.04003	118500000	0.105678	0.149651	40000000	-0.103922	0.199056	24000000	0.109026	0.571	4350000	No	0.00045051	0.982822	0.998	1.003
Rps3a2	D3Z6C3	100043780	Uncharacterized protein OS=Mus musculus GN=Gm10119 PE=3 SV=1 - [D3Z6C3_MOUSE]	-0.876996	0.04003	1650000	NA	NA	NA	-0.536378	0.040726	1370000	NA	NA	805000	No	NA	NA	NA	NA
Pabpc1	P29341	18458	Polyadenylate-binding protein 1 OS=Mus musculus GN=Pabpc1 PE=1 SV=2 - [PABP1_MOUSE]	-0.8863	0.04003	1040000	-2.57347	0.175004	285000	-0.590745	0.0519133	136500	NA	NA	NA	No	-0.0813142	0.106152	0.954	0.936
Ube2n	A2RTT4	93765	MCG4297 OS=Mus musculus GN=Ube2n PE=2 SV=1 - [A2RTT4_MOUSE]	-0.899695	0.04003	695000	-0.537424	0.106314	505000	NA	NA	NA	-0.42082	0.337545	91000	No	-0.272682	0.0194156	0.814	0.842
Rps4x	Q545F8	20102	40S ribosomal protein S4, X isoform OS=Mus musculus GN=Rps4x PE=2 SV=1 - [Q545F8_MOUSE]	-0.905088	0.04003	1750000	NA	NA	NA	-0.50226	0.0433339	1305000	NA	NA	NA	No	0.04092	0.274564	1.034	1.024
Hist2h3b	B9EI85	319149	Histone H3 OS=Mus musculus GN=Hist2h3b PE=2 SV=1 - [B9EI85_MOUSE]	-0.91866	0.04003	164500000	-0.112475	0.312006	170000000	-0.267948	0.0794858	108000000	0.114367	0.207646	61500000	No	NA	NA	NA	NA
Rcc1	A2CER1	100088	Regulator of chromosome condensation 1 OS=Mus musculus GN=Rcc1 PE=4 SV=1 - [A2CER1_MOUSE]	-0.928237	0.04003	4550000	-0.495125	0.0369804	2900000	-0.0900349	0.274624	1950000	0.0122111	0.800406	685000	No	-0.277761	0.0185054	0.812	0.838
Hist1h1c	P15864	50708	Histone H1.2 OS=Mus musculus GN=Hist1h1c PE=1 SV=2 - [H12_MOUSE]	-0.937878	0.04003	270000000	0.645702	0.124912	57000000	-0.0247367	0.855793	38000000	0.532068	0.115563	14000000	No	0.341048	0.0133254	1.271	1.262
Rpl31	P62900	114641	60S ribosomal protein L31 OS=Mus musculus GN=Rpl31 PE=2 SV=1 - [RL31_MOUSE]	-1.00578	0.04003	6200000	NA	NA	1350000	-0.690824	0.040726	1850000	NA	NA	720000	No	-0.00470619	0.877858	0.993	1
Hsp90ab1	P11499	15516	Heat shock protein HSP 90-beta OS=Mus musculus GN=Hsp90ab1 PE=1 SV=3 - [HS90B_MOUSE]	-1.03949	0.04003	6800000	-0.528032	0.0913533	3100000	-0.813499	0.062155	6550000	-0.789611	0.0538004	865000	No	-0.12624	0.0539668	0.905	0.927
Gm5428	E9PUX4	432502	60S ribosomal protein L6 OS=Mus musculus GN=Gm5428 PE=3 SV=1 - [E9PUX4_MOUSE]	-1.04543	0.04003	4450000	-0.424688	0.0463877	1250000	-0.458981	0.048321	505000	0.0164963	0.793313	565000	No	-0.0074276	0.831123	1.003	0.987
Rpl18	P35980	19899	60S ribosomal protein L18 OS=Mus musculus GN=Rpl18 PE=2 SV=3 - [RL18_MOUSE]	-1.05589	0.04003	2450000	-0.487015	0.0523717	655000	-0.284546	0.0748164	495000	NA	NA	NA	No	0.0378421	0.320894	1.036	1.017
Ebna1bp2	Q9D903	69072	Probable rRNA-processing protein EBP2 OS=Mus musculus GN=Ebna1bp2 PE=2 SV=1 - [EBP2_MOUSE]	-1.06492	0.04003	875000	NA	NA	NA	-0.388355	0.128687	305000	NA	NA	NA	No	-0.106213	0.0625442	0.927	0.931
Actr2	P61161	66713	Actin-related protein 2 OS=Mus musculus GN=Actr2 PE=1 SV=1 - [ARP2_MOUSE]	-1.06492	0.04003	675000	NA	NA	NA	NA	NA	NA	-0.367732	0.451272	225000	No	0.0318793	0.416154	1.008	1.036
Rps3	P62908	27050	40S ribosomal protein S3 OS=Mus musculus GN=Rps3 PE=1 SV=1 - [RS3_MOUSE]	-1.07097	0.04003	3150000	-0.660863	0.0347455	1060000	-0.575615	0.0416138	1700000	3.46225	0.00744507	370000	No	0.000314702	0.999673	1.004	0.996
Rpl10	Q6ZWV3	110954	60S ribosomal protein L10 OS=Mus musculus GN=Rpl10 PE=2 SV=3 - [RL10_MOUSE]	-1.08927	0.04003	2550000	-0.706041	0.0841227	665000	-0.710756	0.103639	165000	NA	NA	NA	No	-0.0244336	0.463212	0.984	0.982
Lmnb2	P21619	16907	Lamin-B2 OS=Mus musculus GN=Lmnb2 PE=1 SV=2 - [LMNB2_MOUSE]	-1.09851	0.04003	7000000	-0.512514	0.110701	2900000	0.202888	0.100636	1810000	0.0250288	0.706358	405000	No	-0.0581148	0.177294	0.968	0.953
Gm5451	D3YYQ0	432768	Protein Gm5451 OS=Mus musculus GN=Gm5451 PE=4 SV=1 - [D3YYQ0_MOUSE]	-1.1047	0.04003	2200000	-0.72142	0.0347455	760000	-0.561707	0.0398162	335000	NA	NA	NA	No	NA	NA	NA	NA
Tmpo	Q61029	21917	Lamina-associated polypeptide 2, isoforms beta/delta/epsilon/gamma OS=Mus musculus GN=Tmpo PE=1 SV=4 - [LAP2B_MOUSE]	-1.12186	0.04003	4150000	-0.333698	0.0570748	3400000	0.131589	0.168643	2350000	0.177599	0.0924738	730000	No	0.00290379	0.963782	0.972	1.032
Rpl4	Q564E8	67891	Ribosomal protein L4 OS=Mus musculus GN=Rpl4 PE=2 SV=1 - [Q564E8_MOUSE]	-1.15361	0.04003	1045000	-0.441243	0.0389123	1025000	NA	NA	NA	NA	NA	NA	No	0.010355	0.741917	1.01	1.005
Hist1h1t	Q07133	107970	Histone H1t OS=Mus musculus GN=Hist1h1t PE=2 SV=4 - [H1T_MOUSE]	-1.16812	0.04003	84500000	NA	NA	42000000	NA	NA	21000000	NA	NA	22000000	No	0.286884	0.0203346	1.247	1.193
Aurkb	O70126	20877	Aurora kinase B OS=Mus musculus GN=Aurkb PE=1 SV=2 - [AURKB_MOUSE]	-1.23107	0.04003	1075000	-2.20091	0.0699674	605000	-1.10315	0.0398162	385000	NA	NA	NA	No	-0.736273	0.0142035	0.636	0.565
Rpl28	P41105	19943	60S ribosomal protein L28 OS=Mus musculus GN=Rpl28 PE=1 SV=2 - [RL28_MOUSE]	-1.26188	0.04003	1500000	NA	NA	NA	NA	NA	NA	NA	NA	NA	No	0.017819	0.597504	1.02	1.005
Rpl19	A2A547	19921	Ribosomal protein L19 OS=Mus musculus GN=Rpl19 PE=3 SV=1 - [A2A547_MOUSE]	-1.46395	0.04003	920000	NA	NA	NA	-0.620379	0.0470359	885000	NA	NA	NA	No	-0.0640059	0.19936	0.976	0.938
Pccb	E9Q5K5	66904	Propionyl-CoA carboxylase beta chain, mitochondrial OS=Mus musculus GN=Pccb PE=4 SV=1 - [E9Q5K5_MOUSE]	-1.59728	0.04003	305000	NA	NA	NA	0.761711	0.0458799	205000	NA	NA	NA	No	0.236724	0.0193527	1.185	1.172
Lmna	B3RH24	16905	Lamin C OS=Mus musculus GN=Lmna PE=2 SV=1 - [B3RH24_MOUSE]	-2.75633	0.04003	6450000	-1.91594	0.0347455	3000000	-0.96016	0.0456162	1370000	-2.24811	0.00570375	985000	No	-1.41802	0.0085661	0.381	0.367
Jup	A2A4H7	16480	Junction plakoglobin OS=Mus musculus GN=Jup PE=4 SV=1 - [A2A4H7_MOUSE]	-4.36587	0.04003	6700000	-4.96578	0.00284962	1650000	-3.699	0.0398162	605000	-1.27753	0.247261	9100000	+	0.346072	0.0138213	1.257	1.286
Hmga1	P17095	15361	Isoform HMG-Y of High mobility group protein HMG-I/HMG-Y OS=Mus musculus GN=Hmga1 - [HMGA1_MOUSE]	-0.664288	0.040606	12100000	-0.334607	0.0623928	5150000	NA	NA	2050000	NA	NA	NA	No	0.0441146	0.331043	1.054	1.009
Kat6b	Q8BRB7	54169	Isoform 2 of Histone acetyltransferase KAT6B OS=Mus musculus GN=Kat6b - [KAT6B_MOUSE]	1.01006	0.0409987	1950000	0.850399	0.0347455	920000	0.08882	0.474339	950000	NA	NA	NA	No	0.595214	0.0094427	1.522	1.5
Gtf2h2	Q8C5I2	23894	General transcription factor IIH subunit 2 OS=Mus musculus GN=Gtf2h2 PE=2 SV=1 - [Q8C5I2_MOUSE]	0.883621	0.0409987	895000	0.34426	0.539214	155000	0.537545	0.0470359	330000	NA	NA	NA	No	0.0542587	0.198035	1.03	1.046
Mnat1	P51949	17420	CDK-activating kinase assembly factor MAT1 OS=Mus musculus GN=Mnat1 PE=2 SV=2 - [MAT1_MOUSE]	0.62293	0.0409987	1400000	0.0731347	0.50666	1000000	0.611645	0.0398162	595000	NA	NA	NA	No	-0.0687378	0.205822	0.978	0.929
Lasp1	Q543N3	16796	LIM and SH3 protein 1 OS=Mus musculus GN=Lasp1 PE=2 SV=1 - [Q543N3_MOUSE]	0.611172	0.0409987	1035000	NA	NA	NA	-0.0159576	0.826271	165000	NA	NA	NA	No	-0.266233	0.0166372	0.835	0.828
Prpf3	Q922U1	70767	U4/U6 small nuclear ribonucleoprotein Prp3 OS=Mus musculus GN=Prpf3 PE=1 SV=1 - [PRPF3_MOUSE]	-0.797112	0.0409987	1500000	-0.492079	0.0989305	735000	-0.363085	0.0644876	815000	NA	NA	NA	No	-0.194263	0.0361857	0.894	0.854
Nolc1	E9PVC9	70769	Protein Nolc1 OS=Mus musculus GN=Nolc1 PE=4 SV=1 - [E9PVC9_MOUSE]	-0.92139	0.0409987	335000	-1.34924	0.0369804	450000	-0.380822	0.0502898	435000	NA	NA	NA	No	-0.461779	0.010511	0.723	0.729
Zbtb34	A2ATY4	241311	Protein Zbtb34 OS=Mus musculus GN=Zbtb34 PE=4 SV=1 - [A2ATY4_MOUSE]	0.857185	0.041253	2200000	NA	NA	NA	4.23726	0.0943214	240000	NA	NA	NA	No	NA	NA	NA	NA
Rps26	P62855	27370	40S ribosomal protein S26 OS=Mus musculus GN=Rps26 PE=2 SV=3 - [RS26_MOUSE]	-0.997117	0.041506	2200000	NA	NA	NA	NA	NA	NA	NA	NA	NA	No	0.0652569	0.287017	1.084	1.009
Gm9493	F6SVV1	670565	Uncharacterized protein OS=Mus musculus GN=Gm9493 PE=4 SV=1 - [F6SVV1_MOUSE]	-0.728574	0.0416269	3450000	-0.382702	0.136583	740000	-0.217591	0.108689	695000	NA	NA	NA	No	0.0782366	0.103151	1.057	1.055
Hspb1	D3YZ06	15507	Heat shock protein beta-1 OS=Mus musculus GN=Hspb1 PE=3 SV=1 - [D3YZ06_MOUSE]	0.719841	0.0416891	17500000	0.0854247	0.626587	2550000	0.174406	0.37038	1600000	0.178874	0.108923	1650000	No	-0.271308	0.019615	0.815	0.843
Tcf7l1	Q9Z1J1	21415	Transcription factor 7-like 1 OS=Mus musculus GN=Tcf7l1 PE=1 SV=2 - [TF7L1_MOUSE]	2.52356	0.04199	8950000	2.00522	0.0347455	845000	0.961253	0.0518864	1155000	NA	NA	NA	No	0.424117	0.027371	1.419	1.264
Arid3b	F8WIN2	56380	AT-rich interactive domain-containing protein 3B OS=Mus musculus GN=Arid3b PE=4 SV=1 - [F8WIN2_MOUSE]	0.912267	0.04199	7000000	0.501821	0.112593	850000	NA	NA	NA	NA	NA	NA	No	0.310518	0.0151377	1.226	1.254
Rnf20	Q5DTM8	109331	Isoform 2 of E3 ubiquitin-protein ligase BRE1A OS=Mus musculus GN=Rnf20 - [BRE1A_MOUSE]	0.758303	0.04199	390000	NA	NA	NA	NA	NA	NA	NA	NA	NA	No	0.184942	0.0310587	1.121	1.153
Dek	Q7TNV0	110052	Protein DEK OS=Mus musculus GN=Dek PE=1 SV=1 - [DEK_MOUSE]	-0.584241	0.04199	3000000	0.211012	0.0708525	1500000	0.0200577	0.802765	1300000	NA	NA	NA	No	-0.0267166	0.578369	1.012	0.951
Shmt2	Q9CZN7	108037	Serine hydroxymethyltransferase OS=Mus musculus GN=Shmt2 PE=2 SV=1 - [Q9CZN7_MOUSE]	-1.92139	0.04199	565000	-0.935117	0.092386	175000	0.193456	0.166235	280000	NA	NA	NA	No	0.15103	0.0366033	1.104	1.116
Dnmt3l	A3EWM2	54427	DNA (Cytosine-5-)-methyltransferase 3-like, isoform CRA_b OS=Mus musculus GN=Dnmt3l PE=2 SV=1 - [A3EWM2_MOUSE]	-0.75268	0.0423724	1225000	-4.12029	0.0542294	1300000	-1.59292	0.0555441	180000	NA	NA	NA	No	-2.98404	0.00833934	0.124	0.129
Ilf3	Q45VK5	16201	Interleukin enhancer-binding factor 3 OS=Mus musculus GN=Ilf3 PE=2 SV=1 - [Q45VK5_MOUSE]	-0.595097	0.043221	475000	NA	NA	NA	-0.751465	0.0384988	250000	NA	NA	NA	No	-0.232986	0.0193184	0.85	0.852
Prpf4	Q059T9	70052	PRP4 pre-mRNA processing factor 4 homolog (Yeast) OS=Mus musculus GN=Prpf4 PE=2 SV=1 - [Q059T9_MOUSE]	-0.797112	0.0432951	1950000	-0.516636	0.110701	835000	-0.39498	0.051004	415000	NA	NA	NA	No	-0.223302	0.0202283	0.857	0.856
Eif2s2	Q3ULL5	67204	Eif2s2 protein OS=Mus musculus GN=Eif2s2 PE=2 SV=1 - [Q3ULL5_MOUSE]	1.08542	0.0434688	4950000	1.01543	0.0482017	2350000	0.718526	0.0384988	1400000	0.455229	0.497237	215000	No	0.543191	0.00978568	1.454	1.46
Plekhf1	Q3TB82	72287	Pleckstrin homology domain-containing family F member 1 OS=Mus musculus GN=Plekhf1 PE=2 SV=1 - [PKHF1_MOUSE]	-0.563838	0.0434688	550000	NA	NA	NA	NA	NA	NA	NA	NA	NA	No	0.0355315	0.605798	1.074	0.976
Rbm28	Q8CGC6	68272	RNA-binding protein 28 OS=Mus musculus GN=Rbm28 PE=1 SV=4 - [RBM28_MOUSE]	-0.625934	0.0434688	815000	-0.500218	0.0525558	280000	-0.00650678	0.917431	225000	NA	NA	NA	No	-0.0541964	0.184835	0.961	0.965
Nhp2l1	Q9D0T1	20826	NHP2-like protein 1 OS=Mus musculus GN=Nhp2l1 PE=2 SV=4 - [NH2L1_MOUSE]	-0.831358	0.0434688	510000	-0.316528	0.283092	575000	-0.401635	0.0514904	355000	NA	NA	NA	No	0.108301	0.0929199	1.102	1.054
Hdac2	Q8BQ10	15182	Histone deacetylase 2 OS=Mus musculus GN=Hdac2 PE=2 SV=1 - [Q8BQ10_MOUSE]	0.578214	0.0448318	8800000	0.464668	0.0594735	1750000	0.606916	0.0491209	1030000	NA	NA	NA	No	0.0335908	0.534624	1.058	0.989
Gm5805	D3Z1P6	102634709	Uncharacterized protein OS=Mus musculus GN=Gm5805 PE=3 SV=1 - [D3Z1P6_MOUSE]	-0.78339	0.0448318	3650000	NA	NA	NA	-0.462952	0.0549658	3050000	-0.347399	0.141185	750000	No	NA	NA	NA	NA
Zfhx2	H3BJE7	239102	Protein Zfhx2 (Fragment) OS=Mus musculus GN=Zfhx2 PE=4 SV=1 - [H3BJE7_MOUSE]	2.31991	0.0448664	1250000	NA	NA	NA	NA	NA	NA	NA	NA	NA	No	NA	NA	NA	NA
Actl6a	Q505L1	56456	Actin-like 6A, isoform CRA_a OS=Mus musculus GN=Actl6a PE=2 SV=1 - [Q505L1_MOUSE]	0.546956	0.0448664	3100000	0.324235	0.0496747	2150000	0.537048	0.0456162	850000	-0.00650678	0.919399	190000	No	-0.160775	0.0470249	0.875	0.914
Pkm2	P52480	18746	Pyruvate kinase isozymes M1/M2 OS=Mus musculus GN=Pkm2 PE=1 SV=4 - [KPYM_MOUSE]	-0.552156	0.0448664	3950000	-0.41889	0.0390264	1900000	-1.45799	0.0384988	4000000	-1.97143	0.0646974	1200000	No	-0.529862	0.0101447	0.688	0.697
Incenp	Q9WU62	16319	Isoform 2 of Inner centromere protein OS=Mus musculus GN=Incenp - [INCE_MOUSE]	-0.558517	0.0448664	3600000	-0.086967	0.279348	1950000	0.128293	0.155802	1450000	0.359521	0.0565748	180000	No	-0.0777036	0.182891	0.974	0.921
Eef1d	P57776	66656	Isoform 2 of Elongation factor 1-delta OS=Mus musculus GN=Eef1d - [EF1D_MOUSE]	-1.11873	0.0448664	710000	-0.666576	0.0928229	325000	-0.633748	0.0422923	545000	-0.0394883	0.758041	245000	No	-0.199654	0.0239316	0.874	0.868
Syncrip	Q7TMK9	56403	Heterogeneous nuclear ribonucleoprotein Q OS=Mus musculus GN=Syncrip PE=1 SV=2 - [HNRPQ_MOUSE]	-0.607133	0.0452151	830000	NA	NA	NA	NA	NA	195000	NA	NA	NA	No	-0.0952489	0.0842381	0.927	0.946
Ncor1	F7C134	20185	Nuclear receptor corepressor 1 (Fragment) OS=Mus musculus GN=Ncor1 PE=4 SV=1 - [F7C134_MOUSE]	0.577248	0.0465339	2200000	0.951215	0.0324323	245000	2.31745	0.0786046	150000	NA	NA	NA	No	0.487065	0.0104139	1.396	1.407
Smarca4	Q3URH5	20586	Transcription activator BRG1 (Fragment) OS=Mus musculus GN=Smarca4 PE=2 SV=1 - [Q3URH5_MOUSE]	0.53655	0.0465339	5450000	0.917241	0.0389123	1300000	0.309758	0.0569617	990000	NA	NA	NA	No	-0.00637658	0.849441	1.005	0.986
Ncl	P09405	17975	Nucleolin OS=Mus musculus GN=Ncl PE=1 SV=2 - [NUCL_MOUSE]	-0.736966	0.0465339	12950000	-0.37146	0.0501811	7000000	-0.170556	0.108941	6600000	-0.676918	0.0796473	1750000	No	-0.256061	0.0194548	0.848	0.826
Tcp1	P11983	21454	T-complex protein 1 subunit alpha OS=Mus musculus GN=Tcp1 PE=1 SV=3 - [TCPA_MOUSE]	-1.1488	0.0465339	1450000	NA	NA	NA	-1.58641	0.0458799	725000	-3.63487	0.131242	113000	No	-0.151085	0.0359784	0.897	0.904
Tpx2	A2APB8	72119	Targeting protein for Xklp2 OS=Mus musculus GN=Tpx2 PE=1 SV=1 - [TPX2_MOUSE]	-0.519735	0.0466072	2850000	-0.0581425	0.349927	1300000	-0.0709665	0.389727	765000	NA	NA	NA	No	-0.357753	0.0127336	0.781	0.78
Smarcd1	Q61466	83797	Isoform 1 of SWI/SNF-related matrix-associated actin-dependent regulator of chromatin subfamily D member 1 OS=Mus musculus GN=Smarcd1 - [SMRD1_MOUSE]	0.549916	0.0473923	4000000	0.509442	0.0952044	770000	0.639232	0.0518017	950000	NA	NA	NA	No	-0.247652	0.0197512	0.852	0.833
Atxn10	P28658	54138	Ataxin-10 OS=Mus musculus GN=Atxn10 PE=1 SV=2 - [ATX10_MOUSE]	0.640158	0.0482337	645000	-0.0335695	0.671195	270000	-0.321027	0.30752	111000	NA	NA	NA	No	-0.509783	0.0102145	0.704	0.701
Plaa	P27612	18786	Phospholipase A-2-activating protein OS=Mus musculus GN=Plaa PE=2 SV=4 - [PLAP_MOUSE]	0.567545	0.0482337	1450000	0.293959	0.153477	270000	-0.0900349	0.257866	210000	NA	NA	NA	No	-0.242561	0.0196776	0.853	0.837
Adnp	A2BDX0	11538	Activity-dependent neuroprotective protein OS=Mus musculus GN=Adnp PE=3 SV=1 - [A2BDX0_MOUSE]	0.503349	0.0482337	4250000	1.10064	0.0339974	470000	0.351063	0.05857	745000	NA	NA	NA	No	0.15991	0.033893	1.124	1.11
Sf3b1	G5E866	81898	Splicing factor 3B subunit 1 OS=Mus musculus GN=Sf3b1 PE=4 SV=1 - [G5E866_MOUSE]	-0.544771	0.0482337	760000	-0.1976	0.316184	510000	-0.26708	0.0637028	210000	NA	NA	75500	No	-0.123439	0.0518022	0.911	0.925
Apex1	P28352	11792	DNA-(apurinic or apyrimidinic site) lyase OS=Mus musculus GN=Apex1 PE=1 SV=2 - [APEX1_MOUSE]	-0.869069	0.0501764	3450000	-0.691989	0.0947049	1060000	0.160275	0.117565	1900000	-4.87832	0.00887771	185000	No	0.0509921	0.213098	1.028	1.044
Ep300	E9PYJ8	328572	Histone acetyltransferase p300 OS=Mus musculus GN=Ep300 PE=4 SV=1 - [E9PYJ8_MOUSE]	0.85599	0.0511328	2950000	1.65444	0.0369804	225000	1.18618	0.0373338	128000	NA	NA	NA	No	-0.0665946	0.206756	0.978	0.931
Ncoa3	O09000	17979	Nuclear receptor coactivator 3 OS=Mus musculus GN=Ncoa3 PE=1 SV=2 - [NCOA3_MOUSE]	0.744592	0.0511328	3800000	1.62644	0.0369804	570000	1.18269	0.0391959	335000	NA	NA	NA	No	0.0422106	0.282481	1.039	1.02
Msh2	P43247	17685	DNA mismatch repair protein Msh2 OS=Mus musculus GN=Msh2 PE=2 SV=1 - [MSH2_MOUSE]	0.613532	0.0511328	3450000	0.310922	0.0496747	1700000	0.612117	0.0398162	1150000	NA	NA	NA	No	0.299262	0.0146299	1.23	1.232
Luc7l	Q9CYI4	66978	Putative RNA-binding protein Luc7-like 1 OS=Mus musculus GN=Luc7l PE=2 SV=2 - [LUC7L_MOUSE]	-0.54372	0.0511328	750000	-0.863809	0.0622888	610000	0.0370307	0.877188	335000	NA	NA	NA	No	-0.268374	0.0179876	0.84	0.82
Ssb	F8WHY1	20823	Lupus La protein homolog OS=Mus musculus GN=Ssb PE=4 SV=1 - [F8WHY1_MOUSE]	-0.551099	0.0522197	660000	-0.207561	0.145711	450000	-0.0634092	0.651182	205000	NA	NA	NA	No	-0.168151	0.0346813	0.879	0.901
Nacc1	Q7TSZ8	66830	Nucleus accumbens-associated protein 1 OS=Mus musculus GN=Nacc1 PE=1 SV=1 - [NACC1_MOUSE]	0.485427	0.0525191	16000000	0.312665	0.0542294	4600000	1.6884	0.030543	1550000	NA	NA	NA	No	-0.453559	0.0110268	0.737	0.724
Tfap2c	Q3ULB3	21420	Transcription factor AP-2 gamma OS=Mus musculus GN=Tfap2c PE=2 SV=1 - [Q3ULB3_MOUSE]	1.94167	0.0535175	5250000	NA	NA	NA	1.27143	0.0373338	615000	NA	NA	NA	No	0.860848	0.00893942	1.837	1.795
Sumo2	P61957	170930	Small ubiquitin-related modifier 2 OS=Mus musculus GN=Sumo2 PE=2 SV=1 - [SUMO2_MOUSE]	0.588325	0.0535175	107500000	0.329411	0.0913533	11500000	0.80653	0.0450442	16500000	0.232661	0.295503	220000	No	0.0467012	0.255537	1.045	1.021
Pcca	Q3UGC8	110821	Propionyl-Coenzyme A carboxylase, alpha polypeptide, isoform CRA_b OS=Mus musculus GN=Pcca PE=2 SV=1 - [Q3UGC8_MOUSE]	-1.17299	0.0535175	940000	-0.196773	0.283092	240000	0.136848	0.143242	445000	NA	NA	NA	No	0.285403	0.0183545	1.239	1.198
Cbx5	Q61686	12419	Chromobox protein homolog 5 OS=Mus musculus GN=Cbx5 PE=1 SV=1 - [CBX5_MOUSE]	-0.525953	0.0539811	9450000	-0.0717244	0.262151	2800000	0.0335111	0.606548	1500000	-0.300448	0.419598	375000	No	-0.218618	0.0341488	0.836	0.883
Top2a	H9KV22	21973	DNA topoisomerase 2-alpha OS=Mus musculus GN=Top2a PE=4 SV=1 - [H9KV22_MOUSE]	-0.489038	0.054624	510000	0.163499	0.574018	680000	-0.0181473	0.77281	190000	NA	NA	NA	No	-0.240053	0.0187938	0.85	0.843
Gabarapl2	P60521	93739	Gamma-aminobutyric acid receptor-associated protein-like 2 OS=Mus musculus GN=Gabarapl2 PE=2 SV=1 - [GBRL2_MOUSE]	4.43656	0.055108	1350000	NA	NA	NA	NA	NA	NA	NA	NA	NA	No	2.17781	0.00833934	4.456	4.593
Gtf2ird1	Q9JI57	57080	Isoform 3 of General transcription factor II-I repeat domain-containing protein 1 OS=Mus musculus GN=Gtf2ird1 - [GT2D1_MOUSE]	1.04299	0.055108	880000	NA	NA	NA	NA	NA	NA	NA	NA	NA	No	NA	NA	NA	NA
Numa1	E9Q7G0	101706	Protein Numa1 OS=Mus musculus GN=Numa1 PE=4 SV=1 - [E9Q7G0_MOUSE]	0.550408	0.055108	2650000	0.496718	0.0548444	1300000	1.04089	0.0398162	475000	NA	NA	NA	No	0.0256428	0.482661	1.03	1.006
Hist4h4	B2RTM0	320332	Histone H4 OS=Mus musculus GN=Gm11275 PE=3 SV=1 - [B2RTM0_MOUSE]	-1.07552	0.055108	160000000	-0.0923402	0.170074	39000000	-0.305788	0.0571682	26000000	0.107018	0.269227	21500000	No	0.081401	0.102207	1.051	1.065
Tcf4	Q91YV0	21413	Tcf4 protein OS=Mus musculus GN=Tcf4 PE=2 SV=1 - [Q91YV0_MOUSE]	0.961623	0.0551866	1700000	1.22682	0.0369804	400000	NA	NA	NA	NA	NA	NA	No	NA	NA	NA	NA
Cul4b	A2A432	72584	Isoform 2 of Cullin-4B OS=Mus musculus GN=Cul4b - [CUL4B_MOUSE]	0.450485	0.0551866	1370000	0.211635	0.0806482	690000	0.00144197	0.988477	750000	NA	NA	NA	No	-0.0819667	0.0978711	0.942	0.948
Lbr	Q3U9G9	98386	Lamin-B receptor OS=Mus musculus GN=Lbr PE=1 SV=2 - [LBR_MOUSE]	-0.652901	0.0551866	12400000	-0.305788	0.0523717	6200000	-0.013043	0.872893	4300000	0.468323	0.204594	1250000	No	0.222559	0.0211183	1.174	1.159
Eef1a1	P10126	13627	Elongation factor 1-alpha 1 OS=Mus musculus GN=Eef1a1 PE=1 SV=3 - [EF1A1_MOUSE]	-0.813499	0.0556566	9900000	0.591679	0.043777	4750000	-0.567041	0.0638501	4900000	0.131589	0.14935	1100000	+	0.0400619	0.289162	1.022	1.034
Hnrpdl	Q9Z130	50926	Heterogeneous nuclear ribonucleoprotein D-like OS=Mus musculus GN=Hnrpdl PE=1 SV=1 - [HNRDL_MOUSE]	0.621524	0.0559847	14000000	0.351063	0.0576505	5250000	0.476641	0.0456162	2200000	NA	NA	NA	No	0.0395749	0.299976	1.035	1.02
Rbbp4	Q60972	19646	Histone-binding protein RBBP4 OS=Mus musculus GN=Rbbp4 PE=1 SV=5 - [RBBP4_MOUSE]	0.573375	0.0560101	23500000	0.50284	0.0369804	4450000	0.970486	0.040726	2000000	0.835116	0.150515	265000	No	-0.051882	0.20174	0.968	0.962
Pak1ip1	Q9DCE5	68083	p21-activated protein kinase-interacting protein 1 OS=Mus musculus GN=Pak1ip1 PE=2 SV=2 - [PK1IP_MOUSE]	-0.637109	0.0575017	945000	-0.618163	0.0688769	450000	-0.0320936	0.82221	505000	-1.69432	0.354599	82000	No	-0.269788	0.0161905	0.83	0.829
Dcaf7	B1AR85	71833	WD repeat domain 68 OS=Mus musculus GN=Dcaf7 PE=4 SV=1 - [B1AR85_MOUSE]	0.854395	0.0583776	2800000	NA	NA	NA	NA	NA	NA	NA	NA	NA	No	0.141164	0.0419045	1.112	1.094
Hist1h1a	P43275	80838	Histone H1.1 OS=Mus musculus GN=Hist1h1a PE=2 SV=2 - [H11_MOUSE]	-0.675765	0.0583776	81500000	0.769772	0.0538031	25500000	0.0806577	0.275531	18500000	0.686164	0.130561	3650000	No	0.389657	0.0126802	1.295	1.325
Prdm14	E9Q3T6	383491	PR domain zinc finger protein 14 OS=Mus musculus GN=Prdm14 PE=1 SV=1 - [PRD14_MOUSE]	2.69265	0.0595446	1350000	5	0.00284962	210000	5	0.00509232	125000	NA	NA	NA	No	NA	NA	NA	NA
Dnajb1	Q3TU79	81489	DnaJ (Hsp40) homolog, subfamily B, member 1 OS=Mus musculus GN=Dnajb1 PE=2 SV=1 - [Q3TU79_MOUSE]	1.3835	0.0595446	1800000	NA	NA	NA	0.284514	0.245129	260000	NA	NA	NA	No	0.0811472	0.098166	1.055	1.061
Ctbp1	O88712	13016	Isoform 3 of C-terminal-binding protein 1 OS=Mus musculus GN=Ctbp1 - [CTBP1_MOUSE]	1.00935	0.0595446	13500000	NA	NA	2700000	1.73596	0.0398162	980000	NA	NA	NA	No	-0.130238	0.32641	1.008	0.82
Ogt	Q8CGY8	108155	Isoform 2 of UDP-N-acetylglucosamine--peptide N-acetylglucosaminyltransferase 110 kDa subunit OS=Mus musculus GN=Ogt - [OGT1_MOUSE]	0.770618	0.0595446	6250000	0.714575	0.0347455	725000	0.670387	0.0398162	520000	NA	NA	NA	No	-0.177154	0.0341488	0.871	0.898
H2afy	Q9QZQ8	26914	Core histone macro-H2A.1 OS=Mus musculus GN=H2afy PE=1 SV=3 - [H2AY_MOUSE]	0.423309	0.0595446	3050000	1.46571	0.0218211	2500000	0.624803	0.0518864	1145000	1.51324	0.0340953	265000	No	1.12876	0.00916491	2.259	2.114
Rsl1d1	Q8BVY0	66409	Protein Rsl1d1 OS=Mus musculus GN=Rsl1d1 PE=2 SV=1 - [Q8BVY0_MOUSE]	-0.433428	0.0595446	1155000	-0.251539	0.146344	510000	-0.145605	0.13956	440000	-0.368663	0.468517	165000	No	-0.162128	0.0318405	0.895	0.892
Tpr	Q7M739	108989	Nuclear pore complex-associated intranuclear coiled-coil protein TPR OS=Mus musculus GN=Tpr PE=2 SV=1 - [Q7M739_MOUSE]	-0.537424	0.0595446	780000	NA	NA	NA	-0.146403	0.145368	98000	NA	NA	NA	No	0.0526159	0.200505	1.045	1.03
Ddx21	Q9JIK5	56200	Nucleolar RNA helicase 2 OS=Mus musculus GN=Ddx21 PE=1 SV=3 - [DDX21_MOUSE]	-0.546878	0.0595446	2520000	-0.195946	0.127827	1300000	-0.267948	0.0809308	1045000	-0.559579	0.10182	380000	No	-0.232214	0.0209784	0.86	0.842
Gm10260	F5H8M6	100039740	Uncharacterized protein OS=Mus musculus GN=Gm10260 PE=3 SV=1 - [F5H8M6_MOUSE]	-0.861186	0.0595446	2400000	NA	NA	NA	-0.707218	0.0398162	155000	NA	NA	NA	No	-0.0450836	0.23764	0.97	0.968
Pa2g4	P50580	18813	Proliferation-associated protein 2G4 OS=Mus musculus GN=Pa2g4 PE=1 SV=3 - [PA2G4_MOUSE]	-1.30045	0.0595446	1350000	-1.1016	0.0460791	365000	-0.606035	0.045455	555000	-0.809701	0.10182	290000	No	-0.105288	0.0689764	0.921	0.938
Tcf20	E9QKY7	21411	Transcription factor 20 OS=Mus musculus GN=Tcf20 PE=4 SV=1 - [E9QKY7_MOUSE]	0.420617	0.0600369	3450000	0.604071	0.0542294	760000	0.694657	0.0398162	385000	NA	NA	NA	No	-0.404761	0.0539706	0.685	0.825
Kdm6a	O70546	22289	Lysine-specific demethylase 6A OS=Mus musculus GN=Kdm6a PE=1 SV=2 - [KDM6A_MOUSE]	0.860367	0.0601305	1850000	NA	NA	NA	NA	NA	NA	NA	NA	NA	No	0.192947	0.030526	1.125	1.162
Rbm8a	Q9CWZ3	60365	Isoform 2 of RNA-binding protein 8A OS=Mus musculus GN=Rbm8a - [RBM8A_MOUSE]	-1.16165	0.0602835	700000	-0.378944	0.155557	625000	-0.0626556	0.360978	810000	NA	NA	NA	No	-0.174028	0.0370462	0.902	0.871
Rpl26	B1ARA3	19941	60S ribosomal protein L26 (Fragment) OS=Mus musculus GN=Rpl26 PE=4 SV=1 - [B1ARA3_MOUSE]	-1.53324	0.0618456	2000000	-0.77967	0.0341839	590000	-0.577767	0.0450442	505000	NA	NA	NA	No	-0.0304045	0.386301	0.984	0.974
Cct7	P80313	12468	T-complex protein 1 subunit eta OS=Mus musculus GN=Cct7 PE=1 SV=1 - [TCPH_MOUSE]	-0.830075	0.0649312	845000	-1.0145	0.0916675	300000	-1.49208	0.0306764	875000	NA	NA	NA	No	-0.152821	0.0406511	0.888	0.911
Cdk7	Q03147	12572	Cyclin-dependent kinase 7 OS=Mus musculus GN=Cdk7 PE=1 SV=2 - [CDK7_MOUSE]	0.534062	0.0651108	705000	NA	NA	NA	NA	NA	NA	NA	NA	NA	No	-0.21276	0.025482	0.85	0.875
Rbmxl2	Q9DAE2	76572	Protein Rbmxl2 OS=Mus musculus GN=Rbmxl2 PE=2 SV=1 - [Q9DAE2_MOUSE]	-0.385526	0.0651281	3400000	0.0342157	0.50666	675000	-0.270556	0.0637028	335000	NA	NA	NA	No	-0.105658	0.0704027	0.939	0.92
Srsf1	Q6PDM2	110809	Serine/arginine-rich splicing factor 1 OS=Mus musculus GN=Srsf1 PE=1 SV=3 - [SRSF1_MOUSE]	-0.581001	0.0654412	3950000	-0.289827	0.0584143	2200000	-0.249822	0.0670157	3400000	0.126312	0.419598	610000	No	0.0189043	0.574421	1.017	1.009
Gmps	B2RRH9	229363	Guanine monphosphate synthetase OS=Mus musculus GN=Gmps PE=2 SV=1 - [B2RRH9_MOUSE]	0.458382	0.0654495	700000	NA	NA	245000	0.0662614	0.384907	375000	NA	NA	NA	No	-0.10235	0.0795033	0.919	0.944
Polr2a	P08775	20020	DNA-directed RNA polymerase II subunit RPB1 OS=Mus musculus GN=Polr2a PE=1 SV=3 - [RPB1_MOUSE]	-0.379883	0.065949	1900000	-0.0558912	0.376626	995000	0.0107798	0.875785	2450000	NA	NA	NA	No	-0.0990983	0.0717805	0.938	0.929
Nudt16l1	Q8VHN8	66911	Protein syndesmos OS=Mus musculus GN=Nudt16l1 PE=1 SV=2 - [SDOS_MOUSE]	0.593593	0.0662003	935000	NA	NA	NA	-0.599462	0.40878	6605000	NA	NA	NA	No	-0.223767	0.0252517	0.842	0.871
Gatad2b	Q8VHR5	229542	Transcriptional repressor p66-beta OS=Mus musculus GN=Gatad2b PE=1 SV=1 - [P66B_MOUSE]	0.639695	0.0699285	6350000	0.853996	0.0523717	1600000	0.856787	0.0373338	945000	NA	NA	NA	No	-0.0596333	0.190413	0.973	0.946
Ahcy	P50247	269378	Adenosylhomocysteinase OS=Mus musculus GN=Ahcy PE=1 SV=3 - [SAHH_MOUSE]	0.903038	0.0702317	3200000	-0.0596453	0.317913	440000	0.180784	0.110469	415000	NA	NA	NA	No	0.534394	0.00999747	1.44	1.457
Ints4	Q8CIM8	101861	Integrator complex subunit 4 OS=Mus musculus GN=Ints4 PE=2 SV=1 - [INT4_MOUSE]	1.0844	0.0708983	1270000	0.860764	0.0347455	310000	0.940355	0.0384988	265000	NA	NA	NA	No	0.0992935	0.115022	1.098	1.045
Ppan	Q91YU8	235036	Suppressor of SWI4 1 homolog OS=Mus musculus GN=Ppan PE=2 SV=2 - [SSF1_MOUSE]	-0.430509	0.0708983	800000	0.0786098	0.846918	220000	-0.234465	0.167816	295000	NA	NA	NA	No	-0.079314	0.110387	0.938	0.955
Hmgb2	P30681	97165	High mobility group protein B2 OS=Mus musculus GN=Hmgb2 PE=1 SV=3 - [HMGB2_MOUSE]	-0.460965	0.0708983	24000000	0.03492	0.477882	5050000	0.399445	0.0482154	3800000	NA	NA	NA	No	-0.214628	0.0297532	0.843	0.88
Rpl7a	D3YU93	268795	MCG121875 OS=Mus musculus GN=Rpl7a-ps3 PE=4 SV=1 - [D3YU93_MOUSE]	-0.755113	0.0711438	2900000	-0.49716	0.0369804	2250000	-0.331881	0.05857	990000	NA	NA	NA	No	-0.00951451	0.762513	1	0.986
Rrp1b	Q91YK2	72462	Ribosomal RNA processing protein 1 homolog B OS=Mus musculus GN=Rrp1b PE=2 SV=2 - [RRP1B_MOUSE]	-0.706041	0.0719057	490000	-0.560643	0.149898	110000	NA	NA	NA	NA	NA	NA	No	-0.10616	0.0635783	0.933	0.925
Gm9755	D3YVN7	100041265	Elongation factor Tu OS=Mus musculus GN=Gm9755 PE=3 SV=1 - [D3YVN7_MOUSE]	-1.33461	0.0719057	1350000	NA	NA	NA	-0.0210722	0.862517	300000	NA	NA	NA	No	0.0490942	0.236459	1.047	1.023
Ahdc1	Q6PAL7	230793	AT-hook DNA-binding motif-containing protein 1 OS=Mus musculus GN=Ahdc1 PE=1 SV=1 - [AHDC1_MOUSE]	0.447315	0.0723023	2300000	0.584482	0.0523717	355000	1.07108	0.0670849	265000	NA	NA	NA	No	-0.513077	0.0107586	0.712	0.69
Atp5a1	Q03265	11946	ATP synthase subunit alpha, mitochondrial OS=Mus musculus GN=Atp5a1 PE=1 SV=1 - [ATPA_MOUSE]	-1.69199	0.0727467	860000	-0.679227	0.0687382	220000	0.0335111	0.617858	705000	-1.78339	0.162166	415000	No	0.41866	0.0119257	1.322	1.351
Rpl22	P67984	19934	60S ribosomal protein L22 OS=Mus musculus GN=Rpl22 PE=2 SV=2 - [RL22_MOUSE]	-0.925495	0.073288	1415000	NA	NA	NA	-0.330066	0.0612414	1955000	NA	NA	NA	No	0.0766996	0.121533	1.066	1.043
Mta2	Q9R190	23942	Metastasis-associated protein MTA2 OS=Mus musculus GN=Mta2 PE=1 SV=1 - [MTA2_MOUSE]	0.499272	0.0738384	13000000	0.591201	0.0592184	1650000	0.633199	0.0398162	1055000	NA	NA	NA	No	-0.0235145	0.487438	0.985	0.983
Wdr5	A2AKB1	140858	WD repeat domain 5 OS=Mus musculus GN=Wdr5 PE=4 SV=1 - [A2AKB1_MOUSE]	0.864335	0.0741579	6700000	0.470407	0.0864579	2100000	0.693766	0.0398162	510000	NA	NA	NA	No	0.215049	0.0224476	1.152	1.17
Hells	Q60848	15201	Isoform 2 of Lymphocyte-specific helicase OS=Mus musculus GN=Hells - [HELLS_MOUSE]	0.394514	0.0741579	5850000	0.109026	0.149898	1850000	-0.093879	0.238194	2100000	-0.0247367	0.713612	385000	No	-0.051732	0.200152	0.966	0.964
Lig3	B1AT03	16882	DNA ligase OS=Mus musculus GN=Lig3 PE=3 SV=1 - [B1AT03_MOUSE]	0.410884	0.0753604	910000	1.16704	0.173497	435000	0.222186	0.168806	455000	NA	NA	NA	No	0.170371	0.0295954	1.128	1.123
Brd4	B0V2V7	57261	Bromodomain containing 4 OS=Mus musculus GN=Brd4 PE=4 SV=1 - [B0V2V7_MOUSE]	0.815985	0.0756266	2650000	1.11736	0.0369804	690000	0.899949	0.119747	525000	NA	NA	NA	No	0.269803	0.0190811	1.224	1.187
Smc5	Q8CG46	226026	Isoform 2 of Structural maintenance of chromosomes protein 5 OS=Mus musculus GN=Smc5 - [SMC5_MOUSE]	0.442545	0.0756266	1015000	NA	NA	NA	1.43349	0.0306764	515000	NA	NA	NA	No	0.326574	0.0148444	1.27	1.238
Tkt	P40142	21881	Transketolase OS=Mus musculus GN=Tkt PE=1 SV=1 - [TKT_MOUSE]	0.546462	0.0762252	3300000	0.140779	0.359622	1150000	0.136191	0.176554	1345000	NA	NA	NA	No	0.186492	0.0279533	1.128	1.148
Anp32c	Q64G17	448829	Putative acidic leucine-rich nuclear phosphoprotein 32 family member C OS=Mus musculus GN=Anp32c PE=5 SV=3 - [AN32C_MOUSE]	0.71721	0.0771392	8200000	0.606916	0.0486731	3100000	1.014	0.0373338	1220000	-0.321928	0.522504	215000	No	NA	NA	NA	NA
Wdr18	Q4VBE8	216156	WD repeat-containing protein 18 OS=Mus musculus GN=Wdr18 PE=2 SV=1 - [WDR18_MOUSE]	-0.396878	0.0771392	2000000	-0.203402	0.208289	650000	0.0475384	0.760508	565000	NA	NA	NA	No	0.0274998	0.615989	1.056	0.983
Rnh1	Q91VI7	107702	Ribonuclease inhibitor OS=Mus musculus GN=Rnh1 PE=1 SV=1 - [RINI_MOUSE]	1.30568	0.0790996	2150000	0.629007	0.105629	375000	1.48414	0.0967872	385000	NA	NA	NA	No	0.465725	0.010477	1.377	1.385
Esrrb	A2RTQ7	26380	Estrogen related receptor, beta OS=Mus musculus GN=Esrrb PE=2 SV=2 - [A2RTQ7_MOUSE]	0.68437	0.0797065	73500000	1.35445	0.0297681	8900000	1.41088	0.0373338	7250000	NA	NA	NA	No	0.376069	0.0122884	1.303	1.293
Nup93	Q8BJ71	71805	Nuclear pore complex protein Nup93 OS=Mus musculus GN=Nup93 PE=2 SV=1 - [NUP93_MOUSE]	0.730314	0.0803014	615000	-0.077041	0.411529	150000	-0.286304	0.214723	225000	NA	NA	NA	No	0.0204819	0.531528	1.016	1.013
Mcm7	Q3U4T8	17220	MCG10694, isoform CRA_a OS=Mus musculus GN=Mcm7 PE=2 SV=1 - [Q3U4T8_MOUSE]	0.328262	0.0803014	9450000	0.298072	0.0521529	4000000	0.331705	0.06087	5050000	-0.186886	0.148358	350000	No	0.219924	0.0206379	1.163	1.166
Srsf2	A2AA29	20382	Splicing factor, arginine/serine-rich 2 (SC-35) OS=Mus musculus GN=Srsf2 PE=4 SV=1 - [A2AA29_MOUSE]	-0.58316	0.0803823	4650000	-0.263612	0.0665731	1280000	-0.144808	0.134713	1550000	0.0391384	0.520862	127500	No	-0.0552315	0.183026	0.966	0.959
Khsrp	Q3U0V1	16549	Far upstream element-binding protein 2 OS=Mus musculus GN=Khsrp PE=1 SV=2 - [FUBP2_MOUSE]	0.377401	0.0810973	7050000	0.0517201	0.397957	1750000	0.0482362	0.529759	2300000	NA	NA	NA	No	0.221026	0.0326906	1.196	1.135
Satb2	H3BKH3	212712	DNA-binding protein SATB2 OS=Mus musculus GN=Satb2 PE=3 SV=1 - [H3BKH3_MOUSE]	2.61341	0.0815899	1700000	NA	NA	NA	NA	NA	NA	NA	NA	NA	No	NA	NA	NA	NA
Alkbh2	Q6P6J4	231642	Alpha-ketoglutarate-dependent dioxygenase alkB homolog 2 OS=Mus musculus GN=Alkbh2 PE=1 SV=1 - [ALKB2_MOUSE]	4.31589	0.083397	290000	NA	NA	NA	1.52431	0.062354	210000	NA	NA	NA	No	0.512514	0.0319182	1.311	1.542
Raly	Q3U3F6	19383	HnRNP-associated with lethal yellow OS=Mus musculus GN=Raly PE=2 SV=1 - [Q3U3F6_MOUSE]	0.463099	0.083397	1250000	NA	NA	NA	-0.309359	0.0569033	340000	NA	NA	NA	No	0.184321	0.0297532	1.15	1.123
Sugt1	Q9CX34	67955	Suppressor of G2 allele of SKP1 homolog OS=Mus musculus GN=Sugt1 PE=2 SV=3 - [SUGT1_MOUSE]	-0.30668	0.0859193	645000	NA	NA	NA	-1.12029	0.0373338	210000	NA	NA	NA	No	-0.0539664	0.190215	0.96	0.967
Gatad2a	Q8CHY6	234366	Transcriptional repressor p66 alpha OS=Mus musculus GN=Gatad2a PE=1 SV=2 - [P66A_MOUSE]	0.454702	0.0866314	3950000	0.643394	0.0347455	1005000	0.953824	0.0394559	540000	NA	NA	NA	No	-0.107422	0.0656438	0.936	0.92
Pml	Q60953	18854	Protein PML OS=Mus musculus GN=Pml PE=1 SV=3 - [PML_MOUSE]	-0.332789	0.0866314	735000	-2.09234	0.23167	225000	-0.551099	0.0628469	96500	NA	NA	NA	No	-0.247847	0.0211328	0.855	0.829
Nop14	Q8R3N1	75416	Nucleolar protein 14 OS=Mus musculus GN=Nop14 PE=1 SV=2 - [NOP14_MOUSE]	-0.643856	0.0866314	640000	-0.270556	0.448386	180000	-0.211732	0.0904318	185000	NA	NA	NA	No	-0.202413	0.0252601	0.878	0.861
Chek1	G3UYB1	12649	Serine/threonine-protein kinase Chk1 OS=Mus musculus GN=Chek1 PE=4 SV=1 - [G3UYB1_MOUSE]	0.741575	0.087139	1145000	NA	NA	NA	NA	NA	NA	NA	NA	NA	No	0.044249	0.428643	0.996	1.066
Msh6	P54276	17688	DNA mismatch repair protein Msh6 OS=Mus musculus GN=Msh6 PE=1 SV=3 - [MSH6_MOUSE]	0.432959	0.087139	7950000	0.294547	0.0699624	3650000	0.543991	0.0444146	2050000	NA	NA	NA	No	0.274253	0.0158401	1.208	1.21
Dmap1	B1AUK1	66233	DNA methyltransferase 1-associated protein 1 OS=Mus musculus GN=Dmap1 PE=4 SV=1 - [B1AUK1_MOUSE]	0.307429	0.087139	2050000	1.29602	0.14107	470000	1.09694	0.0384988	410000	NA	NA	NA	No	0.261384	0.0170901	1.204	1.193
Champ1	Q8K327	101994	Chromosome alignment-maintaining phosphoprotein 1 OS=Mus musculus GN=Champ1 PE=1 SV=1 - [CHAP1_MOUSE]	1.3846	0.0875516	1195000	NA	NA	NA	0.940731	0.0456162	300000	NA	NA	NA	No	-0.0905243	0.0820217	0.936	0.942
Nr0b1	Q53ZY9	11614	Adrenal hypoplasia congenita-like protein OS=Mus musculus GN=Nr0b1 PE=2 SV=1 - [Q53ZY9_MOUSE]	0.358959	0.0880125	33000000	NA	NA	NA	1.32395	0.0315055	3950000	NA	NA	NA	No	-0.192913	0.0428177	0.9	0.85
Parp1	Q921K2	11545	Poly (ADP-ribose) polymerase family, member 1 OS=Mus musculus GN=Parp1 PE=2 SV=1 - [Q921K2_MOUSE]	0.349931	0.0880125	24000000	0.485427	0.0746637	8950000	0.489543	0.0416138	6300000	1.10434	0.0739915	750000	No	-0.0188065	0.595542	0.996	0.979
Pias2	Q8C5D8	17344	Isoform 5 of E3 SUMO-protein ligase PIAS2 OS=Mus musculus GN=Pias2 - [PIAS2_MOUSE]	0.397255	0.0888034	5900000	0.269033	0.17426	1600000	1.14861	0.130112	710000	NA	NA	NA	No	0.197799	0.0258015	1.136	1.158
Thrap3	Q8BZN7	230753	Thyroid hormone receptor associated protein 3 OS=Mus musculus GN=Thrap3 PE=2 SV=1 - [Q8BZN7_MOUSE]	-0.481969	0.0890253	870000	0.137504	0.430536	455000	0.386811	0.0470359	375000	NA	NA	NA	No	0.00497389	0.933592	0.97	1.037
Rbpms	E9Q4D9	19663	RNA-binding protein with multiple-splicing OS=Mus musculus GN=Rbpms PE=4 SV=1 - [E9Q4D9_MOUSE]	0.794104	0.0896236	2950000	0.501821	0.235357	270000	-0.0484122	0.552391	465000	NA	NA	NA	No	0.0763421	0.147161	1.035	1.073
Wdtc1	A2AE97	230796	WD and tetratricopeptide repeats 1 OS=Mus musculus GN=Wdtc1 PE=4 SV=1 - [A2AE97_MOUSE]	3.14176	0.0921321	275000	NA	NA	NA	NA	NA	NA	NA	NA	NA	No	0.130681	0.0966292	1.058	1.132
Sall3	Q62255	20689	Isoform 2 of Sal-like protein 3 OS=Mus musculus GN=Sall3 - [SALL3_MOUSE]	2.33342	0.0921321	13500000	1.59431	0.199785	1450000	NA	NA	NA	NA	NA	NA	No	0.280662	0.101917	1.325	1.105
Fubp3	A2AJ72	320267	Far upstream element (FUSE) binding protein 3 OS=Mus musculus GN=Fubp3 PE=4 SV=1 - [A2AJ72_MOUSE]	0.860367	0.0921321	1600000	NA	NA	179500	-0.152805	0.187005	550000	NA	NA	NA	No	0.237942	0.018777	1.181	1.178
Dis3	Q9CSH3	72662	Exosome complex exonuclease RRP44 OS=Mus musculus GN=Dis3 PE=2 SV=4 - [RRP44_MOUSE]	0.557288	0.0921321	3650000	0.182692	0.441915	965000	0.444137	0.0670157	955000	NA	NA	NA	No	-0.224897	0.0203346	0.853	0.859
Trerf1	Q8BXJ2	224829	Isoform 3 of Transcriptional-regulating factor 1 OS=Mus musculus GN=Trerf1 - [TREF1_MOUSE]	0.428142	0.0946069	2650000	NA	NA	NA	0.0179219	0.923073	280000	NA	NA	NA	No	NA	NA	NA	NA
Pias3	E0CZ31	229615	E3 SUMO-protein ligase PIAS3 OS=Mus musculus GN=Pias3 PE=4 SV=1 - [E0CZ31_MOUSE]	0.963844	0.0959379	2250000	0.676719	0.0347455	420000	0.9241	0.0398162	255000	NA	NA	NA	No	0.379267	0.124528	1.481	1.12
Tet1	Q3URK3	52463	Methylcytosine dioxygenase TET1 OS=Mus musculus GN=Tet1 PE=1 SV=2 - [TET1_MOUSE]	-0.337339	0.0959379	3000000	-0.190997	0.0960161	560000	-0.845546	0.0378398	285000	NA	NA	NA	No	-0.580468	0.0094427	0.666	0.671
4933424B01Rik	F6W761	71177	Uncharacterized protein (Fragment) OS=Mus musculus GN=4933424B01Rik PE=4 SV=1 - [F6W761_MOUSE]	0.811882	0.0965192	815000	NA	NA	NA	NA	NA	NA	NA	NA	NA	No	NA	NA	NA	NA
Smc1a	Q9CU62	24061	Structural maintenance of chromosomes protein 1A OS=Mus musculus GN=Smc1a PE=1 SV=4 - [SMC1A_MOUSE]	0.290424	0.0970631	5250000	0.604546	0.0369804	2100000	1.08338	0.0373338	3250000	1.01364	0.0872735	205000	No	0.316745	0.0140298	1.25	1.241
Dnmt1	P13864	13433	DNA (cytosine-5)-methyltransferase 1 OS=Mus musculus GN=Dnmt1 PE=1 SV=5 - [DNMT1_MOUSE]	-0.351074	0.0970631	3150000	0.1137	0.325207	1350000	-0.0484122	0.479078	1600000	0.0799754	0.705214	205000	No	-0.600283	0.0094427	0.662	0.657
Tle4	Q80TG4	21888	MKIAA1261 protein (Fragment) OS=Mus musculus GN=Tle4 PE=2 SV=3 - [Q80TG4_MOUSE]	0.708849	0.0970863	9550000	1.87853	0.0523717	505000	NA	NA	NA	NA	NA	NA	No	-0.0104187	0.871187	0.926	1.059
Phf17	Q6ZPI0	269424	Protein Jade-1 OS=Mus musculus GN=Phf17 PE=1 SV=2 - [JADE1_MOUSE]	0.391768	0.0987117	4350000	0.598365	0.0347455	1550000	0.517528	0.0422923	1100000	NA	NA	NA	No	0.126389	0.0536919	1.079	1.104
Scml2	E9Q795	107815	Protein Scml2 OS=Mus musculus GN=Scml2 PE=4 SV=1 - [E9Q795_MOUSE]	4.26948	0.0994542	1950000	4.59117	0.0403899	395000	4.14008	0.156027	555000	NA	NA	NA	No	0.458276	0.010511	1.372	1.376
Cct8	P42932	12469	T-complex protein 1 subunit theta OS=Mus musculus GN=Cct8 PE=1 SV=3 - [TCPQ_MOUSE]	0.385155	0.101489	680000	0.0669502	0.854731	480000	-1.03801	0.0373338	650000	-0.391191	0.145265	210000	No	-0.0853088	0.0896862	0.942	0.943
Ubb	Q5SX22	22187	Polyubiquitin-B (Fragment) OS=Mus musculus GN=Ubb PE=2 SV=2 - [Q5SX22_MOUSE]	-0.448115	0.101489	109500000	0.251568	0.0585869	60000000	0.364012	0.0637028	39000000	-0.169745	0.59965	5600000	No	NA	NA	NA	NA
Zfp292	Q9Z2U2	30046	Isoform 2 of Zinc finger protein 292 OS=Mus musculus GN=Zfp292 - [ZN292_MOUSE]	1.23297	0.101697	1400000	1.85699	0.0487191	300000	1.36149	0.0356317	170000	NA	NA	NA	No	0.578444	0.0111985	1.531	1.455
Pes1	Q9EQ61	64934	Pescadillo homolog OS=Mus musculus GN=Pes1 PE=1 SV=1 - [PESC_MOUSE]	-0.403542	0.101697	630000	-0.716671	0.0369804	455000	-0.0709665	0.322154	430000	NA	NA	NA	No	-0.125179	0.0814357	0.893	0.941
Fkbp3	Q3UBU9	30795	Peptidyl-prolyl cis-trans isomerase OS=Mus musculus GN=Fkbp3 PE=2 SV=1 - [Q3UBU9_MOUSE]	0.516015	0.104946	935000	1.4359	0.0523717	390000	0.176961	0.136027	260000	NA	NA	NA	No	0.599681	0.0094427	1.519	1.512
Nsd1	E9QAE4	18193	Histone-lysine N-methyltransferase, H3 lysine-36 and H4 lysine-20-specific OS=Mus musculus GN=Nsd1 PE=4 SV=1 - [E9QAE4_MOUSE]	0.908429	0.10578	2550000	0.889084	0.0347455	345000	1.11736	0.0433846	785000	NA	NA	NA	No	0.172803	0.0871867	1.179	1.075
Rpa1	Q8VEE4	68275	Replication protein A 70 kDa DNA-binding subunit OS=Mus musculus GN=Rpa1 PE=2 SV=1 - [RFA1_MOUSE]	0.256407	0.10578	4100000	-0.224317	0.127827	890000	-0.0588937	0.639516	570000	-0.374262	0.21702	140000	No	-0.0402925	0.323083	0.958	0.987
Znf771	Q8BJ90	244216	Zinc finger protein 771 OS=Mus musculus GN=Znf771 PE=2 SV=1 - [ZN771_MOUSE]	1.00108	0.106002	1050000	NA	NA	NA	0.477677	0.102414	215000	NA	NA	NA	No	0.436578	0.0231636	1.283	1.423
Aldoart2	A6ZI47	79459	Fructose-bisphosphate aldolase OS=Mus musculus GN=Aldoart2 PE=2 SV=1 - [A6ZI47_MOUSE]	-0.805913	0.106704	2750000	NA	NA	1450000	NA	NA	2000000	NA	NA	1000000	No	-0.31625	0.0141257	0.799	0.807
Chd4	E9QAS4	107932	Chromodomain-helicase-DNA-binding protein 4 OS=Mus musculus GN=Chd4 PE=4 SV=1 - [E9QAS4_MOUSE]	0.268434	0.107333	19000000	0.496207	0.0369804	1650000	0.40163	0.0458799	3050000	NA	NA	NA	No	-0.053317	0.2723	0.986	0.942
Nosip	Q9D6T0	66394	Nitric oxide synthase-interacting protein OS=Mus musculus GN=Nosip PE=2 SV=1 - [NOSIP_MOUSE]	1.20945	0.107968	2350000	NA	NA	NA	1.32625	0.0398162	295000	NA	NA	NA	No	0.427945	0.0129218	1.319	1.371
Trim28	Q5EBP9	21849	Tripartite motif-containing 28 OS=Mus musculus GN=Trim28 PE=2 SV=1 - [Q5EBP9_MOUSE]	0.267236	0.108434	59500000	-0.0284105	0.573874	29000000	0.425459	0.0484752	13500000	0.0306892	0.832304	1030000	No	-0.0660235	0.137043	0.958	0.952
Mlf2	Q3UNV7	30853	Putative uncharacterized protein OS=Mus musculus GN=Mlf2 PE=2 SV=1 - [Q3UNV7_MOUSE]	0.837943	0.109006	7950000	0.0731347	0.588826	720000	1.27411	0.0644876	620000	NA	NA	NA	No	0.281164	0.0198224	1.239	1.191
Sall1	Q9ER74	58198	Sal-like protein 1 OS=Mus musculus GN=Sall1 PE=1 SV=1 - [SALL1_MOUSE]	0.516015	0.109006	17500000	NA	NA	2750000	NA	NA	790000	NA	NA	NA	No	-0.352025	0.0130671	0.788	0.779
Naca	Q60817	17938	Nascent polypeptide-associated complex subunit alpha OS=Mus musculus GN=Naca PE=1 SV=1 - [NACA_MOUSE]	-0.874349	0.109006	465000	NA	NA	NA	-0.587489	0.0522131	210000	NA	NA	NA	No	-0.0409426	0.303172	0.984	0.96
Ldha	P06151	16828	L-lactate dehydrogenase A chain OS=Mus musculus GN=Ldha PE=1 SV=3 - [LDHA_MOUSE]	-0.297786	0.10951	1700000	-0.658583	0.0460791	775000	-1.03949	0.0470359	1750000	NA	NA	118500	No	-0.893108	0.00905236	0.529	0.548
Cit	D3Z477	12704	Citron Rho-interacting kinase (Fragment) OS=Mus musculus GN=Cit PE=4 SV=1 - [D3Z477_MOUSE]	0.989139	0.111776	430000	NA	NA	NA	5	0.00509232	103500	NA	NA	NA	No	0.344745	0.0130671	1.269	1.271
Top1	Q04750	21969	DNA topoisomerase 1 OS=Mus musculus GN=Top1 PE=1 SV=2 - [TOP1_MOUSE]	-0.273169	0.111776	5500000	0.183328	0.080076	2750000	0.905736	0.0398162	2550000	NA	NA	NA	No	0.335014	0.0134127	1.258	1.265
Morf4l1	P60762	21761	Isoform 2 of Mortality factor 4-like protein 1 OS=Mus musculus GN=Morf4l1 - [MO4L1_MOUSE]	-0.430509	0.111776	780000	NA	NA	NA	NA	NA	NA	NA	NA	NA	No	-0.0565653	0.209498	0.976	0.947
Prdm1	Q60636	12142	Isoform 3 of PR domain zinc finger protein 1 OS=Mus musculus GN=Prdm1 - [PRDM1_MOUSE]	-1.06643	0.111776	565000	NA	NA	NA	-0.0740006	0.377182	285000	NA	NA	NA	No	NA	NA	NA	NA
Mta1	F8WHY8	116870	Metastasis-associated protein MTA1 OS=Mus musculus GN=Mta1 PE=4 SV=1 - [F8WHY8_MOUSE]	0.362891	0.112926	2150000	-0.0262051	0.584258	545000	NA	NA	250000	NA	NA	NA	No	-0.147527	0.0407054	0.894	0.912
Gabpa	Q00422	14390	GA-binding protein alpha chain OS=Mus musculus GN=Gabpa PE=1 SV=2 - [GABPA_MOUSE]	0.482848	0.113676	2400000	2.57107	0.153477	510000	0.824157	0.0398162	310000	NA	NA	NA	No	0.0228431	0.522937	1.005	1.027
Mthfd1	Q922D8	108156	C-1-tetrahydrofolate synthase, cytoplasmic OS=Mus musculus GN=Mthfd1 PE=1 SV=4 - [C1TC_MOUSE]	-0.394032	0.113872	1300000	-0.202572	0.177313	570000	-0.53952	0.040726	570000	-1.07704	0.435809	105000	No	-0.154409	0.0419045	0.885	0.912
Eif2s3x	Q3TML6	26905	Eukaryotic translation initiation factor 2, subunit 3, structural gene X-linked OS=Mus musculus GN=Eif2s3x PE=2 SV=1 - [Q3TML6_MOUSE]	-0.263612	0.113939	2550000	-0.238715	0.0735248	1100000	-0.100824	0.224358	1400000	NA	NA	NA	No	-0.0140708	0.672803	0.989	0.992
Gapdh	D2KHZ9	14433	Glyceraldehyde-3-phosphate dehydrogenase OS=Mus musculus GN=Gapdh PE=2 SV=1 - [D2KHZ9_MOUSE]	0.403268	0.11394	34500000	0.158983	0.158294	7600000	-0.177882	0.134857	5800000	-0.147202	0.10732	890000	No	NA	NA	NA	NA
Nle1	Q8VEJ4	217011	Notchless protein homolog 1 OS=Mus musculus GN=Nle1 PE=2 SV=4 - [NLE1_MOUSE]	-0.289827	0.11394	735000	NA	NA	NA	-0.0247367	0.76073	375000	NA	NA	NA	No	-0.273791	0.0158822	0.828	0.827
Actb	B2RRX1	11461	Actin, beta OS=Mus musculus GN=Actb PE=2 SV=1 - [B2RRX1_MOUSE]	-1.02327	0.114044	20000000	-0.450084	0.125425	6700000	-0.37707	0.0514904	7350000	-0.556393	0.115563	3850000	No	NA	NA	NA	NA
Ruvbl2	Q3TXT7	20174	RuvB-like protein 2 OS=Mus musculus GN=Ruvbl2 PE=2 SV=1 - [Q3TXT7_MOUSE]	0.24245	0.115018	6300000	0.152508	0.095997	2400000	0.531569	0.0479484	2150000	NA	NA	NA	No	-0.376216	0.0123368	0.767	0.774
Pbx2	G3UXL9	18515	Pre-B-cell leukemia transcription factor 2 (Fragment) OS=Mus musculus GN=Pbx2 PE=4 SV=1 - [G3UXL9_MOUSE]	4.22824	0.116321	850000	NA	NA	NA	4.16491	0.134857	80500	NA	NA	NA	No	0.581222	0.0394662	1.656	1.336
Morc3	Q6A0C2	338467	MKIAA0136 protein (Fragment) OS=Mus musculus GN=Morc3 PE=2 SV=1 - [Q6A0C2_MOUSE]	0.245496	0.116321	2650000	0.27858	0.0592184	1550000	0.451541	0.0458799	435000	NA	NA	NA	No	0.0985071	0.144035	1.105	1.037
H2afy2	E9PZH7	404634	Histone H2A OS=Mus musculus GN=H2afy2 PE=3 SV=1 - [E9PZH7_MOUSE]	-0.575615	0.117111	2755000	1.70155	0.0692509	875000	0.323658	0.05857	210000	NA	NA	NA	No	0.749159	0.0185032	1.815	1.547
Fam208a	Q69ZR9	218850	Isoform 2 of Protein FAM208A OS=Mus musculus GN=Fam208a - [F208A_MOUSE]	0.92562	0.117285	345000	NA	NA	NA	NA	NA	NA	NA	NA	NA	No	0.323035	0.0154897	1.27	1.231
Rcc2	Q8BK67	108911	Protein RCC2 OS=Mus musculus GN=Rcc2 PE=2 SV=1 - [RCC2_MOUSE]	-0.294243	0.118117	16500000	0.291014	0.0598121	6650000	0.244887	0.0702567	7350000	0.547943	0.150515	950000	No	0.127284	0.0470877	1.088	1.096
Bub3	Q9WVA3	12237	Mitotic checkpoint protein BUB3 OS=Mus musculus GN=Bub3 PE=2 SV=2 - [BUB3_MOUSE]	0.336855	0.118121	4400000	0.186501	0.0911832	455000	0.181421	0.105804	725000	NA	NA	NA	No	-0.104359	0.0705439	0.939	0.921
D10Wsu52e	Q99LF4	28088	tRNA-splicing ligase RtcB homolog OS=Mus musculus GN=D10Wsu52e PE=2 SV=1 - [RTCB_MOUSE]	-0.452057	0.120347	1500000	-0.181149	0.447588	885000	-0.22516	0.144445	630000	-0.131313	0.641919	255000	No	-0.102928	0.0667947	0.935	0.927
Kdm5b	Q80Y84	75605	Isoform 2 of Lysine-specific demethylase 5B OS=Mus musculus GN=Kdm5b - [KDM5B_MOUSE]	0.309176	0.121926	2650000	-0.281912	0.106089	490000	0.510962	0.211228	595000	NA	NA	NA	No	-0.149192	0.0495933	0.919	0.884
Vim	E9PZV5	22352	Vimentin OS=Mus musculus GN=Vim PE=3 SV=1 - [E9PZV5_MOUSE]	-0.542668	0.122125	1650000	-2.31833	0.0369804	1150000	1.32452	0.0356317	210000	0.137504	0.447237	175000	No	0.495424	0.0104139	1.402	1.417
Ppp2r1a	Q76MZ3	51792	Serine/threonine-protein phosphatase 2A 65 kDa regulatory subunit A alpha isoform OS=Mus musculus GN=Ppp2r1a PE=1 SV=3 - [2AAA_MOUSE]	-2.52284	0.122894	5875000	0.0731347	0.863293	295000	0.217231	0.582488	225000	NA	NA	NA	No	0.0252251	0.458842	1.017	1.018
Polr2c	P97760	20021	DNA-directed RNA polymerase II subunit RPB3 OS=Mus musculus GN=Polr2c PE=2 SV=1 - [RPB3_MOUSE]	-0.410237	0.127138	1650000	-0.364942	0.0523717	875000	0.0071955	0.938675	770000	NA	NA	NA	No	-0.0676954	0.282945	0.918	0.991
Ints12	Q9D168	71793	Integrator complex subunit 12 OS=Mus musculus GN=Ints12 PE=1 SV=1 - [INT12_MOUSE]	1.14698	0.127758	625000	NA	NA	NA	0.361768	0.134713	240000	NA	NA	NA	No	0.0223948	0.899994	1.115	0.916
Rbm14	Q8C2Q3	56275	RNA-binding protein 14 OS=Mus musculus GN=Rbm14 PE=1 SV=1 - [RBM14_MOUSE]	0.217231	0.127758	4900000	-0.077041	0.470569	1190000	-0.526992	0.0456162	1450000	NA	NA	NA	No	0.168869	0.0300944	1.121	1.127
Urb1	Q571H0	207932	Nucleolar pre-ribosomal-associated protein 1 OS=Mus musculus GN=Urb1 PE=2 SV=2 - [NPA1P_MOUSE]	-1.0604	0.133237	400000	-0.288065	0.299677	170000	-0.544771	0.0518017	125000	NA	NA	NA	No	-0.0931986	0.145058	0.965	0.909
Smad2	Q62432	17126	Isoform Short of Mothers against decapentaplegic homolog 2 OS=Mus musculus GN=Smad2 - [SMAD2_MOUSE]	0.724214	0.134373	400000	NA	NA	NA	NA	NA	NA	NA	NA	NA	No	-0.0101462	0.771487	0.982	1.004
Cbx3	P23198	12417	Chromobox protein homolog 3 OS=Mus musculus GN=Cbx3 PE=1 SV=2 - [CBX3_MOUSE]	0.41792	0.13463	17000000	0.347099	0.0466091	9850000	0.24245	0.100636	2300000	0.209141	0.162166	590000	No	-0.0434674	0.254277	0.971	0.97
Max	Q8C4Y1	17187	Max protein OS=Mus musculus GN=Max PE=2 SV=1 - [Q8C4Y1_MOUSE]	0.671746	0.136573	2750000	NA	NA	NA	1.09862	0.0373338	250000	NA	NA	NA	No	-0.787938	0.0117091	0.606	0.552
Ctbp2	Q91YZ2	13017	C-terminal binding protein 2, isoform CRA_b OS=Mus musculus GN=Ctbp2 PE=2 SV=1 - [Q91YZ2_MOUSE]	0.358959	0.137669	23500000	0.175684	0.149898	3450000	0.465713	0.0431676	2750000	NA	NA	NA	No	-0.622539	0.0094427	0.648	0.651
Hnrnpa2b1	O88569	53379	Isoform 3 of Heterogeneous nuclear ribonucleoproteins A2/B1 OS=Mus musculus GN=Hnrnpa2b1 - [ROA2_MOUSE]	-0.39498	0.137774	11800000	-0.545824	0.0369804	5750000	-0.749038	0.0384988	5000000	-0.707218	0.122749	1115000	No	-0.104486	0.0682578	0.937	0.924
Rbm39	Q0VGU9	170791	Rbm39 protein OS=Mus musculus GN=Rbm39 PE=2 SV=1 - [Q0VGU9_MOUSE]	-0.264478	0.13855	2050000	0.00216242	0.946306	475000	-0.503282	0.0585328	675000	NA	NA	NA	No	-0.229002	0.0197984	0.85	0.856
Mybbp1a	Q3U2W2	18432	MYB binding protein (P160) 1a, isoform CRA_b OS=Mus musculus GN=Mybbp1a PE=2 SV=1 - [Q3U2W2_MOUSE]	-0.496142	0.13855	3500000	0.0751903	0.431532	1500000	0.130272	0.297278	1500000	-0.520769	0.0661882	185000	No	0.124018	0.0494878	1.094	1.085
Xpo1	A2AKT7	103573	Exportin 1, CRM1 homolog (Yeast) OS=Mus musculus GN=Xpo1 PE=4 SV=1 - [A2AKT7_MOUSE]	0.43189	0.13968	2300000	0.194087	0.413001	285000	0.212881	0.245818	320000	NA	NA	NA	No	-0.0781322	0.172953	0.923	0.972
Sf3b3	F8WHW1	101943	Splicing factor 3B subunit 3 OS=Mus musculus GN=Sf3b3 PE=4 SV=1 - [F8WHW1_MOUSE]	-0.736966	0.139907	1180000	-0.481969	0.0976298	930000	-0.222633	0.174576	540000	0.286881	0.270768	93000	No	-0.172387	0.0300728	0.881	0.893
Hsp90aa1	P07901	15519	Heat shock protein HSP 90-alpha OS=Mus musculus GN=Hsp90aa1 PE=1 SV=4 - [HS90A_MOUSE]	-0.828793	0.139907	7400000	-0.484994	0.0523717	2750000	-1.0514	0.0398162	6600000	-0.321928	0.0739915	610000	No	0.0366881	0.382142	1.007	1.045
Hnrnpm	Q3THB3	76936	Heterogeneous nuclear ribonucleoprotein M OS=Mus musculus GN=Hnrnpm PE=2 SV=1 - [Q3THB3_MOUSE]	0.202261	0.140393	20500000	-0.0656722	0.312949	2400000	-0.571322	0.0398162	4500000	NA	NA	NA	No	0.169157	0.0297532	1.125	1.124
Ngdn	Q9DB96	68966	Neuroguidin OS=Mus musculus GN=Ngdn PE=1 SV=1 - [NGDN_MOUSE]	-2.94898	0.140668	475000	NA	NA	NA	0.215989	0.291172	165000	NA	NA	NA	No	-0.288719	0.0526091	0.869	0.768
Cnn3	Q9DAW9	71994	Calponin-3 OS=Mus musculus GN=Cnn3 PE=2 SV=1 - [CNN3_MOUSE]	0.736821	0.141055	980000	NA	NA	NA	0.204141	0.168923	210000	NA	NA	NA	No	0.379329	0.012636	1.289	1.312
Cstf2	A2AEK3	108062	Cleavage stimulation factor subunit 2 (Fragment) OS=Mus musculus GN=Cstf2 PE=4 SV=1 - [A2AEK3_MOUSE]	1.10869	0.142649	840000	NA	NA	NA	0.292782	0.122607	215000	NA	NA	NA	No	0.0885754	0.0893584	1.07	1.056
Npm1	Q9DAY9	18148	Nucleophosmin OS=Mus musculus GN=Npm1 PE=2 SV=1 - [Q9DAY9_MOUSE]	-0.366801	0.143054	36500000	-0.254978	0.0922482	13500000	0.276199	0.0627964	7450000	-0.643856	0.280881	3150000	No	0.0499863	0.222104	1.045	1.026
Pspc1	Q8R326	66645	Isoform 2 of Paraspeckle component 1 OS=Mus musculus GN=Pspc1 - [PSPC1_MOUSE]	0.464145	0.143681	2300000	NA	NA	NA	0.0172093	0.855793	605000	NA	NA	NA	No	-0.00225879	0.949792	0.985	1.012
Eif4a1	P60843	13681	Eukaryotic initiation factor 4A-I OS=Mus musculus GN=Eif4a1 PE=2 SV=1 - [IF4A1_MOUSE]	-0.297786	0.144362	2000000	0.106348	0.801691	830000	-0.337339	0.0934506	335000	-0.378944	0.466635	365000	No	-0.0775991	0.116032	0.938	0.957
Smarca5	Q91ZW3	93762	SWI/SNF-related matrix-associated actin-dependent regulator of chromatin subfamily A member 5 OS=Mus musculus GN=Smarca5 PE=1 SV=1 - [SMCA5_MOUSE]	0.303342	0.145001	14500000	0.489029	0.055671	6050000	0.340277	0.0519133	5700000	0.599318	0.0905522	490000	No	0.317913	0.0142231	1.255	1.238
Hmg20a	Q9DC33	66867	High mobility group protein 20A OS=Mus musculus GN=Hmg20a PE=2 SV=1 - [HM20A_MOUSE]	0.190299	0.151981	2750000	NA	NA	NA	0.473527	0.0496335	315000	NA	NA	NA	No	-0.171761	0.110389	0.837	0.938
Ect2	Q07139	13605	Isoform 2 of Protein ECT2 OS=Mus musculus GN=Ect2 - [ECT2_MOUSE]	-0.380822	0.151981	705000	NA	NA	NA	-0.207561	0.264249	130000	NA	NA	NA	No	-0.246009	0.0187192	0.837	0.849
Ncoa2	E9PV80	17978	Nuclear receptor coactivator 2 OS=Mus musculus GN=Ncoa2 PE=4 SV=1 - [E9PV80_MOUSE]	0.830661	0.152935	1080000	NA	NA	NA	1.19661	0.119127	150000	NA	NA	NA	No	0.443098	0.0111704	1.37	1.349
Zmym2	Q9CU65	76007	Zinc finger MYM-type protein 2 OS=Mus musculus GN=Zmym2 PE=2 SV=3 - [ZMYM2_MOUSE]	0.528571	0.152935	1400000	0.353888	0.0876056	315000	0.219091	0.0794858	245000	NA	NA	NA	No	0.0984983	0.0876889	1.086	1.055
Zfhx3	E9QMD3	11906	Zinc finger homeobox protein 3 OS=Mus musculus GN=Zfhx3 PE=3 SV=1 - [E9QMD3_MOUSE]	0.732052	0.156106	1010000	NA	NA	NA	NA	NA	NA	NA	NA	NA	No	NA	NA	NA	NA
Txn1	A2AV97	22166	Thioredoxin OS=Mus musculus GN=Txn1 PE=3 SV=1 - [A2AV97_MOUSE]	0.312084	0.156106	5400000	-0.15682	0.541609	1600000	-0.189351	0.373396	1250000	0.485427	0.0538004	460000	No	0.381756	0.0149765	1.273	1.333
Ppil1	B9EJX8	68816	Peptidyl-prolyl cis-trans isomerase OS=Mus musculus GN=Ppil1 PE=2 SV=1 - [B9EJX8_MOUSE]	0.206643	0.156106	1115000	NA	NA	NA	0.258217	0.191876	205000	NA	NA	NA	No	-0.264587	0.0202331	0.818	0.847
Hnrnpk	P61979	15387	Isoform 3 of Heterogeneous nuclear ribonucleoprotein K OS=Mus musculus GN=Hnrnpk - [HNRPK_MOUSE]	-0.194295	0.156212	17500000	-0.425656	0.0878535	5150000	-0.507378	0.0413758	6500000	0.0136409	0.900698	435000	No	-0.0442464	0.243429	0.971	0.968
Mki67	E9PVX6	17345	Protein Mki67 OS=Mus musculus GN=Mki67 PE=4 SV=1 - [E9PVX6_MOUSE]	-0.402588	0.156212	2450000	0.16092	0.126684	965000	-0.132894	0.240603	710000	0.27739	0.10732	140000	No	-0.309171	0.0142954	0.804	0.81
Znf687	Q9D2D7	78266	Zinc finger protein 687 OS=Mus musculus GN=Znf687 PE=2 SV=1 - [ZN687_MOUSE]	4.09204	0.156305	675000	NA	NA	NA	NA	NA	NA	NA	NA	NA	No	0.980512	0.0094427	2.047	1.9
Zfp296	E9Q6W4	63872	Protein Zfp296 OS=Mus musculus GN=Zfp296 PE=4 SV=1 - [E9Q6W4_MOUSE]	0.479231	0.156305	1700000	NA	NA	NA	NA	NA	NA	NA	NA	NA	No	0.472321	0.0410531	1.51	1.265
Hdgf	P51859	15191	Hepatoma-derived growth factor OS=Mus musculus GN=Hdgf PE=1 SV=2 - [HDGF_MOUSE]	-0.686174	0.159271	3150000	-0.516636	0.0592184	1845000	-0.147202	0.133144	1300000	NA	NA	370000	No	-0.360116	0.0134358	0.77	0.788
Brd2	Q7JJ13	14312	Isoform 2 of Bromodomain-containing protein 2 OS=Mus musculus GN=Brd2 - [BRD2_MOUSE]	0.385155	0.159972	1950000	0.0894982	0.431917	460000	0.78073	0.0398162	415000	NA	NA	NA	No	0.0196731	0.562466	1.009	1.018
Gtf3c1	E9QLY6	233863	General transcription factor 3C polypeptide 1 OS=Mus musculus GN=Gtf3c1 PE=4 SV=1 - [E9QLY6_MOUSE]	1.33371	0.160519	825000	1.19818	0.0474781	485000	0.323658	0.278631	295000	NA	NA	NA	No	0.454529	0.0171265	1.425	1.316
Ywhag	A8IP69	22628	14-3-3 protein gamma subtype OS=Mus musculus GN=Ywhag PE=2 SV=1 - [A8IP69_MOUSE]	-0.508403	0.161437	1595000	-0.298673	0.158672	500000	0.0285692	0.728624	245000	0.293959	0.0646974	455000	No	0.015605	0.75816	0.98	1.042
Phgdh	Q61753	236539	D-3-phosphoglycerate dehydrogenase OS=Mus musculus GN=Phgdh PE=1 SV=3 - [SERA_MOUSE]	-1.06794	0.161747	635000	NA	NA	NA	-0.77596	0.0673962	215000	NA	NA	NA	No	-0.336722	0.0143319	0.782	0.802
Spop	Q6ZWS8	20747	Speckle-type POZ protein OS=Mus musculus GN=Spop PE=1 SV=1 - [SPOP_MOUSE]	0.543001	0.163654	2700000	NA	NA	NA	NA	NA	NA	NA	NA	NA	No	-0.460361	0.0696187	0.818	0.635
Eif5a	P63242	276770	Eukaryotic translation initiation factor 5A-1 OS=Mus musculus GN=Eif5a PE=1 SV=2 - [IF5A1_MOUSE]	-0.211732	0.163654	20650000	NA	NA	NA	-0.446148	0.0456162	1810000	NA	NA	NA	No	-0.397508	0.015746	0.781	0.738
Nsun2	H3BKN0	28114	tRNA (cytosine(34)-C(5))-methyltransferase OS=Mus musculus GN=Nsun2 PE=4 SV=1 - [H3BKN0_MOUSE]	-0.646112	0.16424	555000	-0.756331	0.0819411	430000	-0.717857	0.0582704	375000	NA	NA	NA	No	-0.444937	0.0107586	0.733	0.736
Casz1	Q9CWL2	69743	Isoform 2 of Zinc finger protein castor homolog 1 OS=Mus musculus GN=Casz1 - [CASZ1_MOUSE]	-2.69432	0.164895	605000	NA	NA	NA	NA	NA	NA	NA	NA	NA	No	NA	NA	NA	NA
Eif1ax	B1AXP1	66235	Eukaryotic translation initiation factor 1A, Y-linked OS=Mus musculus GN=Eif1ax PE=3 SV=1 - [B1AXP1_MOUSE]	-0.182786	0.165413	3600000	-0.121863	0.126328	1400000	-0.380822	0.444326	735000	NA	NA	NA	No	-0.337393	0.0134007	0.794	0.789
Ncaph2	E9PY48	52683	Condensin-2 complex subunit H2 OS=Mus musculus GN=Ncaph2 PE=4 SV=1 - [E9PY48_MOUSE]	1.24732	0.166698	450000	NA	NA	NA	0.967169	0.0514904	210000	NA	NA	NA	No	0.394107	0.0740152	1.453	1.175
Sgol2	Q7TSY8	68549	Shugoshin-like 2 OS=Mus musculus GN=Sgol2 PE=1 SV=1 - [SGOL2_MOUSE]	-0.240418	0.167441	360000	0.0229004	0.643582	260000	0.964953	0.08856	180000	NA	NA	NA	No	0.28065	0.0154866	1.216	1.213
Baz2a	F8VPM0	116848	Bromodomain adjacent to zinc finger domain protein 2A OS=Mus musculus GN=Baz2a PE=4 SV=1 - [F8VPM0_MOUSE]	0.392317	0.167689	1800000	0.475604	0.0369804	820000	0.385707	0.0470525	1020000	NA	NA	NA	No	0.480962	0.0130671	1.433	1.359
Rbmxl1	Q91VM5	19656	RNA binding motif protein, X-linked-like-1 OS=Mus musculus GN=Rbmxl1 PE=1 SV=1 - [RMXL1_MOUSE]	-0.701342	0.168725	5950000	-0.0854355	0.640467	920000	-0.448115	0.048321	540000	NA	NA	NA	No	-0.123548	0.21184	0.977	0.858
Phip	F8VQ93	83946	PH-interacting protein OS=Mus musculus GN=Phip PE=4 SV=1 - [F8VQ93_MOUSE]	-0.231075	0.169033	1450000	0.249142	0.381312	575000	0.329411	0.0983584	320000	NA	NA	NA	No	0.636917	0.0094427	1.534	1.576
Ddx27	Q921N6	228889	Probable ATP-dependent RNA helicase DDX27 OS=Mus musculus GN=Ddx27 PE=1 SV=3 - [DDX27_MOUSE]	-1.0908	0.169283	405000	-1.21591	0.148072	255000	-0.32283	0.0569033	170000	NA	NA	NA	No	-0.234528	0.0193184	0.853	0.847
Smarce1	A2A4L8	57376	MCG15366, isoform CRA_c OS=Mus musculus GN=Smarce1 PE=4 SV=1 - [A2A4L8_MOUSE]	1.43162	0.169567	1170000	3.05285	0.0403899	635000	0.210389	0.7459	330000	NA	NA	NA	No	-0.048808	0.270078	0.949	0.984
Rxra	Q6LC96	20181	RXR alpha 2 OS=Mus musculus GN=Rxra PE=2 SV=1 - [Q6LC96_MOUSE]	0.554834	0.169916	1835000	NA	NA	NA	NA	NA	NA	NA	NA	NA	No	0.601721	0.0935588	1.237	1.798
Grb2	B1AT92	14784	Growth factor receptor bound protein 2 OS=Mus musculus GN=Grb2 PE=4 SV=1 - [B1AT92_MOUSE]	0.513996	0.171966	1900000	0.214747	0.0696293	615000	0.351063	0.117234	530000	0.0496308	0.572245	225000	No	0.0282256	0.505344	0.999	1.04
Igf2bp1	O88477	140486	Insulin-like growth factor 2 mRNA-binding protein 1 OS=Mus musculus GN=Igf2bp1 PE=1 SV=1 - [IF2B1_MOUSE]	-0.249822	0.172898	1200000	-0.246395	0.0594735	495000	0.0129262	0.903242	405000	0.0724488	0.465722	325000	No	0.353907	0.0128359	1.282	1.274
Cdk1	P11440	12534	Cyclin-dependent kinase 1 OS=Mus musculus GN=Cdk1 PE=1 SV=3 - [CDK1_MOUSE]	0.398898	0.174434	2750000	0.155102	0.442775	655000	-0.0694519	0.351587	615000	NA	NA	NA	No	-0.0823325	0.103741	0.953	0.936
Kdm6b	Q5NCY0	216850	Lysine-specific demethylase 6B OS=Mus musculus GN=Kdm6b PE=2 SV=1 - [KDM6B_MOUSE]	2.53082	0.177399	295000	NA	NA	NA	2.12846	0.0834854	74500	NA	NA	NA	No	NA	NA	NA	NA
Kif22	Q3V300	110033	Kinesin-like protein KIF22 OS=Mus musculus GN=Kif22 PE=2 SV=2 - [KIF22_MOUSE]	-0.186886	0.179555	1950000	-0.351995	0.196408	295000	0.336283	0.0837956	640000	NA	NA	NA	No	-0.283478	0.0167779	0.812	0.831
Cdc73	Q8JZM7	214498	Parafibromin OS=Mus musculus GN=Cdc73 PE=2 SV=1 - [CDC73_MOUSE]	-0.190174	0.179555	2150000	-0.157625	0.192357	1015000	0.0669502	0.685591	1000000	NA	NA	NA	No	-0.525809	0.0104139	0.703	0.686
Eftud2	G3UZ34	20624	116 kDa U5 small nuclear ribonucleoprotein component OS=Mus musculus GN=Eftud2 PE=4 SV=1 - [G3UZ34_MOUSE]	-0.268817	0.181114	1900000	-0.184425	0.285393	985000	0.0468403	0.490419	940000	NA	NA	NA	No	0.0419645	0.278721	1.038	1.021
Gtf3c4	Q8BMQ2	269252	General transcription factor 3C polypeptide 4 OS=Mus musculus GN=Gtf3c4 PE=1 SV=2 - [TF3C4_MOUSE]	3.06074	0.181319	430000	NA	NA	NA	0.865919	0.0595542	285000	NA	NA	NA	No	0.117814	0.0686318	1.067	1.103
Pgd	A2AH73	110208	6-phosphogluconate dehydrogenase, decarboxylating OS=Mus musculus GN=Pgd PE=3 SV=1 - [A2AH73_MOUSE]	0.878137	0.181319	2600000	0.398898	0.175004	1135000	0.202261	0.124179	715000	NA	NA	NA	No	0.135514	0.0419045	1.099	1.098
Mbd3	Q9Z2D8	17192	Methyl-CpG-binding domain protein 3 OS=Mus musculus GN=Mbd3 PE=1 SV=1 - [MBD3_MOUSE]	0.499272	0.182532	2475000	NA	NA	NA	0.833497	0.0901512	270000	NA	NA	NA	No	-0.104938	0.0756485	0.942	0.918
Psmd12	Q3TRH2	66997	26S proteasome non-ATPase regulatory subunit 12 OS=Mus musculus GN=Psmd12 PE=2 SV=1 - [Q3TRH2_MOUSE]	-0.633748	0.183745	300000	NA	NA	NA	-0.883635	0.126356	285000	NA	NA	NA	No	-0.166572	0.0362328	0.878	0.903
Snw1	Q9CSN1	66354	SNW domain-containing protein 1 OS=Mus musculus GN=Snw1 PE=1 SV=3 - [SNW1_MOUSE]	0.200379	0.186593	10350000	0.427606	0.110701	910000	0.253989	0.0846995	1060000	NA	NA	NA	No	-0.020839	0.55014	0.975	0.996
Zbtb10	E9Q8X5	229055	Protein Zbtb10 OS=Mus musculus GN=Zbtb10 PE=4 SV=1 - [E9Q8X5_MOUSE]	4.13208	0.186962	390000	5	0.00284962	380000	NA	NA	NA	NA	NA	NA	No	1.50931	0.00868474	2.917	2.777
Paf1	Q8K2T8	54624	RNA polymerase II-associated factor 1 homolog OS=Mus musculus GN=Paf1 PE=2 SV=1 - [PAF1_MOUSE]	-0.257563	0.18739	1475000	-0.229382	0.17426	1150000	0.229588	0.117565	850000	NA	NA	NA	No	-0.31837	0.0141476	0.797	0.807
Mms22l	B1AUR6	212377	Isoform 2 of Protein MMS22-like OS=Mus musculus GN=Mms22l - [MMS22_MOUSE]	0.589763	0.187674	830000	NA	NA	NA	NA	NA	NA	NA	NA	NA	No	0.261162	0.0927139	1.104	1.293
Orc2	Q543F8	18393	Origin recognition complex, subunit 2-like (S. cerevisiae) OS=Mus musculus GN=Orc2 PE=2 SV=1 - [Q543F8_MOUSE]	-0.397828	0.188516	2350000	-0.013043	0.760992	1350000	0.240009	0.0818392	1200000	NA	NA	NA	No	0.0352354	0.423136	1.003	1.046
Fscn1	Q61553	14086	Fascin OS=Mus musculus GN=Fscn1 PE=1 SV=4 - [FSCN1_MOUSE]	0.382391	0.188581	2600000	0.973428	0.0652623	930000	-0.127368	0.67194	795000	NA	NA	NA	No	0.399374	0.0121048	1.329	1.308
Rad54l2	Q99NG0	81000	Helicase ARIP4 OS=Mus musculus GN=Rad54l2 PE=1 SV=1 - [ARIP4_MOUSE]	3.12854	0.188778	700000	NA	NA	NA	NA	NA	NA	NA	NA	NA	No	-0.152277	0.0422595	0.887	0.913
Wapal	B7ZP47	218914	Wapal protein OS=Mus musculus GN=Wapal PE=2 SV=1 - [B7ZP47_MOUSE]	0.153805	0.189755	2500000	0.54745	0.0876056	610000	0.855591	0.0384988	480000	NA	NA	NA	No	-0.0588302	0.21022	0.977	0.943
Polr2h	Q923G2	245841	DNA-directed RNA polymerases I, II, and III subunit RPABC3 OS=Mus musculus GN=Polr2h PE=2 SV=3 - [RPAB3_MOUSE]	-0.551099	0.189755	475000	-0.407364	0.0403899	135000	0.14274	0.369266	174500	NA	NA	NA	No	-0.22014	0.0272948	0.842	0.875
Zfp281	Q99LI5	226442	Protein Zfp281 OS=Mus musculus GN=Zfp281 PE=2 SV=1 - [Q99LI5_MOUSE]	0.262433	0.194396	6700000	0.113034	0.207783	680000	-0.103922	0.361225	625000	NA	NA	NA	No	-0.453229	0.0168507	0.702	0.759
Ruvbl1	P60122	56505	RuvB-like 1 OS=Mus musculus GN=Ruvbl1 PE=1 SV=1 - [RUVB1_MOUSE]	0.365133	0.195557	4350000	0.143393	0.116696	1400000	0.510962	0.040726	1300000	0.0440443	0.419598	195000	No	-0.401537	0.0116525	0.759	0.755
Eif4h	Q9WUK2	22384	Isoform Short of Eukaryotic translation initiation factor 4H OS=Mus musculus GN=Eif4h - [IF4H_MOUSE]	-0.21424	0.195557	1455000	0.0641931	0.653843	590000	0.361768	0.190608	490000	NA	NA	NA	No	0.0504486	0.211279	1.03	1.041
Pds5b	Q4VA53	100710	Sister chromatid cohesion protein PDS5 homolog B OS=Mus musculus GN=Pds5b PE=1 SV=1 - [PDS5B_MOUSE]	0.182692	0.19617	1115000	0.261832	0.13743	525000	0.969012	0.0398162	460000	NA	NA	NA	No	0.0967746	0.10769	1.047	1.092
Mcm3	P25206	17215	DNA replication licensing factor MCM3 OS=Mus musculus GN=Mcm3 PE=1 SV=2 - [MCM3_MOUSE]	0.259423	0.209053	7650000	0.347099	0.0687997	3900000	0.371838	0.048321	6150000	0.65306	0.331403	300000	No	0.22998	0.0202283	1.165	1.18
Rrs1	Q9CYH6	59014	Ribosome biogenesis regulatory protein homolog OS=Mus musculus GN=Rrs1 PE=2 SV=1 - [RRS1_MOUSE]	-0.25068	0.209434	685000	0.126312	0.624589	535000	0.941858	0.098083	97000	NA	NA	NA	No	0.125653	0.0507877	1.082	1.1
Gse1	Q3U3C9	382034	Isoform 3 of Genetic suppressor element 1 OS=Mus musculus GN=Gse1 - [GSE1_MOUSE]	1.28659	0.210136	2015000	NA	NA	NA	NA	NA	NA	NA	NA	NA	No	NA	NA	NA	NA
Tubb5	P99024	22154	Tubulin beta-5 chain OS=Mus musculus GN=Tubb5 PE=1 SV=1 - [TBB5_MOUSE]	-0.540568	0.211561	4150000	0.0440443	0.465372	3050000	-0.466935	0.0746737	2200000	-0.161653	0.196058	1600000	No	0.0824226	0.0962384	1.055	1.063
Glrx3	Q9CQM9	30926	Glutaredoxin-3 OS=Mus musculus GN=Glrx3 PE=1 SV=1 - [GLRX3_MOUSE]	0.166073	0.212638	2450000	-0.153607	0.126684	1250000	0.361207	0.101968	685000	0.414677	0.335025	129500	No	0.0821222	0.102992	1.05	1.067
Mcm2	P97310	17216	DNA replication licensing factor MCM2 OS=Mus musculus GN=Mcm2 PE=1 SV=3 - [MCM2_MOUSE]	0.314986	0.21899	11450000	0.320773	0.0835495	5100000	0.258217	0.0651143	4700000	0.353888	0.0560386	345000	No	0.204929	0.0231136	1.148	1.157
Dhx9	O70133	13211	Isoform 2 of ATP-dependent RNA helicase A OS=Mus musculus GN=Dhx9 - [DHX9_MOUSE]	-0.19347	0.219002	4100000	-0.308466	0.171595	760000	-0.120294	0.168976	1260000	NA	NA	NA	No	0.126581	0.0516938	1.102	1.081
C130039O16Rik	E9Q2I4	238317	Uncharacterized protein OS=Mus musculus GN=C130039O16Rik PE=4 SV=1 - [E9Q2I4_MOUSE]	0.720278	0.221533	1670000	NA	NA	NA	NA	NA	NA	NA	NA	NA	No	-0.456269	0.0795629	0.63	0.828
Rfc3	Q3TKD1	69263	MCG17786, isoform CRA_a OS=Mus musculus GN=Rfc3 PE=2 SV=1 - [Q3TKD1_MOUSE]	0.324235	0.221669	715000	0.132906	0.14107	195000	-0.136062	0.363835	250000	NA	NA	NA	No	-0.0943309	0.0772248	0.935	0.939
L3mbtl2	P59178	214669	Lethal(3)malignant brain tumor-like protein 2 OS=Mus musculus GN=L3mbtl2 PE=1 SV=2 - [LMBL2_MOUSE]	-0.266212	0.221669	2000000	-0.150401	0.110701	555000	NA	NA	275000	NA	NA	NA	No	-0.200996	0.0243884	0.876	0.864
Fus	G3UXT7	233908	RNA-binding protein FUS (Fragment) OS=Mus musculus GN=Fus PE=4 SV=1 - [G3UXT7_MOUSE]	-0.554273	0.222001	14000000	0.0867838	0.206372	4700000	-0.397828	0.0502898	4700000	0.206018	0.173347	575000	No	0.0695136	0.125734	1.051	1.048
Chd7	A2AJK6	320790	Isoform 3 of Chromodomain-helicase-DNA-binding protein 7 OS=Mus musculus GN=Chd7 - [CHD7_MOUSE]	1.11803	0.227424	655000	NA	NA	NA	NA	NA	NA	NA	NA	NA	No	-0.488503	0.0526091	0.633	0.792
Mcm5	P49718	17218	DNA replication licensing factor MCM5 OS=Mus musculus GN=Mcm5 PE=2 SV=1 - [MCM5_MOUSE]	0.352194	0.231582	8050000	0.249142	0.0660995	2150000	0.272023	0.0683158	4950000	0.488001	0.231658	295000	No	0.231183	0.0201541	1.182	1.166
G3bp1	Q3UR88	27041	Ras GTPase-activating protein-binding protein 1 OS=Mus musculus GN=G3bp1 PE=2 SV=1 - [Q3UR88_MOUSE]	1.6951	0.233671	925000	NA	NA	NA	NA	NA	NA	NA	NA	NA	No	0.0663017	0.13674	1.049	1.045
Taf1a	P97357	21339	TATA box-binding protein-associated factor RNA polymerase I subunit A OS=Mus musculus GN=Taf1a PE=1 SV=1 - [TAF1A_MOUSE]	0.518535	0.234076	775000	0.891808	0.0467254	305000	1.29631	0.0444146	330000	NA	NA	NA	No	-0.000102003	0.973158	1.062	0.938
Gm6736	G3UW73	627189	MCG129639 OS=Mus musculus GN=Gm6736 PE=4 SV=1 - [G3UW73_MOUSE]	0.128953	0.235203	5650000	NA	NA	NA	0.157691	0.451601	281000	NA	NA	NA	No	-0.697711	0.0094427	0.608	0.625
Ddx1	Q91VR5	104721	ATP-dependent RNA helicase DDX1 OS=Mus musculus GN=Ddx1 PE=1 SV=1 - [DDX1_MOUSE]	-0.265345	0.235203	990000	-0.258425	0.37049	335000	-0.143213	0.351587	460000	NA	NA	NA	No	-0.163285	0.0316498	0.891	0.895
Hnrnpf	Q9Z2X1	98758	Isoform 2 of Heterogeneous nuclear ribonucleoprotein F OS=Mus musculus GN=Hnrnpf - [HNRPF_MOUSE]	0.250355	0.237543	6150000	0.130272	0.453072	1150000	-0.307573	0.0569617	2500000	NA	NA	NA	No	0.0429751	0.274781	1.039	1.021
Smc2	Q8CG48	14211	Structural maintenance of chromosomes protein 2 OS=Mus musculus GN=Smc2 PE=1 SV=2 - [SMC2_MOUSE]	-0.242123	0.238386	1070000	0.209141	0.176268	350000	-0.0159576	0.803073	360000	NA	NA	NA	No	-0.0565126	0.179243	0.965	0.959
Bysl	O54825	53414	Bystin OS=Mus musculus GN=Bysl PE=1 SV=3 - [BYST_MOUSE]	-0.177882	0.240052	730000	-0.141621	0.409456	265000	-0.300448	0.130271	180000	NA	NA	NA	No	-0.23093	0.0220719	0.863	0.842
Pcna	E9Q7Z3	18538	Proliferating cell nuclear antigen OS=Mus musculus GN=Pcna PE=3 SV=1 - [E9Q7Z3_MOUSE]	-0.230228	0.240052	1065000	-0.550043	0.0389123	1850000	0.341417	0.0518864	940000	NA	NA	NA	No	-0.214264	0.025055	0.85	0.874
Mga	A2AWL7	29808	MAX gene-associated protein OS=Mus musculus GN=Mga PE=2 SV=1 - [MGAP_MOUSE]	0.130272	0.24043	4200000	0.170566	0.148995	925000	0.984042	0.0398162	620000	NA	NA	NA	No	-0.0594519	0.323946	0.996	0.923
Phf23	B0QZH9	78246	PHD finger protein 23 (Fragment) OS=Mus musculus GN=Phf23 PE=4 SV=1 - [B0QZH9_MOUSE]	0.956057	0.24178	1250000	NA	NA	NA	NA	NA	180000	NA	NA	NA	No	-0.313492	0.0185276	0.786	0.823
Nvl	Q9DBY8	67459	Nuclear valosin-containing protein-like OS=Mus musculus GN=Nvl PE=1 SV=1 - [NVL_MOUSE]	0.320196	0.243374	1950000	0.322505	0.0687997	895000	0.479231	0.0470359	1200000	NA	NA	NA	No	-0.0366599	0.318627	0.98	0.97
Ppia	P17742	268373	Peptidyl-prolyl cis-trans isomerase A OS=Mus musculus GN=Ppia PE=1 SV=2 - [PPIA_MOUSE]	-0.125793	0.243937	42000000	-0.319226	0.0492513	22000000	-0.24127	0.0729958	7400000	-0.0291463	0.51282	4700000	No	-0.172824	0.0291868	0.884	0.89
Kdm2a	E9PWL8	225876	Lysine-specific demethylase 2A OS=Mus musculus GN=Kdm2a PE=4 SV=1 - [E9PWL8_MOUSE]	-0.870387	0.245724	515000	0.491083	0.0473324	305000	0.553361	0.072138	255000	NA	NA	NA	No	0.176469	0.0374926	1.109	1.151
Hnrnpa1	P49312	15382	Heterogeneous nuclear ribonucleoprotein A1 OS=Mus musculus GN=Hnrnpa1 PE=1 SV=2 - [ROA1_MOUSE]	0.138814	0.251122	8350000	-0.266212	0.0542294	2950000	-0.19347	0.102973	3500000	-0.00650678	0.919399	805000	No	0.0445826	0.257294	1.04	1.023
Snrnp200	Q6P4T2	320632	Activating signal cointegrator 1 complex subunit 3-like 1 OS=Mus musculus GN=Snrnp200 PE=2 SV=1 - [Q6P4T2_MOUSE]	-0.305788	0.251122	955000	-0.288946	0.0542294	550000	-0.0831412	0.313599	645000	NA	NA	NA	No	0.0714595	0.133966	1.062	1.04
Pcbp2	Q61990	18521	Isoform 2 of Poly(rC)-binding protein 2 OS=Mus musculus GN=Pcbp2 - [PCBP2_MOUSE]	-0.328254	0.251122	7450000	-0.351995	0.0912876	1400000	-0.000721528	0.945038	1900000	NA	NA	1140000	No	-0.139061	0.0410748	0.912	0.904
Myst2	Q3TD41	217127	Putative uncharacterized protein OS=Mus musculus GN=Myst2 PE=2 SV=1 - [Q3TD41_MOUSE]	0.823342	0.253372	1550000	0.810649	0.0347455	370000	0.389567	0.062155	245000	NA	NA	NA	No	0.23	0.0203685	1.181	1.164
Gnb2l1	P68040	14694	Guanine nucleotide-binding protein subunit beta-2-like 1 OS=Mus musculus GN=Gnb2l1 PE=1 SV=3 - [GBLP_MOUSE]	-0.171368	0.253679	3600000	NA	NA	NA	-0.431481	0.0456162	1300000	-0.576691	0.105571	840000	No	0.0290483	0.408406	1.022	1.018
Prdx1	B1AXW5	18477	Peroxiredoxin 1 (Fragment) OS=Mus musculus GN=Prdx1 PE=4 SV=1 - [B1AXW5_MOUSE]	-0.39498	0.261906	8300000	-0.567041	0.0391059	3350000	-0.508403	0.0522131	4300000	-1.91322	0.174109	3400000	+	-0.278329	0.0158822	0.82	0.829
Rlf	E9Q532	109263	Protein Rlf OS=Mus musculus GN=Rlf PE=4 SV=1 - [E9Q532_MOUSE]	0.642008	0.267988	1200000	4.0903	0.252038	425000	0.761711	0.0908609	230000	NA	NA	NA	No	-0.0178119	0.641355	1.006	0.969
Etv1	E0CYN8	432800	ETS translocation variant 1 OS=Mus musculus GN=Etv1 PE=3 SV=1 - [E0CYN8_MOUSE]	0.303342	0.267988	9700000	NA	NA	NA	NA	NA	NA	NA	NA	NA	No	NA	NA	NA	NA
Hnrnpc	Q9Z204	15381	Isoform C1 of Heterogeneous nuclear ribonucleoproteins C1/C2 OS=Mus musculus GN=Hnrnpc - [HNRPC_MOUSE]	0.125651	0.267988	625000	-0.110137	0.520977	325000	-0.210897	0.0971005	255000	NA	NA	NA	No	0.00942541	0.845882	1.033	0.98
Hnrnph1	O35737	59013	Heterogeneous nuclear ribonucleoprotein H OS=Mus musculus GN=Hnrnph1 PE=1 SV=3 - [HNRH1_MOUSE]	1.32481	0.271047	6350000	NA	NA	1600000	-0.174621	0.112924	800000	NA	NA	NA	No	0.0653576	0.13942	1.044	1.049
Farsb	Q9WUA2	23874	Phenylalanine--tRNA ligase beta subunit OS=Mus musculus GN=Farsb PE=2 SV=2 - [SYFB_MOUSE]	-0.486004	0.277292	415000	NA	NA	NA	-0.489038	0.048321	320000	NA	NA	NA	No	-0.305499	0.0153074	0.8	0.818
Rtf1	A2AQ19	76246	RNA polymerase-associated protein RTF1 homolog OS=Mus musculus GN=Rtf1 PE=2 SV=1 - [RTF1_MOUSE]	-0.644984	0.280163	490000	0.112367	0.666777	370000	0.41792	0.0638501	255000	NA	NA	NA	No	-0.348935	0.0141449	0.774	0.796
Hmgb1	P63158	15289	High mobility group protein B1 OS=Mus musculus GN=Hmgb1 PE=1 SV=2 - [HMGB1_MOUSE]	-0.121079	0.280332	6250000	NA	NA	8550000	0.392867	0.323801	1900000	NA	NA	NA	No	-0.104851	0.0756485	0.942	0.918
Nrip1	Q8CBD1	268903	Nuclear receptor-interacting protein 1 OS=Mus musculus GN=Nrip1 PE=1 SV=1 - [NRIP1_MOUSE]	0.851999	0.283946	885000	NA	NA	NA	NA	NA	NA	NA	NA	NA	No	NA	NA	NA	NA
Spag7	A2CFD0	216873	Sperm associated antigen 7 OS=Mus musculus GN=Spag7 PE=4 SV=1 - [A2CFD0_MOUSE]	-0.254117	0.28742	1085000	0.0779266	0.573219	450000	0.138159	0.455116	330000	NA	NA	NA	No	0.00409127	0.947588	0.975	1.03
Dstn	Q4FK36	56431	Destrin OS=Mus musculus GN=Dstn PE=2 SV=1 - [Q4FK36_MOUSE]	0.574828	0.287904	2450000	NA	NA	NA	-0.652901	0.0398162	1550000	NA	NA	NA	No	-0.765806	0.0188079	0.539	0.638
Prdm15	D6RIL7	114604	Protein Prdm15 OS=Mus musculus GN=Prdm15 PE=4 SV=1 - [D6RIL7_MOUSE]	0.513491	0.287904	635000	NA	NA	NA	0.439889	0.0547463	155000	NA	NA	NA	No	NA	NA	NA	NA
Rfc2	Q4KL82	19718	Replication factor C (Activator 1) 2 OS=Mus musculus GN=Rfc2 PE=2 SV=1 - [Q4KL82_MOUSE]	0.111699	0.291469	1650000	0.215368	0.399983	325000	-0.277534	0.0638501	600000	NA	NA	NA	No	-0.159948	0.0324761	0.896	0.894
Dut	Q9CQ43	110074	Deoxyuridine triphosphatase OS=Mus musculus GN=Dut PE=2 SV=1 - [Q9CQ43_MOUSE]	0.104337	0.29215	570000	NA	NA	NA	NA	NA	NA	NA	NA	NA	No	0.18614	0.0268833	1.131	1.145
Pebp1	P70296	23980	Phosphatidylethanolamine-binding protein 1 OS=Mus musculus GN=Pebp1 PE=1 SV=3 - [PEBP1_MOUSE]	-0.788365	0.293212	2750000	NA	NA	NA	-0.446148	0.0544443	555000	NA	NA	NA	No	-0.291938	0.0183832	0.802	0.832
Eef2	P58252	13629	Elongation factor 2 OS=Mus musculus GN=Eef2 PE=1 SV=2 - [EF2_MOUSE]	-1.21759	0.294112	1670000	0.170566	0.534031	3050000	-0.482976	0.0522131	1250000	-1.23447	0.419598	1570000	No	-0.0287239	0.411297	0.978	0.983
Kif2a	P28740	16563	Isoform 2 of Kinesin-like protein KIF2A OS=Mus musculus GN=Kif2a - [KIF2A_MOUSE]	0.235114	0.294356	1030000	-0.00940813	0.854265	265000	0.545474	0.105804	230000	NA	NA	NA	No	0.0222656	0.565807	1.032	0.999
Polr2b	Q8CFI7	231329	DNA-directed RNA polymerase II subunit RPB2 OS=Mus musculus GN=Polr2b PE=2 SV=2 - [RPB2_MOUSE]	-0.132104	0.2988	2850000	-0.107803	0.155557	1150000	0.0221902	0.805641	1900000	0.637842	0.371406	87500	No	-0.206488	0.0227534	0.869	0.865
Terf1	Q3V252	21749	Telomeric repeat-binding factor 1 OS=Mus musculus GN=Terf1 PE=2 SV=1 - [Q3V252_MOUSE]	-0.488026	0.2988	1245000	-0.077041	0.562438	1010000	0.198494	0.108941	375000	0.209765	0.451272	150500	No	0.167354	0.0319084	1.131	1.115
Canx	P35564	12330	Calnexin OS=Mus musculus GN=Canx PE=1 SV=1 - [CALX_MOUSE]	-0.733363	0.30546	220000	NA	NA	NA	0.835924	0.105804	205000	NA	NA	NA	No	0.189204	0.025482	1.142	1.138
Baz2b	A2AUY4	407823	Bromodomain adjacent to zinc finger domain, 2B OS=Mus musculus GN=Baz2b PE=4 SV=1 - [A2AUY4_MOUSE]	1.60573	0.311296	970000	5	0.00284962	200000	NA	NA	NA	NA	NA	NA	No	1.60075	0.0148812	3.469	2.597
Ttk	P35761	22137	Isoform 2 of Dual specificity protein kinase TTK OS=Mus musculus GN=Ttk - [TTK_MOUSE]	0.53057	0.314547	360000	NA	NA	NA	4.05693	0.309341	103000	NA	NA	NA	No	-0.214022	0.0415723	0.891	0.834
Myef2	A2ATP5	17876	Myelin basic protein expression factor 2, repressor OS=Mus musculus GN=Myef2 PE=4 SV=1 - [A2ATP5_MOUSE]	0.146003	0.314997	1015000	-0.816037	0.292416	119000	-0.459973	0.0460145	380000	NA	NA	NA	No	0.364285	0.0170901	1.322	1.252
Anp32e	P97822	66471	Isoform 2 of Acidic leucine-rich nuclear phosphoprotein 32 family member E OS=Mus musculus GN=Anp32e - [AN32E_MOUSE]	0.132248	0.316375	2420000	-0.0603973	0.407599	2400000	0.361207	0.0630375	255000	NA	NA	NA	No	-0.17028	0.0800027	0.85	0.927
Rif1	Q6PR54	51869	Isoform 2 of Telomere-associated protein RIF1 OS=Mus musculus GN=Rif1 - [RIF1_MOUSE]	0.219711	0.318806	685000	NA	NA	NA	0.0517201	0.499272	490000	NA	NA	NA	No	0.174212	0.0291868	1.123	1.134
Ckb	Q04447	12709	Creatine kinase B-type OS=Mus musculus GN=Ckb PE=1 SV=1 - [KCRB_MOUSE]	1.63784	0.319607	7450000	2.66959	0.0347455	4100000	1.52632	0.0306764	1750000	NA	NA	NA	No	1.17425	0.00893942	2.226	2.288
Tubb4b	P68372	227613	Tubulin beta-4B chain OS=Mus musculus GN=Tubb4b PE=1 SV=1 - [TBB4B_MOUSE]	-0.449099	0.319607	3300000	-0.183605	0.088785	1850000	-0.814768	0.0766843	1150000	-1.63263	0.36326	1325000	No	0.0305785	0.384094	1.017	1.026
Usp7	F8VPX1	252870	Ubiquitin carboxyl-terminal hydrolase OS=Mus musculus GN=Usp7 PE=3 SV=1 - [F8VPX1_MOUSE]	0.183328	0.323129	1550000	-0.2567	0.0916675	705000	-0.0747601	0.406896	650000	NA	NA	NA	No	-0.159589	0.0335054	0.89	0.9
Sf1	E9Q4Q2	22668	Splicing factor 1 OS=Mus musculus GN=Sf1 PE=4 SV=1 - [E9Q4Q2_MOUSE]	0.853996	0.330977	3650000	-0.426625	0.066641	615000	0.090176	0.388625	100000	NA	NA	NA	No	-0.100915	0.112695	0.909	0.956
Sae1	Q9R1T2	56459	Isoform 2 of SUMO-activating enzyme subunit 1 OS=Mus musculus GN=Sae1 - [SAE1_MOUSE]	0.451013	0.331923	610000	-0.288946	0.0525558	440000	-0.270556	0.248647	320000	NA	NA	NA	No	-0.140171	0.0475941	0.895	0.92
Smc3	E9Q762	13006	Structural maintenance of chromosomes protein 3 OS=Mus musculus GN=Smc3 PE=4 SV=1 - [E9Q762_MOUSE]	0.0922074	0.331923	6100000	0.533065	0.0369804	5500000	0.942608	0.0373338	2400000	0.589284	0.101967	215000	No	-0.0102495	0.756237	0.992	0.994
Fkbp1a	Q1JUQ8	14225	FK506 Binding Protein12-T1 OS=Mus musculus GN=Fkbp1a PE=2 SV=1 - [Q1JUQ8_MOUSE]	-0.224317	0.331923	6100000	-0.467932	0.110501	1900000	-0.117944	0.240464	1250000	NA	NA	NA	No	-0.432177	0.0146024	0.72	0.762
Kif23	E9Q5G3	71819	Protein Kif23 OS=Mus musculus GN=Kif23 PE=3 SV=1 - [E9Q5G3_MOUSE]	-0.166503	0.342201	350000	-0.659723	0.0855154	230000	0.211012	0.294839	125000	NA	NA	NA	No	0.104283	0.0820217	1.058	1.091
Ewsr1	Q5SUT0	14030	Ewing sarcoma breakpoint region 1 OS=Mus musculus GN=Ewsr1 PE=2 SV=1 - [Q5SUT0_MOUSE]	0.0881416	0.343741	5850000	0.621056	0.0347455	1700000	-0.111695	0.185283	1600000	0.721154	0.120268	190000	No	0.103632	0.0841559	1.092	1.057
Eed	Q921E6	13626	Polycomb protein EED OS=Mus musculus GN=Eed PE=1 SV=1 - [EED_MOUSE]	-0.112475	0.343741	2900000	0.225275	0.249021	1600000	0.590722	0.0431676	1550000	NA	NA	NA	No	0.0385092	0.374354	1.007	1.047
Eno1	P17182	13806	Alpha-enolase OS=Mus musculus GN=Eno1 PE=1 SV=3 - [ENOA_MOUSE]	-0.491064	0.346857	6450000	-0.77596	0.0341839	3600000	-0.745406	0.0398162	2400000	-2.26534	0.280881	355000	No	-0.767906	0.0094427	0.578	0.597
Eif4a3	Q91VC3	192170	Eukaryotic initiation factor 4A-III OS=Mus musculus GN=Eif4a3 PE=2 SV=3 - [IF4A3_MOUSE]	-0.308466	0.352004	1150000	0.0433445	0.884386	395000	-0.274041	0.0702567	340000	NA	NA	NA	No	-0.065067	0.141476	0.96	0.951
Dppa4	Q8CCG4	73693	Developmental pluripotency-associated protein 4 OS=Mus musculus GN=Dppa4 PE=1 SV=2 - [DPPA4_MOUSE]	0.104337	0.354784	4500000	-0.242977	0.0592184	1350000	NA	NA	NA	NA	NA	NA	No	NA	NA	NA	NA
Supt16h	G3X956	114741	FACT complex subunit SPT16 OS=Mus musculus GN=Supt16h PE=4 SV=1 - [G3X956_MOUSE]	-0.107026	0.354784	4850000	0.119024	0.225242	2800000	0.169284	0.154971	1650000	0.333424	0.280881	350000	No	0.0216746	0.586663	1.033	0.997
Cfl1	P18760	12631	Cofilin-1 OS=Mus musculus GN=Cfl1 PE=1 SV=3 - [COF1_MOUSE]	-0.176251	0.354784	6600000	-0.288065	0.0523717	2250000	0.00360224	0.953301	1900000	NA	NA	NA	No	-0.284394	0.0203521	0.803	0.839
Tomm34	Q9CYG7	67145	Mitochondrial import receptor subunit TOM34 OS=Mus musculus GN=Tomm34 PE=2 SV=1 - [TOM34_MOUSE]	0.134221	0.355244	1150000	NA	NA	NA	-0.103922	0.41884	340000	-0.164884	0.188263	225000	No	-0.149044	0.042645	0.89	0.914
Tial1	Q921W2	21843	Nucleolysin TIAR OS=Mus musculus GN=Tial1 PE=2 SV=1 - [Q921W2_MOUSE]	-0.733363	0.36879	1280000	NA	NA	NA	-0.714302	0.0518864	345000	NA	NA	NA	No	-0.231681	0.0240237	0.837	0.866
Ppa1	E9Q5Z3	67895	Inorganic pyrophosphatase OS=Mus musculus GN=Ppa1 PE=4 SV=1 - [E9Q5Z3_MOUSE]	0.314986	0.373298	665000	NA	NA	NA	-0.105473	0.215482	145500	NA	NA	NA	No	-0.115489	0.0639958	0.911	0.935
Ubtf	A2AWT5	21429	Nucleolar transcription factor 1 OS=Mus musculus GN=Ubtf PE=4 SV=1 - [A2AWT5_MOUSE]	0.171847	0.373298	8400000	0.584	0.0347455	4100000	0.906891	0.0394559	2850000	NA	NA	NA	No	0.197191	0.0421205	1.179	1.113
Pms1	E9Q8A5	227099	Protein Pms1 (Fragment) OS=Mus musculus GN=Pms1 PE=4 SV=1 - [E9Q8A5_MOUSE]	1.43429	0.377453	1000000	NA	NA	NA	NA	NA	NA	NA	NA	NA	No	-0.0577049	0.361281	1.001	0.921
Cbfb	Q08024	12400	Isoform 2 of Core-binding factor subunit beta OS=Mus musculus GN=Cbfb - [PEBB_MOUSE]	0.291014	0.378812	830000	NA	NA	NA	4.09478	0.214358	60500	NA	NA	NA	No	0.413488	0.0127302	1.353	1.311
Orc1	F6QZU8	18392	Uncharacterized protein (Fragment) OS=Mus musculus GN=Orc1 PE=4 SV=1 - [F6QZU8_MOUSE]	-0.283668	0.378812	2500000	0.102322	0.218694	1250000	0.015783	0.803073	1200000	NA	NA	NA	No	0.14039	0.0594732	1.126	1.078
Plk1	Q07832	18817	Serine/threonine-protein kinase PLK1 OS=Mus musculus GN=Plk1 PE=1 SV=2 - [PLK1_MOUSE]	0.335712	0.378872	1000000	NA	NA	NA	NA	NA	NA	NA	NA	NA	No	-0.336558	0.0146121	0.803	0.781
Pcbp1	P60335	23983	Poly(rC)-binding protein 1 OS=Mus musculus GN=Pcbp1 PE=1 SV=1 - [PCBP1_MOUSE]	0.0813396	0.379708	11500000	-0.0123153	0.776444	2500000	-0.128156	0.191251	1900000	-0.011588	0.800406	710000	No	-0.11241	0.0573833	0.922	0.928
Hnrnpd	E9Q5B6	11991	Heterogeneous nuclear ribonucleoprotein D0 (Fragment) OS=Mus musculus GN=Hnrnpd PE=4 SV=1 - [E9Q5B6_MOUSE]	-0.376133	0.38032	24900000	-0.0536434	0.371278	5950000	-0.0641631	0.350664	4950000	-0.00216567	0.919399	630000	No	0.0581216	0.189498	1.053	1.029
Gtf2i	G3UYD0	14886	General transcription factor II-I OS=Mus musculus GN=Gtf2i PE=4 SV=1 - [G3UYD0_MOUSE]	-0.15441	0.381726	985000	-0.171368	0.498572	660000	0.572405	0.048321	550000	NA	NA	NA	No	-0.604279	0.0094427	0.653	0.663
Ppp1cc	P63087	19047	Serine/threonine-protein phosphatase PP1-gamma catalytic subunit OS=Mus musculus GN=Ppp1cc PE=1 SV=1 - [PP1G_MOUSE]	0.0799754	0.386814	1595000	NA	NA	NA	-0.406407	0.0948555	430000	0.609755	0.127617	225000	No	-0.0522212	0.212883	0.955	0.974
Smek1	Q6P2K6	68734	Serine/threonine-protein phosphatase 4 regulatory subunit 3A OS=Mus musculus GN=Smek1 PE=1 SV=1 - [P4R3A_MOUSE]	-0.519735	0.386926	590000	NA	NA	135000	NA	NA	NA	NA	NA	NA	No	-0.111119	0.0843491	0.906	0.945
Psmc3ip	C4PFH5	19183	GT198 OS=Mus musculus GN=Psmc3ip PE=2 SV=1 - [C4PFH5_MOUSE]	0.146003	0.39027	1400000	0.615416	0.0467254	445000	NA	NA	NA	NA	NA	NA	No	-0.0627789	0.16665	0.947	0.968
Ppm1g	Q61074	14208	Protein phosphatase 1G OS=Mus musculus GN=Ppm1g PE=2 SV=3 - [PPM1G_MOUSE]	-0.237013	0.400143	840000	0.16543	0.100817	350000	0.0172093	0.940957	215000	NA	NA	NA	No	-0.111783	0.0652762	0.914	0.936
Prmt1	D3Z0A2	15469	Protein arginine N-methyltransferase 1 OS=Mus musculus GN=Prmt1 PE=4 SV=1 - [D3Z0A2_MOUSE]	0.136848	0.4047	2040000	-0.632629	0.0542294	705000	NA	NA	NA	NA	NA	NA	No	-0.0681949	0.130845	0.953	0.955
Baz1b	Q9Z277	22385	Tyrosine-protein kinase BAZ1B OS=Mus musculus GN=Baz1b PE=1 SV=2 - [BAZ1B_MOUSE]	0.213503	0.404729	3600000	0.787014	0.0467254	2200000	0.528071	0.0455768	1500000	0.565597	0.0340953	230000	No	0.610178	0.0094427	1.515	1.538
Matr3	Q5BL18	17184	Matrin 3 OS=Mus musculus GN=Matr3 PE=2 SV=1 - [Q5BL18_MOUSE]	0.0996318	0.404729	4400000	-4.71786	0.0328275	795000	-1.04097	0.0373338	2850000	NA	NA	NA	No	-0.0319086	0.362125	0.977	0.979
Cse1l	E9Q1T9	110750	Exportin-2 OS=Mus musculus GN=Cse1l PE=4 SV=1 - [E9Q1T9_MOUSE]	0.172488	0.409341	4350000	0.720278	0.195449	105345000	-0.501239	0.0416138	20355000	NA	NA	NA	No	-0.101578	0.0703705	0.926	0.938
Smarcad1	Q04692	13990	Isoform 2 of SWI/SNF-related matrix-associated actin-dependent regulator of chromatin subfamily A containing DEAD/H box 1 OS=Mus musculus GN=Smarcad1 - [SMRCD_MOUSE]	-0.0717244	0.40986	2850000	0.397803	0.0735248	1245000	0.674009	0.0384988	760000	NA	NA	NA	No	0.0369826	0.476491	1.058	0.994
Nop56	A2APD6	67134	MCG9901, isoform CRA_a OS=Mus musculus GN=Nop56 PE=4 SV=1 - [A2APD6_MOUSE]	-0.289827	0.423228	820000	0.119688	0.470569	480000	-0.178698	0.237802	545000	-0.510457	0.111886	315000	No	0.280122	0.0165213	1.226	1.203
Rbpj	E9Q7W0	19664	Recombining-binding protein suppressor of hairless OS=Mus musculus GN=Rbpj PE=4 SV=1 - [E9Q7W0_MOUSE]	-0.110137	0.424583	2550000	0.365693	0.370908	395000	NA	NA	NA	NA	NA	NA	No	-0.701667	0.0115897	0.639	0.591
Rsf1	E9PWW9	233532	Protein Rsf1 OS=Mus musculus GN=Rsf1 PE=4 SV=1 - [E9PWW9_MOUSE]	0.844787	0.431298	150000	NA	NA	NA	-0.316528	0.136027	120000	NA	NA	NA	No	0.395856	0.0204247	1.369	1.263
Tardbp	F8WIJ9	230908	TAR DNA-binding protein 43 OS=Mus musculus GN=Tardbp PE=4 SV=1 - [F8WIJ9_MOUSE]	0.0717627	0.431298	8900000	-0.251539	0.0594735	2100000	-0.522841	0.0514904	1800000	NA	NA	NA	No	-0.0351908	0.339304	0.983	0.969
Supt6h	Q62383	20926	Transcription elongation factor SPT6 OS=Mus musculus GN=Supt6h PE=1 SV=2 - [SPT6H_MOUSE]	-0.103922	0.434472	1200000	-0.482976	0.140401	645000	0.026446	0.753277	555000	NA	NA	NA	No	-0.377519	0.0122884	0.773	0.767
Gins1	A2ANB5	69270	GINS complex subunit 1 (Psf1 homolog) OS=Mus musculus GN=Gins1 PE=4 SV=1 - [A2ANB5_MOUSE]	0.204767	0.441693	370000	NA	NA	125000	NA	NA	NA	NA	NA	NA	No	-0.154645	0.0429809	0.913	0.884
Glyr1	Q922P9	74022	Putative oxidoreductase GLYR1 OS=Mus musculus GN=Glyr1 PE=2 SV=1 - [GLYR1_MOUSE]	0.170566	0.449027	1400000	0.714575	0.101148	1650000	0.457332	0.0444146	1300000	NA	NA	NA	No	0.621723	0.010477	1.502	1.576
Mcm6	P97311	17219	DNA replication licensing factor MCM6 OS=Mus musculus GN=Mcm6 PE=1 SV=1 - [MCM6_MOUSE]	0.14991	0.449027	7400000	0.175684	0.318159	3000000	0.33514	0.0529683	4500000	0.326537	0.185165	575000	No	0.157567	0.0389575	1.13	1.101
Cstf3	A2AQH9	228410	Cleavage stimulation factor, 3' pre-RNA, subunit 3 OS=Mus musculus GN=Cstf3 PE=4 SV=1 - [A2AQH9_MOUSE]	-0.350155	0.449027	370000	NA	NA	NA	NA	NA	NA	NA	NA	NA	No	0.0442829	0.285573	1.017	1.045
Gtf2e2	H7BWZ8	68153	General transcription factor IIE subunit 2 OS=Mus musculus GN=Gtf2e2 PE=4 SV=1 - [H7BWZ8_MOUSE]	0.806943	0.451477	750000	NA	NA	NA	NA	NA	NA	NA	NA	NA	No	-0.182799	0.0268295	0.883	0.879
Tcea1	P10711	21399	Isoform 1 of Transcription elongation factor A protein 1 OS=Mus musculus GN=Tcea1 - [TCEA1_MOUSE]	0.14274	0.465426	2650000	0.0813396	0.439043	1045000	0.349365	0.0518864	985000	-0.28279	0.255497	110000	No	-0.00561197	0.877858	0.978	1.014
Srrt	Q99MR6	83701	Isoform C of Serrate RNA effector molecule homolog OS=Mus musculus GN=Srrt - [SRRT_MOUSE]	-0.0785637	0.473954	1250000	-0.537424	0.11344	515000	-0.213404	0.249135	620000	NA	NA	NA	No	-0.0974807	0.0724005	0.937	0.932
Dhx15	O35286	13204	Putative pre-mRNA-splicing factor ATP-dependent RNA helicase DHX15 OS=Mus musculus GN=Dhx15 PE=2 SV=2 - [DHX15_MOUSE]	-0.0915713	0.474322	2650000	0.057277	0.498572	950000	-0.0641631	0.437562	810000	-0.681539	0.477048	205000	No	-0.0410482	0.277148	0.977	0.967
Set	A2BE93	56086	Protein SET (Fragment) OS=Mus musculus GN=Set PE=3 SV=1 - [A2BE93_MOUSE]	-0.114035	0.474322	13200000	-0.0611497	0.294947	3750000	0.00360224	0.953301	3300000	-0.465938	0.283344	925000	No	-0.134317	0.0577978	0.894	0.928
Sin3a	Q60520	20466	Paired amphipathic helix protein Sin3a OS=Mus musculus GN=Sin3a PE=1 SV=3 - [SIN3A_MOUSE]	0.0779266	0.486538	1800000	0.112367	0.2047	530000	0.719403	0.0398162	385000	NA	NA	NA	No	-0.160399	0.0339237	0.901	0.888
Rbm26	E9PUF4	74213	RNA-binding protein 26 OS=Mus musculus GN=Rbm26 PE=4 SV=1 - [E9PUF4_MOUSE]	-0.167312	0.48687	455000	-0.0298826	0.50666	195000	-0.792107	0.0384988	210000	NA	NA	NA	No	0.1749	0.0285657	1.128	1.129
Eif2s1	Q6ZWX6	13665	Eukaryotic translation initiation factor 2 subunit 1 OS=Mus musculus GN=Eif2s1 PE=1 SV=3 - [IF2A_MOUSE]	-0.0839056	0.51643	3250000	-0.0619024	0.657845	2050000	0.0669502	0.436259	1200000	NA	NA	NA	No	-0.0964971	0.0802719	0.927	0.944
Etf1	Q8BWY3	225363	Eukaryotic peptide chain release factor subunit 1 OS=Mus musculus GN=Etf1 PE=1 SV=4 - [ERF1_MOUSE]	-0.0946491	0.530772	1025000	NA	NA	NA	-0.166503	0.377732	350000	0.459956	0.062843	425000	No	-0.3557	0.0136123	0.772	0.791
Jmjd1c	E9QPL3	108829	Probable JmjC domain-containing histone demethylation protein 2C OS=Mus musculus GN=Jmjd1c PE=4 SV=1 - [E9QPL3_MOUSE]	-0.0588937	0.537569	1480000	NA	NA	NA	NA	NA	NA	NA	NA	NA	No	-0.79401	0.0121583	0.548	0.606
Hnrnpa3	A2AL12	229279	Heterogeneous nuclear ribonucleoprotein A3 OS=Mus musculus GN=Hnrnpa3 PE=4 SV=1 - [A2AL12_MOUSE]	-0.0558912	0.548968	24000000	-0.190997	0.0806482	6950000	-0.551099	0.0398162	7600000	-0.16004	0.150515	1550000	No	NA	NA	NA	NA
Sfpq	Q8VIJ6	71514	Splicing factor, proline- and glutamine-rich OS=Mus musculus GN=Sfpq PE=1 SV=1 - [SFPQ_MOUSE]	0.0531113	0.549696	17000000	0.0100637	0.956853	1500000	-0.29956	0.0581592	8600000	0.808179	0.10732	230000	No	0.169479	0.0330055	1.137	1.113
Ywhaz	P63101	22631	14-3-3 protein zeta/delta OS=Mus musculus GN=Ywhaz PE=1 SV=1 - [1433Z_MOUSE]	-0.0823773	0.551952	1315000	-0.501239	0.0571253	695000	NA	NA	360000	-0.505328	0.192198	695000	No	0.165967	0.112532	1.062	1.182
Tpi1	P17751	21991	Triosephosphate isomerase OS=Mus musculus GN=Tpi1 PE=1 SV=4 - [TPIS_MOUSE]	-0.283668	0.558351	490000	NA	NA	NA	-0.105473	0.518639	82500	NA	NA	NA	No	-0.388212	0.0154616	0.744	0.784
Kif20a	P97329	19348	Kinesin-like protein KIF20A OS=Mus musculus GN=Kif20a PE=2 SV=1 - [KI20A_MOUSE]	0.157691	0.563902	1285000	0.232661	0.728355	280000	0.204141	0.146197	200000	NA	NA	NA	No	0.151823	0.0627303	1.142	1.08
Smu1	Q3UKJ7	74255	Isoform 2 of WD40 repeat-containing protein SMU1 OS=Mus musculus GN=Smu1 - [SMU1_MOUSE]	0.146655	0.57602	1005000	0.0186342	0.838724	385000	-0.0484122	0.451252	755000	NA	NA	NA	No	-0.0702823	0.13217	0.945	0.96
Zfml	E9QML5	18139	Protein Zfml OS=Mus musculus GN=Zfml PE=4 SV=1 - [E9QML5_MOUSE]	0.206018	0.57697	570000	0.204767	0.208072	300000	-0.177882	0.108941	280000	NA	NA	NA	No	-0.0582161	0.378037	1.004	0.917
Ppwd1	Q8CEC6	238831	Peptidylprolyl isomerase domain and WD repeat-containing protein 1 OS=Mus musculus GN=Ppwd1 PE=2 SV=2 - [PPWD1_MOUSE]	0.12499	0.583303	685000	-0.114816	0.455706	295000	-0.0357862	0.634816	525000	NA	NA	NA	No	-0.174221	0.0287898	0.888	0.885
2810474O19Rik	B2KFD2	67246	2810474O19Rik protein OS=Mus musculus GN=2810474O19Rik PE=2 SV=1 - [B2KFD2_MOUSE]	0.0551957	0.588284	1160000	NA	NA	NA	0.395611	0.10339	195000	NA	NA	NA	No	NA	NA	NA	NA
Rbbp7	A2AFI9	245688	Histone-binding protein RBBP7 OS=Mus musculus GN=Rbbp7 PE=4 SV=1 - [A2AFI9_MOUSE]	0.12499	0.590328	6050000	-0.181149	0.155557	4250000	-0.164884	0.114131	1900000	NA	NA	245000	No	-0.15544	0.0373894	0.907	0.889
Supt5h	O55201	20924	Transcription elongation factor SPT5 OS=Mus musculus GN=Supt5h PE=1 SV=1 - [SPT5H_MOUSE]	-0.117944	0.590328	2100000	0.026446	0.863293	810000	0.24184	0.0908609	1200000	NA	NA	NA	No	-0.0422159	0.28984	0.982	0.961
Suz12	E9PW15	52615	Polycomb protein Suz12 OS=Mus musculus GN=Suz12 PE=4 SV=1 - [E9PW15_MOUSE]	0.0586628	0.592122	3000000	0.981487	0.199543	920000	0.584482	0.0398162	1900000	NA	NA	NA	No	0.577829	0.0104139	1.519	1.466
Cpne1	B7ZCP7	266692	Copine I (Fragment) OS=Mus musculus GN=Cpne1 PE=4 SV=1 - [B7ZCP7_MOUSE]	0.582556	0.600375	415000	NA	NA	NA	0.303927	0.337034	115000	NA	NA	NA	No	-0.254856	0.0188055	0.829	0.847
Mtpn	P62774	14489	Myotrophin OS=Mus musculus GN=Mtpn PE=1 SV=2 - [MTPN_MOUSE]	0.0989585	0.610782	670000	-0.255839	0.40319	225000	-0.26708	0.122377	160000	NA	NA	NA	No	-0.160732	0.0455839	0.876	0.913
Dnajc8	A2ALF0	68598	DnaJ (Hsp40) homolog, subfamily C, member 8 OS=Mus musculus GN=Dnajc8 PE=4 SV=1 - [A2ALF0_MOUSE]	-0.046921	0.618713	5550000	-0.117161	0.133143	865000	0.41846	0.0505881	1650000	NA	NA	NA	No	-0.0702394	0.175123	0.933	0.972
Hes1	P35428	15205	Transcription factor HES-1 OS=Mus musculus GN=Hes1 PE=1 SV=1 - [HES1_MOUSE]	0.480782	0.619322	1040000	NA	NA	NA	NA	NA	NA	NA	NA	NA	No	0.620944	0.0136123	1.47	1.606
Pbrm1	D3Z1W6	66923	Protein polybromo-1 OS=Mus musculus GN=Pbrm1 PE=4 SV=1 - [D3Z1W6_MOUSE]	0.132248	0.639367	890000	1.00684	0.0347455	770000	1.11437	0.048321	530000	NA	NA	NA	No	0.281465	0.0196798	1.192	1.239
Hnrnpu	G3XA10	51810	Heterogeneous nuclear ribonucleoprotein U OS=Mus musculus GN=Hnrnpu PE=4 SV=1 - [G3XA10_MOUSE]	0.0370307	0.646468	4600000	0.159629	0.105629	2850000	0.0717627	0.385542	1350000	0.234501	0.101967	580000	No	0.146125	0.0421205	1.119	1.094
Ddx17	Q501J6	67040	Probable ATP-dependent RNA helicase DDX17 OS=Mus musculus GN=Ddx17 PE=2 SV=1 - [DDX17_MOUSE]	-0.0446872	0.647443	20000000	0.251568	0.104441	6350000	-0.105473	0.298459	3600000	NA	NA	920000	No	0.028384	0.491898	1.04	1
Ubxn1	Q922Y1	225896	UBX domain-containing protein 1 OS=Mus musculus GN=Ubxn1 PE=1 SV=1 - [UBXN1_MOUSE]	0.390668	0.649663	585000	NA	NA	NA	NA	NA	NA	NA	NA	NA	No	0.0599837	0.169987	1.051	1.034
Hint1	B0R1E3	15254	Histidine triad nucleotide binding protein OS=Mus musculus GN=Hint1 PE=4 SV=1 - [B0R1E3_MOUSE]	-0.0778022	0.649663	4150000	-0.316528	0.0489058	780000	NA	NA	NA	NA	NA	NA	No	0.120822	0.0587632	1.074	1.101
Cwc25	Q9DBF7	67480	Isoform 2 of Pre-mRNA-splicing factor CWC25 homolog OS=Mus musculus GN=Cwc25 - [CWC25_MOUSE]	-0.0762803	0.653838	275000	NA	NA	NA	NA	NA	NA	NA	NA	NA	No	-0.209926	0.0288027	0.849	0.881
Mcm4	F6Z957	17217	DNA replication licensing factor MCM4 OS=Mus musculus GN=Mcm4 PE=3 SV=1 - [F6Z957_MOUSE]	0.03492	0.660684	8800000	0.182057	0.0982478	2850000	0.314407	0.0569617	2650000	0.232661	0.0807906	119000	No	0.209132	0.0223012	1.159	1.153
Sarnp	B2RXM7	66118	MCG113697 OS=Mus musculus GN=Sarnp PE=2 SV=1 - [B2RXM7_MOUSE]	-0.0357862	0.665831	785000	-0.614845	0.0548444	895000	-0.728574	0.0398162	865000	NA	NA	NA	No	-0.129311	0.0453021	0.915	0.914
1810009A15Rik	Q9D937	66276	MCG127334 OS=Mus musculus GN=1810009A15Rik PE=2 SV=1 - [Q9D937_MOUSE]	-0.0573917	0.686435	1025000	0.332278	0.153477	555000	0.951588	0.0444146	320000	NA	NA	NA	No	0.101648	0.0672109	1.074	1.072
Trp53	Q80ZA1	22059	Cellular tumor antigen p53 OS=Mus musculus GN=Trp53 PE=2 SV=1 - [Q80ZA1_MOUSE]	-0.111695	0.696117	1510000	NA	NA	NA	NA	NA	NA	NA	NA	NA	No	1.33676	0.00893942	2.597	2.455
Cecr2	F6VR46	330409	Protein Cecr2 (Fragment) OS=Mus musculus GN=Cecr2 PE=4 SV=1 - [F6VR46_MOUSE]	0.229588	0.702897	555000	NA	NA	110000	NA	NA	NA	NA	NA	NA	No	-0.173199	0.225657	0.976	0.797
Csnk1e	A8Y308	27373	Casein kinase 1, epsilon OS=Mus musculus GN=Csnk1e PE=3 SV=1 - [A8Y308_MOUSE]	0.0328061	0.707319	810000	NA	NA	NA	NA	NA	NA	NA	NA	NA	No	0.00523281	0.885255	0.994	1.013
Kif2c	Q3TTL2	73804	Kinesin family member 2C OS=Mus musculus GN=Kif2c PE=2 SV=1 - [Q3TTL2_MOUSE]	0.0690147	0.718642	1050000	NA	NA	NA	0.0813396	0.686197	410000	NA	NA	NA	No	-0.0358789	0.329922	0.982	0.969
Elavl1	P70372	15568	ELAV-like protein 1 OS=Mus musculus GN=Elavl1 PE=1 SV=2 - [ELAV1_MOUSE]	0.24123	0.720153	3500000	NA	NA	NA	-0.575615	0.0398162	1080000	NA	NA	NA	No	-0.0859401	0.0888448	0.94	0.944
Hnrnpab	Q9D6G1	15384	Heterogeneous nuclear ribonucleoprotein A/B OS=Mus musculus GN=Hnrnpab PE=2 SV=1 - [Q9D6G1_MOUSE]	0.0517201	0.720153	8250000	-0.430509	0.0389123	6300000	-0.172994	0.176551	4050000	NA	NA	NA	No	-0.209647	0.0223981	0.868	0.862
Hdgfrp2	Q3UMU9	15193	Isoform 2 of Hepatoma-derived growth factor-related protein 2 OS=Mus musculus GN=Hdgfrp2 - [HDGR2_MOUSE]	-0.0284105	0.720153	1130000	NA	NA	NA	0.0419438	0.728737	290000	NA	NA	NA	No	-0.261606	0.0380013	0.869	0.8
Kansl2	Q8BQR4	69612	Isoform 3 of KAT8 regulatory NSL complex subunit 2 OS=Mus musculus GN=Kansl2 - [KANL2_MOUSE]	0.206643	0.723546	535000	NA	NA	NA	0.798673	0.0676168	123000	NA	NA	NA	No	0.187307	0.0317958	1.121	1.157
Trps1	E9PZ89	83925	Zinc finger transcription factor Trps1 OS=Mus musculus GN=Trps1 PE=4 SV=1 - [E9PZ89_MOUSE]	1.30334	0.725325	1400000	NA	NA	NA	5	0.00509232	101500	NA	NA	NA	No	NA	NA	NA	NA
Nono	Q4FK11	53610	Non-POU-domain-containing, octamer binding protein OS=Mus musculus GN=Nono PE=2 SV=1 - [Q4FK11_MOUSE]	-0.0306192	0.729053	19500000	0.0335111	0.470569	1175000	-0.26708	0.0782701	7150000	NA	NA	NA	No	-0.0165227	0.624078	0.99	0.988
Ddx5	Q61656	13207	Probable ATP-dependent RNA helicase DDX5 OS=Mus musculus GN=Ddx5 PE=1 SV=2 - [DDX5_MOUSE]	-0.0284105	0.73096	23000000	-0.440263	0.0386999	8300000	-0.520769	0.0406507	5800000	-0.242977	0.173347	920000	No	-0.017594	0.595314	0.99	0.986
Cdc5l	Q3UCF2	71702	MCG18249, isoform CRA_a OS=Mus musculus GN=Cdc5l PE=2 SV=1 - [Q3UCF2_MOUSE]	0.0278618	0.735021	1055000	-0.143213	0.655875	635000	0.204767	0.258537	335000	NA	NA	NA	No	-0.0293077	0.399919	0.981	0.979
Skiv2l2	Q9CZU3	72198	Superkiller viralicidic activity 2-like 2 OS=Mus musculus GN=Skiv2l2 PE=2 SV=1 - [SK2L2_MOUSE]	-0.0634092	0.74411	485000	-0.42082	0.0523717	350000	-0.464942	0.0513489	240000	NA	NA	NA	No	0.0119422	0.713423	1.014	1.003
Bptf	E9Q6A7	207165	Protein Bptf OS=Mus musculus GN=Bptf PE=4 SV=1 - [E9Q6A7_MOUSE]	0.214747	0.74599	545000	NA	NA	NA	0.159629	0.128134	145000	NA	NA	NA	No	0.274251	0.0171265	1.197	1.222
Hnrpll	F6SB69	72692	Heterogeneous nuclear ribonucleoprotein L-like OS=Mus musculus GN=Hnrpll PE=4 SV=1 - [F6SB69_MOUSE]	0.0377336	0.775116	630000	NA	NA	NA	-0.093879	0.275531	155000	NA	NA	NA	No	0.0633864	0.146359	1.047	1.043
Ran	P62827	19384	GTP-binding nuclear protein Ran OS=Mus musculus GN=Ran PE=1 SV=3 - [RAN_MOUSE]	-0.0269398	0.78451	12500000	NA	NA	NA	0.139469	0.139421	10100000	NA	NA	NA	No	-0.00490091	0.891779	0.979	1.014
Lig1	P37913	16881	DNA ligase 1 OS=Mus musculus GN=Lig1 PE=1 SV=2 - [DNLI1_MOUSE]	-0.0491584	0.786398	1500000	0.182057	0.0819411	515000	0.510456	0.0708659	720000	NA	NA	NA	No	0.19288	0.0247353	1.142	1.144
Cenpc1	P49452	12617	Centromere protein C 1 OS=Mus musculus GN=Cenpc1 PE=1 SV=2 - [CENPC_MOUSE]	0.0236102	0.809894	1100000	0.591201	0.0369804	890000	0.609755	0.322154	239500	NA	NA	NA	No	0.406098	0.0134127	1.35	1.3
Morc1	Q9WVL5	17450	MORC family CW-type zinc finger protein 1 OS=Mus musculus GN=Morc1 PE=2 SV=1 - [MORC1_MOUSE]	0.0969365	0.820147	370000	0.363451	0.17426	230000	0.806943	0.0482154	155000	NA	NA	NA	No	-0.90705	0.00893942	0.533	0.534
Ptbp1	Q8CB58	19205	MCG13402, isoform CRA_d OS=Mus musculus GN=Ptbp1 PE=2 SV=1 - [Q8CB58_MOUSE]	0.0384362	0.831902	2950000	NA	NA	NA	-0.21843	0.0786894	945000	NA	NA	NA	No	-0.0327627	0.545158	1.014	0.941
Gtf3c3	Q3TMP1	98488	General transcription factor IIIC, polypeptide 3 OS=Mus musculus GN=Gtf3c3 PE=2 SV=1 - [Q3TMP1_MOUSE]	0.367371	0.850209	380000	1.05276	0.0323888	255000	1.22712	0.0595542	145000	NA	NA	NA	No	0.169523	0.0435702	1.149	1.1
Mta3	Q3U3A7	116871	Metastasis-associated protein MTA3 OS=Mus musculus GN=Mta3 PE=2 SV=1 - [Q3U3A7_MOUSE]	0.178237	0.862833	2850000	1.06385	0.0369804	765000	0.677621	0.0398162	460000	NA	NA	NA	No	0.0720913	0.117889	1.053	1.05
Orc4	O88708	26428	Origin recognition complex subunit 4 OS=Mus musculus GN=Orc4 PE=1 SV=2 - [ORC4_MOUSE]	-0.0166871	0.889972	1900000	0.162855	0.114195	995000	0.100978	0.382472	295000	NA	NA	NA	No	0.0404604	0.649286	1.094	0.963
Hmces	Q8R1M0	232210	UPF0361 protein C3orf37 homolog OS=Mus musculus PE=2 SV=1 - [CC037_MOUSE]	0.114367	0.903851	1900000	NA	NA	360000	-0.522841	0.191519	285000	NA	NA	NA	No	NA	NA	NA	NA
Smchd1	Q6P5D8	74355	Structural maintenance of chromosomes flexible hinge domain-containing protein 1 OS=Mus musculus GN=Smchd1 PE=2 SV=2 - [SMHD1_MOUSE]	0.100978	0.911885	1200000	0.878921	0.0341839	915000	1.2262	0.0585328	460000	NA	NA	NA	No	0.0771708	0.112712	1.063	1.047
Sltm	Q8CH25	66660	Isoform 2 of SAFB-like transcription modulator OS=Mus musculus GN=Sltm - [SLTM_MOUSE]	0.0243197	0.919119	235000	NA	NA	NA	-0.391191	0.05857	114000	NA	NA	NA	No	0.0831525	0.210804	1.097	1.021
Crnkl1	A8Y5L3	66877	Crn, crooked neck-like 1 (Drosophila) OS=Mus musculus GN=Crnkl1 PE=4 SV=1 - [A8Y5L3_MOUSE]	-0.00868224	0.919119	820000	0.0867838	0.180998	280000	0.0496308	0.443244	280000	NA	NA	NA	No	-0.0788913	0.137497	0.964	0.929
Dmrt1	Q9QZ59	50796	Isoform 3 of Doublesex- and mab-3-related transcription factor 1 OS=Mus musculus GN=Dmrt1 - [DMRT1_MOUSE]	-0.00868224	0.921447	1010000	NA	NA	NA	NA	NA	NA	NA	NA	NA	No	0.10103	0.106138	1.097	1.048
LRWD1	Q8BUI3	71735	Leucine-rich repeat and WD repeat-containing protein 1 OS=Mus musculus GN=LRWD1 PE=2 SV=1 - [LRWD1_MOUSE]	-0.00940813	0.921467	3550000	0.243669	0.0592184	1700000	0.227741	0.0771917	1800000	0.592158	0.382533	88000	No	0.283488	0.0153074	1.217	1.217
Fanci	D3YX57	208836	Fanconi anemia group I protein homolog OS=Mus musculus GN=Fanci PE=4 SV=1 - [D3YX57_MOUSE]	0.0600474	0.922268	1600000	NA	NA	NA	0.474566	0.0423076	540000	NA	NA	NA	No	0.199232	0.0253033	1.138	1.158
Rfc4	Q99J62	106344	Replication factor C subunit 4 OS=Mus musculus GN=Rfc4 PE=1 SV=1 - [RFC4_MOUSE]	0.0792928	0.925821	615000	NA	NA	NA	-0.122648	0.294839	345000	NA	NA	NA	No	-0.177982	0.0354764	0.899	0.869
Srsf7	Q8BL97	225027	Isoform 3 of Serine/arginine-rich splicing factor 7 OS=Mus musculus GN=Srsf7 - [SRSF7_MOUSE]	0.191563	0.935224	1680000	-0.594008	0.17426	1125000	-0.242977	0.0779246	1050000	NA	NA	NA	No	-0.109486	0.0612042	0.922	0.932
Bend3	Q6PAL0	331623	BEN domain-containing protein 3 OS=Mus musculus GN=Bend3 PE=2 SV=1 - [BEND3_MOUSE]	-0.00650678	0.935224	2700000	0.077243	0.276108	955000	1.21008	0.0622136	335000	NA	NA	NA	No	-0.729375	0.0252994	0.542	0.665
Cand1	Q6ZQ38	71902	Cullin-associated NEDD8-dissociated protein 1 OS=Mus musculus GN=Cand1 PE=2 SV=2 - [CAND1_MOUSE]	0.00504062	0.937421	860000	0.379621	0.127827	205000	0.178874	0.434306	190000	NA	NA	NA	No	-0.0346493	0.336067	0.97	0.982
Pfn1	Q5SX49	18643	Profilin OS=Mus musculus GN=Pfn1 PE=2 SV=1 - [Q5SX49_MOUSE]	0.153157	0.945894	1390000	-0.695489	0.182483	103000	0.204141	0.168923	860000	NA	NA	NA	No	-0.267506	0.0223526	0.812	0.849
Ddx49	Q4FZF3	234374	Probable ATP-dependent RNA helicase DDX49 OS=Mus musculus GN=Ddx49 PE=2 SV=1 - [DDX49_MOUSE]	-0.00505829	0.946556	1040000	0.24123	0.457123	260000	0.0676387	0.753158	123500	NA	NA	NA	No	0.082702	0.105992	1.048	1.07
Trmt1	E9PWY0	212528	tRNA (guanine(26)-N(2))-dimethyltransferase OS=Mus musculus GN=Trmt1 PE=4 SV=1 - [E9PWY0_MOUSE]	0.0840643	0.952445	490000	NA	NA	NA	0.341417	0.0628469	320000	NA	NA	NA	No	-0.0728788	0.118084	0.949	0.953
Pds5a	E9QPI5	71521	Sister chromatid cohesion protein PDS5 homolog A OS=Mus musculus GN=Pds5a PE=4 SV=1 - [E9QPI5_MOUSE]	0.00504062	0.97055	2240000	0.210389	0.112593	785000	0.650765	0.0737841	725000	0.65306	0.490684	42500	No	-0.0809905	0.104971	0.938	0.953
Smc4	E9Q2X6	70099	Structural maintenance of chromosomes protein OS=Mus musculus GN=Smc4 PE=3 SV=1 - [E9Q2X6_MOUSE]	0.0285692	0.994247	600000	NA	NA	NA	0.0172093	0.875785	335000	NA	NA	NA	No	0.121504	0.0503304	1.089	1.086
Smc6	Q924W5	67241	Structural maintenance of chromosomes protein 6 OS=Mus musculus GN=Smc6 PE=2 SV=1 - [SMC6_MOUSE]	0.000721167	0.994247	890000	0.711495	0.0806482	345000	1.56584	0.0306764	400000	NA	NA	NA	No	0.356394	0.0357696	1.206	1.355
Trip12	G5E870	14897	Protein Trip12 OS=Mus musculus GN=Trip12 PE=4 SV=1 - [G5E870_MOUSE]	0.0122111	0.998369	1220000	0.467279	0.0615017	420000	0.194087	0.0948555	515000	0.252173	0.416218	67500	No	0.171544	0.0297532	1.132	1.121
Actn1	A1BN54	109711	Alpha actinin 1a OS=Mus musculus GN=Actn1 PE=2 SV=1 - [A1BN54_MOUSE]	NA	NA	NA	NA	NA	NA	NA	NA	NA	NA	NA	NA	No	-0.0916569	0.0801748	0.94	0.937
Actn4	P57780	60595	Alpha-actinin-4 OS=Mus musculus GN=Actn4 PE=1 SV=1 - [ACTN4_MOUSE]	NA	NA	NA	NA	NA	NA	NA	NA	NA	NA	NA	NA	No	-0.61707	0.00983447	0.642	0.662
Atp2a2	O55143	11938	Isoform SERCA2A of Sarcoplasmic/endoplasmic reticulum calcium ATPase 2 OS=Mus musculus GN=Atp2a2 - [AT2A2_MOUSE]	NA	NA	NA	NA	NA	NA	-0.295128	0.175065	200000	NA	NA	NA	No	0.312646	0.0142954	1.249	1.235
Cdc42	Q3UL78	12540	Cell division control protein 42 homolog OS=Mus musculus GN=Cdc42 PE=2 SV=1 - [Q3UL78_MOUSE]	NA	NA	NA	NA	NA	NA	NA	NA	NA	NA	NA	NA	No	-0.370016	0.11585	0.882	0.666
Eml4	Q3UMY5	78798	Isoform 4 of Echinoderm microtubule-associated protein-like 4 OS=Mus musculus GN=Eml4 - [EMAL4_MOUSE]	NA	NA	NA	NA	NA	NA	NA	NA	NA	NA	NA	NA	No	-0.166507	0.0307976	0.894	0.888
Exosc10	Q8K366	50912	Exosc10 protein OS=Mus musculus GN=Exosc10 PE=2 SV=1 - [Q8K366_MOUSE]	NA	NA	NA	NA	NA	NA	0.0496308	0.679986	118500	NA	NA	NA	No	-0.0383412	0.298999	0.976	0.972
Gemin5	A2AFQ9	216766	Gem (Nuclear organelle) associated protein 5 OS=Mus musculus GN=Gemin5 PE=4 SV=1 - [A2AFQ9_MOUSE]	NA	NA	NA	NA	NA	NA	NA	NA	NA	NA	NA	NA	No	-0.496512	0.0105118	0.717	0.7
Git2	Q9JLQ2	26431	ARF GTPase-activating protein GIT2 OS=Mus musculus GN=Git2 PE=1 SV=2 - [GIT2_MOUSE]	NA	NA	NA	NA	NA	NA	NA	NA	NA	NA	NA	NA	No	0.0762007	0.126883	1.068	1.041
Lrrfip2	F6SL65	71268	Leucine-rich repeat flightless-interacting protein 2 OS=Mus musculus GN=Lrrfip2 PE=4 SV=1 - [F6SL65_MOUSE]	NA	NA	NA	NA	NA	NA	NA	NA	NA	NA	NA	NA	No	-0.212431	0.0225972	0.857	0.869
Nol11	A2A657	68979	Nucleolar protein 11 OS=Mus musculus GN=Nol11 PE=4 SV=1 - [A2A657_MOUSE]	NA	NA	NA	NA	NA	NA	NA	NA	NA	NA	NA	NA	No	-0.130049	0.0462461	0.909	0.919
Nup98	E9Q4S2	269966	Protein Nup98 OS=Mus musculus GN=Nup98 PE=4 SV=1 - [E9Q4S2_MOUSE]	NA	NA	NA	NA	NA	NA	-0.292475	0.0618645	215000	NA	NA	NA	No	0.0756927	0.109378	1.053	1.055
Ppp2r5c	Q60996	26931	Isoform 1 of Serine/threonine-protein phosphatase 2A 56 kDa regulatory subunit gamma isoform OS=Mus musculus GN=Ppp2r5c - [2A5G_MOUSE]	NA	NA	NA	NA	NA	NA	NA	NA	NA	NA	NA	NA	No	0.144983	0.041432	1.095	1.116
Prc1	G3UWQ7	233406	Protein regulator of cytokinesis 1 OS=Mus musculus GN=Prc1 PE=4 SV=1 - [G3UWQ7_MOUSE]	NA	NA	505000	NA	NA	NA	NA	NA	NA	NA	NA	NA	No	0.0700359	0.170317	1.069	1.03
Psmd4	O35226	19185	Isoform Rpn10E of 26S proteasome non-ATPase regulatory subunit 4 OS=Mus musculus GN=Psmd4 - [PSMD4_MOUSE]	NA	NA	NA	NA	NA	NA	-0.884967	0.0398162	117000	NA	NA	NA	No	-0.00826023	0.813882	1.002	0.987
Tpm2	A2AIM4	22004	Tropomyosin 2 beta OS=Mus musculus GN=Tpm2 PE=3 SV=1 - [A2AIM4_MOUSE]	NA	NA	NA	NA	NA	NA	NA	NA	NA	NA	NA	NA	No	-0.62598	0.0094427	0.655	0.641
Ubap2l	E9PZA1	74383	Ubiquitin-associated protein 2-like OS=Mus musculus GN=Ubap2l PE=4 SV=1 - [E9PZA1_MOUSE]	NA	NA	NA	NA	NA	NA	NA	NA	NA	NA	NA	NA	No	-0.348396	0.0136475	0.794	0.777
Ubxn7	G5E8R8	224111	MCG129950, isoform CRA_a OS=Mus musculus GN=Ubxn7 PE=4 SV=1 - [G5E8R8_MOUSE]	NA	NA	NA	NA	NA	NA	-0.013043	0.83562	67500	NA	NA	NA	No	-0.0931041	0.0865629	0.928	0.947
Usp9x	Q4FE56	22284	Ubiquitin carboxyl-terminal hydrolase OS=Mus musculus GN=Usp9x PE=2 SV=1 - [Q4FE56_MOUSE]	NA	NA	NA	NA	NA	NA	-1.17137	0.0563497	235000	NA	NA	NA	No	0.293555	0.0314063	1.275	1.176
Zbtb11	E9Q132	271377	Protein Zbtb11 OS=Mus musculus GN=Zbtb11 PE=4 SV=1 - [E9Q132_MOUSE]	NA	NA	NA	NA	NA	NA	NA	NA	NA	NA	NA	NA	No	0.0251591	0.460228	1.02	1.015
Tpm3	D3Z6I8	59069	Tropomyosin alpha-3 chain OS=Mus musculus GN=Tpm3 PE=3 SV=1 - [D3Z6I8_MOUSE]	NA	NA	NA	NA	NA	NA	NA	NA	NA	-4.96578	0.00188491	600000	No	0.482166	0.0150848	1.346	1.448
Gm5414	Q6IFZ8	406223	MCG1050941 OS=Mus musculus GN=Gm5414 PE=2 SV=1 - [Q6IFZ8_MOUSE]	NA	NA	26500000	NA	NA	20500000	NA	NA	3400000	NA	NA	69000000	No	NA	NA	NA	NA
4732456N10Rik	E9Q1Z0	239673	Uncharacterized protein OS=Mus musculus GN=4732456N10Rik PE=3 SV=1 - [E9Q1Z0_MOUSE]	NA	NA	21000000	NA	NA	44000000	NA	NA	3250000	NA	NA	68500000	No	NA	NA	NA	NA
Psma1	E9Q3B7	26440	Proteasome subunit alpha type OS=Mus musculus GN=Psma1 PE=3 SV=1 - [E9Q3B7_MOUSE]	NA	NA	NA	NA	NA	NA	NA	NA	NA	NA	NA	62000000	No	-0.249463	0.0178499	0.838	0.844
Brd7	O88665	26992	Bromodomain-containing protein 7 OS=Mus musculus GN=Brd7 PE=1 SV=1 - [BRD7_MOUSE]	NA	NA	715000	1.39012	0.022911	300000	1.68347	0.389727	122000	NA	NA	NA	No	0.164181	0.137924	1.189	1.052
Cbx1	A2A6C8	12412	Chromobox homolog 1 (Drosophila HP1 beta) OS=Mus musculus GN=Cbx1 PE=4 SV=1 - [A2A6C8_MOUSE]	NA	NA	7800000	-0.240418	0.136583	4350000	-0.0417141	0.538182	1325000	NA	NA	NA	No	-0.193806	0.0903552	0.924	0.825
Ddb1	Q3U1J4	13194	DNA damage-binding protein 1 OS=Mus musculus GN=Ddb1 PE=1 SV=2 - [DDB1_MOUSE]	NA	NA	1430000	0.220949	0.0643775	805000	-0.181149	0.14004	1065000	NA	NA	NA	No	-0.095824	0.0762137	0.932	0.94
Ddx18	B2RUM8	66942	DEAD (Asp-Glu-Ala-Asp) box polypeptide 18 OS=Mus musculus GN=Ddx18 PE=2 SV=1 - [B2RUM8_MOUSE]	NA	NA	470000	-0.611535	0.205236	220000	-0.664288	0.0772313	145000	NA	NA	NA	No	-0.191744	0.0293793	0.888	0.864
Eif2s3y	Q9Z0N2	26908	Eukaryotic translation initiation factor 2 subunit 3, Y-linked OS=Mus musculus GN=Eif2s3y PE=2 SV=2 - [IF2H_MOUSE]	NA	NA	2550000	NA	NA	750000	NA	NA	1040000	NA	NA	NA	No	0.0531907	0.195817	1.043	1.032
Kifc1	Q9QWT9	100502766	Isoform 3 of Kinesin-like protein KIFC1 OS=Mus musculus GN=Kifc1 - [KIFC1_MOUSE]	NA	NA	1305000	NA	NA	300000	NA	NA	265000	NA	NA	NA	No	0.257344	0.0187105	1.182	1.208
Kifc5b	D3Z174	16580	Protein Kifc5b OS=Mus musculus GN=Kifc5b PE=3 SV=2 - [D3Z174_MOUSE]	NA	NA	1305000	NA	NA	300000	NA	NA	265000	NA	NA	NA	No	0.276261	0.0157484	1.208	1.214
Mdn1	A2ANY6	100019	Midasin OS=Mus musculus GN=Mdn1 PE=3 SV=1 - [A2ANY6_MOUSE]	NA	NA	390500	-0.351074	0.106314	330000	-0.251539	0.0710918	220000	NA	NA	NA	No	-0.16766	0.0303434	0.892	0.889
Mum1	Q6DID5	68114	PWWP domain-containing protein MUM1 OS=Mus musculus GN=Mum1 PE=2 SV=1 - [MUM1_MOUSE]	NA	NA	1630000	0.986229	0.0388412	565000	1.55115	0.0902123	470000	NA	NA	NA	No	0.404513	0.0121274	1.337	1.311
Pgk1	P09411	18655	Phosphoglycerate kinase 1 OS=Mus musculus GN=Pgk1 PE=1 SV=4 - [PGK1_MOUSE]	NA	NA	6000000	0.252173	0.0622888	2300000	-0.226848	0.155802	1500000	NA	NA	NA	No	-0.660081	0.0094427	0.625	0.641
Prpf8	Q99PV0	192159	Pre-mRNA-processing-splicing factor 8 OS=Mus musculus GN=Prpf8 PE=1 SV=2 - [PRP8_MOUSE]	NA	NA	460000	-0.128156	0.188159	825000	0.0517201	0.565688	690000	NA	NA	NA	No	0.130088	0.0491487	1.084	1.105
Rad21	Q61550	19357	Double-strand-break repair protein rad21 homolog OS=Mus musculus GN=Rad21 PE=1 SV=3 - [RAD21_MOUSE]	NA	NA	675000	0.187134	0.82995	405000	0.985136	0.0398162	270000	NA	NA	NA	No	0.176411	0.0284902	1.134	1.126
Rex2	E9Q737	100043034	Protein Rex2 OS=Mus musculus GN=Rex2 PE=4 SV=1 - [E9Q737_MOUSE]	NA	NA	2900000	0.710614	0.0347455	870000	0.557778	0.0456162	315000	NA	NA	NA	No	NA	NA	NA	NA
Rsl24d1	Q5EBK7	225215	MCG1025618 OS=Mus musculus GN=Rsl24d1 PE=2 SV=1 - [Q5EBK7_MOUSE]	NA	NA	395000	NA	NA	316500	NA	NA	175500	NA	NA	NA	No	-0.233035	0.149763	0.765	0.937
Smarca1	B1AUP9	93761	SWI/SNF related, matrix associated, actin dependent regulator of chromatin, subfamily a, member 1 OS=Mus musculus GN=Smarca1 PE=4 SV=1 - [B1AUP9_MOUSE]	NA	NA	2800000	NA	NA	1150000	NA	NA	1650000	NA	NA	NA	No	0.287021	0.0213147	1.25	1.191
Tbcb	Q9D1E6	66411	Tubulin-folding cofactor B OS=Mus musculus GN=Tbcb PE=1 SV=2 - [TBCB_MOUSE]	NA	NA	1600000	0.646624	0.04156	430000	NA	NA	333500	NA	NA	NA	No	-0.0667608	0.168039	0.939	0.97
Terf2	F8WGS9	21750	Telomeric repeat-binding factor 2 OS=Mus musculus GN=Terf2 PE=4 SV=1 - [F8WGS9_MOUSE]	NA	NA	650000	0.545968	0.0369804	495000	0.570949	0.0398162	230000	NA	NA	NA	No	0.402813	0.0124916	1.305	1.339
Trap1	F6YP65	68015	Heat shock protein 75 kDa, mitochondrial OS=Mus musculus GN=Trap1 PE=3 SV=1 - [F6YP65_MOUSE]	NA	NA	3150000	NA	NA	1175000	NA	NA	1090000	NA	NA	NA	No	0.0247244	0.477	1.009	1.026
Trim33	E9QME5	94093	E3 ubiquitin-protein ligase TRIM33 OS=Mus musculus GN=Trim33 PE=4 SV=1 - [E9QME5_MOUSE]	NA	NA	4800000	NA	NA	760000	NA	NA	425000	NA	NA	NA	No	0.223848	0.0203423	1.172	1.164
Tsr1	Q5SWD9	104662	Pre-rRNA-processing protein TSR1 homolog OS=Mus musculus GN=Tsr1 PE=2 SV=1 - [TSR1_MOUSE]	NA	NA	775000	NA	NA	395000	NA	NA	320000	NA	NA	NA	No	-0.229875	0.0197984	0.849	0.856
Ctnna1	P26231	12385	Catenin alpha-1 OS=Mus musculus GN=Ctnna1 PE=1 SV=1 - [CTNA1_MOUSE]	NA	NA	440000	NA	NA	NA	0.439357	0.0458799	320000	0.898015	0.0507342	5400000	No	0.268347	0.0164446	1.2	1.209
Ehmt2	A2CG73	110147	Euchromatic histone lysine N-methyltransferase 2 OS=Mus musculus GN=Ehmt2 PE=3 SV=1 - [A2CG73_MOUSE]	NA	NA	NA	4.00144	0.998076	67500	NA	NA	NA	NA	NA	NA	No	0.186611	0.0774194	1.085	1.191
Nkap	B1APM8	67050	NFKB activating protein OS=Mus musculus GN=Nkap PE=4 SV=1 - [B1APM8_MOUSE]	NA	NA	NA	NA	NA	89500	NA	NA	NA	NA	NA	NA	No	0.570063	0.0416984	1.646	1.323
Nsmce1	Q9D720	67711	Non-structural maintenance of chromosomes element 1 homolog OS=Mus musculus GN=Nsmce1 PE=2 SV=1 - [NSE1_MOUSE]	NA	NA	NA	NA	NA	100000	NA	NA	NA	NA	NA	NA	No	0.386358	0.0127598	1.292	1.322
Ranbp3	Q9CT10	71810	Ran-binding protein 3 OS=Mus musculus GN=Ranbp3 PE=1 SV=2 - [RANB3_MOUSE]	NA	NA	NA	-0.493093	0.0369804	100000	NA	NA	NA	NA	NA	NA	No	-0.254977	0.0631797	0.889	0.787
Tln1	P26039	21894	Talin-1 OS=Mus musculus GN=Tln1 PE=1 SV=2 - [TLN1_MOUSE]	NA	NA	NA	NA	NA	102500	0.24306	0.0940434	110000	NA	NA	NA	No	0.243117	0.018291	1.183	1.184
Rrp1	E9QL52	18114	Ribosomal RNA-processing protein 1 homolog A OS=Mus musculus GN=Rrp1 PE=4 SV=1 - [E9QL52_MOUSE]	NA	NA	NA	-0.0365259	0.76499	108500	0.302758	0.0682214	150000	NA	NA	NA	No	-0.304969	0.0157484	0.799	0.82
Nup205	F6PXL5	70699	Protein Nup205 OS=Mus musculus GN=Nup205 PE=4 SV=1 - [F6PXL5_MOUSE]	NA	NA	NA	NA	NA	115000	-0.41889	0.0792831	130000	NA	NA	NA	No	0.189627	0.0316112	1.159	1.122
Uimc1	E9PWM5	20184	BRCA1-A complex subunit RAP80 OS=Mus musculus GN=Uimc1 PE=4 SV=1 - [E9PWM5_MOUSE]	NA	NA	NA	0.0200577	0.998076	135000	NA	NA	NA	NA	NA	NA	No	NA	NA	NA	NA
Gtf2e1	E9Q948	74197	General transcription factor IIE subunit 1 OS=Mus musculus GN=Gtf2e1 PE=4 SV=1 - [E9Q948_MOUSE]	NA	NA	NA	-0.254117	0.0916675	150000	0.914565	0.0470359	119000	NA	NA	NA	No	-0.314625	0.0140298	0.804	0.804
Zscan10	D3Z129	332221	Zinc finger and SCAN domain-containing protein 10 OS=Mus musculus GN=Zscan10 PE=4 SV=2 - [D3Z129_MOUSE]	NA	NA	NA	0.602172	0.0542294	150000	NA	NA	NA	NA	NA	NA	No	-0.546626	0.0213573	0.729	0.641
Fop	Q9CY57	66511	Isoform 5 of Friend of PRMT1 protein OS=Mus musculus GN=Fop - [FOP_MOUSE]	NA	NA	NA	-0.32283	0.0623928	155000	-0.613741	0.0450442	114500	NA	NA	NA	No	0.21089	0.0221953	1.153	1.162
Ctnnd1	E9Q903	12388	Catenin delta-1 OS=Mus musculus GN=Ctnnd1 PE=4 SV=1 - [E9Q903_MOUSE]	NA	NA	NA	NA	NA	NA	NA	NA	NA	0.933573	0.0757005	5150000	No	0.0721386	0.20204	1.08	1.023
	Q8CFE2	72612	UPF0609 protein C4orf27 homolog OS=Mus musculus PE=2 SV=1 - [CD027_MOUSE]	NA	NA	NA	-0.138442	0.112803	170000	-0.279284	0.0615786	275000	NA	NA	NA	No	NA	NA	NA	NA
Mars	F6W0G8	216443	Methionine--tRNA ligase, cytoplasmic (Fragment) OS=Mus musculus GN=Mars PE=4 SV=2 - [F6W0G8_MOUSE]	NA	NA	NA	-0.646112	0.0523717	175000	-1.0145	0.0384988	340000	NA	NA	NA	No	-0.00261086	0.929173	0.999	0.997
Xrcc6	E9Q0B8	14375	X-ray repair cross-complementing protein 6 (Fragment) OS=Mus musculus GN=Xrcc6 PE=4 SV=1 - [E9Q0B8_MOUSE]	NA	NA	NA	0.207893	0.475202	176000	NA	NA	NA	NA	NA	NA	No	-0.300593	0.0145967	0.812	0.812
Ppp1cb	P62141	19046	Serine/threonine-protein phosphatase PP1-beta catalytic subunit OS=Mus musculus GN=Ppp1cb PE=1 SV=3 - [PP1B_MOUSE]	NA	NA	NA	-0.414076	0.17426	180000	0.0107798	0.885356	225000	NA	NA	NA	No	-0.0633554	0.189428	0.94	0.974
Gtf2f1	Q3THK3	98053	General transcription factor IIF subunit 1 OS=Mus musculus GN=Gtf2f1 PE=1 SV=2 - [T2FA_MOUSE]	NA	NA	NA	-4.96578	0.00284962	185000	NA	NA	NA	NA	NA	NA	No	-0.0667915	0.135087	0.958	0.951
Cenpq	Q9CPQ5	83815	Centromere protein Q OS=Mus musculus GN=Cenpq PE=2 SV=1 - [CENPQ_MOUSE]	NA	NA	NA	NA	NA	190000	NA	NA	NA	NA	NA	NA	No	0.0743864	0.172706	1.029	1.077
Safb	D3YXK2	224903	Scaffold attachment factor B1 OS=Mus musculus GN=Safb PE=1 SV=2 - [SAFB1_MOUSE]	NA	NA	NA	NA	NA	190000	NA	NA	290000	NA	NA	NA	No	0.025866	0.460228	1.011	1.025
Safb2	Q80YR5	224902	Scaffold attachment factor B2 OS=Mus musculus GN=Safb2 PE=1 SV=2 - [SAFB2_MOUSE]	NA	NA	NA	NA	NA	190000	NA	NA	213000	NA	NA	NA	No	0.0184226	0.601226	1.021	1.004
Akap8	Q059U9	56399	A kinase (PRKA) anchor protein 8 OS=Mus musculus GN=Akap8 PE=2 SV=1 - [Q059U9_MOUSE]	NA	NA	NA	-0.181968	0.449757	195000	-0.327348	0.0802631	610000	NA	NA	NA	No	-0.0115106	0.762513	1.01	0.974
Arih2	Q3TK92	23807	Ariadne homolog 2 (Drosophila), isoform CRA_a OS=Mus musculus GN=Arih2 PE=2 SV=1 - [Q3TK92_MOUSE]	NA	NA	NA	4.12912	0.189764	195000	1.31296	0.0753551	160000	NA	NA	NA	No	0.766121	0.00893942	1.708	1.693
Brca1	A2A4Q4	12189	Breast cancer 1 OS=Mus musculus GN=Brca1 PE=4 SV=1 - [A2A4Q4_MOUSE]	NA	NA	NA	0.24306	0.105629	205000	NA	NA	73000	NA	NA	NA	No	0.0917449	0.246907	1.117	1.014
Atad2	G3X963	70472	ATPase family AAA domain-containing protein 2 OS=Mus musculus GN=Atad2 PE=3 SV=1 - [G3X963_MOUSE]	NA	NA	NA	0.999278	0.109435	210000	-0.25068	0.0683158	335000	NA	NA	NA	No	0.787697	0.00905236	1.742	1.711
Cenpp	Q9CZ92	66336	Isoform 2 of Centromere protein P OS=Mus musculus GN=Cenpp - [CENPP_MOUSE]	NA	NA	NA	-0.289827	0.409456	220000	-0.093879	0.593717	245000	NA	NA	NA	No	0.0288031	0.465004	1.003	1.038
Sbds	P70122	66711	Ribosome maturation protein SBDS OS=Mus musculus GN=Sbds PE=1 SV=4 - [SBDS_MOUSE]	NA	NA	NA	0.108357	0.470569	220000	-0.474933	0.0870553	310000	NA	NA	NA	No	-0.174261	0.0287898	0.888	0.885
Pop1	Q9D4G5	67724	Protein Pop1 OS=Mus musculus GN=Pop1 PE=2 SV=1 - [Q9D4G5_MOUSE]	NA	NA	NA	-0.37146	0.286937	230000	-0.268817	0.309341	180000	NA	NA	NA	No	0.330289	0.0136123	1.264	1.251
Pnkp	E9Q9A5	59047	Polynucleotide 3'-phosphatase OS=Mus musculus GN=Pnkp PE=4 SV=1 - [E9Q9A5_MOUSE]	NA	NA	NA	-0.0210722	0.832241	235000	0.497229	0.19607	215000	NA	NA	NA	No	0.114159	0.0879881	1.107	1.057
Prpf6	Q91YR7	68879	Pre-mRNA-processing factor 6 OS=Mus musculus GN=Prpf6 PE=2 SV=1 - [PRP6_MOUSE]	NA	NA	NA	-0.2567	0.270196	250000	0.249142	0.0670195	605000	NA	NA	NA	No	0.240739	0.030494	1.215	1.148
Mafg	A2ABY9	17134	V-maf musculoaponeurotic fibrosarcoma oncogene family, protein G (Avian) OS=Mus musculus GN=Mafg PE=4 SV=1 - [A2ABY9_MOUSE]	NA	NA	NA	0.307429	0.206372	265000	NA	NA	NA	NA	NA	NA	No	0.0372844	0.346041	1.012	1.041
Tlk2	O55047	24086	Isoform 3 of Serine/threonine-protein kinase tousled-like 2 OS=Mus musculus GN=Tlk2 - [TLK2_MOUSE]	NA	NA	NA	0.737254	0.158672	265000	1.36961	0.0315055	275000	NA	NA	NA	No	0.0255514	0.52675	1.035	1
Wdr61	F6U7Z8	66317	WD repeat-containing protein 61 OS=Mus musculus GN=Wdr61 PE=4 SV=1 - [F6U7Z8_MOUSE]	NA	NA	NA	-1.7442	0.279968	280000	NA	NA	NA	NA	NA	NA	No	-0.398225	0.0117416	0.761	0.757
Cwc15	Q9JHS9	66070	Protein CWC15 homolog OS=Mus musculus GN=Cwc15 PE=1 SV=1 - [CWC15_MOUSE]	NA	NA	NA	-0.334607	0.104441	285000	-0.141621	0.136027	220500	NA	NA	NA	No	-0.297216	0.0149179	0.818	0.81
Gm10094	D3YY73	100041953	Protein Gm10094 OS=Mus musculus GN=Gm10094 PE=4 SV=1 - [D3YY73_MOUSE]	NA	NA	NA	-0.417926	0.11471	285000	-0.365871	0.0622136	345000	NA	NA	NA	No	0.160113	0.277432	1.228	1.006
Ddx47	F6QKD2	67755	Probable ATP-dependent RNA helicase DDX47 (Fragment) OS=Mus musculus GN=Ddx47 PE=3 SV=1 - [F6QKD2_MOUSE]	NA	NA	NA	-0.347399	0.413877	290000	-0.234465	0.0855407	295000	NA	NA	NA	No	-0.368093	0.0160165	0.755	0.794
Sfr1	E3WH30	67788	DNA repair protein Sfr1 OS=Mus musculus GN=Sfr1 PE=2 SV=1 - [E3WH30_MOUSE]	NA	NA	NA	-1.25843	0.14107	300000	NA	NA	NA	NA	NA	NA	No	-0.136096	0.0421957	0.905	0.914
Fam50b	Q9WTJ8	108161	Protein FAM50B OS=Mus musculus GN=Fam50b PE=2 SV=1 - [FA50B_MOUSE]	NA	NA	NA	0.0962619	0.846918	305000	0.808591	0.0398162	165000	NA	NA	NA	No	NA	NA	NA	NA
Phf14	Q9D4H9	75725	Isoform 3 of PHD finger protein 14 OS=Mus musculus GN=Phf14 - [PHF14_MOUSE]	NA	NA	NA	0.644779	0.150943	315000	NA	NA	NA	NA	NA	NA	No	-0.387883	0.0148812	0.782	0.746
Rbm17	Q8JZX4	76938	Splicing factor 45 OS=Mus musculus GN=Rbm17 PE=1 SV=1 - [SPF45_MOUSE]	NA	NA	NA	5	0.00284962	315000	NA	NA	NA	NA	NA	NA	No	-0.14394	0.0382411	0.904	0.906
Tnpo1	Q8BFY9	238799	Isoform 2 of Transportin-1 OS=Mus musculus GN=Tnpo1 - [TNPO1_MOUSE]	NA	NA	NA	0.92372	0.0324323	325000	NA	NA	NA	NA	NA	NA	No	0.252751	0.0178499	1.198	1.185
Prim2	Q3TL46	19076	DNA primase large subunit (Fragment) OS=Mus musculus GN=Prim2 PE=2 SV=1 - [Q3TL46_MOUSE]	NA	NA	NA	0.0586628	0.849485	340000	NA	NA	NA	NA	NA	NA	No	0.0594074	0.26909	1.072	1.013
Dpf2	Q61103	19708	Zinc finger protein ubi-d4 OS=Mus musculus GN=Dpf2 PE=1 SV=1 - [REQU_MOUSE]	NA	NA	NA	1.83855	0.072565	345000	NA	NA	NA	NA	NA	NA	No	-0.00498009	0.895585	1.002	0.992
Luc7l3	Q5SUF2	67684	Luc7-like protein 3 OS=Mus musculus GN=Luc7l3 PE=1 SV=1 - [LC7L3_MOUSE]	NA	NA	NA	-0.264478	0.159181	355000	-0.093879	0.265717	210000	NA	NA	NA	No	-0.122134	0.0520583	0.925	0.913
Gtf2b	P62915	229906	Transcription initiation factor IIB OS=Mus musculus GN=Gtf2b PE=1 SV=1 - [TF2B_MOUSE]	NA	NA	NA	0.827006	0.0369804	370000	0.909965	0.0398162	160000	NA	NA	NA	No	0.20302	0.0339568	1.178	1.125
H1fx	Q80ZM5	243529	H1 histone family, member X OS=Mus musculus GN=H1fx PE=2 SV=1 - [Q80ZM5_MOUSE]	NA	NA	NA	-0.148001	0.283092	370000	NA	NA	NA	NA	NA	NA	No	0.321416	0.0234887	1.292	1.207
Anxa7	Q07076	11750	Annexin A7 OS=Mus musculus GN=Anxa7 PE=2 SV=2 - [ANXA7_MOUSE]	NA	NA	NA	-0.702515	0.0347455	375000	NA	NA	NA	NA	NA	NA	No	0.204065	0.0232764	1.147	1.157
Ddx42	Q810A7	72047	Isoform 2 of ATP-dependent RNA helicase DDX42 OS=Mus musculus GN=Ddx42 - [DDX42_MOUSE]	NA	NA	NA	-0.0709665	0.740218	375000	-0.102372	0.352301	210000	NA	NA	NA	No	-0.115509	0.0597796	0.932	0.914
Heatr1	G3X9B1	217995	HEAT repeat containing 1 OS=Mus musculus GN=Heatr1 PE=4 SV=1 - [G3X9B1_MOUSE]	NA	NA	NA	-0.575615	0.265601	390000	-0.260152	0.109747	305000	NA	NA	NA	No	-0.192572	0.0267259	0.883	0.867
Usp48	A2ALR9	170707	Ubiquitin carboxyl-terminal hydrolase 48 OS=Mus musculus GN=Usp48 PE=4 SV=1 - [A2ALR9_MOUSE]	NA	NA	2600000	NA	NA	1350000	NA	NA	985000	NA	NA	NA	No	0.602284	0.0094427	1.519	1.517
Hat1	Q8BY71	107435	Histone acetyltransferase type B catalytic subunit OS=Mus musculus GN=Hat1 PE=2 SV=1 - [HAT1_MOUSE]	NA	NA	NA	-1.71076	0.283092	405000	NA	NA	NA	NA	NA	NA	No	-0.28769	0.0151292	0.819	0.82
Fam98b	Q80VD1	68215	Protein FAM98B OS=Mus musculus GN=Fam98b PE=2 SV=1 - [FA98B_MOUSE]	NA	NA	NA	-0.301337	0.295946	410000	0.0503276	0.576682	555000	NA	NA	NA	No	-0.183305	0.0293793	0.89	0.871
Psmb6	A2CFA7	19175	Proteasome subunit beta type OS=Mus musculus GN=Psmb6 PE=3 SV=1 - [A2CFA7_MOUSE]	NA	NA	NA	NA	NA	410000	-0.875672	0.0569617	190000	NA	NA	NA	No	-0.26168	0.0197984	0.821	0.847
Acly	A2A4H2	104112	ATP citrate lyase OS=Mus musculus GN=Acly PE=4 SV=1 - [A2A4H2_MOUSE]	NA	NA	NA	1.06212	0.0523717	425000	0.228973	0.0867985	865000	NA	NA	NA	No	0.161496	0.0319979	1.119	1.118
Luc7l2	E9Q715	192196	Putative RNA-binding protein Luc7-like 2 OS=Mus musculus GN=Luc7l2 PE=4 SV=1 - [E9Q715_MOUSE]	NA	NA	545000	-0.619271	0.228656	475000	NA	NA	NA	NA	NA	NA	No	-0.297323	0.0157484	0.823	0.805
Prss1	Q9Z1R9	114228	MCG124046 OS=Mus musculus GN=Prss1 PE=2 SV=1 - [Q9Z1R9_MOUSE]	NA	NA	NA	NA	NA	475000	NA	NA	NA	NA	NA	NA	No	NA	NA	NA	NA
Ahnak	E9Q616	66395	Protein Ahnak OS=Mus musculus GN=Ahnak PE=4 SV=1 - [E9Q616_MOUSE]	NA	NA	NA	-4.96578	0.00284962	480000	NA	NA	NA	NA	NA	NA	No	0.231638	0.0243166	1.195	1.154
Nol9	Q3TZX8	74035	Isoform 3 of Polynucleotide 5'-hydroxyl-kinase NOL9 OS=Mus musculus GN=Nol9 - [NOL9_MOUSE]	NA	NA	NA	-0.244685	0.0592184	500000	0.151209	0.744883	615000	NA	NA	NA	No	-0.106447	0.0873626	0.947	0.911
Ddx23	D3Z0M9	74351	MCG18410, isoform CRA_a OS=Mus musculus GN=Ddx23 PE=3 SV=1 - [D3Z0M9_MOUSE]	NA	NA	NA	-0.45502	0.0389123	510000	-0.304006	0.0962423	122500	NA	NA	NA	No	-0.144996	0.0387263	0.909	0.899
Fen1	P39749	14156	Flap endonuclease 1 OS=Mus musculus GN=Fen1 PE=1 SV=1 - [FEN1_MOUSE]	NA	NA	NA	0.077243	0.301518	515000	0.635522	0.0522131	475000	NA	NA	NA	No	-0.0892505	0.08507	0.944	0.936
Morc2a	Q69ZX6	74522	MORC family CW-type zinc finger protein 2A OS=Mus musculus GN=Morc2a PE=1 SV=2 - [MOR2A_MOUSE]	NA	NA	NA	-0.11951	0.292416	520000	NA	NA	525000	NA	NA	NA	No	0.265894	0.259913	1.39	1.015
Sec61b	A2AJM8	66212	MCG7378 OS=Mus musculus GN=Sec61b PE=4 SV=1 - [A2AJM8_MOUSE]	NA	NA	NA	-3.33643	0.108133	535000	0.325962	0.230437	125000	NA	NA	NA	No	0.036549	0.421815	1.002	1.049
Ctcf	Q61164	13018	Transcriptional repressor CTCF OS=Mus musculus GN=Ctcf PE=1 SV=2 - [CTCF_MOUSE]	NA	NA	NA	0.357833	0.071814	540000	NA	NA	NA	NA	NA	NA	No	0.0195559	0.708935	0.98	1.048
Fubp1	Q3TUE1	51886	Far upstream element-binding protein 1 OS=Mus musculus GN=Fubp1 PE=2 SV=1 - [Q3TUE1_MOUSE]	NA	NA	NA	-1.28806	0.0324323	555000	-1.27928	0.0359095	1700000	NA	NA	NA	No	-0.313348	0.0142693	0.8	0.809
Las1l	A2BE28	76130	Isoform 2 of Ribosomal biogenesis protein LAS1L OS=Mus musculus GN=Las1l - [LAS1L_MOUSE]	NA	NA	NA	-0.281912	0.11471	555000	0.435095	0.210113	155000	NA	NA	NA	No	-0.170948	0.0429349	0.908	0.869
Cggbp1	A6X966	106143	CGG triplet repeat binding protein 1 OS=Mus musculus GN=Cggbp1 PE=4 SV=1 - [A6X966_MOUSE]	NA	NA	NA	0.931683	0.04156	560000	1.3173	0.0384988	585000	NA	NA	NA	No	0.880947	0.00893942	1.835	1.848
Ehmt1	Q5DW34	77683	Isoform 2 of Histone-lysine N-methyltransferase EHMT1 OS=Mus musculus GN=Ehmt1 - [EHMT1_MOUSE]	NA	NA	NA	0.52306	0.127827	565000	1.33085	0.0444327	575000	NA	NA	NA	No	0.0968869	0.0779906	1.061	1.078
Tex10	Q3URQ0	269536	Testis-expressed sequence 10 protein OS=Mus musculus GN=Tex10 PE=2 SV=1 - [TEX10_MOUSE]	NA	NA	NA	-0.47694	0.0523717	590000	-0.552156	0.160821	660000	NA	NA	NA	No	-0.0710761	0.183608	0.929	0.974
Ahctf1	Q8CJF7	226747	Protein ELYS OS=Mus musculus GN=Ahctf1 PE=1 SV=1 - [ELYS_MOUSE]	NA	NA	NA	0	0.944672	625000	NA	NA	NA	NA	NA	NA	No	0.0145567	0.806503	1.047	0.973
Polr2e	Q3V214	66420	MCG13422, isoform CRA_a OS=Mus musculus GN=Polr2e PE=2 SV=1 - [Q3V214_MOUSE]	NA	NA	NA	-0.25068	0.0665731	625000	0.448901	0.0491209	280000	NA	NA	NA	No	-0.243691	0.0182704	0.843	0.846
Rpsa	D3YTT7	100040633	MCG2650 OS=Mus musculus GN=Rpsa-ps10 PE=3 SV=1 - [D3YTT7_MOUSE]	NA	NA	NA	-1.05289	0.0347455	625000	-0.428566	0.0491209	695000	NA	NA	NA	No	-0.0583679	0.166973	0.961	0.96
Dnttip2	Q8R2M2	99480	Deoxynucleotidyltransferase terminal-interacting protein 2 OS=Mus musculus GN=Dnttip2 PE=1 SV=1 - [TDIF2_MOUSE]	NA	NA	NA	-0.0566412	0.305734	630000	0.0186342	0.964041	203500	NA	NA	NA	No	-0.24947	0.0189521	0.849	0.833
Csnk2a1	Q60737	12995	Casein kinase II subunit alpha OS=Mus musculus GN=Csnk2a1 PE=1 SV=2 - [CSK21_MOUSE]	NA	NA	NA	-0.381761	0.0523717	655000	-0.00144342	0.976174	285000	NA	NA	NA	No	-0.0911821	0.0846979	0.933	0.945
Kpna2	P52293	16647	Importin subunit alpha-2 OS=Mus musculus GN=Kpna2 PE=1 SV=2 - [IMA2_MOUSE]	NA	NA	NA	-0.826233	0.0369804	675000	-1.1504	0.0359095	425000	NA	NA	NA	No	-0.46813	0.010511	0.719	0.727
Cdca8	Q8BHX3	52276	Borealin OS=Mus musculus GN=Cdca8 PE=2 SV=2 - [BOREA_MOUSE]	NA	NA	NA	-0.0724828	0.434319	700000	-0.103922	0.379398	390000	NA	NA	NA	No	-0.0584308	0.320497	0.995	0.926
Pin4	Q9CWW6	69713	Peptidyl-prolyl cis-trans isomerase NIMA-interacting 4 OS=Mus musculus GN=Pin4 PE=2 SV=1 - [PIN4_MOUSE]	NA	NA	NA	-0.880976	0.399983	705000	0.267236	0.0630375	725000	NA	NA	NA	No	-0.00529792	0.888027	1.011	0.982
Ppp1ca	Q3TYF5	19045	Serine/threonine-protein phosphatase (Fragment) OS=Mus musculus GN=Ppp1ca PE=2 SV=1 - [Q3TYF5_MOUSE]	NA	NA	NA	-0.128945	0.282571	720000	NA	NA	NA	NA	NA	NA	No	-0.0837889	0.102652	0.934	0.953
Crem	D3Z7P7	12916	cAMP-responsive element modulator OS=Mus musculus GN=Crem PE=4 SV=1 - [D3Z7P7_MOUSE]	NA	NA	NA	0.600745	0.0403899	900000	1.28333	0.0398162	895000	NA	NA	NA	No	NA	NA	NA	NA
Cfdp1	O88271	23837	Craniofacial development protein 1 OS=Mus musculus GN=Cfdp1 PE=1 SV=1 - [CFDP1_MOUSE]	NA	NA	NA	-0.278409	0.358611	915000	NA	NA	NA	NA	NA	NA	No	-0.407606	0.0126802	0.743	0.765
Snrpd3	P62320	67332	Small nuclear ribonucleoprotein Sm D3 OS=Mus musculus GN=Snrpd3 PE=1 SV=1 - [SMD3_MOUSE]	NA	NA	NA	-0.210062	0.47208	935000	-0.0484122	0.537328	390000	NA	NA	NA	No	0.0757787	0.110965	1.058	1.05
Prpf40a	Q9R1C7	56194	Isoform 2 of Pre-mRNA-processing factor 40 homolog A OS=Mus musculus GN=Prpf40a - [PR40A_MOUSE]	NA	NA	NA	NA	NA	1000000	-0.22095	0.214456	370000	NA	NA	NA	No	-0.0144857	0.723405	0.968	1.012
Wdhd1	P59328	218973	Isoform 3 of WD repeat and HMG-box DNA-binding protein 1 OS=Mus musculus GN=Wdhd1 - [WDHD1_MOUSE]	NA	NA	NA	-0.415037	0.171595	1010000	0.227125	0.0943214	365000	NA	NA	NA	No	0.0168863	0.646659	0.999	1.024
Ssrp1	A2AW06	20833	Structure specific recognition protein 1 OS=Mus musculus GN=Ssrp1 PE=4 SV=1 - [A2AW06_MOUSE]	NA	NA	NA	0.128953	0.475202	1075000	0.214747	0.0921582	670000	NA	NA	NA	No	0.0300023	0.394713	1.026	1.016
Rps28	G3UYV7	54127	40S ribosomal protein S28 (Fragment) OS=Mus musculus GN=Rps28 PE=4 SV=1 - [G3UYV7_MOUSE]	NA	NA	NA	-0.604937	0.0656633	1200000	-0.708396	0.14048	320000	NA	NA	NA	No	-0.0606602	0.172953	0.969	0.948
Cenpv	Q9CXS4	73139	Centromere protein V OS=Mus musculus GN=Cenpv PE=2 SV=2 - [CENPV_MOUSE]	NA	NA	NA	2.09339	0.044278	1275000	NA	NA	NA	NA	NA	NA	No	0.90402	0.00893942	1.843	1.9
Mtf2	E9QAD3	17765	Metal-response element-binding transcription factor 2 OS=Mus musculus GN=Mtf2 PE=4 SV=1 - [E9QAD3_MOUSE]	NA	NA	NA	4.06333	0.315224	1300000	0.798673	0.0792676	915000	NA	NA	NA	No	0.658183	0.00953232	1.604	1.552
Rasl10b	H3BLI7	276952	Ras-like protein family member 10B OS=Mus musculus GN=Rasl10b PE=4 SV=1 - [H3BLI7_MOUSE]	NA	NA	NA	1.18713	0.0369804	1350000	NA	NA	NA	NA	NA	NA	No	NA	NA	NA	NA
Ezh2	Q61188	14056	Isoform ENX-1B of Histone-lysine N-methyltransferase EZH2 OS=Mus musculus GN=Ezh2 - [EZH2_MOUSE]	NA	NA	NA	0.662206	0.0902281	1500000	0.707525	0.0482154	1390000	NA	NA	NA	No	0.405287	0.012458	1.307	1.341
Ngly1	Q9JI78	59007	Peptide-N(4)-(N-acetyl-beta-glucosaminyl)asparagine amidase OS=Mus musculus GN=Ngly1 PE=1 SV=2 - [NGLY1_MOUSE]	NA	NA	NA	5	0.00284962	2750000	NA	NA	NA	NA	NA	NA	No	NA	NA	NA	NA
1200014J11Rik	F7BT77	66874	Uncharacterized protein OS=Mus musculus GN=1200014J11Rik PE=4 SV=1 - [F7BT77_MOUSE]	NA	NA	NA	NA	NA	NA	NA	NA	NA	NA	NA	NA	No	0.0226266	0.502305	1.01	1.022
1600027N09Rik	Q14AR7	73247	MCG6726, isoform CRA_f OS=Mus musculus GN=1600027N09Rik PE=2 SV=1 - [Q14AR7_MOUSE]	NA	NA	NA	NA	NA	NA	NA	NA	NA	NA	NA	NA	No	-0.250561	0.0175987	0.842	0.839
1700003H04Rik	E9PXM2	384775	Uncharacterized protein OS=Mus musculus GN=1700003H04Rik PE=4 SV=1 - [E9PXM2_MOUSE]	NA	NA	NA	NA	NA	NA	NA	NA	NA	NA	NA	NA	No	NA	NA	NA	NA
1700017B05Rik	E9Q6H2	74211	Uncharacterized protein OS=Mus musculus GN=1700017B05Rik PE=4 SV=1 - [E9Q6H2_MOUSE]	NA	NA	515000	NA	NA	NA	NA	NA	NA	NA	NA	NA	No	NA	NA	NA	NA
1810008A18Rik	Q3TVF6	108707	Uncharacterized protein (Fragment) OS=Mus musculus GN=1810008A18Rik PE=2 SV=1 - [Q3TVF6_MOUSE]	NA	NA	NA	NA	NA	NA	NA	NA	NA	NA	NA	NA	No	NA	NA	NA	NA
2700060E02Rik	Q4VA29	68045	MCG140066 OS=Mus musculus GN=2700060E02Rik PE=2 SV=1 - [Q4VA29_MOUSE]	NA	NA	NA	NA	NA	NA	NA	NA	NA	NA	NA	NA	No	-0.15223	0.035558	0.903	0.897
3110082I17Rik	G5E8F7	73212	RIKEN cDNA 3110082I17, isoform CRA_e OS=Mus musculus GN=3110082I17Rik PE=4 SV=1 - [G5E8F7_MOUSE]	NA	NA	NA	NA	NA	NA	4.0498	0.335689	120000	NA	NA	NA	No	-0.413158	0.0682435	0.834	0.668
9630033F20Rik	B2RWB7	319801	9630033F20Rik protein OS=Mus musculus GN=9630033F20Rik PE=2 SV=1 - [B2RWB7_MOUSE]	NA	NA	NA	NA	NA	NA	NA	NA	NA	NA	NA	NA	No	0.651858	0.0103672	1.608	1.534
A230065N10Rik	Q8CAG4	791393	MCG147194 OS=Mus musculus GN=A230065N10Rik PE=2 SV=1 - [Q8CAG4_MOUSE]	NA	NA	NA	NA	NA	NA	NA	NA	NA	NA	NA	NA	No	NA	NA	NA	NA
A2mp	Q6GQT1	232345	Alpha-2-macroglobulin-P OS=Mus musculus GN=A2mp PE=2 SV=2 - [A2MP_MOUSE]	NA	NA	NA	NA	NA	NA	NA	NA	NA	NA	NA	NA	No	-0.491528	0.0345857	0.652	0.771
Aars	Q8BGQ7	234734	Alanine--tRNA ligase, cytoplasmic OS=Mus musculus GN=Aars PE=1 SV=1 - [SYAC_MOUSE]	NA	NA	NA	NA	NA	NA	-1.05589	0.0456162	225000	NA	NA	NA	No	0.0228837	0.608644	0.991	1.041
Aatf	Q9JKX4	56321	Isoform 2 of Protein AATF OS=Mus musculus GN=Aatf - [AATF_MOUSE]	NA	NA	NA	NA	NA	NA	NA	NA	NA	NA	NA	NA	No	-0.124501	0.112177	0.951	0.883
Abcc3	B2RX12	76408	Isoform 3 of Canalicular multispecific organic anion transporter 2 OS=Mus musculus GN=Abcc3 - [MRP3_MOUSE]	NA	NA	NA	NA	NA	NA	NA	NA	NA	NA	NA	NA	No	NA	NA	NA	NA
Abcc4	E9Q467	239273	Protein Abcc4 OS=Mus musculus GN=Abcc4 PE=3 SV=1 - [E9Q467_MOUSE]	NA	NA	NA	NA	NA	NA	NA	NA	NA	NA	NA	NA	No	-0.0745299	0.225678	0.982	0.917
Abcf1	Q6P542	224742	ATP-binding cassette sub-family F member 1 OS=Mus musculus GN=Abcf1 PE=1 SV=1 - [ABCF1_MOUSE]	NA	NA	NA	NA	NA	NA	NA	NA	NA	NA	NA	NA	No	-0.296325	0.0155046	0.806	0.822
Abcf2	Q99LE6	27407	ATP-binding cassette sub-family F member 2 OS=Mus musculus GN=Abcf2 PE=2 SV=1 - [ABCF2_MOUSE]	NA	NA	NA	NA	NA	NA	NA	NA	NA	NA	NA	NA	No	-0.214204	0.0230033	0.87	0.855
Acaca	Q5SWU9	107476	Acetyl-CoA carboxylase 1 OS=Mus musculus GN=Acaca PE=1 SV=1 - [ACACA_MOUSE]	NA	NA	NA	NA	NA	NA	-0.595097	0.0670849	420000	NA	NA	NA	No	-0.145143	0.0419731	0.914	0.895
Acad11	D3YTQ5	102632	Acyl-CoA dehydrogenase family member 11 OS=Mus musculus GN=Acad11 PE=3 SV=1 - [D3YTQ5_MOUSE]	NA	NA	2650000	NA	NA	NA	NA	NA	NA	NA	NA	NA	No	-0.412835	0.0165169	0.727	0.776
Acads	F6RAZ3	11409	Short-chain-specific acyl-CoA dehydrogenase, mitochondrial (Fragment) OS=Mus musculus GN=Acads PE=3 SV=1 - [F6RAZ3_MOUSE]	NA	NA	NA	NA	NA	NA	NA	NA	NA	NA	NA	NA	No	0.804591	0.0094427	1.781	1.712
Acat2	G3XA25	110460	Acetyl-CoA acetyltransferase, cytosolic OS=Mus musculus GN=Acat2 PE=3 SV=1 - [G3XA25_MOUSE]	NA	NA	NA	NA	NA	NA	NA	NA	NA	NA	NA	NA	No	0.132687	0.0483338	1.108	1.085
Acd	B2RS36	497652	Adrenocortical dysplasia OS=Mus musculus GN=Acd PE=2 SV=1 - [B2RS36_MOUSE]	NA	NA	NA	NA	NA	NA	NA	NA	NA	NA	NA	NA	No	0.66126	0.00953232	1.555	1.608
Acin1	Q52KR6	56215	Acin1 protein OS=Mus musculus GN=Acin1 PE=2 SV=1 - [Q52KR6_MOUSE]	NA	NA	NA	NA	NA	NA	NA	NA	NA	NA	NA	NA	No	0.0398732	0.299104	1.019	1.037
Aco2	Q99KI0	11429	Aconitate hydratase, mitochondrial OS=Mus musculus GN=Aco2 PE=1 SV=1 - [ACON_MOUSE]	NA	NA	NA	NA	NA	NA	NA	NA	NA	NA	NA	NA	No	0.700095	0.0094427	1.616	1.633
Acp1	Q4VAI2	11431	Acid phosphatase 1, soluble OS=Mus musculus GN=Acp1 PE=2 SV=1 - [Q4VAI2_MOUSE]	NA	NA	NA	NA	NA	NA	NA	NA	NA	NA	NA	NA	No	0.0416368	0.569318	0.977	1.081
Actr8	Q8R2S9	56249	Actin-related protein 8 OS=Mus musculus GN=Actr8 PE=2 SV=1 - [ARP8_MOUSE]	NA	NA	NA	NA	NA	NA	NA	NA	NA	NA	NA	NA	No	-0.0333179	0.494109	1.006	0.949
Add1	Q9QYC0	11518	Isoform 2 of Alpha-adducin OS=Mus musculus GN=Add1 - [ADDA_MOUSE]	NA	NA	NA	NA	NA	NA	NA	NA	NA	NA	NA	NA	No	0.810269	0.00893942	1.771	1.736
Adh4	Q9QYY9	26876	Alcohol dehydrogenase 4 OS=Mus musculus GN=Adh4 PE=1 SV=4 - [ADH4_MOUSE]	NA	NA	NA	NA	NA	NA	NA	NA	NA	NA	NA	NA	No	NA	NA	NA	NA
Adnp2	Q8CHC8	240442	ADNP homeobox protein 2 OS=Mus musculus GN=Adnp2 PE=2 SV=2 - [ADNP2_MOUSE]	NA	NA	620000	NA	NA	NA	NA	NA	NA	NA	NA	NA	No	-0.0200113	0.557521	0.977	0.995
Adprh	P54923	11544	[Protein ADP-ribosylarginine] hydrolase OS=Mus musculus GN=Adprh PE=2 SV=1 - [ADPRH_MOUSE]	NA	NA	NA	NA	NA	NA	NA	NA	NA	NA	NA	NA	No	0.112532	0.303093	1.001	1.161
Adss	B9EIE9	11566	Adenylosuccinate synthetase OS=Mus musculus GN=Adss PE=2 SV=1 - [B9EIE9_MOUSE]	NA	NA	NA	NA	NA	NA	NA	NA	NA	NA	NA	NA	No	-0.0807288	0.145642	0.925	0.966
Afap1l1	B2RSM5	106877	Actin filament associated protein 1-like 1 OS=Mus musculus GN=Afap1l1 PE=2 SV=1 - [B2RSM5_MOUSE]	NA	NA	NA	NA	NA	NA	NA	NA	NA	NA	NA	NA	No	NA	NA	NA	NA
Agps	A2AL49	228061	Alkyldihydroxyacetonephosphate synthase, peroxisomal OS=Mus musculus GN=Agps PE=4 SV=1 - [A2AL49_MOUSE]	NA	NA	NA	NA	NA	NA	NA	NA	NA	NA	NA	NA	No	0.205057	0.0227325	1.152	1.154
Aimp1	P31230	13722	Aminoacyl tRNA synthase complex-interacting multifunctional protein 1 OS=Mus musculus GN=Aimp1 PE=1 SV=2 - [AIMP1_MOUSE]	NA	NA	NA	NA	NA	NA	-1.23957	0.0855407	270000	NA	NA	NA	No	-0.151427	0.041432	0.912	0.888
Ak2	F7BP55	11637	Adenylate kinase 2, mitochondrial (Fragment) OS=Mus musculus GN=Ak2 PE=3 SV=1 - [F7BP55_MOUSE]	NA	NA	NA	NA	NA	NA	NA	NA	NA	NA	NA	NA	No	-0.122586	0.0574884	0.907	0.93
Akap8l	E9Q2F2	54194	A-kinase anchor protein 8-like OS=Mus musculus GN=Akap8l PE=4 SV=1 - [E9Q2F2_MOUSE]	NA	NA	NA	NA	NA	NA	NA	NA	NA	NA	NA	NA	No	-0.561629	0.0155975	0.645	0.71
Aldh18a1	D3Z0B4	56454	Delta-1-pyrroline-5-carboxylate synthase (Fragment) OS=Mus musculus GN=Aldh18a1 PE=4 SV=2 - [D3Z0B4_MOUSE]	NA	NA	NA	NA	NA	NA	NA	NA	NA	NA	NA	NA	No	0.474252	0.0105154	1.378	1.401
Aldh1l1	Q8R0Y6	107747	Cytosolic 10-formyltetrahydrofolate dehydrogenase OS=Mus musculus GN=Aldh1l1 PE=2 SV=1 - [AL1L1_MOUSE]	NA	NA	NA	NA	NA	NA	NA	NA	NA	NA	NA	NA	No	1.6756	0.00893942	3.06	3.329
Aldob	Q3UER1	230163	Fructose-bisphosphate aldolase OS=Mus musculus GN=Aldob PE=2 SV=1 - [Q3UER1_MOUSE]	NA	NA	NA	NA	NA	NA	NA	NA	NA	NA	NA	NA	No	NA	NA	NA	NA
Alg13	Q9D8C3	67574	UDP-N-acetylglucosamine transferase subunit ALG13 homolog OS=Mus musculus GN=Alg13 PE=2 SV=2 - [ALG13_MOUSE]	NA	NA	NA	NA	NA	NA	NA	NA	NA	NA	NA	NA	No	0.182738	0.0305045	1.149	1.121
Alkbh5	Q3TSG4	268420	Probable alpha-ketoglutarate-dependent dioxygenase ABH5 OS=Mus musculus GN=Alkbh5 PE=1 SV=2 - [ALKB5_MOUSE]	NA	NA	NA	NA	NA	NA	NA	NA	NA	NA	NA	NA	No	-0.210945	0.0644266	0.906	0.822
Alox12b	O70582	11686	Arachidonate 12-lipoxygenase, 12R-type OS=Mus musculus GN=Alox12b PE=2 SV=1 - [LX12B_MOUSE]	NA	NA	NA	NA	NA	NA	NA	NA	NA	NA	NA	NA	No	NA	NA	NA	NA
Alyref	O08583	21681	Isoform 2 of THO complex subunit 4 OS=Mus musculus GN=Alyref - [THOC4_MOUSE]	NA	NA	NA	NA	NA	NA	NA	NA	NA	NA	NA	NA	No	0.0643306	0.158687	1.056	1.035
Anapc7	D3YU58	56317	Anaphase-promoting complex subunit 7 OS=Mus musculus GN=Anapc7 PE=4 SV=1 - [D3YU58_MOUSE]	NA	NA	NA	NA	NA	NA	NA	NA	NA	NA	NA	NA	No	0.168034	0.0429809	1.147	1.1
Anxa1	P10107	16952	Annexin A1 OS=Mus musculus GN=Anxa1 PE=1 SV=2 - [ANXA1_MOUSE]	NA	NA	NA	NA	NA	NA	NA	NA	NA	NA	NA	NA	No	0.0509998	0.208503	1.03	1.042
Anxa5	P48036	11747	Annexin A5 OS=Mus musculus GN=Anxa5 PE=1 SV=1 - [ANXA5_MOUSE]	NA	NA	NA	NA	NA	NA	NA	NA	NA	NA	NA	NA	No	-0.97124	0.00925424	0.497	0.523
Ap2a2	P17427	11772	AP-2 complex subunit alpha-2 OS=Mus musculus GN=Ap2a2 PE=1 SV=2 - [AP2A2_MOUSE]	NA	NA	NA	NA	NA	NA	NA	NA	NA	NA	NA	NA	No	0.0624219	0.277734	1.078	1.011
Ap2m1	Q3TWV4	11773	AP-2 complex subunit mu OS=Mus musculus GN=Ap2m1 PE=2 SV=1 - [Q3TWV4_MOUSE]	NA	NA	NA	NA	NA	NA	NA	NA	NA	NA	NA	NA	No	0.093728	0.0775334	1.069	1.065
Api5	O35841	11800	Apoptosis inhibitor 5 OS=Mus musculus GN=Api5 PE=2 SV=2 - [API5_MOUSE]	NA	NA	NA	NA	NA	NA	-0.22095	0.197905	290000	NA	NA	NA	No	-0.274901	0.0159777	0.83	0.823
Apitd1	A6PWQ1	69928	Apoptosis-inducing, TAF9-like domain 1 (Fragment) OS=Mus musculus GN=Apitd1 PE=4 SV=1 - [A6PWQ1_MOUSE]	NA	NA	NA	NA	NA	NA	-0.961564	0.35835	235000	NA	NA	NA	No	-0.15086	0.0677231	0.928	0.873
Apoe	G3UWN5	11816	Apolipoprotein E (Fragment) OS=Mus musculus GN=Apoe PE=4 SV=1 - [G3UWN5_MOUSE]	NA	NA	NA	NA	NA	NA	NA	NA	NA	NA	NA	NA	No	0.435414	0.0117101	1.369	1.336
Aqr	A2AQA7	11834	Aquarius OS=Mus musculus GN=Aqr PE=4 SV=1 - [A2AQA7_MOUSE]	NA	NA	NA	NA	NA	NA	0.263034	0.289541	225000	NA	NA	NA	No	-0.11142	0.0595549	0.931	0.92
Arcn1	Q5XJY5	213827	Coatomer subunit delta OS=Mus musculus GN=Arcn1 PE=2 SV=2 - [COPD_MOUSE]	NA	NA	NA	NA	NA	NA	-0.122648	0.582488	145000	NA	NA	NA	No	-0.0601231	0.17146	0.95	0.968
Arf2	A2A6T7	11841	ADP-ribosylation factor 2 OS=Mus musculus GN=Arf2 PE=3 SV=1 - [A2A6T7_MOUSE]	NA	NA	775000	NA	NA	NA	NA	NA	47000	NA	NA	NA	No	NA	NA	NA	NA
Arf4	P61750	11843	ADP-ribosylation factor 4 OS=Mus musculus GN=Arf4 PE=2 SV=2 - [ARF4_MOUSE]	NA	NA	845000	NA	NA	NA	-0.47694	0.0444146	210000	NA	NA	NA	No	-0.108679	0.0741395	0.914	0.941
Arg1	Q61176	11846	Arginase-1 OS=Mus musculus GN=Arg1 PE=1 SV=1 - [ARGI1_MOUSE]	NA	NA	NA	NA	NA	NA	NA	NA	NA	NA	NA	NA	No	NA	NA	NA	NA
Arhgap21	G3UWM5	71435	Rho GTPase-activating protein 21 (Fragment) OS=Mus musculus GN=Arhgap21 PE=4 SV=1 - [G3UWM5_MOUSE]	NA	NA	NA	NA	NA	NA	NA	NA	NA	NA	NA	NA	No	0.758185	0.00905843	1.699	1.683
Arhgap32	Q811P8	330914	Isoform 2 of Rho GTPase-activating protein 32 OS=Mus musculus GN=Arhgap32 - [RHG32_MOUSE]	NA	NA	NA	NA	NA	NA	NA	NA	NA	NA	NA	NA	No	-0.113655	0.121354	0.956	0.892
Arhgdia	Q99PT1	192662	Rho GDP-dissociation inhibitor 1 OS=Mus musculus GN=Arhgdia PE=1 SV=3 - [GDIR1_MOUSE]	NA	NA	NA	NA	NA	NA	-0.110137	0.19169	110000	NA	NA	NA	No	-0.163167	0.0571501	0.867	0.919
Arid2	E9Q6E3	77044	Protein Arid2 OS=Mus musculus GN=Arid2 PE=4 SV=1 - [E9Q6E3_MOUSE]	NA	NA	NA	NA	NA	NA	0.751035	0.0456162	130000	NA	NA	NA	No	0.410359	0.225388	1.612	1.046
Arntl	Q9WTL8	11865	Isoform 3 of Aryl hydrocarbon receptor nuclear translocator-like protein 1 OS=Mus musculus GN=Arntl - [BMAL1_MOUSE]	NA	NA	NA	NA	NA	NA	NA	NA	NA	NA	NA	NA	No	NA	NA	NA	NA
Arntl2	E9Q993	272322	Aryl hydrocarbon receptor nuclear translocator-like protein 2 OS=Mus musculus GN=Arntl2 PE=4 SV=1 - [E9Q993_MOUSE]	NA	NA	NA	NA	NA	NA	NA	NA	NA	NA	NA	NA	No	NA	NA	NA	NA
Arpc2	Q9CVB6	76709	Actin-related protein 2/3 complex subunit 2 OS=Mus musculus GN=Arpc2 PE=1 SV=3 - [ARPC2_MOUSE]	NA	NA	NA	NA	NA	NA	NA	NA	NA	NA	NA	NA	No	0.0955655	0.0940105	1.052	1.085
Ash2l	D3YYA0	23808	Set1/Ash2 histone methyltransferase complex subunit ASH2 OS=Mus musculus GN=Ash2l PE=4 SV=1 - [D3YYA0_MOUSE]	NA	NA	NA	NA	NA	NA	NA	NA	NA	NA	NA	NA	No	-0.111337	0.0586953	0.929	0.923
Atad2b	E9Q166	320817	Protein Atad2b OS=Mus musculus GN=Atad2b PE=3 SV=1 - [E9Q166_MOUSE]	NA	NA	NA	NA	NA	NA	0.077243	0.870102	195000	NA	NA	NA	No	1.5038	0.0094427	2.661	3.011
Atad3a	H3BKA4	108888	Protein Atad3a (Fragment) OS=Mus musculus GN=Atad3a PE=4 SV=1 - [H3BKA4_MOUSE]	NA	NA	NA	NA	NA	NA	NA	NA	NA	NA	NA	NA	No	0.0885448	0.0932441	1.074	1.053
Atic	Q9CWJ9	108147	Bifunctional purine biosynthesis protein PURH OS=Mus musculus GN=Atic PE=1 SV=2 - [PUR9_MOUSE]	NA	NA	NA	NA	NA	NA	NA	NA	NA	NA	NA	NA	No	-0.294401	0.0164227	0.805	0.826
Atp1a1	Q8VDN2	11928	Sodium/potassium-transporting ATPase subunit alpha-1 OS=Mus musculus GN=Atp1a1 PE=1 SV=1 - [AT1A1_MOUSE]	NA	NA	NA	NA	NA	NA	NA	NA	NA	NA	NA	NA	No	0.372119	0.0141257	1.317	1.271
Atp5d	Q4FK74	66043	ATP synthase, H+ transporting, mitochondrial F1 complex, delta subunit, isoform CRA_c OS=Mus musculus GN=Atp5d PE=2 SV=1 - [Q4FK74_MOUSE]	NA	NA	NA	NA	NA	NA	NA	NA	NA	NA	NA	NA	No	0.412468	0.0123716	1.313	1.349
Atp5f1	Q5I0W0	11950	ATP synthase, H+ transporting, mitochondrial F0 complex, subunit b, isoform 1 OS=Mus musculus GN=Atp5f1 PE=2 SV=1 - [Q5I0W0_MOUSE]	NA	NA	NA	NA	NA	NA	NA	NA	NA	NA	NA	NA	No	0.448177	0.0114094	1.38	1.348
Atp5i	Q06185	11958	ATP synthase subunit e, mitochondrial OS=Mus musculus GN=Atp5i PE=1 SV=2 - [ATP5I_MOUSE]	NA	NA	NA	NA	NA	NA	NA	NA	NA	NA	NA	NA	No	0.284382	0.056228	1.142	1.293
Atp5o	F6XVM5	28080	ATP synthase subunit O, mitochondrial (Fragment) OS=Mus musculus GN=Atp5o PE=4 SV=1 - [F6XVM5_MOUSE]	NA	NA	NA	NA	NA	NA	NA	NA	NA	NA	NA	NA	No	0.379585	0.01745	1.341	1.261
Atp6v1b2	P62814	11966	V-type proton ATPase subunit B, brain isoform OS=Mus musculus GN=Atp6v1b2 PE=1 SV=1 - [VATB2_MOUSE]	NA	NA	NA	NA	NA	NA	-0.507378	0.0518864	130000	NA	NA	NA	No	0.0267488	0.451835	1.026	1.011
Atp6v1g1	Q5HZY7	66290	ATPase, H+ transporting, lysosomal V1 subunit G1 OS=Mus musculus GN=Atp6v1g1 PE=2 SV=1 - [Q5HZY7_MOUSE]	NA	NA	NA	NA	NA	NA	NA	NA	NA	NA	NA	NA	No	0.173243	0.0382425	1.148	1.107
Atp8b1	Q148W0	54670	Probable phospholipid-transporting ATPase IC OS=Mus musculus GN=Atp8b1 PE=2 SV=2 - [AT8B1_MOUSE]	NA	NA	NA	NA	NA	NA	NA	NA	NA	NA	NA	NA	No	NA	NA	NA	NA
Atr	Q9JKK8	245000	Serine/threonine-protein kinase ATR OS=Mus musculus GN=Atr PE=1 SV=2 - [ATR_MOUSE]	NA	NA	NA	NA	NA	NA	0.147958	0.490419	52500	NA	NA	NA	No	-0.0573273	0.22854	0.942	0.98
Atxn2l	E9Q5Q0	233871	Ataxin-2-like protein OS=Mus musculus GN=Atxn2l PE=4 SV=1 - [E9Q5Q0_MOUSE]	NA	NA	NA	NA	NA	NA	NA	NA	NA	NA	NA	NA	No	-0.020112	0.540597	0.983	0.989
Atxn3	F6T5L3	110616	Ataxin-3 (Fragment) OS=Mus musculus GN=Atxn3 PE=4 SV=1 - [F6T5L3_MOUSE]	NA	NA	NA	NA	NA	NA	NA	NA	NA	NA	NA	NA	No	0.2876	0.0158116	1.21	1.231
Auts2	F6U5Y4	319974	Protein Auts2 (Fragment) OS=Mus musculus GN=Auts2 PE=4 SV=1 - [F6U5Y4_MOUSE]	NA	NA	NA	NA	NA	NA	NA	NA	NA	NA	NA	NA	No	NA	NA	NA	NA
Baz1a	G3UWZ0	217578	Bromodomain adjacent to zinc finger domain protein 1A OS=Mus musculus GN=Baz1a PE=4 SV=1 - [G3UWZ0_MOUSE]	NA	NA	NA	NA	NA	NA	0.256407	0.437562	225000	NA	NA	NA	No	-0.301233	0.014584	0.81	0.813
BC055324	E9QPB4	381306	Protein BC055324 OS=Mus musculus GN=BC055324 PE=4 SV=1 - [E9QPB4_MOUSE]	NA	NA	NA	NA	NA	NA	NA	NA	NA	NA	NA	NA	No	-0.181051	0.0454607	0.858	0.906
Bcas2	Q9D287	68183	Pre-mRNA-splicing factor SPF27 OS=Mus musculus GN=Bcas2 PE=2 SV=1 - [SPF27_MOUSE]	NA	NA	NA	NA	NA	NA	NA	NA	NA	NA	NA	NA	No	-0.127758	0.0504549	0.906	0.924
Bccip	Q9CWI3	66165	BRCA2 and CDKN1A-interacting protein OS=Mus musculus GN=Bccip PE=2 SV=1 - [BCCIP_MOUSE]	NA	NA	NA	NA	NA	NA	-0.274913	0.0637115	255000	NA	NA	NA	No	-0.493144	0.0117416	0.696	0.725
Bckdhb	Q6P3A8	12040	Isoform 2 of 2-oxoisovalerate dehydrogenase subunit beta, mitochondrial OS=Mus musculus GN=Bckdhb - [ODBB_MOUSE]	NA	NA	NA	NA	NA	NA	NA	NA	NA	NA	NA	NA	No	0.175732	0.0283787	1.128	1.131
Bcl3	Q3U300	12051	B-cell leukemia/lymphoma 3 OS=Mus musculus GN=Bcl3 PE=2 SV=1 - [Q3U300_MOUSE]	NA	NA	NA	NA	NA	NA	NA	NA	NA	NA	NA	NA	No	NA	NA	NA	NA
Bclaf1	Q8K019	72567	Isoform 3 of Bcl-2-associated transcription factor 1 OS=Mus musculus GN=Bclaf1 - [BCLF1_MOUSE]	NA	NA	NA	NA	NA	NA	NA	NA	NA	NA	NA	NA	No	0.078173	0.103856	1.059	1.053
Bcorl1	A2AQH4	320376	BCL-6 corepressor-like protein 1 OS=Mus musculus GN=Bcorl1 PE=2 SV=1 - [BCORL_MOUSE]	NA	NA	NA	NA	NA	NA	NA	NA	NA	NA	NA	NA	No	NA	NA	NA	NA
Birc6	H9KUX8	12211	Baculoviral IAP repeat-containing protein 6 OS=Mus musculus GN=Birc6 PE=4 SV=1 - [H9KUX8_MOUSE]	NA	NA	NA	NA	NA	NA	NA	NA	NA	NA	NA	NA	No	-0.0517883	0.207011	0.971	0.959
Blm	O88700	12144	Bloom syndrome protein homolog OS=Mus musculus GN=Blm PE=1 SV=1 - [BLM_MOUSE]	NA	NA	NA	NA	NA	NA	NA	NA	NA	NA	NA	NA	No	0.0714327	0.38432	0.992	1.109
Bms1	Q6PGF5	213895	BMS1 homolog, ribosome assembly protein (Yeast) OS=Mus musculus GN=Bms1 PE=2 SV=1 - [Q6PGF5_MOUSE]	NA	NA	NA	NA	NA	NA	-0.50943	0.136027	130000	NA	NA	NA	No	-0.175599	0.0328693	0.897	0.874
Bod1l	E9Q6J5	665775	Protein Bod1l OS=Mus musculus GN=Bod1l PE=4 SV=1 - [E9Q6J5_MOUSE]	NA	NA	NA	NA	NA	NA	NA	NA	NA	NA	NA	NA	No	-0.179578	0.0275654	0.885	0.881
Bop1	E9Q4K5	12181	Ribosome biogenesis protein BOP1 OS=Mus musculus GN=Bop1 PE=4 SV=1 - [E9Q4K5_MOUSE]	NA	NA	NA	NA	NA	NA	-0.163268	0.11889	235000	NA	NA	NA	No	-0.0404756	0.293963	0.982	0.962
Brms1l	Q3U1T3	52592	Isoform 2 of Breast cancer metastasis-suppressor 1-like protein OS=Mus musculus GN=Brms1l - [BRM1L_MOUSE]	NA	NA	NA	NA	NA	NA	NA	NA	NA	NA	NA	NA	No	0.130241	0.0482689	1.104	1.085
Brpf1	B2RRD7	78783	Bromodomain and PHD finger containing, 1 OS=Mus musculus GN=Brpf1 PE=2 SV=1 - [B2RRD7_MOUSE]	NA	NA	NA	NA	NA	NA	NA	NA	NA	NA	NA	NA	No	0.431369	0.0142978	1.385	1.312
Brwd1	F7D5W0	93871	Bromodomain and WD repeat-containing protein 1 (Fragment) OS=Mus musculus GN=Brwd1 PE=4 SV=1 - [F7D5W0_MOUSE]	NA	NA	NA	NA	NA	NA	NA	NA	NA	NA	NA	NA	No	0.890942	0.00893942	1.849	1.86
Btf3	Q3UJR8	218490	Basic transcription factor 3, isoform CRA_b OS=Mus musculus GN=Btf3 PE=2 SV=1 - [Q3UJR8_MOUSE]	NA	NA	NA	NA	NA	NA	NA	NA	NA	NA	NA	NA	No	-0.0509649	0.229827	0.977	0.954
Bud13	Q8R149	215051	Isoform 2 of BUD13 homolog OS=Mus musculus GN=Bud13 - [BUD13_MOUSE]	NA	NA	NA	NA	NA	NA	NA	NA	NA	NA	NA	NA	No	-0.131247	0.165033	0.964	0.862
Ca3	P16015	12350	Carbonic anhydrase 3 OS=Mus musculus GN=Ca3 PE=1 SV=3 - [CAH3_MOUSE]	NA	NA	NA	NA	NA	NA	NA	NA	NA	NA	NA	NA	No	NA	NA	NA	NA
Cacybp	Q9CXW3	12301	Calcyclin-binding protein OS=Mus musculus GN=Cacybp PE=1 SV=1 - [CYBP_MOUSE]	NA	NA	NA	NA	NA	NA	-0.854649	0.0855407	240000	NA	NA	NA	No	-0.289961	0.0151834	0.814	0.822
Cad	B7ZN27	69719	Cad protein OS=Mus musculus GN=Cad PE=2 SV=1 - [B7ZN27_MOUSE]	NA	NA	NA	NA	NA	NA	-1.13924	0.0358393	170000	NA	NA	NA	No	0.105697	0.0679761	1.067	1.085
Calr	B2MWM9	12317	Calreticulin OS=Mus musculus GN=Calr PE=2 SV=1 - [B2MWM9_MOUSE]	NA	NA	NA	NA	NA	NA	NA	NA	NA	NA	NA	NA	No	0.213936	0.0235534	1.148	1.172
Cand2	Q6ZQ73	67088	Cullin-associated NEDD8-dissociated protein 2 OS=Mus musculus GN=Cand2 PE=1 SV=2 - [CAND2_MOUSE]	NA	NA	NA	NA	NA	NA	NA	NA	NA	NA	NA	NA	No	0.49676	0.0114339	1.384	1.438
Cap1	P40124	12331	Adenylyl cyclase-associated protein 1 OS=Mus musculus GN=Cap1 PE=1 SV=4 - [CAP1_MOUSE]	NA	NA	NA	NA	NA	NA	NA	NA	NA	NA	NA	NA	No	0.0184843	0.574421	1.009	1.017
Capza1	P47753	12340	F-actin-capping protein subunit alpha-1 OS=Mus musculus GN=Capza1 PE=1 SV=4 - [CAZA1_MOUSE]	NA	NA	NA	NA	NA	NA	-0.521805	0.0628469	165000	NA	NA	NA	No	-0.124033	0.0493165	0.921	0.915
Capzb	A2AMW0	12345	Capping protein (Actin filament) muscle Z-line, beta OS=Mus musculus GN=Capzb PE=4 SV=1 - [A2AMW0_MOUSE]	NA	NA	NA	NA	NA	NA	NA	NA	NA	NA	NA	NA	No	-0.0837365	0.122081	0.928	0.96
Carm1	Q9WVG6	59035	Isoform 2 of Histone-arginine methyltransferase CARM1 OS=Mus musculus GN=Carm1 - [CARM1_MOUSE]	NA	NA	NA	NA	NA	NA	NA	NA	NA	NA	NA	NA	No	-0.0179727	0.606653	0.999	0.976
Cars	Q3U716	27267	Putative uncharacterized protein OS=Mus musculus GN=Cars PE=2 SV=1 - [Q3U716_MOUSE]	NA	NA	NA	NA	NA	NA	NA	NA	NA	NA	NA	NA	No	-0.129023	0.0590525	0.899	0.93
Casp3	P70677	12367	Caspase-3 OS=Mus musculus GN=Casp3 PE=1 SV=1 - [CASP3_MOUSE]	NA	NA	NA	NA	NA	NA	NA	NA	NA	NA	NA	NA	No	-0.320464	0.0138213	0.801	0.801
Cbll1	Q9JIY2	104836	Isoform 4 of E3 ubiquitin-protein ligase Hakai OS=Mus musculus GN=Cbll1 - [HAKAI_MOUSE]	NA	NA	NA	NA	NA	NA	NA	NA	NA	NA	NA	NA	No	-0.0149939	0.782111	1.031	0.948
Cbln4	Q505H5	228942	Cerebellin 4 protein OS=Mus musculus GN=Cbln4 PE=2 SV=1 - [Q505H5_MOUSE]	NA	NA	NA	NA	NA	NA	NA	NA	NA	NA	NA	NA	No	NA	NA	NA	NA
Cbr1	B2RXY7	12408	Carbonyl reductase 1 OS=Mus musculus GN=Cbr1 PE=2 SV=1 - [B2RXY7_MOUSE]	NA	NA	NA	NA	NA	NA	NA	NA	NA	NA	NA	NA	No	-0.00604264	0.870954	0.983	1.009
Cbx7	Q8VDS3	52609	Chromobox protein homolog 7 OS=Mus musculus GN=Cbx7 PE=1 SV=1 - [CBX7_MOUSE]	NA	NA	NA	NA	NA	NA	NA	NA	NA	NA	NA	NA	No	NA	NA	NA	NA
Ccar1	Q8CH18	67500	Isoform 2 of Cell division cycle and apoptosis regulator protein 1 OS=Mus musculus GN=Ccar1 - [CCAR1_MOUSE]	NA	NA	NA	NA	NA	NA	NA	NA	NA	NA	NA	NA	No	0.0233198	0.509508	1.024	1.008
Ccdc101	Q9DA08	75565	SAGA-associated factor 29 homolog OS=Mus musculus GN=Ccdc101 PE=2 SV=1 - [SGF29_MOUSE]	NA	NA	NA	NA	NA	NA	4.12974	0.167145	230000	NA	NA	NA	No	0.67761	0.0160467	1.5	1.699
Ccdc110	Q3V125	212392	Coiled-coil domain-containing protein 110 OS=Mus musculus GN=Ccdc110 PE=2 SV=1 - [CC110_MOUSE]	NA	NA	NA	NA	NA	NA	NA	NA	NA	NA	NA	NA	No	NA	NA	NA	NA
Ccdc50	F6UK66	67501	Coiled-coil domain-containing protein 50 (Fragment) OS=Mus musculus GN=Ccdc50 PE=4 SV=1 - [F6UK66_MOUSE]	NA	NA	NA	NA	NA	NA	NA	NA	NA	NA	NA	NA	No	0.0904351	0.231498	1.017	1.112
Ccdc72	Q14A47	100041098	Coiled-coil domain containing 72 OS=Mus musculus GN=Ccdc72 PE=4 SV=1 - [Q14A47_MOUSE]	NA	NA	NA	NA	NA	NA	0.393416	0.33373	150000	NA	NA	NA	No	NA	NA	NA	NA
Ccdc88c	Q80XQ1	68339	Ccdc88c protein OS=Mus musculus GN=Ccdc88c PE=2 SV=1 - [Q80XQ1_MOUSE]	NA	NA	NA	NA	NA	NA	NA	NA	NA	NA	NA	NA	No	0.359837	0.0157032	1.312	1.254
Ccdc99	Q923A2	70385	Protein Spindly OS=Mus musculus GN=Ccdc99 PE=1 SV=2 - [SPDLY_MOUSE]	NA	NA	NA	NA	NA	NA	NA	NA	NA	NA	NA	NA	No	0.112836	0.0569072	1.08	1.082
Ccnb1	Q68EM3	268697	Ccnb1 protein OS=Mus musculus GN=Ccnb1 PE=2 SV=1 - [Q68EM3_MOUSE]	NA	NA	NA	NA	NA	NA	NA	NA	NA	NA	NA	NA	No	-0.438416	0.0123878	0.725	0.751
Ccnh	F7D1U6	66671	Cyclin-H (Fragment) OS=Mus musculus GN=Ccnh PE=4 SV=1 - [F7D1U6_MOUSE]	NA	NA	NA	NA	NA	NA	0.505383	0.040726	290000	NA	NA	NA	No	-0.294206	0.0149179	0.813	0.818
Cct2	P80314	12461	T-complex protein 1 subunit beta OS=Mus musculus GN=Cct2 PE=1 SV=4 - [TCPB_MOUSE]	NA	NA	NA	NA	NA	NA	-1.486	0.0384988	510000	NA	NA	NA	No	-0.128633	0.0457412	0.916	0.914
Cct3	Q3U0I3	12462	T-complex protein 1 subunit gamma OS=Mus musculus GN=Cct3 PE=2 SV=1 - [Q3U0I3_MOUSE]	NA	NA	NA	NA	NA	NA	-1.56704	0.0384988	380000	NA	NA	NA	No	-0.168353	0.0303724	0.887	0.893
Cct5	P80316	12465	T-complex protein 1 subunit epsilon OS=Mus musculus GN=Cct5 PE=1 SV=1 - [TCPE_MOUSE]	NA	NA	NA	NA	NA	NA	-1.74662	0.0591156	515000	NA	NA	NA	No	-0.154287	0.0345974	0.898	0.9
Cct6a	P80317	12466	T-complex protein 1 subunit zeta OS=Mus musculus GN=Cct6a PE=1 SV=3 - [TCPZ_MOUSE]	NA	NA	NA	NA	NA	NA	-1.45008	0.0456162	610000	NA	NA	NA	No	-0.141188	0.0396469	0.906	0.908
Cd2bp2	Q9CWK3	70233	CD2 antigen cytoplasmic tail-binding protein 2 OS=Mus musculus GN=Cd2bp2 PE=1 SV=1 - [CD2B2_MOUSE]	NA	NA	NA	NA	NA	NA	0.416299	0.178013	115000	NA	NA	NA	No	0.0968835	0.075841	1.076	1.063
Cd3eap	Q76KJ5	70333	DNA-directed RNA polymerase I subunit RPA34 OS=Mus musculus GN=Cd3eap PE=1 SV=2 - [RPA34_MOUSE]	NA	NA	NA	NA	NA	NA	NA	NA	NA	NA	NA	NA	No	-0.166862	0.0394357	0.875	0.906
Cdc23	Q8BGZ4	52563	Isoform 2 of Cell division cycle protein 23 homolog OS=Mus musculus GN=Cdc23 - [CDC23_MOUSE]	NA	NA	NA	NA	NA	NA	NA	NA	NA	NA	NA	NA	No	-0.0727711	0.118301	0.955	0.946
Cdc25b	Q9DBN8	12531	Cdc25b protein OS=Mus musculus GN=Cdc25b PE=2 SV=1 - [Q9DBN8_MOUSE]	NA	NA	NA	NA	NA	NA	NA	NA	NA	NA	NA	NA	No	NA	NA	NA	NA
Cdc27	A2A6Q5	217232	Cell division cycle protein 27 homolog OS=Mus musculus GN=Cdc27 PE=1 SV=1 - [CDC27_MOUSE]	NA	NA	NA	NA	NA	NA	NA	NA	NA	NA	NA	NA	No	0.103416	0.0707582	1.084	1.065
Cdc37	Q61081	12539	Hsp90 co-chaperone Cdc37 OS=Mus musculus GN=Cdc37 PE=2 SV=1 - [CDC37_MOUSE]	NA	NA	NA	NA	NA	NA	-0.431481	0.26762	160000	NA	NA	NA	No	-0.204062	0.0247239	0.86	0.876
Cdc40	Q9DC48	71713	Pre-mRNA-processing factor 17 OS=Mus musculus GN=Cdc40 PE=1 SV=1 - [PRP17_MOUSE]	NA	NA	NA	NA	NA	NA	NA	NA	NA	NA	NA	NA	No	-0.0340145	0.336624	0.974	0.979
Cdk11b	P24788	12537	Isoform 2 of Cyclin-dependent kinase 11B OS=Mus musculus GN=Cdk11b - [CD11B_MOUSE]	NA	NA	NA	NA	NA	NA	-0.0174171	0.82221	240000	NA	NA	NA	No	-0.306976	0.0164043	0.796	0.821
Cdk2	P97377	12566	Isoform CDK2-alpha of Cyclin-dependent kinase 2 OS=Mus musculus GN=Cdk2 - [CDK2_MOUSE]	NA	NA	1900000	NA	NA	NA	NA	NA	605000	NA	NA	NA	No	0.151121	0.0623241	1.141	1.08
Cdk9	Q99J95	107951	Isoform 3 of Cyclin-dependent kinase 9 OS=Mus musculus GN=Cdk9 - [CDK9_MOUSE]	NA	NA	NA	NA	NA	NA	NA	NA	NA	NA	NA	NA	No	-0.0011436	0.965952	0.974	1.024
Cdyl	F6YXD9	12593	Chromodomain Y-like protein OS=Mus musculus GN=Cdyl PE=4 SV=1 - [F6YXD9_MOUSE]	NA	NA	NA	NA	NA	NA	NA	NA	NA	NA	NA	NA	No	0.401208	0.01745	1.276	1.365
Cebpb	P28033	12608	CCAAT/enhancer-binding protein beta OS=Mus musculus GN=Cebpb PE=1 SV=1 - [CEBPB_MOUSE]	NA	NA	NA	NA	NA	NA	NA	NA	NA	NA	NA	NA	No	NA	NA	NA	NA
Cenpa	O35216	12615	Histone H3-like centromeric protein A OS=Mus musculus GN=Cenpa PE=2 SV=1 - [CENPA_MOUSE]	NA	NA	NA	NA	NA	NA	NA	NA	NA	NA	NA	NA	No	0.46559	0.0249864	1.464	1.298
Cenpb	P27790	12616	Major centromere autoantigen B OS=Mus musculus GN=Cenpb PE=2 SV=2 - [CENPB_MOUSE]	NA	NA	NA	NA	NA	NA	NA	NA	NA	NA	NA	NA	No	0.448996	0.0317958	1.46	1.27
Cenpf	F6V6F0	108000	Protein Cenpf (Fragment) OS=Mus musculus GN=Cenpf PE=4 SV=1 - [F6V6F0_MOUSE]	NA	NA	NA	NA	NA	NA	NA	NA	NA	NA	NA	NA	No	-0.143326	0.0427676	0.915	0.895
Cenpo	B8JK55	52504	Centromere protein O OS=Mus musculus GN=Cenpo PE=4 SV=1 - [B8JK55_MOUSE]	NA	NA	NA	NA	NA	NA	-0.00868224	0.910371	420000	NA	NA	NA	No	-0.0599152	0.184938	0.972	0.946
Cenpt	Q3TJM4	320394	Centromere protein T OS=Mus musculus GN=Cenpt PE=2 SV=2 - [CENPT_MOUSE]	NA	NA	NA	NA	NA	NA	NA	NA	NA	NA	NA	NA	No	NA	NA	NA	NA
Cep72	Q9D3R3	74470	Isoform 2 of Centrosomal protein of 72 kDa OS=Mus musculus GN=Cep72 - [CEP72_MOUSE]	NA	NA	NA	NA	NA	NA	NA	NA	NA	NA	NA	NA	No	-0.347955	0.0280323	0.749	0.822
Chaf1a	Q9QWF0	27221	Chromatin assembly factor 1 subunit A OS=Mus musculus GN=Chaf1a PE=1 SV=1 - [CAF1A_MOUSE]	NA	NA	NA	NA	NA	NA	NA	NA	NA	NA	NA	NA	No	-0.192362	0.033417	0.892	0.858
Chaf1b	Q9D0N7	110749	Chromatin assembly factor 1 subunit B OS=Mus musculus GN=Chaf1b PE=2 SV=1 - [CAF1B_MOUSE]	NA	NA	610000	NA	NA	NA	NA	NA	NA	NA	NA	NA	No	-0.162748	0.130007	0.839	0.947
Chchd3	Q9D9P1	66075	Coiled-coil-helix-coiled-coil-helix domain-containing protein 3, mitochondrial OS=Mus musculus GN=Chchd3 PE=2 SV=1 - [Q9D9P1_MOUSE]	NA	NA	NA	NA	NA	NA	NA	NA	NA	NA	NA	NA	No	0.340241	0.0247353	1.316	1.216
Chd1	P40201	12648	Chromodomain-helicase-DNA-binding protein 1 OS=Mus musculus GN=Chd1 PE=1 SV=3 - [CHD1_MOUSE]	NA	NA	NA	NA	NA	NA	0.380175	0.0623454	285000	NA	NA	NA	No	-0.111134	0.0687361	0.914	0.938
Chd6	A3KFM8	71389	Chromodomain helicase DNA binding protein 6 (Fragment) OS=Mus musculus GN=Chd6 PE=4 SV=1 - [A3KFM8_MOUSE]	NA	NA	142000	NA	NA	NA	NA	NA	NA	NA	NA	NA	No	0.0546403	0.225403	1.056	1.022
Chd8	F7AL76	67772	Chromodomain-helicase-DNA-binding protein 8 (Fragment) OS=Mus musculus GN=Chd8 PE=4 SV=1 - [F7AL76_MOUSE]	NA	NA	NA	NA	NA	NA	NA	NA	NA	NA	NA	NA	No	-0.072912	0.147825	0.966	0.936
Cherp	Q8CGZ0	27967	Calcium homeostasis endoplasmic reticulum protein OS=Mus musculus GN=Cherp PE=1 SV=1 - [CHERP_MOUSE]	NA	NA	NA	NA	NA	NA	-0.433428	0.0748164	240000	NA	NA	NA	No	-0.157861	0.0340157	0.892	0.901
Chmp2a	Q9DB34	68953	Charged multivesicular body protein 2a OS=Mus musculus GN=Chmp2a PE=1 SV=1 - [CHM2A_MOUSE]	NA	NA	NA	NA	NA	NA	NA	NA	NA	NA	NA	NA	No	-0.208183	0.0247353	0.856	0.875
Ciapin1	F7BWP1	109006	Anamorsin (Fragment) OS=Mus musculus GN=Ciapin1 PE=4 SV=1 - [F7BWP1_MOUSE]	NA	NA	NA	NA	NA	NA	NA	NA	NA	NA	NA	NA	No	-0.254557	0.028708	0.814	0.863
Ckap5	A2AGT5	75786	Isoform 2 of Cytoskeleton-associated protein 5 OS=Mus musculus GN=Ckap5 - [CKAP5_MOUSE]	NA	NA	NA	NA	NA	NA	NA	NA	NA	NA	NA	NA	No	-0.195489	0.0241878	0.873	0.873
Ckm	A2RTA0	12715	Creatine kinase, muscle OS=Mus musculus GN=Ckm PE=2 SV=1 - [A2RTA0_MOUSE]	NA	NA	NA	NA	NA	NA	NA	NA	NA	NA	NA	NA	No	NA	NA	NA	NA
Clic1	Q542F1	114584	Chloride intracellular channel 1, isoform CRA_c OS=Mus musculus GN=Clic1 PE=2 SV=1 - [Q542F1_MOUSE]	NA	NA	NA	NA	NA	NA	NA	NA	NA	NA	NA	NA	No	0.589329	0.0094427	1.499	1.51
Cmas	Q99KK2	12764	N-acylneuraminate cytidylyltransferase OS=Mus musculus GN=Cmas PE=1 SV=2 - [NEUA_MOUSE]	NA	NA	NA	NA	NA	NA	-0.317427	0.0595542	820000	NA	NA	NA	No	0.0644595	0.14123	1.045	1.047
Cmtr1	D3Z491	74157	Cap-specific mRNA (nucleoside-2'-O-)-methyltransferase 1 (Fragment) OS=Mus musculus GN=Ftsjd2 PE=4 SV=1 - [D3Z491_MOUSE]	NA	NA	NA	NA	NA	NA	NA	NA	NA	NA	NA	NA	No	NA	NA	NA	NA
Cndp2	Q9D1A2	66054	Cytosolic non-specific dipeptidase OS=Mus musculus GN=Cndp2 PE=1 SV=1 - [CNDP2_MOUSE]	NA	NA	NA	NA	NA	NA	-0.0291463	0.835196	110000	NA	NA	NA	No	0.439889	0.0132719	1.326	1.387
Cnot1	B7ZWL1	234594	Cnot1 protein OS=Mus musculus GN=Cnot1 PE=2 SV=1 - [B7ZWL1_MOUSE]	NA	NA	NA	NA	NA	NA	NA	NA	NA	NA	NA	NA	No	0.0312953	0.447807	1.041	1.003
Cobra1	A2AHZ8	58202	Cofactor of BRCA1 OS=Mus musculus GN=Cobra1 PE=4 SV=1 - [A2AHZ8_MOUSE]	NA	NA	NA	NA	NA	NA	NA	NA	NA	NA	NA	NA	No	0.168005	0.0661557	1.084	1.163
Coil	Q5SU73	12812	Coilin OS=Mus musculus GN=Coil PE=2 SV=1 - [COIL_MOUSE]	NA	NA	NA	NA	NA	NA	0.0751903	0.953301	121500	NA	NA	NA	No	0.215739	0.0246268	1.177	1.146
Commd6	B7ZNP3	66200	COMM domain-containing protein 6 OS=Mus musculus GN=Commd6 PE=4 SV=1 - [B7ZNP3_MOUSE]	NA	NA	NA	NA	NA	NA	NA	NA	NA	NA	NA	NA	No	0.0649784	0.141476	1.051	1.042
Copa	Q8CIE6	12847	Coatomer subunit alpha OS=Mus musculus GN=Copa PE=1 SV=2 - [COPA_MOUSE]	NA	NA	NA	NA	NA	NA	4.05137	0.329926	127500	NA	NA	NA	No	0.0445483	0.249705	1.034	1.028
Copb2	O55029	50797	Coatomer subunit beta' OS=Mus musculus GN=Copb2 PE=2 SV=2 - [COPB2_MOUSE]	NA	NA	NA	NA	NA	NA	NA	NA	NA	NA	NA	NA	No	-0.141788	0.0467306	0.919	0.894
Cotl1	Q544F6	72042	Cotl1 protein OS=Mus musculus GN=Cotl1 PE=2 SV=1 - [Q544F6_MOUSE]	NA	NA	NA	NA	NA	NA	NA	NA	62000	NA	NA	NA	No	-0.558845	0.0119103	0.66	0.698
Cps1	Q8C196	227231	Carbamoyl-phosphate synthase [ammonia], mitochondrial OS=Mus musculus GN=Cps1 PE=1 SV=2 - [CPSM_MOUSE]	NA	NA	NA	NA	NA	NA	-4.96578	0.00509232	250000	NA	NA	NA	No	0.0539901	0.200878	1.047	1.029
Cpsf1	Q9EPU4	94230	Cleavage and polyadenylation specificity factor subunit 1 OS=Mus musculus GN=Cpsf1 PE=1 SV=1 - [CPSF1_MOUSE]	NA	NA	NA	NA	NA	NA	NA	NA	NA	NA	NA	NA	No	-0.00984281	0.759331	0.998	0.988
Cpsf3	Q9QXK7	54451	Cleavage and polyadenylation specificity factor subunit 3 OS=Mus musculus GN=Cpsf3 PE=1 SV=2 - [CPSF3_MOUSE]	NA	NA	NA	NA	NA	NA	NA	NA	160000	NA	NA	NA	No	-0.00448702	0.899407	1.008	0.986
Cpsf6	Q6NVF9	432508	Cleavage and polyadenylation specificity factor subunit 6 OS=Mus musculus GN=Cpsf6 PE=1 SV=1 - [CPSF6_MOUSE]	NA	NA	NA	NA	NA	NA	NA	NA	NA	NA	NA	NA	No	-0.0489974	0.254173	0.981	0.952
Cpsf7	Q8BTV2	269061	Isoform 2 of Cleavage and polyadenylation specificity factor subunit 7 OS=Mus musculus GN=Cpsf7 - [CPSF7_MOUSE]	NA	NA	NA	NA	NA	NA	-0.243831	0.262339	605000	NA	NA	NA	No	-0.215526	0.0260423	0.847	0.875
Crebbp	F8VPR5	12914	CREB-binding protein OS=Mus musculus GN=Crebbp PE=4 SV=1 - [F8VPR5_MOUSE]	NA	NA	4550000	NA	NA	NA	NA	NA	NA	NA	NA	NA	No	0.0121978	0.715609	1.002	1.015
Cs	Q9CZU6	12974	Citrate synthase, mitochondrial OS=Mus musculus GN=Cs PE=1 SV=1 - [CISY_MOUSE]	NA	NA	NA	NA	NA	NA	NA	NA	NA	NA	NA	NA	No	0.467995	0.010477	1.389	1.378
Csnk2a2	O54833	13000	Casein kinase II subunit alpha' OS=Mus musculus GN=Csnk2a2 PE=2 SV=1 - [CSK22_MOUSE]	NA	NA	NA	NA	NA	NA	NA	NA	NA	NA	NA	NA	No	-0.151529	0.445014	0.737	1.063
Csrp1	P97315	13007	Cysteine and glycine-rich protein 1 OS=Mus musculus GN=Csrp1 PE=1 SV=3 - [CSRP1_MOUSE]	NA	NA	NA	NA	NA	NA	NA	NA	NA	NA	NA	NA	No	0.572832	0.0103672	1.511	1.464
Cstf1	A2AP97	67337	Cleavage stimulation factor, 3' pre-RNA, subunit 1 OS=Mus musculus GN=Cstf1 PE=4 SV=1 - [A2AP97_MOUSE]	NA	NA	NA	NA	NA	NA	NA	NA	NA	NA	NA	NA	No	-0.0696923	0.124809	0.95	0.955
Ctdspl2	Q8BG15	329506	Isoform 6 of CTD small phosphatase-like protein 2 OS=Mus musculus GN=Ctdspl2 - [CTSL2_MOUSE]	NA	NA	NA	NA	NA	NA	0.289834	0.179156	90000	NA	NA	NA	No	0.0848776	0.0920471	1.057	1.064
Ctgf	H3BJW0	14219	Connective tissue growth factor OS=Mus musculus GN=Ctgf PE=4 SV=1 - [H3BJW0_MOUSE]	NA	NA	NA	NA	NA	NA	NA	NA	NA	NA	NA	NA	No	0.734098	0.0144461	1.763	1.564
Cth	Q8VCN5	107869	Cystathionine gamma-lyase OS=Mus musculus GN=Cth PE=1 SV=1 - [CGL_MOUSE]	NA	NA	NA	NA	NA	NA	NA	NA	NA	NA	NA	NA	No	0.167048	0.0709607	1.081	1.164
Ctnnbl1	A2ACD3	66642	Catenin, beta like 1 OS=Mus musculus GN=Ctnnbl1 PE=4 SV=1 - [A2ACD3_MOUSE]	NA	NA	NA	NA	NA	NA	-0.027675	0.831647	185000	NA	NA	NA	No	-0.192703	0.0457412	0.902	0.848
Ctr9	Q62018	22083	Isoform 2 of RNA polymerase-associated protein CTR9 homolog OS=Mus musculus GN=Ctr9 - [CTR9_MOUSE]	NA	NA	NA	NA	NA	NA	NA	NA	NA	NA	NA	NA	No	-0.317934	0.0178235	0.82	0.785
Cttn	Q921L6	13043	Cortactin, isoform CRA_a OS=Mus musculus GN=Cttn PE=2 SV=1 - [Q921L6_MOUSE]	NA	NA	NA	NA	NA	NA	NA	NA	NA	NA	NA	NA	No	0.231142	0.0335658	1.139	1.208
Cul1	Q3TPM3	26965	Cullin-1 (Fragment) OS=Mus musculus GN=Cul1 PE=2 SV=1 - [Q3TPM3_MOUSE]	NA	NA	NA	NA	NA	NA	NA	NA	NA	NA	NA	NA	No	0.191741	0.03068	1.124	1.16
Cul2	Q9D4H8	71745	Cullin-2 OS=Mus musculus GN=Cul2 PE=1 SV=2 - [CUL2_MOUSE]	NA	NA	NA	NA	NA	NA	0.291014	0.1948	210000	NA	NA	NA	No	0.219135	0.0242628	1.18	1.148
Cul4a	Q3TCH7	99375	Cullin-4A OS=Mus musculus GN=Cul4a PE=1 SV=1 - [CUL4A_MOUSE]	NA	NA	NA	NA	NA	NA	-4.96578	0.00509232	160000	NA	NA	NA	No	-0.0874597	0.0896417	0.935	0.947
Cul5	E9Q6Z0	75717	Cullin-5 OS=Mus musculus GN=Cul5 PE=3 SV=1 - [E9Q6Z0_MOUSE]	NA	NA	NA	NA	NA	NA	NA	NA	NA	NA	NA	NA	No	0.0323257	0.362261	1.021	1.024
Cwc22	B1AYU4	80744	Novel protein OS=Mus musculus GN=Cwc22 PE=4 SV=1 - [B1AYU4_MOUSE]	NA	NA	NA	NA	NA	NA	NA	NA	NA	NA	NA	NA	No	0.438414	0.0135834	1.322	1.388
Cwf19l1	Q8CI33	72502	Isoform 2 of CWF19-like protein 1 OS=Mus musculus GN=Cwf19l1 - [C19L1_MOUSE]	NA	NA	NA	NA	NA	NA	0.305095	0.136091	108000	NA	NA	NA	No	-0.158984	0.0326831	0.895	0.896
Cwf19l2	Q8BG79	244672	Isoform 2 of CWF19-like protein 2 OS=Mus musculus GN=Cwf19l2 - [C19L2_MOUSE]	NA	NA	NA	NA	NA	NA	NA	NA	NA	NA	NA	NA	No	-0.157869	0.0491385	0.876	0.916
Cxxc5	Q91WA4	67393	CXXC-type zinc finger protein 5 OS=Mus musculus GN=Cxxc5 PE=2 SV=1 - [CXXC5_MOUSE]	NA	NA	NA	NA	NA	NA	0.467279	0.0608862	295000	NA	NA	NA	No	NA	NA	NA	NA
Cyb5r3	F2Z3V0	109754	NADH-cytochrome b5 reductase 3 (Fragment) OS=Mus musculus GN=Cyb5r3 PE=4 SV=1 - [F2Z3V0_MOUSE]	NA	NA	NA	NA	NA	NA	NA	NA	NA	NA	NA	NA	No	0.0744165	0.115313	1.058	1.048
Cyth3	H3BK81	19159	Cytohesin-3 (Fragment) OS=Mus musculus GN=Cyth3 PE=4 SV=1 - [H3BK81_MOUSE]	NA	NA	NA	NA	NA	NA	NA	NA	NA	NA	NA	NA	No	-0.671675	0.0981607	0.775	0.481
D1Bwg0212e	Q9CWN7	52846	UPF0760 protein C2orf29 homolog OS=Mus musculus GN=D1Bwg0212e PE=2 SV=1 - [CB029_MOUSE]	NA	NA	NA	NA	NA	NA	0.109026	0.498743	100000	NA	NA	NA	No	0.165736	0.0547269	1.153	1.09
D2Wsu81e	Q3UHX9	227695	Isoform 2 of Uncharacterized protein C9orf114 homolog OS=Mus musculus GN=D2Wsu81e - [CI114_MOUSE]	NA	NA	NA	NA	NA	NA	0.659468	0.0456162	105000	NA	NA	NA	No	-0.0887059	0.106001	0.926	0.955
Dad1	B8JJY6	13135	Defender against cell death 1 OS=Mus musculus GN=Dad1 PE=4 SV=1 - [B8JJY6_MOUSE]	NA	NA	NA	NA	NA	NA	NA	NA	NA	NA	NA	NA	No	0.0845631	0.124295	1.08	1.041
Dars	Q922B2	226414	Aspartate--tRNA ligase, cytoplasmic OS=Mus musculus GN=Dars PE=2 SV=2 - [SYDC_MOUSE]	NA	NA	NA	NA	NA	NA	-0.606035	0.0398162	230000	NA	NA	NA	No	0.106762	0.0625128	1.074	1.079
Dazap1	Q9JII5	70248	Isoform 2 of DAZ-associated protein 1 OS=Mus musculus GN=Dazap1 - [DAZP1_MOUSE]	NA	NA	NA	NA	NA	NA	NA	NA	NA	NA	NA	NA	No	-0.166829	0.117345	0.84	0.942
Dbr1	Q923B1	83703	Lariat debranching enzyme OS=Mus musculus GN=Dbr1 PE=1 SV=2 - [DBR1_MOUSE]	NA	NA	NA	NA	NA	NA	NA	NA	NA	NA	NA	NA	No	-0.465998	0.0121571	0.71	0.738
Dcps	D6RFQ0	69305	m7GpppX diphosphatase OS=Mus musculus GN=Dcps PE=4 SV=1 - [D6RFQ0_MOUSE]	NA	NA	NA	NA	NA	NA	NA	NA	NA	NA	NA	NA	No	-0.136282	0.0622937	0.89	0.93
Dcun1d5	Q9CXV9	76863	DCN1-like protein 5 OS=Mus musculus GN=Dcun1d5 PE=2 SV=1 - [DCNL5_MOUSE]	NA	NA	NA	NA	NA	NA	0.27858	0.0681217	320000	NA	NA	NA	No	-0.197815	0.0555765	0.838	0.906
Ddit3	D3YX14	13198	DNA damage-inducible transcript 3 protein (Fragment) OS=Mus musculus GN=Ddit3 PE=4 SV=1 - [D3YX14_MOUSE]	NA	NA	NA	NA	NA	NA	NA	NA	NA	NA	NA	NA	No	NA	NA	NA	NA
Ddost	O54734	13200	Dolichyl-diphosphooligosaccharide--protein glycosyltransferase 48 kDa subunit OS=Mus musculus GN=Ddost PE=1 SV=2 - [OST48_MOUSE]	NA	NA	NA	NA	NA	NA	NA	NA	NA	NA	NA	NA	No	0.0509249	0.21076	1.029	1.043
Ddx10	Q80Y44	77591	Probable ATP-dependent RNA helicase DDX10 OS=Mus musculus GN=Ddx10 PE=1 SV=2 - [DDX10_MOUSE]	NA	NA	NA	NA	NA	NA	-0.957356	0.0513489	115000	NA	NA	NA	No	-0.181904	0.0542694	0.852	0.911
Ddx11	E9Q6F8	320209	Probable ATP-dependent RNA helicase DDX11 OS=Mus musculus GN=Ddx11 PE=4 SV=1 - [E9Q6F8_MOUSE]	NA	NA	NA	NA	NA	NA	NA	NA	NA	NA	NA	NA	No	0.263714	0.0187456	1.216	1.185
Ddx24	Q9ESV0	27225	ATP-dependent RNA helicase DDX24 OS=Mus musculus GN=Ddx24 PE=1 SV=2 - [DDX24_MOUSE]	NA	NA	NA	NA	NA	NA	-0.732165	0.0569617	215000	NA	NA	NA	No	-0.137193	0.041432	0.908	0.911
Ddx39a	Q8VDW0	68278	ATP-dependent RNA helicase DDX39A OS=Mus musculus GN=Ddx39a PE=2 SV=1 - [DX39A_MOUSE]	NA	NA	3850000	NA	NA	NA	-0.363085	0.0518864	470000	NA	NA	NA	No	0.0139916	0.659267	1.01	1.01
Ddx39b	Q9Z1N5	53817	Spliceosome RNA helicase Ddx39b OS=Mus musculus GN=Ddx39b PE=1 SV=1 - [DX39B_MOUSE]	NA	NA	1300000	NA	NA	NA	-0.742989	0.0398162	645000	NA	NA	NA	No	-0.00563924	0.867995	1.007	0.985
Ddx41	Q91VN6	72935	Probable ATP-dependent RNA helicase DDX41 OS=Mus musculus GN=Ddx41 PE=1 SV=2 - [DDX41_MOUSE]	NA	NA	NA	NA	NA	NA	NA	NA	NA	NA	NA	NA	No	0.12786	0.0462508	1.095	1.09
Ddx46	Q569Z5	212880	Probable ATP-dependent RNA helicase DDX46 OS=Mus musculus GN=Ddx46 PE=1 SV=2 - [DDX46_MOUSE]	NA	NA	121500	NA	NA	NA	-0.471929	0.051221	225000	NA	NA	NA	No	-0.26787	0.0163149	0.83	0.831
Ddx50	Q8BRU5	94213	ATP-dependent RNA helicase DDX50 OS=Mus musculus GN=Ddx50 PE=2 SV=1 - [Q8BRU5_MOUSE]	NA	NA	NA	NA	NA	NA	NA	NA	NA	NA	NA	NA	No	-0.0232913	0.515714	0.995	0.973
Ddx51	Q6P9R1	69663	ATP-dependent RNA helicase DDX51 OS=Mus musculus GN=Ddx51 PE=2 SV=1 - [DDX51_MOUSE]	NA	NA	NA	NA	NA	NA	NA	NA	NA	NA	NA	NA	No	-0.0767119	0.286815	0.993	0.903
Ddx52	Q8K301	78394	Probable ATP-dependent RNA helicase DDX52 OS=Mus musculus GN=Ddx52 PE=2 SV=2 - [DDX52_MOUSE]	NA	NA	NA	NA	NA	NA	NA	NA	NA	NA	NA	NA	No	-0.120354	0.271464	0.992	0.848
Ddx54	Q8K4L0	71990	ATP-dependent RNA helicase DDX54 OS=Mus musculus GN=Ddx54 PE=1 SV=1 - [DDX54_MOUSE]	NA	NA	NA	NA	NA	NA	0.311503	0.0585328	91000	NA	NA	NA	No	0.204647	0.0334609	1.178	1.126
Dgcr6	D3Z558	13353	Protein DGCR6 OS=Mus musculus GN=Dgcr6 PE=4 SV=1 - [D3Z558_MOUSE]	NA	NA	NA	NA	NA	NA	NA	NA	NA	NA	NA	NA	No	NA	NA	NA	NA
Dhfr	P00375	13361	Dihydrofolate reductase OS=Mus musculus GN=Dhfr PE=1 SV=3 - [DYR_MOUSE]	NA	NA	NA	NA	NA	NA	NA	NA	NA	NA	NA	NA	No	0.122409	0.0903552	1.058	1.119
Dhx16	G3X8X0	69192	DEAH (Asp-Glu-Ala-His) box polypeptide 16, isoform CRA_a OS=Mus musculus GN=Dhx16 PE=4 SV=1 - [G3X8X0_MOUSE]	NA	NA	NA	NA	NA	NA	0.339708	0.329926	80000	NA	NA	NA	No	-0.0482662	0.217623	0.966	0.968
Dhx29	Q6PGC1	218629	ATP-dependent RNA helicase Dhx29 OS=Mus musculus GN=Dhx29 PE=2 SV=1 - [DHX29_MOUSE]	NA	NA	NA	NA	NA	NA	-0.876996	0.0384988	66500	NA	NA	NA	No	-0.104756	0.0868386	0.947	0.913
Dhx33	Q5QNV3	216877	DEAH (Asp-Glu-Ala-His) box polypeptide 33 OS=Mus musculus GN=Dhx33 PE=2 SV=1 - [Q5QNV3_MOUSE]	NA	NA	NA	NA	NA	NA	-0.674614	0.0394559	104500	NA	NA	NA	No	-0.269209	0.0162365	0.828	0.831
Dhx35	Q8K1G9	71715	DEAH (Asp-Glu-Ala-His) box polypeptide 35 OS=Mus musculus GN=Dhx35 PE=2 SV=1 - [Q8K1G9_MOUSE]	NA	NA	NA	NA	NA	NA	NA	NA	NA	NA	NA	NA	No	-0.00973871	0.775338	0.989	0.998
Dhx37	E9Q8C3	208144	Protein Dhx37 OS=Mus musculus GN=Dhx37 PE=4 SV=1 - [E9Q8C3_MOUSE]	NA	NA	NA	NA	NA	NA	0.309176	0.211971	230000	NA	NA	NA	No	0.114839	0.0545587	1.083	1.083
Dhx38	Q80X98	64340	DEAH (Asp-Glu-Ala-His) box polypeptide 38 OS=Mus musculus GN=Dhx38 PE=2 SV=1 - [Q80X98_MOUSE]	NA	NA	NA	NA	NA	NA	NA	NA	NA	NA	NA	NA	No	-0.288309	0.0154616	0.813	0.824
Dhx8	A2A4N9	217207	ATP-dependent RNA helicase DHX8 (Fragment) OS=Mus musculus GN=Dhx8 PE=4 SV=1 - [A2A4N9_MOUSE]	NA	NA	NA	NA	NA	NA	-1.82623	0.238927	108500	NA	NA	NA	No	-0.272689	0.0194156	0.814	0.842
Dido1	Q8C9B9	23856	Isoform 3 of Death-inducer obliterator 1 OS=Mus musculus GN=Dido1 - [DIDO1_MOUSE]	NA	NA	NA	NA	NA	NA	0.486972	0.102973	83500	NA	NA	NA	No	-0.286668	0.0224211	0.841	0.798
Dimt1	Q9D0D4	66254	Probable dimethyladenosine transferase OS=Mus musculus GN=Dimt1 PE=2 SV=1 - [DIM1_MOUSE]	NA	NA	NA	NA	NA	NA	NA	NA	NA	NA	NA	NA	No	-0.0853707	0.112333	0.957	0.928
Diras2	Q3UWU7	68203	Putative uncharacterized protein OS=Mus musculus GN=Diras2 PE=2 SV=1 - [Q3UWU7_MOUSE]	NA	NA	NA	NA	NA	NA	NA	NA	NA	NA	NA	NA	+	NA	NA	NA	NA
Dkc1	B7ZCL7	245474	Dyskeratosis congenita 1, dyskerin homolog (Human) (Fragment) OS=Mus musculus GN=Dkc1 PE=4 SV=1 - [B7ZCL7_MOUSE]	NA	NA	NA	NA	NA	NA	NA	NA	NA	NA	NA	NA	No	0.0789334	0.104572	1.052	1.06
Dlg1	D3Z3B8	13383	Disks large homolog 1 OS=Mus musculus GN=Dlg1 PE=4 SV=1 - [D3Z3B8_MOUSE]	NA	NA	NA	NA	NA	NA	-0.141621	0.176074	29000	NA	NA	NA	No	0.234459	0.0235361	1.196	1.157
Dmrtc2	Q8CGW9	71241	Doublesex- and mab-3-related transcription factor C2 OS=Mus musculus GN=Dmrtc2 PE=2 SV=1 - [DMRTD_MOUSE]	NA	NA	NA	NA	NA	NA	NA	NA	NA	NA	NA	NA	No	NA	NA	NA	NA
Dnaja4	Q9JMC3	58233	DnaJ homolog subfamily A member 4 OS=Mus musculus GN=Dnaja4 PE=2 SV=1 - [DNJA4_MOUSE]	NA	NA	NA	NA	NA	NA	NA	NA	NA	NA	NA	NA	No	NA	NA	NA	NA
Dnajc2	E9Q9H2	22791	DnaJ homolog subfamily C member 2 OS=Mus musculus GN=Dnajc2 PE=4 SV=1 - [E9Q9H2_MOUSE]	NA	NA	NA	NA	NA	NA	-0.588574	0.0398162	64000	NA	NA	NA	No	-0.262084	0.0167003	0.832	0.835
Dnajc9	Q91WN1	108671	DnaJ homolog subfamily C member 9 OS=Mus musculus GN=Dnajc9 PE=2 SV=2 - [DNJC9_MOUSE]	NA	NA	680000	NA	NA	NA	0.209765	0.158173	570000	NA	NA	NA	No	-0.0628836	0.239267	0.932	0.983
Dnttip1	Q3THA4	76233	Deoxynucleotidyltransferase, terminal, interacting protein 1 OS=Mus musculus GN=Dnttip1 PE=2 SV=1 - [Q3THA4_MOUSE]	NA	NA	830000	NA	NA	NA	NA	NA	NA	NA	NA	NA	No	-0.66325	0.054392	0.731	0.532
Dppa2	B2RQ54	73703	Developmental pluripotency associated 2 OS=Mus musculus GN=Dppa2 PE=2 SV=1 - [B2RQ54_MOUSE]	NA	NA	NA	NA	NA	NA	0.776104	0.0384988	46000	NA	NA	NA	No	0.246418	0.0230064	1.208	1.164
Dppa5b	E9Q991	666367	Uncharacterized protein OS=Mus musculus GN=Dppa5b PE=4 SV=1 - [E9Q991_MOUSE]	NA	NA	NA	NA	NA	NA	NA	NA	NA	NA	NA	NA	No	NA	NA	NA	NA
Drg1	P32233	13494	Developmentally-regulated GTP-binding protein 1 OS=Mus musculus GN=Drg1 PE=1 SV=1 - [DRG1_MOUSE]	NA	NA	NA	NA	NA	NA	NA	NA	NA	NA	NA	NA	No	-0.0380952	0.298999	0.976	0.972
Dsg2	Q8VCE3	13511	Desmoglein-2 OS=Mus musculus GN=Dsg2 PE=2 SV=1 - [Q8VCE3_MOUSE]	NA	NA	NA	NA	NA	NA	NA	NA	NA	NA	NA	NA	No	1.05946	0.00893942	2.08	2.088
Dtymk	P97930	21915	Isoform Short of Thymidylate kinase OS=Mus musculus GN=Dtymk - [KTHY_MOUSE]	NA	NA	NA	NA	NA	NA	NA	NA	NA	NA	NA	NA	No	0.124164	0.0493072	1.095	1.085
Dus1l	Q8C2P3	68730	tRNA-dihydrouridine(16/17) synthase [NAD(P)(+)]-like OS=Mus musculus GN=Dus1l PE=2 SV=1 - [DUS1L_MOUSE]	NA	NA	NA	NA	NA	NA	NA	NA	NA	NA	NA	NA	No	0.249793	0.166935	1.059	1.319
DXBay18	Q52KH6	574405	Novel protein OS=Mus musculus GN=DXBay18 PE=2 SV=1 - [Q52KH6_MOUSE]	NA	NA	NA	NA	NA	NA	NA	NA	NA	NA	NA	NA	No	NA	NA	NA	NA
Dync1h1	Q9JHU4	13424	Cytoplasmic dynein 1 heavy chain 1 OS=Mus musculus GN=Dync1h1 PE=1 SV=2 - [DYHC1_MOUSE]	NA	NA	NA	NA	NA	NA	-0.917297	0.0637028	170000	NA	NA	NA	No	0.017542	0.594622	1.019	1.006
Echs1	F6T930	93747	Enoyl-CoA hydratase, mitochondrial (Fragment) OS=Mus musculus GN=Echs1 PE=3 SV=1 - [F6T930_MOUSE]	NA	NA	NA	NA	NA	NA	NA	NA	NA	NA	NA	NA	No	0.536936	0.0136123	1.399	1.503
Eef1b	O70251	55949	Elongation factor 1-beta OS=Mus musculus GN=Eef1b PE=1 SV=5 - [EF1B_MOUSE]	NA	NA	NA	NA	NA	NA	NA	NA	NA	NA	NA	NA	No	-0.114661	0.0694968	0.938	0.909
Eif2a	Q8BJW6	229317	Isoform 2 of Eukaryotic translation initiation factor 2A OS=Mus musculus GN=Eif2a - [EIF2A_MOUSE]	NA	NA	NA	NA	NA	NA	NA	NA	111500	NA	NA	NA	No	-0.116849	0.0540572	0.925	0.92
Eif3a	Q3UM46	13669	Eukaryotic translation initiation factor 3 subunit A (Fragment) OS=Mus musculus GN=Eif3a PE=2 SV=1 - [Q3UM46_MOUSE]	NA	NA	NA	NA	NA	NA	-0.732165	0.105804	71500	NA	NA	NA	No	-0.0420223	0.263559	0.975	0.967
Eif3b	Q8JZQ9	27979	Eukaryotic translation initiation factor 3 subunit B OS=Mus musculus GN=Eif3b PE=1 SV=1 - [EIF3B_MOUSE]	NA	NA	NA	NA	NA	NA	-0.773491	0.0670157	95500	NA	NA	NA	No	-0.0687901	0.144877	0.964	0.943
Eif3c	Q8R1B4	56347	Eukaryotic translation initiation factor 3 subunit C OS=Mus musculus GN=Eif3c PE=1 SV=1 - [EIF3C_MOUSE]	NA	NA	NA	NA	NA	NA	-0.383642	0.100636	405000	NA	NA	NA	No	-0.0224344	0.513277	0.992	0.977
Eif3d	O70194	55944	Eukaryotic translation initiation factor 3 subunit D OS=Mus musculus GN=Eif3d PE=1 SV=2 - [EIF3D_MOUSE]	NA	NA	NA	NA	NA	NA	-0.287184	0.062155	249500	NA	NA	NA	No	0.0270689	0.443505	1.027	1.011
Eif3e	P60229	16341	Eukaryotic translation initiation factor 3 subunit E OS=Mus musculus GN=Eif3e PE=1 SV=1 - [EIF3E_MOUSE]	NA	NA	NA	NA	NA	NA	NA	NA	NA	NA	NA	NA	No	0.028218	0.427658	1.029	1.011
Eif3f	Q9DCH4	66085	Eukaryotic translation initiation factor 3 subunit F OS=Mus musculus GN=Eif3f PE=1 SV=2 - [EIF3F_MOUSE]	NA	NA	NA	NA	NA	NA	-0.576691	0.147563	88500	NA	NA	NA	No	0.0609689	0.156482	1.044	1.042
Eif3h	Q8BMZ8	68135	Eukaryotic translation initiation factor 3 subunit H OS=Mus musculus GN=Eif3h PE=2 SV=1 - [Q8BMZ8_MOUSE]	NA	NA	NA	NA	NA	NA	NA	NA	NA	NA	NA	NA	No	-0.0136479	0.672803	0.992	0.989
Eif3i	A2AE04	54709	Eukaryotic translation initiation factor 3, subunit 1 OS=Mus musculus GN=Eif3i PE=4 SV=1 - [A2AE04_MOUSE]	NA	NA	NA	NA	NA	NA	-0.746616	0.0426948	245000	NA	NA	NA	No	-0.00485408	0.877858	1	0.993
Eif4b	Q3TDD8	75705	Eukaryotic translation initiation factor 4B OS=Mus musculus GN=Eif4b PE=2 SV=1 - [Q3TDD8_MOUSE]	NA	NA	NA	NA	NA	NA	-0.0372659	0.562869	185000	NA	NA	NA	No	-0.297168	0.0153074	0.821	0.807
Eif4g1	E9Q298	208643	Eukaryotic translation initiation factor 4 gamma 1 OS=Mus musculus GN=Eif4g1 PE=4 SV=1 - [E9Q298_MOUSE]	NA	NA	NA	NA	NA	NA	NA	NA	NA	NA	NA	NA	No	-0.032933	0.426838	0.996	0.959
Eif6	O55135	16418	Eukaryotic translation initiation factor 6 OS=Mus musculus GN=Eif6 PE=1 SV=2 - [IF6_MOUSE]	NA	NA	NA	NA	NA	NA	-0.733363	0.0384988	360000	NA	NA	NA	No	-0.357469	0.0127336	0.781	0.78
Elf2	Q9JHC9	69257	Isoform 2 of ETS-related transcription factor Elf-2 OS=Mus musculus GN=Elf2 - [ELF2_MOUSE]	NA	NA	NA	NA	NA	NA	NA	NA	NA	NA	NA	NA	No	0.505241	0.0792985	1.62	1.218
Emc8	O70378	18117	ER membrane protein complex subunit 8 OS=Mus musculus GN=Emc8 PE=1 SV=1 - [EMC8_MOUSE]	NA	NA	NA	NA	NA	NA	NA	NA	NA	NA	NA	NA	No	-0.258797	0.0189956	0.846	0.825
Emd	Q3THM8	13726	Emerin OS=Mus musculus GN=Emd PE=2 SV=1 - [Q3THM8_MOUSE]	NA	NA	NA	NA	NA	NA	-0.526992	0.0519133	82500	NA	NA	NA	No	0.0346154	0.342198	1.017	1.032
Emg1	O35130	14791	Ribosomal RNA small subunit methyltransferase NEP1 OS=Mus musculus GN=Emg1 PE=1 SV=1 - [NEP1_MOUSE]	NA	NA	NA	NA	NA	NA	0.176323	0.159779	435000	NA	NA	NA	No	-0.11585	0.0565931	0.916	0.929
Emsy	Q8BMB0	233545	Isoform 2 of Protein EMSY OS=Mus musculus GN=Emsy - [EMSY_MOUSE]	NA	NA	NA	NA	NA	NA	NA	NA	58000	NA	NA	NA	No	0.277901	0.0248539	1.247	1.178
Eno3	P21550	13808	Beta-enolase OS=Mus musculus GN=Eno3 PE=1 SV=3 - [ENOB_MOUSE]	NA	NA	NA	NA	NA	NA	NA	NA	NA	NA	NA	NA	No	-0.816034	0.0091425	0.56	0.576
Ep400	F6R9G0	75560	E1A-binding protein p400 (Fragment) OS=Mus musculus GN=Ep400 PE=4 SV=1 - [F6R9G0_MOUSE]	NA	NA	NA	NA	NA	NA	NA	NA	NA	NA	NA	NA	No	0.415108	0.0137674	1.304	1.363
Epc1	Q8C9X6	13831	Isoform 2 of Enhancer of polycomb homolog 1 OS=Mus musculus GN=Epc1 - [EPC1_MOUSE]	NA	NA	NA	NA	NA	NA	NA	NA	NA	NA	NA	NA	No	0.425589	0.011226	1.348	1.338
Ercc3	P49135	13872	TFIIH basal transcription factor complex helicase XPB subunit OS=Mus musculus GN=Ercc3 PE=2 SV=1 - [ERCC3_MOUSE]	NA	NA	NA	NA	NA	NA	NA	NA	NA	NA	NA	NA	No	0.0392144	0.406818	1.053	1.002
Erf	P70459	13875	ETS domain-containing transcription factor ERF OS=Mus musculus GN=Erf PE=2 SV=1 - [ERF_MOUSE]	NA	NA	NA	NA	NA	NA	NA	NA	NA	NA	NA	NA	No	1.53845	0.58536	0.536	5.274
Esco2	Q8CIB9	71988	N-acetyltransferase ESCO2 OS=Mus musculus GN=Esco2 PE=2 SV=3 - [ESCO2_MOUSE]	NA	NA	NA	NA	NA	NA	-0.384584	0.048321	260000	NA	NA	NA	No	-0.13204	0.0476166	0.921	0.904
Esf1	A2APY6	66580	ESF1, nucleolar pre-rRNA processing protein, homolog (S. cerevisiae) OS=Mus musculus GN=Esf1 PE=2 SV=1 - [A2APY6_MOUSE]	NA	NA	NA	NA	NA	NA	NA	NA	NA	NA	NA	NA	No	-0.148172	0.0407571	0.912	0.893
Etv6	E9Q8J8	14011	Transcription factor ETV6 OS=Mus musculus GN=Etv6 PE=3 SV=1 - [E9Q8J8_MOUSE]	NA	NA	NA	NA	NA	NA	NA	NA	NA	NA	NA	NA	No	NA	NA	NA	NA
Exosc2	A2AV19	227715	Exosome complex component RRP4 (Fragment) OS=Mus musculus GN=Exosc2 PE=4 SV=1 - [A2AV19_MOUSE]	NA	NA	NA	NA	NA	NA	NA	NA	NA	NA	NA	NA	No	-0.372921	0.0140298	0.786	0.759
Ezr	P26040	22350	Ezrin OS=Mus musculus GN=Ezr PE=1 SV=3 - [EZRI_MOUSE]	NA	NA	NA	NA	NA	NA	NA	NA	NA	NA	NA	NA	No	0.380244	0.0121583	1.305	1.298
Fam169a	Q5XG69	320557	Protein FAM169A OS=Mus musculus GN=Fam169a PE=1 SV=3 - [F169A_MOUSE]	NA	NA	NA	NA	NA	NA	-0.744197	0.103138	260000	NA	NA	NA	No	-1.16533	0.00893942	0.458	0.433
Fam178a	E9Q839	226151	Protein FAM178A OS=Mus musculus GN=Fam178a PE=4 SV=1 - [E9Q839_MOUSE]	NA	NA	NA	NA	NA	NA	NA	NA	NA	NA	NA	NA	No	NA	NA	NA	NA
Fam192a	Q91WE2	102122	Protein FAM192A OS=Mus musculus GN=Fam192a PE=2 SV=1 - [F192A_MOUSE]	NA	NA	NA	NA	NA	NA	NA	NA	NA	NA	NA	NA	No	-0.481978	0.0118794	0.73	0.702
Fam32a	Q9CR80	67922	Protein FAM32A OS=Mus musculus GN=Fam32a PE=2 SV=1 - [FA32A_MOUSE]	NA	NA	NA	NA	NA	NA	NA	NA	NA	NA	NA	NA	No	-0.1981	0.0761792	0.916	0.827
Fam76b	A6X915	72826	Novel protein (2810485I05Rik) OS=Mus musculus GN=Fam76b PE=4 SV=1 - [A6X915_MOUSE]	NA	NA	NA	NA	NA	NA	-0.208394	0.104786	160000	NA	NA	NA	No	0.0611455	0.312009	1.006	1.081
Fancd2	E9Q6F3	211651	Fanconi anemia group D2 protein homolog OS=Mus musculus GN=Fancd2 PE=4 SV=1 - [E9Q6F3_MOUSE]	NA	NA	NA	NA	NA	NA	0.0881416	0.907306	60000	NA	NA	NA	No	-0.10719	0.102652	0.952	0.905
Fasn	P19096	14104	Fatty acid synthase OS=Mus musculus GN=Fasn PE=1 SV=2 - [FAS_MOUSE]	NA	NA	NA	NA	NA	NA	NA	NA	NA	NA	NA	NA	No	0.482237	0.0104139	1.391	1.403
Fbl	P35550	14113	rRNA 2'-O-methyltransferase fibrillarin OS=Mus musculus GN=Fbl PE=1 SV=2 - [FBRL_MOUSE]	NA	NA	NA	NA	NA	NA	-0.173807	0.352559	815000	NA	NA	NA	No	0.241219	0.0191558	1.174	1.19
Fbrs	Q8R089	14123	Probable fibrosin-1 OS=Mus musculus GN=Fbrs PE=1 SV=2 - [FBRS_MOUSE]	NA	NA	NA	NA	NA	NA	NA	NA	NA	NA	NA	NA	No	NA	NA	NA	NA
Fgg	Q3UEM7	99571	Putative uncharacterized protein OS=Mus musculus GN=Fgg PE=2 SV=1 - [Q3UEM7_MOUSE]	NA	NA	NA	NA	NA	NA	NA	NA	NA	NA	NA	NA	No	NA	NA	NA	NA
Fh	P97807	14193	Isoform Cytoplasmic of Fumarate hydratase, mitochondrial OS=Mus musculus GN=Fh - [FUMH_MOUSE]	NA	NA	NA	NA	NA	NA	-1.1472	0.331697	98500	NA	NA	NA	No	0.389742	0.0134358	1.288	1.332
Fhl1	P97447	14199	Isoform 2 of Four and a half LIM domains protein 1 OS=Mus musculus GN=Fhl1 - [FHL1_MOUSE]	NA	NA	NA	NA	NA	NA	NA	NA	NA	NA	NA	NA	No	0.191393	0.0251129	1.139	1.145
Fip1l1	D3Z619	66899	Pre-mRNA 3'-end-processing factor FIP1 OS=Mus musculus GN=Fip1l1 PE=4 SV=1 - [D3Z619_MOUSE]	NA	NA	NA	NA	NA	NA	NA	NA	775000	NA	NA	NA	No	-0.0947685	0.19119	0.975	0.898
Fiz1	Q3TRV0	23877	Fiz1 protein OS=Mus musculus GN=Fiz1 PE=2 SV=1 - [Q3TRV0_MOUSE]	NA	NA	NA	NA	NA	NA	NA	NA	NA	NA	NA	NA	No	-0.0996986	0.245762	0.986	0.881
Fkbp4	P30416	14228	Peptidyl-prolyl cis-trans isomerase FKBP4 OS=Mus musculus GN=Fkbp4 PE=1 SV=5 - [FKBP4_MOUSE]	NA	NA	NA	NA	NA	NA	NA	NA	NA	NA	NA	NA	No	0.0954135	0.0825047	1.058	1.079
Fkbp5	Q4FJN2	14229	FK506 binding protein 5 OS=Mus musculus GN=Fkbp5 PE=2 SV=1 - [Q4FJN2_MOUSE]	NA	NA	NA	NA	NA	NA	-0.876996	0.0398162	575000	NA	NA	NA	No	-0.207751	0.0240571	0.858	0.874
Fkbp6	Q91XW8	94244	Isoform 2 of Peptidyl-prolyl cis-trans isomerase FKBP6 OS=Mus musculus GN=Fkbp6 - [FKBP6_MOUSE]	NA	NA	NA	NA	NA	NA	NA	NA	NA	NA	NA	NA	No	0.423954	0.0408108	1.237	1.447
Flnb	Q80X90	286940	Filamin-B OS=Mus musculus GN=Flnb PE=1 SV=3 - [FLNB_MOUSE]	NA	NA	NA	NA	NA	NA	-0.298673	0.167472	150000	NA	NA	NA	No	0.534191	0.0101469	1.459	1.437
Fn1	G3X9J7	14268	Anastellin OS=Mus musculus GN=Fn1 PE=4 SV=1 - [G3X9J7_MOUSE]	NA	NA	NA	NA	NA	NA	NA	NA	NA	NA	NA	NA	No	0.671333	0.0112474	1.647	1.539
Fnbp1l	Q8K012	214459	Isoform 2 of Formin-binding protein 1-like OS=Mus musculus GN=Fnbp1l - [FBP1L_MOUSE]	NA	NA	NA	NA	NA	NA	NA	NA	NA	NA	NA	NA	No	-0.0720105	0.183442	0.928	0.974
Foxj3	Q8BUR3	230700	Isoform 2 of Forkhead box protein J3 OS=Mus musculus GN=Foxj3 - [FOXJ3_MOUSE]	NA	NA	NA	NA	NA	NA	NA	NA	NA	NA	NA	NA	No	NA	NA	NA	NA
Frg1	P97376	14300	Protein FRG1 OS=Mus musculus GN=Frg1 PE=1 SV=2 - [FRG1_MOUSE]	NA	NA	NA	NA	NA	NA	NA	NA	NA	NA	NA	NA	No	0.0119509	0.8264	0.977	1.039
Ftsj3	B1ARK1	56095	FtsJ homolog 3 (E. coli) OS=Mus musculus GN=Ftsj3 PE=3 SV=1 - [B1ARK1_MOUSE]	NA	NA	NA	NA	NA	NA	-0.135269	0.144445	185000	NA	NA	NA	No	-0.0272434	0.432369	0.974	0.988
Fxr1	F7BNV1	14359	Fragile X mental retardation syndrome-related protein 1 OS=Mus musculus GN=Fxr1 PE=4 SV=1 - [F7BNV1_MOUSE]	NA	NA	NA	NA	NA	NA	NA	NA	NA	NA	NA	NA	No	0.0719506	0.142815	1.037	1.065
G3bp2	P97379	23881	Isoform B of Ras GTPase-activating protein-binding protein 2 OS=Mus musculus GN=G3bp2 - [G3BP2_MOUSE]	NA	NA	NA	NA	NA	NA	NA	NA	NA	NA	NA	NA	No	-0.288577	0.0318405	0.852	0.786
Gars	Q9CZD3	353172	Glycine--tRNA ligase OS=Mus musculus GN=Gars PE=1 SV=1 - [SYG_MOUSE]	NA	NA	NA	NA	NA	NA	NA	NA	NA	NA	NA	NA	No	-0.12895	0.0456065	0.917	0.912
Gart	Q64737	14450	Trifunctional purine biosynthetic protein adenosine-3 OS=Mus musculus GN=Gart PE=2 SV=3 - [PUR2_MOUSE]	NA	NA	NA	NA	NA	NA	-1.29513	0.0398162	225000	NA	NA	NA	No	-0.522403	0.0104139	0.688	0.704
Gda	D3YU09	14544	Guanine deaminase OS=Mus musculus GN=Gda PE=4 SV=1 - [D3YU09_MOUSE]	NA	NA	NA	NA	NA	NA	NA	NA	NA	NA	NA	NA	No	NA	NA	NA	NA
Gigyf2	Q6Y7W8	227331	Isoform 2 of PERQ amino acid-rich with GYF domain-containing protein 2 OS=Mus musculus GN=Gigyf2 - [PERQ2_MOUSE]	NA	NA	NA	NA	NA	NA	-0.602745	0.0398162	83000	NA	NA	NA	No	0.140695	0.0688883	1.073	1.132
Gldc	E9PXH3	104174	Glycine dehydrogenase [decarboxylating], mitochondrial OS=Mus musculus GN=Gldc PE=3 SV=1 - [E9PXH3_MOUSE]	NA	NA	NA	NA	NA	NA	0.449429	0.1212	92500	NA	NA	NA	No	-0.142498	0.0390633	0.908	0.904
Glipr2	B1AWD6	384009	GLI pathogenesis-related 2 OS=Mus musculus GN=Glipr2 PE=4 SV=1 - [B1AWD6_MOUSE]	NA	NA	NA	NA	NA	NA	4.00144	0.9977	120000	NA	NA	NA	No	-0.280347	0.0156983	0.827	0.82
Glud1	P26443	14661	Glutamate dehydrogenase 1, mitochondrial OS=Mus musculus GN=Glud1 PE=1 SV=1 - [DHE3_MOUSE]	NA	NA	NA	NA	NA	NA	0.465191	0.228407	71000	NA	NA	NA	No	0.480768	0.0107586	1.411	1.38
Gm10120	D3Z426	100043618	MCG49049 OS=Mus musculus GN=Gm10120 PE=4 SV=1 - [D3Z426_MOUSE]	NA	NA	NA	NA	NA	NA	-0.174621	0.188207	565000	NA	NA	NA	No	NA	NA	NA	NA
Gm10154	D3Z4H3	100040611	Uncharacterized protein OS=Mus musculus GN=Gm10154 PE=4 SV=1 - [D3Z4H3_MOUSE]	NA	NA	NA	NA	NA	NA	-0.541618	0.040726	350000	NA	NA	NA	No	-0.0142756	0.657848	0.993	0.987
Gm10268	D3Z3R2	100042583	Uncharacterized protein OS=Mus musculus GN=Gm10268 PE=3 SV=2 - [D3Z3R2_MOUSE]	NA	NA	NA	NA	NA	NA	NA	NA	NA	NA	NA	NA	No	0.0261673	0.54607	1.04	0.996
Gm14325	Q569M0	329575	OTTMUSG00000016325 protein (Fragment) OS=Mus musculus GN=Gm14325 PE=2 SV=1 - [Q569M0_MOUSE]	NA	NA	NA	NA	NA	NA	NA	NA	NA	NA	NA	NA	No	NA	NA	NA	NA
Gm14680	E9PZ58	20603	Protein Gm14680 OS=Mus musculus GN=Gm14680 PE=3 SV=1 - [E9PZ58_MOUSE]	NA	NA	NA	NA	NA	NA	NA	NA	NA	NA	NA	NA	No	NA	NA	NA	NA
Gm15446	F6TST9	100642166	Uncharacterized protein OS=Mus musculus GN=Gm15446 PE=4 SV=1 - [F6TST9_MOUSE]	NA	NA	NA	NA	NA	NA	0.694657	0.0384988	750000	NA	NA	NA	No	NA	NA	NA	NA
Gm16378	D3YXK8	100043225	MCG1035767 OS=Mus musculus GN=Gm16378 PE=4 SV=1 - [D3YXK8_MOUSE]	NA	NA	NA	NA	NA	NA	0.0433445	0.859446	95500	NA	NA	NA	No	NA	NA	NA	NA
Gm17067	E9Q6S4	100503887	Uncharacterized protein OS=Mus musculus GN=Gm17067 PE=4 SV=1 - [E9Q6S4_MOUSE]	NA	NA	NA	NA	NA	NA	0.982218	0.0943214	225000	NA	NA	NA	No	0.421355	0.0128359	1.315	1.363
Gm1840	F6SAC3	669429	Glucose-6-phosphate isomerase (Fragment) OS=Mus musculus GN=Gm1840 PE=3 SV=1 - [F6SAC3_MOUSE]	NA	NA	NA	NA	NA	NA	NA	NA	NA	NA	NA	NA	No	0.0104832	0.877858	0.964	1.051
Gm4199	D3YZS0	67148	Protein Gm4199 (Fragment) OS=Mus musculus GN=Gm4199 PE=4 SV=1 - [D3YZS0_MOUSE]	NA	NA	NA	NA	NA	NA	NA	NA	NA	NA	NA	NA	No	NA	NA	NA	NA
Gm4294	E9PWH9	100043209	Ribosomal protein L15 OS=Mus musculus GN=Gm4294 PE=3 SV=1 - [E9PWH9_MOUSE]	NA	NA	NA	NA	NA	NA	NA	NA	NA	NA	NA	NA	No	0.0951081	0.154454	1.103	1.034
Gm4963	D3YXG3	243302	Protein Gm4963 OS=Mus musculus GN=Gm4963 PE=4 SV=1 - [D3YXG3_MOUSE]	NA	NA	NA	NA	NA	NA	NA	NA	NA	NA	NA	NA	No	0.0315097	0.376562	1.027	1.017
Gm5093	E9PZB3	328825	Protein Gm5093 OS=Mus musculus GN=Gm5093 PE=3 SV=1 - [E9PZB3_MOUSE]	NA	NA	NA	NA	NA	NA	-0.651768	0.166235	726500	NA	NA	NA	No	NA	NA	NA	NA
Gm5908	D3Z6J9	546052	Protein Gm5908 OS=Mus musculus GN=Gm5908 PE=3 SV=1 - [D3Z6J9_MOUSE]	NA	NA	NA	NA	NA	NA	NA	NA	NA	NA	NA	NA	No	-0.042506	0.273802	0.979	0.963
Gnl3	Q8CI11	30877	Guanine nucleotide-binding protein-like 3 OS=Mus musculus GN=Gnl3 PE=1 SV=2 - [GNL3_MOUSE]	NA	NA	NA	NA	NA	NA	0.249749	0.347203	235000	NA	NA	NA	No	0.00202987	0.95427	1.014	0.989
Gnl3l	Q6PGG6	237107	Guanine nucleotide-binding protein-like 3-like protein OS=Mus musculus GN=Gnl3l PE=2 SV=1 - [GNL3L_MOUSE]	NA	NA	NA	NA	NA	NA	1.03492	0.112818	200000	NA	NA	NA	No	-5.2e-05	0.999185	0.992	1.008
Golph3	Q05BZ0	66629	Golgi phosphoprotein 3 OS=Mus musculus GN=Golph3 PE=2 SV=1 - [Q05BZ0_MOUSE]	NA	NA	NA	NA	NA	NA	-1.01013	0.0518864	28000	NA	NA	NA	No	-0.310586	0.0147751	0.813	0.799
Got1	P05201	14718	Aspartate aminotransferase, cytoplasmic OS=Mus musculus GN=Got1 PE=1 SV=3 - [AATC_MOUSE]	NA	NA	NA	NA	NA	NA	-0.939261	0.0634114	81000	NA	NA	NA	No	-0.110793	0.0744533	0.912	0.941
Got2	P05202	14719	Aspartate aminotransferase, mitochondrial OS=Mus musculus GN=Got2 PE=1 SV=1 - [AATM_MOUSE]	NA	NA	NA	NA	NA	NA	NA	NA	NA	NA	NA	NA	No	0.18799	0.0256726	1.141	1.137
Gpd1	E0CXN5	14555	Glycerol-3-phosphate dehydrogenase [NAD(+)], cytoplasmic OS=Mus musculus GN=Gpd1 PE=3 SV=1 - [E0CXN5_MOUSE]	NA	NA	NA	NA	NA	NA	NA	NA	NA	NA	NA	NA	No	NA	NA	NA	NA
Gpd2	Q64521	14571	Glycerol-3-phosphate dehydrogenase, mitochondrial OS=Mus musculus GN=Gpd2 PE=1 SV=2 - [GPDM_MOUSE]	NA	NA	NA	NA	NA	NA	NA	NA	NA	NA	NA	NA	No	0.249855	0.0272939	1.22	1.158
Gpx4	O70325	664781	Isoform Cytoplasmic of Phospholipid hydroperoxide glutathione peroxidase, mitochondrial OS=Mus musculus GN=Gpx4 - [GPX41_MOUSE]	NA	NA	NA	NA	NA	NA	1.16736	0.0373338	870000	NA	NA	NA	No	1.36861	0.00833934	2.575	2.59
Gpx6	F2Z3U8	75512	Glutathione peroxidase OS=Mus musculus GN=Gpx6 PE=3 SV=1 - [F2Z3U8_MOUSE]	NA	NA	NA	NA	NA	NA	NA	NA	NA	NA	NA	NA	No	NA	NA	NA	NA
Grhpr	D6REG4	76238	Glyoxylate reductase/hydroxypyruvate reductase OS=Mus musculus GN=Grhpr PE=3 SV=1 - [D6REG4_MOUSE]	NA	NA	NA	NA	NA	NA	NA	NA	NA	NA	NA	NA	No	0.187188	0.0268966	1.131	1.147
Gstm1	A2AE89	14862	Glutathione S-transferase Mu 1 (Fragment) OS=Mus musculus GN=Gstm1 PE=3 SV=1 - [A2AE89_MOUSE]	NA	NA	NA	NA	NA	NA	NA	NA	NA	NA	NA	NA	No	0.173295	0.0323789	1.115	1.14
Gstm3	P19639	14864	Glutathione S-transferase Mu 3 OS=Mus musculus GN=Gstm3 PE=1 SV=2 - [GSTM4_MOUSE]	NA	NA	NA	NA	NA	NA	NA	NA	NA	NA	NA	NA	No	0.910295	0.00893942	1.908	1.851
Gstp1	F8WJD9	14870	Glutathione S-transferase P 1 OS=Mus musculus GN=Gstp1 PE=3 SV=1 - [F8WJD9_MOUSE]	NA	NA	NA	NA	NA	NA	NA	NA	NA	NA	NA	NA	No	-0.0156002	0.730319	0.963	1.016
Gtf3c5	Q3UI98	70239	General transcription factor IIIC, polypeptide 5 OS=Mus musculus GN=Gtf3c5 PE=2 SV=1 - [Q3UI98_MOUSE]	NA	NA	NA	NA	NA	NA	NA	NA	NA	NA	NA	NA	No	0.0116401	0.730793	1.014	1.002
Gtl3	Q8BTU1	14894	UPF0468 protein C16orf80 homolog OS=Mus musculus GN=Gtl3 PE=2 SV=1 - [CP080_MOUSE]	NA	NA	NA	NA	NA	NA	NA	NA	NA	NA	NA	NA	No	0.0473047	0.415478	0.996	1.071
Gtpbp4	Q99ME9	69237	Nucleolar GTP-binding protein 1 OS=Mus musculus GN=Gtpbp4 PE=2 SV=3 - [NOG1_MOUSE]	NA	NA	NA	NA	NA	NA	-0.213404	0.11213	425000	NA	NA	NA	No	-0.00662335	0.866182	1.015	0.976
H1f0	P10922	14958	Histone H1.0 OS=Mus musculus GN=H1f0 PE=2 SV=4 - [H10_MOUSE]	NA	NA	NA	NA	NA	NA	NA	NA	NA	NA	NA	NA	No	0.491771	0.0293523	1.304	1.509
Hadha	Q8BMS1	97212	Trifunctional enzyme subunit alpha, mitochondrial OS=Mus musculus GN=Hadha PE=1 SV=1 - [ECHA_MOUSE]	NA	NA	NA	NA	NA	NA	NA	NA	NA	NA	NA	NA	No	0.412571	0.0114339	1.337	1.325
Hal	B2RXW1	15109	Histidine ammonia-lyase OS=Mus musculus GN=Hal PE=2 SV=1 - [B2RXW1_MOUSE]	NA	NA	NA	NA	NA	NA	NA	NA	NA	NA	NA	NA	No	NA	NA	NA	NA
Hcfc1	Q61191	15161	Host cell factor 1 OS=Mus musculus GN=Hcfc1 PE=1 SV=2 - [HCFC1_MOUSE]	NA	NA	NA	NA	NA	NA	0.0915306	0.55402	150000	NA	NA	NA	No	-0.0877323	0.0863609	0.943	0.939
Hdgfrp3	Q9JMG7	29877	Hepatoma-derived growth factor-related protein 3 OS=Mus musculus GN=Hdgfrp3 PE=1 SV=2 - [HDGR3_MOUSE]	NA	NA	NA	NA	NA	NA	NA	NA	NA	NA	NA	NA	No	0.629127	0.0141142	1.473	1.62
Hdlbp	Q3U4Z7	110611	High density lipoprotein (HDL) binding protein, isoform CRA_d OS=Mus musculus GN=Hdlbp PE=2 SV=1 - [Q3U4Z7_MOUSE]	NA	NA	NA	NA	NA	NA	NA	NA	NA	NA	NA	NA	No	-0.0480895	0.23119	0.974	0.961
Herc4	Q6PAV2	67345	Isoform 2 of Probable E3 ubiquitin-protein ligase HERC4 OS=Mus musculus GN=Herc4 - [HERC4_MOUSE]	NA	NA	NA	NA	NA	NA	NA	NA	415000	NA	NA	NA	No	-0.177175	0.0297532	0.892	0.877
Hhex	P43120	15242	Hematopoietically-expressed homeobox protein Hhex OS=Mus musculus GN=Hhex PE=2 SV=1 - [HHEX_MOUSE]	NA	NA	NA	NA	NA	NA	5	0.00509232	275000	NA	NA	NA	No	NA	NA	NA	NA
Hmgcs1	Q8JZK9	208715	Hydroxymethylglutaryl-CoA synthase, cytoplasmic OS=Mus musculus GN=Hmgcs1 PE=1 SV=1 - [HMCS1_MOUSE]	NA	NA	NA	NA	NA	NA	NA	NA	NA	NA	NA	NA	No	-0.288722	0.0166372	0.809	0.829
Hmgcs2	P54869	15360	Hydroxymethylglutaryl-CoA synthase, mitochondrial OS=Mus musculus GN=Hmgcs2 PE=1 SV=2 - [HMCS2_MOUSE]	NA	NA	NA	NA	NA	NA	NA	NA	NA	NA	NA	NA	No	NA	NA	NA	NA
Hn1l	Q3TM10	52009	MCG17661 OS=Mus musculus GN=Hn1l PE=2 SV=1 - [Q3TM10_MOUSE]	NA	NA	NA	NA	NA	NA	0.695103	0.19492	220000	NA	NA	NA	No	0.195768	0.0288575	1.129	1.162
Hnrnpa0	Q9CX86	77134	Heterogeneous nuclear ribonucleoprotein A0 OS=Mus musculus GN=Hnrnpa0 PE=1 SV=1 - [ROA0_MOUSE]	NA	NA	NA	NA	NA	NA	NA	NA	NA	NA	NA	NA	No	0.0289506	0.767898	1.09	0.951
Hnrnph3	D3YWT1	432467	MCG11326, isoform CRA_b OS=Mus musculus GN=Hnrnph3 PE=4 SV=1 - [D3YWT1_MOUSE]	NA	NA	NA	NA	NA	NA	-1.09234	0.0398162	220000	NA	NA	NA	No	-0.171821	0.0322627	0.879	0.897
Hnrnpl	E9Q8W8	15388	Heterogeneous nuclear ribonucleoprotein L OS=Mus musculus GN=Hnrnpl PE=4 SV=1 - [E9Q8W8_MOUSE]	NA	NA	8450000	NA	NA	NA	-0.425656	0.0458799	4200000	NA	NA	NA	No	-0.0158272	0.69916	1.009	0.97
Hnrnpr	A2AW41	74326	Heterogeneous nuclear ribonucleoprotein R (Fragment) OS=Mus musculus GN=Hnrnpr PE=4 SV=1 - [A2AW41_MOUSE]	NA	NA	NA	NA	NA	NA	NA	NA	NA	NA	NA	NA	No	0.174616	0.0513071	1.161	1.096
Hnrnpul1	Q8VDM6	232989	Isoform 2 of Heterogeneous nuclear ribonucleoprotein U-like protein 1 OS=Mus musculus GN=Hnrnpul1 - [HNRL1_MOUSE]	NA	NA	NA	NA	NA	NA	NA	NA	NA	NA	NA	NA	No	0.0659775	0.139645	1.052	1.042
Hnrnpul2	F8VPM4	68693	Heterogeneous nuclear ribonucleoprotein U-like protein 2 OS=Mus musculus GN=Hnrnpul2 PE=4 SV=1 - [F8VPM4_MOUSE]	NA	NA	NA	NA	NA	NA	-0.50226	0.0566025	405000	NA	NA	NA	No	0.135489	0.0422096	1.102	1.095
Hoxa13	E0CXK7	15398	Homeobox protein Hox-A13 OS=Mus musculus GN=Hoxa13 PE=3 SV=1 - [E0CXK7_MOUSE]	NA	NA	NA	NA	NA	NA	5	0.00509232	135000	NA	NA	NA	No	NA	NA	NA	NA
Hp1bp3	A2AM65	15441	Heterochromatin protein 1, binding protein 3 (Fragment) OS=Mus musculus GN=Hp1bp3 PE=3 SV=1 - [A2AM65_MOUSE]	NA	NA	NA	NA	NA	NA	-0.248108	0.0734536	200000	NA	NA	NA	No	0.364253	0.0134944	1.271	1.304
Hprt	B1B0W8	15452	Hypoxanthine guanine phosphoribosyl transferase 1 OS=Mus musculus GN=Hprt PE=4 SV=1 - [B1B0W8_MOUSE]	NA	NA	NA	NA	NA	NA	NA	NA	NA	NA	NA	NA	No	NA	NA	NA	NA
Hsd17b10	O08756	15108	3-hydroxyacyl-CoA dehydrogenase type-2 OS=Mus musculus GN=Hsd17b10 PE=1 SV=4 - [HCD2_MOUSE]	NA	NA	NA	NA	NA	NA	NA	NA	NA	NA	NA	NA	No	0.409113	0.0179876	1.376	1.28
Hsd17b4	P51660	15488	Peroxisomal multifunctional enzyme type 2 OS=Mus musculus GN=Hsd17b4 PE=1 SV=3 - [DHB4_MOUSE]	NA	NA	NA	NA	NA	NA	-0.0793256	0.583174	180000	NA	NA	NA	No	-0.0555598	0.178194	0.96	0.964
Hsp90b1	P08113	22027	Endoplasmin OS=Mus musculus GN=Hsp90b1 PE=1 SV=2 - [ENPL_MOUSE]	NA	NA	NA	NA	NA	NA	NA	NA	NA	NA	NA	NA	No	-0.143155	0.0388459	0.903	0.908
Hspa4	Q61316	15525	Heat shock 70 kDa protein 4 OS=Mus musculus GN=Hspa4 PE=1 SV=1 - [HSP74_MOUSE]	NA	NA	NA	NA	NA	NA	-1.03949	0.0413439	480000	NA	NA	NA	No	-0.30258	0.017229	0.797	0.825
Hsph1	Q61699	15505	Isoform HSP105-beta of Heat shock protein 105 kDa OS=Mus musculus GN=Hsph1 - [HS105_MOUSE]	NA	NA	NA	NA	NA	NA	-0.477944	0.0518864	150000	NA	NA	NA	No	-0.304472	0.0150578	0.803	0.817
Iars	Q8BU30	105148	Isoleucine--tRNA ligase, cytoplasmic OS=Mus musculus GN=Iars PE=2 SV=2 - [SYIC_MOUSE]	NA	NA	NA	NA	NA	NA	-0.982791	0.048321	117500	NA	NA	NA	No	-0.040932	0.2723	0.974	0.97
Idh1	O88844	15926	Isocitrate dehydrogenase [NADP] cytoplasmic OS=Mus musculus GN=Idh1 PE=1 SV=2 - [IDHC_MOUSE]	NA	NA	NA	NA	NA	NA	NA	NA	NA	NA	NA	NA	No	0.837088	0.00991799	1.727	1.846
Idh2	D6RIL6	269951	Isocitrate dehydrogenase [NADP], mitochondrial OS=Mus musculus GN=Idh2 PE=3 SV=1 - [D6RIL6_MOUSE]	NA	NA	NA	NA	NA	NA	NA	NA	NA	NA	NA	NA	No	0.81876	0.00893942	1.763	1.764
Igf2bp3	Q9CPN8	140488	Insulin-like growth factor 2 mRNA-binding protein 3 OS=Mus musculus GN=Igf2bp3 PE=1 SV=1 - [IF2B3_MOUSE]	NA	NA	NA	NA	NA	NA	NA	NA	NA	NA	NA	NA	No	1.03996	0.0094427	2.127	1.985
Ik	Q9Z1M8	24010	Protein Red OS=Mus musculus GN=Ik PE=2 SV=2 - [RED_MOUSE]	NA	NA	NA	NA	NA	NA	0.08882	0.360061	440000	NA	NA	NA	No	-0.0121538	0.716924	1	0.983
Ikbkap	Q7TT37	230233	Elongator complex protein 1 OS=Mus musculus GN=Ikbkap PE=2 SV=2 - [ELP1_MOUSE]	NA	NA	NA	NA	NA	NA	-0.676918	0.0384988	370000	NA	NA	NA	No	-0.193477	0.025482	0.869	0.88
Ilf2	Q9CXY6	67781	Interleukin enhancer-binding factor 2 OS=Mus musculus GN=Ilf2 PE=1 SV=1 - [ILF2_MOUSE]	NA	NA	NA	NA	NA	NA	NA	NA	NA	NA	NA	NA	No	-0.143482	0.041224	0.913	0.897
Immt	E9QAY6	76614	Mitochondrial inner membrane protein OS=Mus musculus GN=Immt PE=4 SV=1 - [E9QAY6_MOUSE]	NA	NA	NA	NA	NA	NA	0.0150693	0.998282	130000	NA	NA	NA	No	0.256995	0.0171265	1.197	1.193
Imp3	Q921Y2	102462	U3 small nucleolar ribonucleoprotein protein IMP3 OS=Mus musculus GN=Imp3 PE=2 SV=1 - [IMP3_MOUSE]	NA	NA	NA	NA	NA	NA	NA	NA	NA	NA	NA	NA	No	-0.0784627	0.106106	0.952	0.942
Imp4	Q8VHZ7	27993	U3 small nucleolar ribonucleoprotein protein IMP4 OS=Mus musculus GN=Imp4 PE=2 SV=1 - [IMP4_MOUSE]	NA	NA	NA	NA	NA	NA	-1.11873	0.335689	360000	NA	NA	NA	No	-0.180052	0.0316112	0.871	0.894
Impa2	Q3U3B7	114663	Inositol (Myo)-1(Or 4)-monophosphatase 2, isoform CRA_b OS=Mus musculus GN=Impa2 PE=2 SV=1 - [Q3U3B7_MOUSE]	NA	NA	NA	NA	NA	NA	0.419539	0.0458799	225000	NA	NA	NA	No	0.35696	0.012861	1.274	1.288
Impact	O55091	16210	Protein IMPACT OS=Mus musculus GN=Impact PE=1 SV=2 - [IMPCT_MOUSE]	NA	NA	NA	NA	NA	NA	NA	NA	NA	NA	NA	NA	No	0.0421936	0.275347	1.022	1.037
Impdh2	P24547	23918	Inosine-5'-monophosphate dehydrogenase 2 OS=Mus musculus GN=Impdh2 PE=1 SV=2 - [IMDH2_MOUSE]	NA	NA	NA	NA	NA	NA	-0.803393	0.0398162	83500	NA	NA	NA	No	0.0985144	0.0761792	1.062	1.079
Ing2	Q4VAD7	69260	Inhibitor of growth family, member 2 OS=Mus musculus GN=Ing2 PE=2 SV=1 - [Q4VAD7_MOUSE]	NA	NA	NA	NA	NA	NA	1.05033	0.0398162	265000	NA	NA	NA	No	NA	NA	NA	NA
Inhba	Q04998	16323	Inhibin beta A chain OS=Mus musculus GN=Inhba PE=1 SV=1 - [INHBA_MOUSE]	NA	NA	NA	NA	NA	NA	NA	NA	NA	NA	NA	NA	No	NA	NA	NA	NA
Ins2	E0CXX7	16334	Insulin-2 OS=Mus musculus GN=Ins2 PE=3 SV=1 - [E0CXX7_MOUSE]	NA	NA	NA	NA	NA	NA	NA	NA	NA	NA	NA	NA	No	NA	NA	NA	NA
Ints1	Q6P4S8	68510	Integrator complex subunit 1 OS=Mus musculus GN=Ints1 PE=1 SV=2 - [INT1_MOUSE]	NA	NA	NA	NA	NA	NA	NA	NA	NA	NA	NA	NA	No	0.127974	0.0456482	1.094	1.092
Ints2	Q80UK8	70422	Integrator complex subunit 2 OS=Mus musculus GN=Ints2 PE=2 SV=2 - [INT2_MOUSE]	NA	NA	NA	NA	NA	NA	0.609755	0.289565	92500	NA	NA	NA	No	0.0554291	0.203499	1.027	1.051
Ints6	Q6PCM2	18130	Isoform 2 of Integrator complex subunit 6 OS=Mus musculus GN=Ints6 - [INT6_MOUSE]	NA	NA	NA	NA	NA	NA	NA	NA	NA	NA	NA	NA	No	-0.0835657	0.112649	0.93	0.957
Ints7	Q7TQK1	77065	Integrator complex subunit 7 OS=Mus musculus GN=Ints7 PE=1 SV=1 - [INT7_MOUSE]	NA	NA	NA	NA	NA	NA	4.06562	0.281219	240000	NA	NA	NA	No	0.0171594	0.598779	1.011	1.013
Ipo5	E9PVZ5	70572	Importin-5 OS=Mus musculus GN=Ipo5 PE=4 SV=1 - [E9PVZ5_MOUSE]	NA	NA	NA	NA	NA	NA	NA	NA	NA	NA	NA	NA	No	-0.264422	0.0172925	0.826	0.839
Iqgap1	G3UW45	29875	IQ motif containing GTPase activating protein 1, isoform CRA_c OS=Mus musculus GN=Iqgap1 PE=4 SV=1 - [G3UW45_MOUSE]	NA	NA	NA	NA	NA	NA	0.701327	0.040726	85500	NA	NA	NA	No	1.16367	0.0085661	2.251	2.23
Irf2bpl	Q8K3X4	238330	Interferon regulatory factor 2-binding protein-like OS=Mus musculus GN=Irf2bpl PE=1 SV=1 - [I2BPL_MOUSE]	NA	NA	NA	NA	NA	NA	NA	NA	NA	NA	NA	NA	No	0.092355	0.0850359	1.057	1.076
Iws1	Q8C1D8	73473	Protein IWS1 homolog OS=Mus musculus GN=Iws1 PE=1 SV=1 - [IWS1_MOUSE]	NA	NA	NA	NA	NA	NA	NA	NA	NA	NA	NA	NA	No	0.166424	0.0648042	1.16	1.084
Jhdm1d	Q3UWM4	338523	Lysine-specific demethylase 7 OS=Mus musculus GN=Jhdm1d PE=2 SV=2 - [KDM7_MOUSE]	NA	NA	NA	NA	NA	NA	NA	NA	NA	NA	NA	NA	No	NA	NA	NA	NA
Kars	Q3TIV6	85305	Lysyl-tRNA synthetase OS=Mus musculus GN=Kars PE=2 SV=1 - [Q3TIV6_MOUSE]	NA	NA	NA	NA	NA	NA	NA	NA	715000	NA	NA	NA	No	-0.227484	0.0205389	0.848	0.86
Kat8	Q9D1P2	67773	Histone acetyltransferase KAT8 OS=Mus musculus GN=Kat8 PE=1 SV=1 - [KAT8_MOUSE]	NA	NA	NA	NA	NA	NA	1.30393	0.040726	135000	NA	NA	NA	No	-0.0685379	0.17139	0.971	0.936
Kdm1b	Q8CIG3	218214	Isoform 2 of Lysine-specific histone demethylase 1B OS=Mus musculus GN=Kdm1b - [KDM1B_MOUSE]	NA	NA	NA	NA	NA	NA	0.950468	0.0398162	124500	NA	NA	NA	No	0.999339	0.0094427	2.058	1.94
Kdm2b	F6QTG9	30841	Lysine-specific demethylase 2B (Fragment) OS=Mus musculus GN=Kdm2b PE=4 SV=1 - [F6QTG9_MOUSE]	NA	NA	NA	NA	NA	NA	NA	NA	NA	NA	NA	NA	No	1.19771	0.00930343	2.208	2.379
Kdm4b	B0V2M9	193796	Jumonji domain containing 2B OS=Mus musculus GN=Kdm4b PE=4 SV=1 - [B0V2M9_MOUSE]	NA	NA	NA	NA	NA	NA	5	0.00509232	97000	NA	NA	NA	No	-0.294463	0.0151688	0.81	0.821
Kdm4c	Q8VCD7	76804	Lysine-specific demethylase 4C OS=Mus musculus GN=Kdm4c PE=1 SV=1 - [KDM4C_MOUSE]	NA	NA	NA	NA	NA	NA	0.0881416	0.329926	235000	NA	NA	NA	No	-0.636011	0.0191408	0.688	0.599
Khdrbs1	Q60749	20218	KH domain-containing, RNA-binding, signal transduction-associated protein 1 OS=Mus musculus GN=Khdrbs1 PE=1 SV=2 - [KHDR1_MOUSE]	NA	NA	NA	NA	NA	NA	-0.258425	0.170207	470000	NA	NA	NA	No	-0.0332237	0.370976	0.986	0.969
Kiaa1377	Q0VBV7	234915	Uncharacterized protein KIAA1377 OS=Mus musculus GN=Kiaa1377 PE=2 SV=1 - [K1377_MOUSE]	NA	NA	NA	NA	NA	NA	NA	NA	NA	NA	NA	NA	No	NA	NA	NA	NA
Kif18b	Q6PFD6	70218	Kinesin-like protein KIF18B OS=Mus musculus GN=Kif18b PE=2 SV=2 - [KI18B_MOUSE]	NA	NA	NA	NA	NA	NA	NA	NA	NA	NA	NA	NA	No	0.0295112	0.478802	1.001	1.04
Kif5b	E9QAK5	16573	Kinesin-1 heavy chain (Fragment) OS=Mus musculus GN=Kif5b PE=3 SV=1 - [E9QAK5_MOUSE]	NA	NA	NA	NA	NA	NA	NA	NA	NA	NA	NA	NA	No	0.087162	0.0882062	1.065	1.059
Kmt2c	E9PXP5	231051	Histone-lysine N-methyltransferase MLL3 OS=Mus musculus GN=Mll3 PE=4 SV=1 - [E9PXP5_MOUSE]	NA	NA	NA	NA	NA	NA	NA	NA	NA	NA	NA	NA	No	NA	NA	NA	NA
Kpnb1	P70168	16211	Importin subunit beta-1 OS=Mus musculus GN=Kpnb1 PE=1 SV=2 - [IMB1_MOUSE]	NA	NA	NA	NA	NA	NA	-1.38458	0.0491209	109000	NA	NA	NA	No	-0.19964	0.0258432	0.862	0.88
Kri1	Q8VDQ9	215194	Protein KRI1 homolog OS=Mus musculus GN=Kri1 PE=1 SV=2 - [KRI1_MOUSE]	NA	NA	NA	NA	NA	NA	NA	NA	NA	NA	NA	NA	No	-0.158907	0.0458813	0.914	0.878
Krr1	G3UZA0	52705	KRR1 small subunit processome component homolog OS=Mus musculus GN=Krr1 PE=4 SV=1 - [G3UZA0_MOUSE]	NA	NA	NA	NA	NA	NA	-0.486004	0.198126	215000	NA	NA	NA	No	-0.212531	0.0225972	0.869	0.857
Lap3	Q9CPY7	66988	Isoform 2 of Cytosol aminopeptidase OS=Mus musculus GN=Lap3 - [AMPL_MOUSE]	NA	NA	NA	NA	NA	NA	-0.385526	0.41884	300000	NA	NA	NA	No	0.474296	0.0111704	1.371	1.408
Larp7	Q05CL8	28036	La-related protein 7 OS=Mus musculus GN=Larp7 PE=1 SV=2 - [LARP7_MOUSE]	NA	NA	NA	NA	NA	NA	4.01948	0.537328	90000	NA	NA	NA	No	0.496192	0.010399	1.417	1.404
Lars	Q7TSZ3	107045	Leucyl-tRNA synthetase OS=Mus musculus GN=Lars PE=2 SV=1 - [Q7TSZ3_MOUSE]	NA	NA	NA	NA	NA	NA	-1.191	0.0522131	325000	NA	NA	NA	No	-0.26893	0.0168566	0.836	0.824
Lcp1	Q61233	18826	Plastin-2 OS=Mus musculus GN=Lcp1 PE=1 SV=4 - [PLSL_MOUSE]	NA	NA	NA	NA	NA	NA	NA	NA	NA	NA	NA	NA	No	2.82593	0.00833934	6.831	7.35
Ldb1	P70662	16825	Isoform 2 of LIM domain-binding protein 1 OS=Mus musculus GN=Ldb1 - [LDB1_MOUSE]	NA	NA	NA	NA	NA	NA	NA	NA	NA	NA	NA	NA	No	NA	NA	NA	NA
Hspa1a	Q3TU85	193740	Heat shock protein 1B OS=Mus musculus GN=Hspa1a PE=2 SV=1 - [Q3TU85_MOUSE]	NA	NA	35000000	NA	NA	5150000	NA	NA	6400000	3.14633	0.0122125	4050000	+	-0.228222	0.0300068	0.832	0.875
Lemd3	E9QP59	380664	Inner nuclear membrane protein Man1 OS=Mus musculus GN=Lemd3 PE=4 SV=1 - [E9QP59_MOUSE]	NA	NA	NA	NA	NA	NA	1.68437	0.0444146	83500	NA	NA	NA	No	0.92558	0.0094427	1.963	1.836
Leng8	D3YXV8	232798	Leukocyte receptor cluster member 8 homolog (Fragment) OS=Mus musculus GN=Leng8 PE=4 SV=1 - [D3YXV8_MOUSE]	NA	NA	NA	NA	NA	NA	NA	NA	NA	NA	NA	NA	No	-0.271976	0.0328	0.797	0.86
Leo1	Q5XJE5	235497	RNA polymerase-associated protein LEO1 OS=Mus musculus GN=Leo1 PE=1 SV=2 - [LEO1_MOUSE]	NA	NA	NA	NA	NA	NA	NA	NA	NA	NA	NA	NA	No	-0.381153	0.0432365	0.825	0.711
Leprel4	F6W1I3	66180	Synaptonemal complex protein SC65 OS=Mus musculus GN=Leprel4 PE=4 SV=1 - [F6W1I3_MOUSE]	NA	NA	NA	NA	NA	NA	NA	NA	NA	NA	NA	NA	No	NA	NA	NA	NA
Lin54	D6RJL6	231506	Protein lin-54 homolog OS=Mus musculus GN=Lin54 PE=4 SV=1 - [D6RJL6_MOUSE]	NA	NA	NA	NA	NA	NA	NA	NA	NA	NA	NA	NA	No	-0.505406	0.0368573	0.64	0.768
Lonp1	Q8CGK3	74142	Lon protease homolog, mitochondrial OS=Mus musculus GN=Lonp1 PE=1 SV=2 - [LONM_MOUSE]	NA	NA	NA	NA	NA	NA	NA	NA	NA	NA	NA	NA	No	0.152974	0.0364986	1.104	1.119
Lrpprc	Q6PB66	72416	Leucine-rich PPR motif-containing protein, mitochondrial OS=Mus musculus GN=Lrpprc PE=1 SV=2 - [LPPRC_MOUSE]	NA	NA	NA	NA	NA	NA	0.291604	0.131066	155000	NA	NA	NA	No	0.322182	0.0138213	1.254	1.246
Lrrc40	D6RFC5	67144	Leucine-rich repeat-containing protein 40 OS=Mus musculus GN=Lrrc40 PE=4 SV=1 - [D6RFC5_MOUSE]	NA	NA	NA	NA	NA	NA	NA	NA	NA	NA	NA	NA	No	-0.204993	0.02328	0.863	0.872
Lrrc47	B1AX98	72946	Leucine rich repeat containing 47 OS=Mus musculus GN=Lrrc47 PE=2 SV=1 - [B1AX98_MOUSE]	NA	NA	NA	NA	NA	NA	NA	NA	NA	NA	NA	NA	No	-0.314568	0.0153074	0.794	0.815
Lsm12	Q9D0R8	268490	Protein LSM12 homolog OS=Mus musculus GN=Lsm12 PE=1 SV=1 - [LSM12_MOUSE]	NA	NA	NA	NA	NA	NA	-0.827512	0.040726	175000	NA	NA	NA	No	-0.265317	0.473524	0.458	1.206
Lta4h	P24527	16993	Leukotriene A-4 hydrolase OS=Mus musculus GN=Lta4h PE=1 SV=4 - [LKHA4_MOUSE]	NA	NA	NA	NA	NA	NA	NA	NA	NA	NA	NA	NA	No	-0.414364	0.0117101	0.744	0.756
Ltf	P08071	17002	Lactotransferrin OS=Mus musculus GN=Ltf PE=2 SV=4 - [TRFL_MOUSE]	NA	NA	NA	NA	NA	NA	NA	NA	NA	NA	NA	NA	No	NA	NA	NA	NA
Mad1l1	Q9WTX8	17120	Isoform 2 of Mitotic spindle assembly checkpoint protein MAD1 OS=Mus musculus GN=Mad1l1 - [MD1L1_MOUSE]	NA	NA	NA	NA	NA	NA	NA	NA	NA	NA	NA	NA	No	0.282123	0.0175012	1.233	1.199
Magohb	G3UZW7	66441	Protein Magohb OS=Mus musculus GN=Magohb PE=4 SV=1 - [G3UZW7_MOUSE]	NA	NA	NA	NA	NA	NA	NA	NA	NA	NA	NA	NA	No	-0.234146	0.0197257	0.845	0.855
Mak16	Q8BGS0	67920	Isoform 2 of Protein MAK16 homolog OS=Mus musculus GN=Mak16 - [MAK16_MOUSE]	NA	NA	NA	NA	NA	NA	0.282736	0.14196	195000	NA	NA	NA	No	0.0536519	0.191306	1.043	1.033
Map2k6	A2AGS2	26399	Dual-specificity mitogen-activated protein kinase kinase 6 OS=Mus musculus GN=Map2k6 PE=3 SV=1 - [A2AGS2_MOUSE]	NA	NA	NA	NA	NA	NA	NA	NA	NA	NA	NA	NA	No	0.621499	0.0130478	1.476	1.601
Mapk3	D3Z6D8	26417	Mitogen-activated protein kinase 3 OS=Mus musculus GN=Mapk3 PE=4 SV=1 - [D3Z6D8_MOUSE]	NA	NA	NA	NA	NA	NA	-0.253257	0.396929	200000	NA	NA	NA	No	-0.251702	0.0231783	0.857	0.823
Mapre1	Q3U4H0	13589	Microtubule-associated protein, RP/EB family, member 1 OS=Mus musculus GN=Mapre1 PE=2 SV=1 - [Q3U4H0_MOUSE]	NA	NA	NA	NA	NA	NA	NA	NA	NA	NA	NA	NA	No	0.183777	0.0287766	1.125	1.146
Marcksl1	B2KGE6	17357	MARCKS-like 1 OS=Mus musculus GN=Marcksl1 PE=4 SV=1 - [B2KGE6_MOUSE]	NA	NA	NA	NA	NA	NA	NA	NA	NA	NA	NA	NA	No	0.0494373	0.260529	1.018	1.052
Mat1a	Q91X83	11720	S-adenosylmethionine synthase isoform type-1 OS=Mus musculus GN=Mat1a PE=2 SV=1 - [METK1_MOUSE]	NA	NA	NA	NA	NA	NA	NA	NA	NA	NA	NA	NA	No	NA	NA	NA	NA
Mat2a	Q6PE05	232087	Mat2a protein OS=Mus musculus GN=Mat2a PE=2 SV=1 - [Q6PE05_MOUSE]	NA	NA	NA	NA	NA	NA	NA	NA	NA	NA	NA	NA	No	-0.0878301	0.15116	0.915	0.967
Mbd2	Q9Z2E1	17191	Methyl-CpG-binding domain protein 2 OS=Mus musculus GN=Mbd2 PE=2 SV=2 - [MBD2_MOUSE]	NA	NA	NA	NA	NA	NA	NA	NA	NA	NA	NA	NA	No	0.103713	0.401739	0.98	1.169
Mbtd1	Q6P5G3	103537	Isoform 2 of MBT domain-containing protein 1 OS=Mus musculus GN=Mbtd1 - [MBTD1_MOUSE]	NA	NA	1270000	NA	NA	NA	NA	NA	205000	NA	NA	NA	No	-0.386779	0.0142912	0.781	0.749
Mcm10	Q0VBD2	70024	Protein MCM10 homolog OS=Mus musculus GN=Mcm10 PE=2 SV=1 - [MCM10_MOUSE]	NA	NA	NA	NA	NA	NA	-0.501239	0.127051	170000	NA	NA	NA	No	-0.0128147	0.746663	1.009	0.974
Mcmbp	Q8R3C0	210711	Mini-chromosome maintenance complex-binding protein OS=Mus musculus GN=Mcmbp PE=2 SV=1 - [MCMBP_MOUSE]	NA	NA	NA	NA	NA	NA	-0.0499049	0.673789	72000	NA	NA	NA	No	-0.105456	0.0720926	0.919	0.94
Mcph1	F6Q8J5	244329	Microcephalin (Fragment) OS=Mus musculus GN=Mcph1 PE=4 SV=1 - [F6Q8J5_MOUSE]	NA	NA	NA	NA	NA	NA	NA	NA	NA	NA	NA	NA	No	0.345074	0.0138036	1.257	1.284
Mdc1	Q5PSV9	240087	Mediator of DNA damage checkpoint protein 1 OS=Mus musculus GN=Mdc1 PE=1 SV=1 - [MDC1_MOUSE]	NA	NA	NA	NA	NA	NA	NA	NA	NA	NA	NA	NA	No	-0.219253	0.0207948	0.861	0.857
Mdh1	P14152	17449	Malate dehydrogenase, cytoplasmic OS=Mus musculus GN=Mdh1 PE=1 SV=3 - [MDHC_MOUSE]	NA	NA	NA	NA	NA	NA	NA	NA	NA	NA	NA	NA	No	-0.22377	0.0229475	0.846	0.867
Me1	P06801	17436	NADP-dependent malic enzyme OS=Mus musculus GN=Me1 PE=1 SV=2 - [MAOX_MOUSE]	NA	NA	NA	NA	NA	NA	NA	NA	NA	NA	NA	NA	No	0.761053	0.00944052	1.673	1.716
Meaf6	Q2VPQ9	70088	Chromatin modification-related protein MEAF6 OS=Mus musculus GN=Meaf6 PE=2 SV=1 - [EAF6_MOUSE]	NA	NA	NA	NA	NA	NA	0.740712	0.0737841	255000	NA	NA	NA	No	NA	NA	NA	NA
Med12	A2AGH8	59024	Mediator of RNA polymerase II transcription subunit 12 OS=Mus musculus GN=Med12 PE=4 SV=1 - [A2AGH8_MOUSE]	NA	NA	NA	NA	NA	NA	NA	NA	NA	NA	NA	NA	No	0.185016	0.0467655	1.104	1.17
Med16	Q6PGF3	216154	Mediator of RNA polymerase II transcription subunit 16 OS=Mus musculus GN=Med16 PE=2 SV=2 - [MED16_MOUSE]	NA	NA	NA	NA	NA	NA	1.08338	0.0384988	101500	NA	NA	NA	No	-0.106164	0.182891	0.972	0.886
Med17	Q8VCD5	234959	Mediator of RNA polymerase II transcription subunit 17 OS=Mus musculus GN=Med17 PE=1 SV=1 - [MED17_MOUSE]	NA	NA	NA	NA	NA	NA	NA	NA	165000	NA	NA	NA	No	-0.0715234	0.221153	0.981	0.923
Med22	Q62276	20933	Isoform 2 of Mediator of RNA polymerase II transcription subunit 22 OS=Mus musculus GN=Med22 - [MED22_MOUSE]	NA	NA	NA	NA	NA	NA	NA	NA	NA	NA	NA	NA	No	-0.0452342	0.293999	0.986	0.952
Med23	Q80YQ2	70208	Mediator of RNA polymerase II transcription subunit 23 OS=Mus musculus GN=Med23 PE=1 SV=2 - [MED23_MOUSE]	NA	NA	NA	NA	NA	NA	NA	NA	NA	NA	NA	NA	No	-0.024111	0.54319	1.003	0.963
Med24	Q99K74	23989	Isoform 2 of Mediator of RNA polymerase II transcription subunit 24 OS=Mus musculus GN=Med24 - [MED24_MOUSE]	NA	NA	NA	NA	NA	NA	NA	NA	NA	NA	NA	NA	No	0.15652	0.0587679	1.145	1.084
Memo1	Q91VH6	76890	Protein MEMO1 OS=Mus musculus GN=Memo1 PE=1 SV=1 - [MEMO1_MOUSE]	NA	NA	NA	NA	NA	NA	NA	NA	NA	NA	NA	NA	No	-0.175314	0.13324	0.945	0.826
Men1	O88559	17283	Isoform 2 of Menin OS=Mus musculus GN=Men1 - [MEN1_MOUSE]	NA	NA	NA	NA	NA	NA	0.590243	0.0569617	275000	NA	NA	NA	No	0.101792	0.0724005	1.083	1.064
Mier1	Q5UAK0	71148	Isoform 5 of Mesoderm induction early response protein 1 OS=Mus musculus GN=Mier1 - [MIER1_MOUSE]	NA	NA	540000	NA	NA	NA	NA	NA	NA	NA	NA	NA	No	0.309551	0.0185555	1.267	1.212
Mis18bp1	Q8K3D2	217653	C79407 protein OS=Mus musculus GN=Mis18bp1 PE=2 SV=1 - [Q8K3D2_MOUSE]	NA	NA	NA	NA	NA	NA	NA	NA	NA	NA	NA	NA	No	0.476791	0.0141257	1.436	1.348
Mki67ip	Q91VE6	67949	Isoform 2 of MKI67 FHA domain-interacting nucleolar phosphoprotein OS=Mus musculus GN=Mki67ip - [MK67I_MOUSE]	NA	NA	NA	NA	NA	NA	-0.559579	0.0398162	220000	NA	NA	NA	No	-0.165303	0.0715692	0.858	0.925
Mlf1ip	Q8C4M7	71876	Isoform 2 of Centromere protein U OS=Mus musculus GN=Mlf1ip - [CENPU_MOUSE]	NA	NA	NA	NA	NA	NA	NA	NA	NA	NA	NA	NA	No	0.225686	0.0200586	1.172	1.167
Mmtag2	Q99LX5	67862	Multiple myeloma tumor-associated protein 2 homolog OS=Mus musculus GN=Mmtag2 PE=2 SV=1 - [MMTA2_MOUSE]	NA	NA	NA	NA	NA	NA	NA	NA	NA	NA	NA	NA	No	0.100682	0.213079	1.123	1.021
Morf4l2	A2AEB5	56397	Mortality factor 4 like 2 (Fragment) OS=Mus musculus GN=Morf4l2 PE=4 SV=1 - [A2AEB5_MOUSE]	NA	NA	NA	NA	NA	NA	NA	NA	NA	NA	NA	NA	No	-0.309159	0.014559	0.812	0.802
Mov10	D3YVL0	17454	Putative helicase MOV-10 OS=Mus musculus GN=Mov10 PE=4 SV=1 - [D3YVL0_MOUSE]	NA	NA	NA	NA	NA	NA	-0.340075	0.0519133	190000	NA	NA	NA	No	0.156715	0.0428177	1.133	1.096
Mpg	F2Z3Y1	268395	DNA-3-methyladenine glycosylase OS=Mus musculus GN=Mpg PE=4 SV=1 - [F2Z3Y1_MOUSE]	NA	NA	NA	NA	NA	NA	NA	NA	NA	NA	NA	NA	No	0.113078	0.0563082	1.082	1.081
Mphosph8	Q3TYA6	75339	M-phase phosphoprotein 8 OS=Mus musculus GN=Mphosph8 PE=1 SV=1 - [MPP8_MOUSE]	NA	NA	NA	NA	NA	NA	0.647084	0.0867985	185000	NA	NA	NA	No	0.0639606	0.20204	1.024	1.067
Mre11a	B2KF76	17535	Double-strand break repair protein MRE11A (Fragment) OS=Mus musculus GN=Mre11a PE=4 SV=1 - [B2KF76_MOUSE]	NA	NA	NA	NA	NA	NA	NA	NA	NA	NA	NA	NA	No	-0.217717	0.0652759	0.904	0.816
Mrto4	A2AMV1	69902	MRT4, mRNA turnover 4, homolog (S. cerevisiae) OS=Mus musculus GN=Mrto4 PE=3 SV=1 - [A2AMV1_MOUSE]	NA	NA	NA	NA	NA	NA	NA	NA	NA	NA	NA	NA	No	-0.125324	0.089724	0.944	0.89
Msantd4	Q91YU3	78100	Myb/SANT-like DNA-binding domain-containing protein 4 OS=Mus musculus GN=Msantd4 PE=2 SV=1 - [MSD4_MOUSE]	NA	NA	NA	NA	NA	NA	NA	NA	NA	NA	NA	NA	No	NA	NA	NA	NA
Msh3	Q8C9T6	17686	DNA mismatch repair protein Msh3 OS=Mus musculus GN=Msh3 PE=2 SV=1 - [Q8C9T6_MOUSE]	NA	NA	NA	NA	NA	NA	NA	NA	NA	NA	NA	NA	No	0.35847	0.0151502	1.309	1.256
Msn	P26041	17698	Moesin OS=Mus musculus GN=Msn PE=1 SV=3 - [MOES_MOUSE]	NA	NA	NA	NA	NA	NA	NA	NA	NA	NA	NA	NA	No	-0.297337	0.0153914	0.821	0.806
Msto1	Q2YDW2	229524	Isoform 2 of Protein misato homolog 1 OS=Mus musculus GN=Msto1 - [MSTO1_MOUSE]	NA	NA	NA	NA	NA	NA	NA	NA	NA	NA	NA	NA	No	0.205866	0.0447701	1.192	1.115
Mtap	A2ANM4	66902	Methylthioadenosine phosphorylase OS=Mus musculus GN=Mtap PE=4 SV=1 - [A2ANM4_MOUSE]	NA	NA	NA	NA	NA	NA	0.467279	0.0470359	215000	NA	NA	NA	No	0.448778	0.0118794	1.344	1.386
Mtbp	Q8BJS8	105837	Isoform 3 of Mdm2-binding protein OS=Mus musculus GN=Mtbp - [MTBP_MOUSE]	NA	NA	NA	NA	NA	NA	NA	NA	NA	NA	NA	NA	No	0.615523	0.00957122	1.551	1.513
Myh14	Q6URW6	71960	Isoform 2 of Myosin-14 OS=Mus musculus GN=Myh14 - [MYH14_MOUSE]	NA	NA	NA	NA	NA	NA	NA	NA	NA	NA	NA	NA	No	0.0531097	0.22103	1.051	1.024
Myh2	E9PZ09	17882	Protein Myh2 OS=Mus musculus GN=Myh2 PE=4 SV=1 - [E9PZ09_MOUSE]	NA	NA	NA	NA	NA	NA	NA	NA	NA	NA	NA	NA	No	NA	NA	NA	NA
Myh9	Q8VDD5	17886	Myosin-9 OS=Mus musculus GN=Myh9 PE=1 SV=4 - [MYH9_MOUSE]	NA	NA	NA	NA	NA	NA	-1.49005	0.283043	115000	NA	NA	NA	No	0.237737	0.0193622	1.186	1.172
Myl12b	Q3THE2	67938	Myosin regulatory light chain 12B OS=Mus musculus GN=Myl12b PE=1 SV=2 - [ML12B_MOUSE]	NA	NA	275000	NA	NA	NA	-0.358454	0.484925	83000	NA	NA	NA	No	0.0707159	0.147151	1.064	1.036
Myl6	Q60605	17904	Myosin light polypeptide 6 OS=Mus musculus GN=Myl6 PE=1 SV=3 - [MYL6_MOUSE]	NA	NA	NA	NA	NA	NA	-0.662004	0.1212	210000	NA	NA	NA	No	0.362108	0.0134358	1.301	1.27
Mynn	Q99MD8	80732	Isoform 2 of Myoneurin OS=Mus musculus GN=Mynn - [MYNN_MOUSE]	NA	NA	NA	NA	NA	NA	NA	NA	NA	NA	NA	NA	No	0.04676	0.779957	1.145	0.92
N4bp1	Q6A037	80750	NEDD4-binding protein 1 OS=Mus musculus GN=N4bp1 PE=1 SV=2 - [N4BP1_MOUSE]	NA	NA	NA	NA	NA	NA	NA	NA	NA	NA	NA	NA	No	0.0195313	0.55808	1.012	1.015
Naa15	G3X8Y3	74838	N-alpha-acetyltransferase 15, NatA auxiliary subunit OS=Mus musculus GN=Naa15 PE=4 SV=1 - [G3X8Y3_MOUSE]	NA	NA	NA	NA	NA	NA	NA	NA	NA	NA	NA	NA	No	-0.167822	0.0306125	0.894	0.886
Naa38	Q6ZWM4	76522	N-alpha-acetyltransferase 38, NatC auxiliary subunit OS=Mus musculus GN=Naa38 PE=2 SV=3 - [NAA38_MOUSE]	NA	NA	NA	NA	NA	NA	NA	NA	NA	NA	NA	NA	No	-0.0623366	0.158307	0.95	0.965
Naa50	Q6PGB6	72117	Isoform 3 of N-alpha-acetyltransferase 50 OS=Mus musculus GN=Naa50 - [NAA50_MOUSE]	NA	NA	NA	NA	NA	NA	NA	NA	NA	NA	NA	NA	No	-0.179881	0.0418931	0.904	0.862
Napa	Q9DB05	108124	Alpha-soluble NSF attachment protein OS=Mus musculus GN=Napa PE=1 SV=1 - [SNAA_MOUSE]	NA	NA	NA	NA	NA	NA	NA	NA	NA	NA	NA	NA	No	-0.0899302	0.0853284	0.945	0.934
Nars	Q8BP47	70223	Asparagine--tRNA ligase, cytoplasmic OS=Mus musculus GN=Nars PE=1 SV=2 - [SYNC_MOUSE]	NA	NA	NA	NA	NA	NA	-0.458981	0.0637028	230000	NA	NA	NA	No	-0.0216272	0.512549	0.986	0.984
Nasp	B1AU77	50927	Nuclear autoantigenic sperm protein (Histone-binding) OS=Mus musculus GN=Nasp PE=4 SV=1 - [B1AU77_MOUSE]	NA	NA	NA	NA	NA	NA	-1.49005	0.0373338	214000	NA	NA	NA	No	-0.560091	0.0112935	0.662	0.695
Nat10	Q8K224	98956	N-acetyltransferase 10 OS=Mus musculus GN=Nat10 PE=2 SV=1 - [NAT10_MOUSE]	NA	NA	NA	NA	NA	NA	-0.172181	0.208851	365000	NA	NA	NA	No	-0.180664	0.0318259	0.894	0.87
Nbn	A2AMG6	27354	Nibrin OS=Mus musculus GN=Nbn PE=4 SV=1 - [A2AMG6_MOUSE]	NA	NA	NA	NA	NA	NA	NA	NA	NA	NA	NA	NA	No	-0.124922	0.0476603	0.916	0.918
Ncapd2	Q8K2Z4	68298	Condensin complex subunit 1 OS=Mus musculus GN=Ncapd2 PE=1 SV=2 - [CND1_MOUSE]	NA	NA	NA	NA	NA	NA	NA	NA	NA	NA	NA	NA	No	0.00129909	0.96518	1.002	1
Ncapg	E9PWG6	54392	Protein Ncapg OS=Mus musculus GN=Ncapg PE=4 SV=1 - [E9PWG6_MOUSE]	NA	NA	NA	NA	NA	NA	NA	NA	NA	NA	NA	NA	No	0.0498795	0.211279	1.041	1.03
Ncaph	A2ASB6	215387	Condensin complex subunit 2 OS=Mus musculus GN=Ncaph PE=3 SV=1 - [A2ASB6_MOUSE]	NA	NA	NA	NA	NA	NA	-0.278409	0.0870553	165000	NA	NA	NA	No	0.0455979	0.371939	1.003	1.061
Ncbp1	Q3UYV9	433702	Nuclear cap-binding protein subunit 1 OS=Mus musculus GN=Ncbp1 PE=1 SV=2 - [NCBP1_MOUSE]	NA	NA	NA	NA	NA	NA	-0.37707	0.122202	510000	NA	NA	NA	No	-0.149315	0.0636978	0.877	0.927
Ncbp2	D3Z3D2	68092	Nuclear cap-binding protein subunit 2 OS=Mus musculus GN=Ncbp2 PE=4 SV=1 - [D3Z3D2_MOUSE]	NA	NA	NA	NA	NA	NA	NA	NA	NA	NA	NA	NA	No	-0.188074	0.0284038	0.887	0.868
Nccrp1	G3X9C2	233038	MCG129854 OS=Mus musculus GN=Nccrp1 PE=4 SV=1 - [G3X9C2_MOUSE]	NA	NA	NA	NA	NA	NA	NA	NA	NA	NA	NA	NA	No	NA	NA	NA	NA
Ncoa1	P70365	17977	Isoform 4 of Nuclear receptor coactivator 1 OS=Mus musculus GN=Ncoa1 - [NCOA1_MOUSE]	NA	NA	370000	NA	NA	NA	NA	NA	NA	NA	NA	NA	No	NA	NA	NA	NA
Ncoa5	B7ZC23	228869	Nuclear receptor coactivator 5 OS=Mus musculus GN=Ncoa5 PE=4 SV=1 - [B7ZC23_MOUSE]	NA	NA	NA	NA	NA	NA	NA	NA	NA	NA	NA	NA	No	-0.158045	0.0428443	0.912	0.881
Ncoa6	A2AQN0	56406	Nuclear receptor coactivator 6 OS=Mus musculus GN=Ncoa6 PE=4 SV=1 - [A2AQN0_MOUSE]	NA	NA	NA	NA	NA	NA	NA	NA	NA	NA	NA	NA	No	0.127125	0.116815	1.05	1.134
Ndc80	Q9D0F1	67052	Kinetochore protein NDC80 homolog OS=Mus musculus GN=Ndc80 PE=2 SV=1 - [NDC80_MOUSE]	NA	NA	NA	NA	NA	NA	NA	NA	NA	NA	NA	NA	No	-0.000627103	0.982822	0.99	1.009
Ndnl2	Q9CPR8	66647	Melanoma-associated antigen G1 OS=Mus musculus GN=Ndnl2 PE=1 SV=1 - [MAGG1_MOUSE]	NA	NA	NA	NA	NA	NA	1.43856	0.0306764	525000	NA	NA	NA	No	0.417861	0.0118794	1.349	1.322
Ndufa8	Q9DCJ5	68375	NADH dehydrogenase [ubiquinone] 1 alpha subcomplex subunit 8 OS=Mus musculus GN=Ndufa8 PE=1 SV=3 - [NDUA8_MOUSE]	NA	NA	NA	NA	NA	NA	NA	NA	NA	NA	NA	NA	No	0.17994	0.0292498	1.123	1.143
Ndufs1	Q91VD9	227197	NADH-ubiquinone oxidoreductase 75 kDa subunit, mitochondrial OS=Mus musculus GN=Ndufs1 PE=1 SV=2 - [NDUS1_MOUSE]	NA	NA	NA	NA	NA	NA	NA	NA	NA	NA	NA	NA	No	-0.0558769	0.180263	0.966	0.958
Nedd8	P29595	18002	NEDD8 OS=Mus musculus GN=Nedd8 PE=1 SV=2 - [NEDD8_MOUSE]	NA	NA	NA	NA	NA	NA	NA	NA	NA	NA	NA	NA	No	-0.349009	0.0134358	0.778	0.792
Nelfe	G3UY39	27632	Negative elongation factor E (Fragment) OS=Mus musculus GN=Rdbp PE=4 SV=1 - [G3UY39_MOUSE]	NA	NA	NA	NA	NA	NA	1.52331	0.0518864	190000	NA	NA	NA	No	NA	NA	NA	NA
Nipbl	Q6KCD5	71175	Isoform 2 of Nipped-B-like protein OS=Mus musculus GN=Nipbl - [NIPBL_MOUSE]	NA	NA	NA	NA	NA	NA	NA	NA	NA	NA	NA	NA	No	0.224232	0.0364986	1.204	1.132
Nkx6	E9Q9J2	18096	Protein Nkx6-2 OS=Mus musculus GN=Nkx6-2 PE=4 SV=1 - [E9Q9J2_MOUSE]	NA	NA	NA	NA	NA	NA	NA	NA	NA	NA	NA	NA	No	NA	NA	NA	NA
Nmd3	Q99L48	97112	60S ribosomal export protein NMD3 OS=Mus musculus GN=Nmd3 PE=2 SV=1 - [NMD3_MOUSE]	NA	NA	NA	NA	NA	NA	0.158337	0.314099	350000	NA	NA	NA	No	-0.273316	0.0196333	0.842	0.813
Nme2	Q01768	18103	Nucleoside diphosphate kinase B OS=Mus musculus GN=Nme2 PE=1 SV=1 - [NDKB_MOUSE]	NA	NA	NA	NA	NA	NA	NA	NA	NA	NA	NA	NA	No	NA	NA	NA	NA
Noc2l	Q9WV70	57741	Nucleolar complex protein 2 homolog OS=Mus musculus GN=Noc2l PE=1 SV=2 - [NOC2L_MOUSE]	NA	NA	NA	NA	NA	NA	NA	NA	NA	NA	NA	NA	No	-0.0141624	0.656848	0.988	0.992
Nol6	Q8R5K4	230082	Isoform 2 of Nucleolar protein 6 OS=Mus musculus GN=Nol6 - [NOL6_MOUSE]	NA	NA	NA	NA	NA	NA	NA	NA	NA	NA	NA	NA	No	-0.154604	0.0345813	0.901	0.896
Nol8	Q3UHX0	70930	Isoform 2 of Nucleolar protein 8 OS=Mus musculus GN=Nol8 - [NOL8_MOUSE]	NA	NA	NA	NA	NA	NA	NA	NA	NA	NA	NA	NA	No	-0.152695	0.0463503	0.916	0.883
Nop16	Q9CPT5	28126	Nucleolar protein 16 OS=Mus musculus GN=Nop16 PE=2 SV=1 - [NOP16_MOUSE]	NA	NA	NA	NA	NA	NA	NA	NA	NA	NA	NA	NA	No	-0.263203	0.0222411	0.851	0.816
Nop2	Q922K7	110109	Putative ribosomal RNA methyltransferase NOP2 OS=Mus musculus GN=Nop2 PE=2 SV=1 - [NOP2_MOUSE]	NA	NA	NA	NA	NA	NA	NA	NA	NA	NA	NA	NA	No	0.00651039	0.882271	1.026	0.983
Nop58	Q6DFW4	55989	Nucleolar protein 58 OS=Mus musculus GN=Nop58 PE=1 SV=1 - [NOP58_MOUSE]	NA	NA	NA	NA	NA	NA	-0.308466	0.136091	260000	NA	NA	NA	No	0.146773	0.0748823	1.142	1.072
Npepps	Q11011	19155	Puromycin-sensitive aminopeptidase OS=Mus musculus GN=Npepps PE=1 SV=2 - [PSA_MOUSE]	NA	NA	NA	NA	NA	NA	NA	NA	NA	NA	NA	NA	No	-0.0322742	0.453516	0.955	1
Nploc4	P60670	217365	Isoform 2 of Nuclear protein localization protein 4 homolog OS=Mus musculus GN=Nploc4 - [NPL4_MOUSE]	NA	NA	NA	NA	NA	NA	NA	NA	NA	NA	NA	NA	No	0.116929	0.0664136	1.1	1.068
Nsfl1c	Q9CZ44	386649	NSFL1 cofactor p47 OS=Mus musculus GN=Nsfl1c PE=1 SV=1 - [NSF1C_MOUSE]	NA	NA	NA	NA	NA	NA	-0.270556	0.0927038	150000	NA	NA	NA	No	-0.188912	0.0360905	0.859	0.896
Nsmce2	Q91VT1	68501	E3 SUMO-protein ligase NSE2 OS=Mus musculus GN=Nsmce2 PE=2 SV=1 - [NSE2_MOUSE]	NA	NA	NA	NA	NA	NA	NA	NA	NA	NA	NA	NA	No	0.60032	0.0213147	1.623	1.409
Nsmce4a	E0CY57	67872	Protein Nsmce4a (Fragment) OS=Mus musculus GN=Nsmce4a PE=4 SV=1 - [E0CY57_MOUSE]	NA	NA	NA	NA	NA	NA	NA	NA	NA	NA	NA	NA	No	0.349607	0.0531948	1.371	1.178
Nsun5	Q8K4F6	100609	Putative methyltransferase NSUN5 OS=Mus musculus GN=Nsun5 PE=2 SV=2 - [NSUN5_MOUSE]	NA	NA	NA	NA	NA	NA	NA	NA	NA	NA	NA	NA	No	0.24667	0.391373	0.954	1.419
Ntan1	D3YZ99	18203	Protein N-terminal asparagine amidohydrolase OS=Mus musculus GN=Ntan1 PE=4 SV=1 - [D3YZ99_MOUSE]	NA	NA	NA	NA	NA	NA	NA	NA	NA	NA	NA	NA	No	-0.242318	0.0584951	0.891	0.8
Nthl1	E9QMW1	18207	Endonuclease III-like protein 1 OS=Mus musculus GN=Nthl1 PE=4 SV=1 - [E9QMW1_MOUSE]	NA	NA	NA	NA	NA	NA	0.901881	0.0384988	110000	NA	NA	NA	No	0.293354	0.0150848	1.219	1.232
Nub1	P54729	53312	NEDD8 ultimate buster 1 OS=Mus musculus GN=Nub1 PE=1 SV=2 - [NUB1_MOUSE]	NA	NA	NA	NA	NA	NA	0.0086303	0.931958	100500	NA	NA	NA	No	-0.331903	0.0138748	0.788	0.801
Nucb1	D3Z7D7	18220	Nucleobindin-1 (Fragment) OS=Mus musculus GN=Nucb1 PE=4 SV=1 - [D3Z7D7_MOUSE]	NA	NA	NA	NA	NA	NA	NA	NA	NA	NA	NA	NA	No	0.404269	0.0120423	1.312	1.335
Nucks1	Q80XU3	98415	Nuclear ubiquitous casein and cyclin-dependent kinase substrate 1 OS=Mus musculus GN=Nucks1 PE=1 SV=1 - [NUCKS_MOUSE]	NA	NA	NA	NA	NA	NA	NA	NA	NA	NA	NA	NA	No	NA	NA	NA	NA
Nudc	A2A9F5	18221	MCG20813 OS=Mus musculus GN=Nudc PE=4 SV=1 - [A2A9F5_MOUSE]	NA	NA	NA	NA	NA	NA	-0.845546	0.0905675	640000	NA	NA	NA	No	-0.283047	0.0162365	0.814	0.829
Nudcd2	E0CYQ2	52653	NudC domain-containing protein 2 OS=Mus musculus GN=Nudcd2 PE=4 SV=1 - [E0CYQ2_MOUSE]	NA	NA	NA	NA	NA	NA	0.180784	0.976174	59000	NA	NA	NA	No	-0.0502687	0.562213	1.035	0.897
Nudt21	Q9CQF3	68219	Cleavage and polyadenylation specificity factor subunit 5 OS=Mus musculus GN=Nudt21 PE=2 SV=1 - [CPSF5_MOUSE]	NA	NA	NA	NA	NA	NA	NA	NA	NA	NA	NA	NA	No	-0.107979	0.0656438	0.936	0.92
Nudt4	Q4FJR0	71207	Nudix (Nucleoside diphosphate linked moiety X)-type motif 4, isoform CRA_b OS=Mus musculus GN=Nudt4 PE=2 SV=1 - [Q4FJR0_MOUSE]	NA	NA	NA	NA	NA	NA	NA	NA	NA	NA	NA	NA	No	0.213798	0.021403	1.159	1.161
Nup107	E9Q4V9	103468	Nuclear pore complex protein Nup107 OS=Mus musculus GN=Nup107 PE=4 SV=1 - [E9Q4V9_MOUSE]	NA	NA	NA	NA	NA	NA	0.0461418	0.949899	55500	NA	NA	NA	No	0.0186665	0.617872	1.028	0.998
Nup133	Q8R0G9	234865	Nuclear pore complex protein Nup133 OS=Mus musculus GN=Nup133 PE=1 SV=2 - [NU133_MOUSE]	NA	NA	NA	NA	NA	NA	NA	NA	135000	NA	NA	NA	No	0.0117052	0.793346	0.985	1.031
Nup153	E9Q3G8	218210	Protein Nup153 OS=Mus musculus GN=Nup153 PE=4 SV=1 - [E9Q3G8_MOUSE]	NA	NA	NA	NA	NA	NA	NA	NA	NA	NA	NA	NA	No	-0.163116	0.0325205	0.889	0.898
Nup155	Q99P88	170762	Nuclear pore complex protein Nup155 OS=Mus musculus GN=Nup155 PE=2 SV=1 - [NU155_MOUSE]	NA	NA	NA	NA	NA	NA	NA	NA	NA	NA	NA	NA	No	0.0847821	0.159222	1.089	1.032
Nup160	A2AH38	59015	Nucleoporin 160 OS=Mus musculus GN=Nup160 PE=4 SV=1 - [A2AH38_MOUSE]	NA	NA	NA	NA	NA	NA	-0.575615	0.0398162	180000	NA	NA	NA	No	0.0999309	0.0695528	1.071	1.072
Nup37	Q9CWU9	69736	Nucleoporin Nup37 OS=Mus musculus GN=Nup37 PE=2 SV=2 - [NUP37_MOUSE]	NA	NA	NA	NA	NA	NA	NA	NA	NA	NA	NA	NA	No	-0.24587	0.0193143	0.851	0.835
Nup50	Q9JIH2	18141	Nuclear pore complex protein Nup50 OS=Mus musculus GN=Nup50 PE=1 SV=3 - [NUP50_MOUSE]	NA	NA	NA	NA	NA	NA	NA	NA	NA	NA	NA	NA	No	-0.127057	0.10086	0.947	0.884
Nup54	Q8BTS4	269113	Nuclear pore complex protein Nup54 OS=Mus musculus GN=Nup54 PE=1 SV=1 - [NUP54_MOUSE]	NA	NA	NA	NA	NA	NA	NA	NA	NA	NA	NA	NA	No	0.00973699	0.916444	0.954	1.059
Nup62	E9PUX9	18226	Nuclear pore glycoprotein p62 OS=Mus musculus GN=Nup62 PE=4 SV=1 - [E9PUX9_MOUSE]	NA	NA	NA	NA	NA	NA	NA	NA	NA	NA	NA	NA	No	0.0168028	0.604374	1.017	1.007
Nusap1	Q9ERH4	108907	Isoform 2 of Nucleolar and spindle-associated protein 1 OS=Mus musculus GN=Nusap1 - [NUSAP_MOUSE]	NA	NA	NA	NA	NA	NA	0.115033	0.180033	145000	NA	NA	NA	No	-0.0209745	0.542013	0.99	0.982
Nxf1	Q99JX7	53319	Nuclear RNA export factor 1 OS=Mus musculus GN=Nxf1 PE=1 SV=3 - [NXF1_MOUSE]	NA	NA	NA	NA	NA	NA	0.090176	0.45454	270000	NA	NA	NA	No	-0.106786	0.0799793	0.914	0.944
Obfc1	Q3UXU8	108689	CST complex subunit STN1 OS=Mus musculus GN=Obfc1 PE=2 SV=1 - [Q3UXU8_MOUSE]	NA	NA	NA	NA	NA	NA	NA	NA	NA	NA	NA	NA	No	0.222971	0.0905997	1.243	1.091
Ola1	Q9CZ30	67059	Obg-like ATPase 1 OS=Mus musculus GN=Ola1 PE=1 SV=1 - [OLA1_MOUSE]	NA	NA	NA	NA	NA	NA	NA	NA	510000	NA	NA	NA	No	-0.145114	0.057396	0.884	0.925
Orc3	Q9JK30	50793	Isoform 2 of Origin recognition complex subunit 3 OS=Mus musculus GN=Orc3 - [ORC3_MOUSE]	NA	NA	NA	NA	NA	NA	-0.733363	0.389311	1350000	NA	NA	NA	No	0.164798	0.0330635	1.112	1.13
Orc5	D3Z0X3	26429	Origin recognition complex subunit 5 (Fragment) OS=Mus musculus GN=Orc5 PE=4 SV=1 - [D3Z0X3_MOUSE]	NA	NA	NA	NA	NA	NA	NA	NA	NA	NA	NA	NA	No	0.237216	0.0298375	1.21	1.147
Orc6	Q66JV6	56452	Origin recognition complex subunit 6 OS=Mus musculus GN=Orc6 PE=2 SV=1 - [Q66JV6_MOUSE]	NA	NA	NA	NA	NA	NA	NA	NA	NA	NA	NA	NA	No	0.299911	0.0150609	1.24	1.222
Ostf1	Q62422	20409	Osteoclast-stimulating factor 1 OS=Mus musculus GN=Ostf1 PE=1 SV=2 - [OSTF1_MOUSE]	NA	NA	NA	NA	NA	NA	2.35205	0.0189124	230000	NA	NA	NA	No	1.07891	0.010477	1.993	2.232
P2rx3	A2AW03	228139	P2X purinoceptor OS=Mus musculus GN=P2rx3 PE=3 SV=1 - [A2AW03_MOUSE]	NA	NA	NA	NA	NA	NA	NA	NA	NA	NA	NA	NA	No	NA	NA	NA	NA
P4hb	E9Q8G8	18453	Protein disulfide-isomerase OS=Mus musculus GN=P4hb PE=3 SV=1 - [E9Q8G8_MOUSE]	NA	NA	NA	NA	NA	NA	NA	NA	NA	NA	NA	NA	No	0.259569	0.0202107	1.178	1.216
Pabpn1	D3YUB9	54196	Polyadenylate-binding protein 2 (Fragment) OS=Mus musculus GN=Pabpn1 PE=4 SV=2 - [D3YUB9_MOUSE]	NA	NA	NA	NA	NA	NA	-0.0892673	0.355484	259500	NA	NA	NA	No	0.0464714	0.23237	1.032	1.033
Paics	Q9DCL9	67054	Multifunctional protein ADE2 OS=Mus musculus GN=Paics PE=1 SV=4 - [PUR6_MOUSE]	NA	NA	NA	NA	NA	NA	-0.968605	0.0398162	615000	NA	NA	NA	No	0.0213592	0.519359	1.013	1.017
Pald	P70261	27355	Paladin OS=Mus musculus GN=Pald PE=1 SV=1 - [PALD_MOUSE]	NA	NA	NA	NA	NA	NA	NA	NA	NA	NA	NA	NA	No	-0.546289	0.0123842	0.705	0.664
Papola	E9QAY4	18789	Poly(A) polymerase alpha OS=Mus musculus GN=Papola PE=4 SV=1 - [E9QAY4_MOUSE]	NA	NA	NA	NA	NA	NA	-0.346481	0.175828	101000	NA	NA	NA	No	-0.198494	0.0283118	0.859	0.884
Papolg	Q8BY05	216578	Poly(A) polymerase gamma OS=Mus musculus GN=Papolg PE=2 SV=1 - [Q8BY05_MOUSE]	NA	NA	NA	NA	NA	NA	0.274411	0.298459	42000	NA	NA	NA	No	0.374036	0.0257927	1.357	1.235
Park7	Q99LX0	57320	Protein DJ-1 OS=Mus musculus GN=Park7 PE=1 SV=1 - [PARK7_MOUSE]	NA	NA	NA	NA	NA	NA	-0.416	0.144445	625000	NA	NA	NA	No	-0.249659	0.0197379	0.831	0.851
Parn	Q8VDG3	74108	Poly(A)-specific ribonuclease PARN OS=Mus musculus GN=Parn PE=1 SV=1 - [PARN_MOUSE]	NA	NA	NA	NA	NA	NA	-0.142417	0.625336	110000	NA	NA	NA	No	-0.0798149	0.0999366	0.945	0.947
Patz1	Q5NBZ1	56218	POZ (BTB) and AT hook containing zinc finger 1 OS=Mus musculus GN=Patz1 PE=2 SV=1 - [Q5NBZ1_MOUSE]	NA	NA	NA	NA	NA	NA	NA	NA	NA	NA	NA	NA	No	0.612869	0.0295713	1.672	1.387
Pawr	Q925B0	114774	Isoform 2 of PRKC apoptosis WT1 regulator protein OS=Mus musculus GN=Pawr - [PAWR_MOUSE]	NA	NA	NA	NA	NA	NA	NA	NA	NA	NA	NA	NA	No	0.609741	0.0111894	1.569	1.483
Pcdhgc4	Q91XX0	93707	MCG133388, isoform CRA_r OS=Mus musculus GN=Pcdhgc4 PE=2 SV=1 - [Q91XX0_MOUSE]	NA	NA	NA	NA	NA	NA	NA	NA	NA	NA	NA	NA	No	NA	NA	NA	NA
Pcgf6	Q99NA9	71041	Polycomb group RING finger protein 6 OS=Mus musculus GN=Pcgf6 PE=1 SV=1 - [PCGF6_MOUSE]	NA	NA	NA	NA	NA	NA	NA	NA	NA	NA	NA	NA	No	-0.0470056	0.252629	0.957	0.979
Pcid2	E9Q1N1	234069	PCI domain-containing protein 2 OS=Mus musculus GN=Pcid2 PE=4 SV=1 - [E9Q1N1_MOUSE]	NA	NA	NA	NA	NA	NA	NA	NA	NA	NA	NA	NA	No	-0.0100174	0.75816	0.997	0.989
Pcm1	Q9R0L6	18536	Pericentriolar material 1 protein OS=Mus musculus GN=Pcm1 PE=1 SV=2 - [PCM1_MOUSE]	NA	NA	NA	NA	NA	NA	-1.40163	0.0384988	69500	NA	NA	NA	No	-0.155127	0.0421065	0.912	0.884
Pcnp	Q3UCC5	76302	MCG130899 OS=Mus musculus GN=Pcnp PE=2 SV=1 - [Q3UCC5_MOUSE]	NA	NA	NA	NA	NA	NA	0.622462	0.220221	455000	NA	NA	NA	No	-0.0342787	0.484304	1.006	0.947
Pdap1	B2RTB0	231887	MCG17262 OS=Mus musculus GN=Pdap1 PE=2 SV=1 - [B2RTB0_MOUSE]	NA	NA	NA	NA	NA	NA	0.0440443	0.847229	175000	NA	NA	NA	No	-0.400838	0.0138213	0.742	0.773
Pdcd11	Q6NS46	18572	Protein RRP5 homolog OS=Mus musculus GN=Pdcd11 PE=2 SV=2 - [RRP5_MOUSE]	NA	NA	NA	NA	NA	NA	NA	NA	NA	NA	NA	NA	No	-0.258319	0.0170901	0.834	0.838
Pdcd5	P56812	100042424	Programmed cell death protein 5 OS=Mus musculus GN=Pdcd5 PE=1 SV=3 - [PDCD5_MOUSE]	NA	NA	NA	NA	NA	NA	0.560715	0.323415	35500	NA	NA	NA	No	-0.410857	0.0121663	0.743	0.761
Pdha1	P35486	18597	Pyruvate dehydrogenase E1 component subunit alpha, somatic form, mitochondrial OS=Mus musculus GN=Pdha1 PE=1 SV=1 - [ODPA_MOUSE]	NA	NA	NA	NA	NA	NA	NA	NA	NA	NA	NA	NA	No	0.389764	0.0119257	1.308	1.312
Pdhb	Q9D051	68263	Pyruvate dehydrogenase E1 component subunit beta, mitochondrial OS=Mus musculus GN=Pdhb PE=1 SV=1 - [ODPB_MOUSE]	NA	NA	270000	NA	NA	NA	NA	NA	NA	NA	NA	NA	No	0.383675	0.0125966	1.317	1.292
Pdia4	P08003	12304	Protein disulfide-isomerase A4 OS=Mus musculus GN=Pdia4 PE=1 SV=3 - [PDIA4_MOUSE]	NA	NA	NA	NA	NA	NA	NA	NA	NA	NA	NA	NA	No	-0.0234983	0.53366	0.967	1
Pdia6	Q922R8	71853	Protein disulfide-isomerase A6 OS=Mus musculus GN=Pdia6 PE=1 SV=3 - [PDIA6_MOUSE]	NA	NA	NA	NA	NA	NA	-0.506353	0.040726	74000	NA	NA	NA	No	-0.23398	0.0193184	0.847	0.853
Pdlim1	O70400	54132	PDZ and LIM domain protein 1 OS=Mus musculus GN=Pdlim1 PE=2 SV=4 - [PDLI1_MOUSE]	NA	NA	NA	NA	NA	NA	0.516015	0.0628469	250000	NA	NA	NA	No	0.130779	0.0460887	1.088	1.102
Pelp1	Q9DBD5	75273	Proline-, glutamic acid- and leucine-rich protein 1 OS=Mus musculus GN=Pelp1 PE=1 SV=2 - [PELP1_MOUSE]	NA	NA	NA	NA	NA	NA	0	0.989755	515000	NA	NA	NA	No	-0.00168591	0.965333	0.991	1.007
Pepd	A2RS23	18624	Peptidase D OS=Mus musculus GN=Pepd PE=2 SV=1 - [A2RS23_MOUSE]	NA	NA	NA	NA	NA	NA	NA	NA	NA	NA	NA	NA	No	0.287458	0.0291868	1.176	1.265
Pfas	G3UY86	237823	Phosphoribosylformylglycinamidine synthase (Fragment) OS=Mus musculus GN=Pfas PE=4 SV=1 - [G3UY86_MOUSE]	NA	NA	NA	NA	NA	NA	0.167358	0.360978	115500	NA	NA	NA	No	-0.26889	0.0206122	0.814	0.846
Pfdn1	Q9CQF7	67199	Prefoldin 1 OS=Mus musculus GN=Pfdn1 PE=2 SV=1 - [Q9CQF7_MOUSE]	NA	NA	NA	NA	NA	NA	NA	NA	NA	NA	NA	NA	No	-0.0474994	0.254277	0.955	0.98
Pgam2	O70250	56012	Phosphoglycerate mutase 2 OS=Mus musculus GN=Pgam2 PE=1 SV=3 - [PGAM2_MOUSE]	NA	NA	NA	NA	NA	NA	-1.83393	0.238194	400000	NA	NA	NA	No	-0.499928	0.010399	0.711	0.703
Phax	F6RPD4	56698	Phosphorylated adapter RNA export protein (Fragment) OS=Mus musculus GN=Phax PE=4 SV=1 - [F6RPD4_MOUSE]	NA	NA	NA	NA	NA	NA	NA	NA	NA	NA	NA	NA	No	-0.291244	0.0277671	0.846	0.788
Phb	Q5SQG5	18673	Prohibitin (Fragment) OS=Mus musculus GN=Phb PE=2 SV=1 - [Q5SQG5_MOUSE]	NA	NA	NA	NA	NA	NA	-0.100824	0.614081	155000	NA	NA	NA	No	0.32347	0.0140298	1.259	1.243
Phf11d	D3YZK6	219132	Protein D14Ertd668e OS=Mus musculus GN=D14Ertd668e PE=4 SV=1 - [D3YZK6_MOUSE]	NA	NA	NA	NA	NA	NA	NA	NA	NA	NA	NA	NA	No	NA	NA	NA	NA
Phf12	Q3U2C9	268448	PHD finger protein 12, isoform CRA_a OS=Mus musculus GN=Phf12 PE=2 SV=1 - [Q3U2C9_MOUSE]	NA	NA	NA	NA	NA	NA	0.775683	0.0482293	58000	NA	NA	NA	No	0.308901	0.109797	1.368	1.109
Phf3	B2RQG2	213109	PHD finger protein 3 OS=Mus musculus GN=Phf3 PE=2 SV=1 - [B2RQG2_MOUSE]	NA	NA	NA	NA	NA	NA	1.56852	0.030543	180000	NA	NA	NA	No	0.305652	0.0314634	1.289	1.183
Phf6	Q9D4J7	70998	Isoform 2 of PHD finger protein 6 OS=Mus musculus GN=Phf6 - [PHF6_MOUSE]	NA	NA	NA	NA	NA	NA	NA	NA	NA	NA	NA	NA	No	-0.959053	0.00893942	0.509	0.52
Phf8	A2ABV3	320595	PHD finger protein 8 OS=Mus musculus GN=Phf8 PE=2 SV=1 - [A2ABV3_MOUSE]	NA	NA	NA	NA	NA	NA	1.31528	0.0905261	120000	NA	NA	NA	No	0.159223	0.0773926	1.158	1.075
Pias4	D6RGB7	59004	E3 SUMO-protein ligase PIAS4 OS=Mus musculus GN=Pias4 PE=4 SV=1 - [D6RGB7_MOUSE]	NA	NA	390000	NA	NA	NA	NA	NA	NA	NA	NA	NA	No	-0.138119	0.044101	0.9	0.917
Picalm	Q3TD51	233489	Putative uncharacterized protein OS=Mus musculus GN=Picalm PE=2 SV=1 - [Q3TD51_MOUSE]	NA	NA	NA	NA	NA	NA	NA	NA	NA	NA	NA	NA	No	-0.0748006	0.173302	0.972	0.927
Pkn2	Q8BWW9	109333	Isoform 3 of Serine/threonine-protein kinase N2 OS=Mus musculus GN=Pkn2 - [PKN2_MOUSE]	NA	NA	NA	NA	NA	NA	NA	NA	NA	NA	NA	NA	No	-0.101872	0.0680799	0.929	0.935
Pkp1	P97350	18772	Plakophilin-1 OS=Mus musculus GN=Pkp1 PE=1 SV=1 - [PKP1_MOUSE]	NA	NA	NA	NA	NA	NA	-4.96578	0.00509232	240000	NA	NA	NA	+	NA	NA	NA	NA
Plbd1	Q8VCI0	66857	Phospholipase B-like 1 OS=Mus musculus GN=Plbd1 PE=1 SV=1 - [PLBL1_MOUSE]	NA	NA	NA	NA	NA	NA	NA	NA	NA	NA	NA	NA	No	NA	NA	NA	NA
Plcxd1	Q8CHS4	403178	PI-PLC X domain-containing protein 1 OS=Mus musculus GN=Plcxd1 PE=2 SV=1 - [PLCX1_MOUSE]	NA	NA	NA	NA	NA	NA	NA	NA	NA	NA	NA	NA	No	NA	NA	NA	NA
Plrg1	D3Z4V1	53317	Pleiotropic regulator 1 OS=Mus musculus GN=Plrg1 PE=4 SV=1 - [D3Z4V1_MOUSE]	NA	NA	NA	NA	NA	NA	NA	NA	NA	NA	NA	NA	No	-0.168579	0.0346813	0.879	0.901
Pmm1	O35621	29858	Phosphomannomutase 1 OS=Mus musculus GN=Pmm1 PE=1 SV=1 - [PMM1_MOUSE]	NA	NA	620000	NA	NA	NA	NA	NA	NA	NA	NA	NA	No	0.192531	0.0551384	1.185	1.101
Pnn	O35691	18949	Pinin OS=Mus musculus GN=Pnn PE=1 SV=4 - [PININ_MOUSE]	NA	NA	NA	NA	NA	NA	-0.439285	0.0622136	340000	NA	NA	NA	No	-0.193209	0.0267982	0.883	0.866
Pof1b	Q8K4L4	69693	Protein POF1B OS=Mus musculus GN=Pof1b PE=1 SV=3 - [POF1B_MOUSE]	NA	NA	NA	NA	NA	NA	NA	NA	NA	NA	NA	NA	No	NA	NA	NA	NA
Pola1	A2A4H0	18968	DNA polymerase OS=Mus musculus GN=Pola1 PE=3 SV=1 - [A2A4H0_MOUSE]	NA	NA	NA	NA	NA	NA	NA	NA	NA	NA	NA	NA	No	0.12123	0.0613598	1.103	1.072
Polb	Q8K409	18970	DNA polymerase beta OS=Mus musculus GN=Polb PE=2 SV=3 - [DPOLB_MOUSE]	NA	NA	NA	NA	NA	NA	NA	NA	NA	NA	NA	NA	No	0.0705926	0.229921	1.082	1.018
Pold1	P52431	18971	DNA polymerase delta catalytic subunit OS=Mus musculus GN=Pold1 PE=1 SV=2 - [DPOD1_MOUSE]	NA	NA	1205000	NA	NA	NA	NA	NA	NA	NA	NA	NA	No	-0.180979	0.0279651	0.887	0.877
Pold2	A8Y5G7	18972	DNA polymerase delta subunit 2 (Fragment) OS=Mus musculus GN=Pold2 PE=4 SV=1 - [A8Y5G7_MOUSE]	NA	NA	NA	NA	NA	NA	NA	NA	NA	NA	NA	NA	No	-0.242842	0.0290232	0.822	0.868
Poldip3	Q3UDD3	73826	Polymerase (DNA-directed), delta interacting protein 3 OS=Mus musculus GN=Poldip3 PE=2 SV=1 - [Q3UDD3_MOUSE]	NA	NA	NA	NA	NA	NA	-0.244685	0.361225	460000	NA	NA	NA	No	0.0295943	0.672858	0.971	1.071
Pole	Q9WVF7	18973	DNA polymerase epsilon catalytic subunit A OS=Mus musculus GN=Pole PE=2 SV=3 - [DPOE1_MOUSE]	NA	NA	NA	NA	NA	NA	NA	NA	NA	NA	NA	NA	No	0.130705	0.0491487	1.105	1.084
Pole3	D6RDT4	59001	DNA polymerase epsilon subunit 3 OS=Mus musculus GN=Pole3 PE=4 SV=1 - [D6RDT4_MOUSE]	NA	NA	NA	NA	NA	NA	NA	NA	NA	NA	NA	NA	No	NA	NA	NA	NA
Pole4	Q9CQ36	66979	DNA polymerase epsilon subunit 4 OS=Mus musculus GN=Pole4 PE=2 SV=1 - [DPOE4_MOUSE]	NA	NA	NA	NA	NA	NA	NA	NA	NA	NA	NA	NA	No	-0.125174	0.160797	0.964	0.87
Polr1a	O35134	20019	DNA-directed RNA polymerase I subunit RPA1 OS=Mus musculus GN=Polr1a PE=1 SV=2 - [RPA1_MOUSE]	NA	NA	NA	NA	NA	NA	0.570949	0.464034	230000	NA	NA	NA	No	-0.0139212	0.691434	1.001	0.98
Polr1b	P70700	20017	DNA-directed RNA polymerase I subunit RPA2 OS=Mus musculus GN=Polr1b PE=2 SV=2 - [RPA2_MOUSE]	NA	NA	NA	NA	NA	NA	0.0669502	0.815102	240000	NA	NA	NA	No	-0.140936	0.0408102	0.912	0.902
Polr1c	G3UXX5	20016	DNA-directed RNA polymerases I and III subunit RPAC1 (Fragment) OS=Mus musculus GN=Polr1c PE=4 SV=1 - [G3UXX5_MOUSE]	NA	NA	NA	NA	NA	NA	NA	NA	NA	NA	NA	NA	No	-0.074361	0.115959	0.954	0.946
Polr1e	Q8K202	64424	Isoform 3 of DNA-directed RNA polymerase I subunit RPA49 OS=Mus musculus GN=Polr1e - [RPA49_MOUSE]	NA	NA	NA	NA	NA	NA	-0.172994	0.108173	170000	NA	NA	NA	No	-0.0339076	0.470676	0.949	1.004
Polr2g	P62488	67710	DNA-directed RNA polymerase II subunit RPB7 OS=Mus musculus GN=Polr2g PE=2 SV=1 - [RPB7_MOUSE]	NA	NA	NA	NA	NA	NA	NA	NA	NA	NA	NA	NA	No	-0.0362505	0.443882	1.002	0.948
Pot1	Q91WC1	101185	Isoform 2 of Protection of telomeres protein 1 OS=Mus musculus GN=Pot1 - [POTE1_MOUSE]	NA	NA	NA	NA	NA	NA	NA	NA	NA	NA	NA	NA	No	NA	NA	NA	NA
Pou2f3	Q3U5D1	18988	POU domain, class 2, transcription factor 3 OS=Mus musculus GN=Pou2f3 PE=2 SV=1 - [Q3U5D1_MOUSE]	NA	NA	NA	NA	NA	NA	4.42724	0.0518864	130000	NA	NA	NA	No	NA	NA	NA	NA
Ppat	Q8CIH9	231327	Amidophosphoribosyltransferase OS=Mus musculus GN=Ppat PE=2 SV=1 - [Q8CIH9_MOUSE]	NA	NA	NA	NA	NA	NA	NA	NA	NA	NA	NA	NA	No	0.189689	0.0274195	1.13	1.151
Ppib	P24369	19035	Peptidyl-prolyl cis-trans isomerase B OS=Mus musculus GN=Ppib PE=2 SV=2 - [PPIB_MOUSE]	NA	NA	NA	NA	NA	NA	NA	NA	NA	NA	NA	NA	No	0.0817129	0.0966305	1.056	1.061
Ppih	A2BGI9	66101	Peptidyl-prolyl cis-trans isomerase OS=Mus musculus GN=Ppih PE=3 SV=1 - [A2BGI9_MOUSE]	NA	NA	NA	NA	NA	NA	NA	NA	NA	NA	NA	NA	No	-0.166279	0.0335866	0.9	0.883
Ppil3	Q9D6L8	70225	Isoform 2 of Peptidyl-prolyl cis-trans isomerase-like 3 OS=Mus musculus GN=Ppil3 - [PPIL3_MOUSE]	NA	NA	NA	NA	NA	NA	NA	NA	NA	NA	NA	NA	No	0.0739128	0.374354	1.112	0.993
Ppil4	Q9CXG3	67418	Peptidyl-prolyl cis-trans isomerase-like 4 OS=Mus musculus GN=Ppil4 PE=2 SV=2 - [PPIL4_MOUSE]	NA	NA	NA	NA	NA	NA	-0.22095	0.370915	150000	NA	NA	NA	No	-0.192739	0.0247353	0.875	0.875
Ppp1r10	F8WIK6	52040	Serine/threonine-protein phosphatase 1 regulatory subunit 10 OS=Mus musculus GN=Ppp1r10 PE=4 SV=1 - [F8WIK6_MOUSE]	NA	NA	NA	NA	NA	NA	NA	NA	NA	NA	NA	NA	No	-0.31364	0.0255817	0.834	0.775
Ppp1r8	A2ADR8	100336	Nuclear inhibitor of protein phosphatase 1 OS=Mus musculus GN=Ppp1r8 PE=4 SV=1 - [A2ADR8_MOUSE]	NA	NA	NA	NA	NA	NA	NA	NA	NA	NA	NA	NA	No	-0.293716	0.0202283	0.797	0.835
Ppp2r1b	H3BIV7	73699	Serine/threonine-protein phosphatase 2A 65 kDa regulatory subunit A beta isoform OS=Mus musculus GN=Ppp2r1b PE=4 SV=1 - [H3BIV7_MOUSE]	NA	NA	NA	NA	NA	NA	NA	NA	NA	NA	NA	NA	No	-0.207801	0.039046	0.84	0.891
Prdm2	F8VQB7	110593	Protein Prdm2 OS=Mus musculus GN=Prdm2 PE=4 SV=1 - [F8VQB7_MOUSE]	NA	NA	NA	NA	NA	NA	NA	NA	NA	NA	NA	NA	No	0.536188	0.112177	1.716	1.185
Prdx6	D3Z0Y2	11758	Peroxiredoxin-6 OS=Mus musculus GN=Prdx6 PE=4 SV=1 - [D3Z0Y2_MOUSE]	NA	NA	NA	NA	NA	NA	NA	NA	NA	NA	NA	NA	No	0.260047	0.0188055	1.183	1.212
Prep	Q543B9	19072	Prolyl endopeptidase OS=Mus musculus GN=Prep PE=2 SV=1 - [Q543B9_MOUSE]	NA	NA	NA	NA	NA	NA	0.255199	0.185283	210000	NA	NA	NA	No	0.664688	0.0094427	1.565	1.605
Prim1	P20664	19075	DNA primase small subunit OS=Mus musculus GN=Prim1 PE=1 SV=1 - [PRI1_MOUSE]	NA	NA	NA	NA	NA	NA	0.211635	0.180844	210000	NA	NA	NA	No	0.19165	0.0249435	1.143	1.141
Prkag2	D3YUS1	108099	5'-AMP-activated protein kinase subunit gamma-2 (Fragment) OS=Mus musculus GN=Prkag2 PE=4 SV=1 - [D3YUS1_MOUSE]	NA	NA	NA	NA	NA	NA	NA	NA	NA	NA	NA	NA	No	NA	NA	NA	NA
Prpf19	Q99KP6	28000	Isoform 3 of Pre-mRNA-processing factor 19 OS=Mus musculus GN=Prpf19 - [PRP19_MOUSE]	NA	NA	NA	NA	NA	NA	NA	NA	NA	NA	NA	NA	No	-0.112744	0.0570762	0.927	0.923
Prpf31	Q8CCF0	68988	Isoform 4 of U4/U6 small nuclear ribonucleoprotein Prp31 OS=Mus musculus GN=Prpf31 - [PRP31_MOUSE]	NA	NA	NA	NA	NA	NA	0.219091	0.13959	360000	NA	NA	NA	No	-0.0799553	0.213608	0.912	0.98
Prr12	E9PYL2	233210	Protein Prr12 OS=Mus musculus GN=Prr12 PE=4 SV=1 - [E9PYL2_MOUSE]	NA	NA	NA	NA	NA	NA	NA	NA	NA	NA	NA	NA	No	0.109471	0.0719006	1.064	1.093
Psat1	E9Q6P1	100047252	Phosphoserine aminotransferase (Fragment) OS=Mus musculus GN=Psat1 PE=3 SV=1 - [E9Q6P1_MOUSE]	NA	NA	NA	NA	NA	NA	NA	NA	NA	NA	NA	NA	No	-0.151831	0.0966839	0.861	0.939
Psma3	O70435	19167	Proteasome subunit alpha type-3 OS=Mus musculus GN=Psma3 PE=1 SV=3 - [PSA3_MOUSE]	NA	NA	NA	NA	NA	NA	-0.875672	0.197902	260000	NA	NA	NA	No	-0.26792	0.0170901	0.824	0.837
Psma6	E0CXB1	26443	Proteasome subunit alpha type-6 OS=Mus musculus GN=Psma6 PE=4 SV=1 - [E0CXB1_MOUSE]	NA	NA	NA	NA	NA	NA	-2.32916	0.0450442	105000	NA	NA	NA	+	-0.265832	0.0184048	0.821	0.842
Psma7	Q542H2	26444	Proteasome subunit alpha type OS=Mus musculus GN=Psma7 PE=2 SV=1 - [Q542H2_MOUSE]	NA	NA	NA	NA	NA	NA	NA	NA	NA	NA	NA	NA	No	-0.281502	0.0154035	0.822	0.823
Psmb1	O09061	19170	Proteasome subunit beta type-1 OS=Mus musculus GN=Psmb1 PE=1 SV=1 - [PSB1_MOUSE]	NA	NA	NA	NA	NA	NA	NA	NA	NA	NA	NA	NA	No	-0.216514	0.0324181	0.839	0.882
Psmb7	A2AQL6	19177	Proteasome subunit beta type OS=Mus musculus GN=Psmb7 PE=3 SV=1 - [A2AQL6_MOUSE]	NA	NA	NA	NA	NA	NA	NA	NA	NA	NA	NA	NA	No	-0.254132	0.0231912	0.821	0.856
Psmc1	P62192	19179	26S protease regulatory subunit 4 OS=Mus musculus GN=Psmc1 PE=1 SV=1 - [PRS4_MOUSE]	NA	NA	NA	NA	NA	NA	NA	NA	NA	NA	NA	NA	No	0.0283941	0.413954	1.015	1.025
Psmc2	P46471	19181	26S protease regulatory subunit 7 OS=Mus musculus GN=Psmc2 PE=1 SV=5 - [PRS7_MOUSE]	NA	NA	NA	NA	NA	NA	-0.974262	0.0519133	79500	NA	NA	NA	No	0.0349247	0.338715	1.018	1.031
Psmc5	E9Q0L5	19184	26S protease regulatory subunit 8 OS=Mus musculus GN=Psmc5 PE=3 SV=1 - [E9Q0L5_MOUSE]	NA	NA	NA	NA	NA	NA	NA	NA	NA	NA	NA	NA	No	-0.0566114	0.196643	0.95	0.973
Psmd1	Q3TXS7	70247	26S proteasome non-ATPase regulatory subunit 1 OS=Mus musculus GN=Psmd1 PE=1 SV=1 - [PSMD1_MOUSE]	NA	NA	NA	NA	NA	NA	NA	NA	NA	NA	NA	NA	No	-0.109972	0.0588358	0.928	0.925
Psmd13	F6ZQQ3	23997	26S proteasome non-ATPase regulatory subunit 13 (Fragment) OS=Mus musculus GN=Psmd13 PE=4 SV=1 - [F6ZQQ3_MOUSE]	NA	NA	NA	NA	NA	NA	NA	NA	NA	NA	NA	NA	No	-0.109653	0.0596042	0.93	0.923
Psmd9	Q9CR00	67151	26S proteasome non-ATPase regulatory subunit 9 OS=Mus musculus GN=Psmd9 PE=1 SV=1 - [PSMD9_MOUSE]	NA	NA	NA	NA	NA	NA	NA	NA	NA	NA	NA	NA	No	-0.114123	0.0715233	0.908	0.939
Ptbp2	Q91Z31	56195	Polypyrimidine tract-binding protein 2 OS=Mus musculus GN=Ptbp2 PE=1 SV=2 - [PTBP2_MOUSE]	NA	NA	3650000	NA	NA	NA	NA	NA	280000	NA	NA	NA	No	-0.0747385	0.20911	0.979	0.92
Ptpn2	D3Z6W2	19255	Tyrosine-protein phosphatase non-receptor type 2 OS=Mus musculus GN=Ptpn2 PE=4 SV=1 - [D3Z6W2_MOUSE]	NA	NA	NA	NA	NA	NA	NA	NA	NA	NA	NA	NA	No	-0.0641553	0.150146	0.95	0.963
Ptpn6	P29351	15170	Isoform 3 of Tyrosine-protein phosphatase non-receptor type 6 OS=Mus musculus GN=Ptpn6 - [PTN6_MOUSE]	NA	NA	NA	NA	NA	NA	NA	NA	NA	NA	NA	NA	No	0.43386	0.0173176	1.402	1.3
Pum2	Q80U58	80913	Isoform 3 of Pumilio homolog 2 OS=Mus musculus GN=Pum2 - [PUM2_MOUSE]	NA	NA	NA	NA	NA	NA	NA	NA	NA	NA	NA	NA	No	0.155503	0.0812843	1.156	1.072
Pus10	Q9D3U0	74467	Putative tRNA pseudouridine synthase Pus10 OS=Mus musculus GN=Pus10 PE=1 SV=1 - [PUS10_MOUSE]	NA	NA	NA	NA	NA	NA	NA	NA	NA	NA	NA	NA	No	0.223059	0.0213573	1.158	1.176
Pvrl2	P32507	19294	Isoform Alpha of Poliovirus receptor-related protein 2 OS=Mus musculus GN=Pvrl2 - [PVRL2_MOUSE]	NA	NA	NA	NA	NA	NA	NA	NA	NA	NA	NA	NA	No	0.0906957	0.183048	1.102	1.027
Pwp2	E9PUI2	110816	Periodic tryptophan protein 2 homolog OS=Mus musculus GN=Pwp2 PE=4 SV=1 - [E9PUI2_MOUSE]	NA	NA	NA	NA	NA	NA	NA	NA	NA	NA	NA	NA	No	-0.200297	0.0301075	0.855	0.886
Qki	Q9QYS9	19317	Isoform 4 of Protein quaking OS=Mus musculus GN=Qki - [QKI_MOUSE]	NA	NA	NA	NA	NA	NA	0.228973	0.606548	325000	NA	NA	NA	No	0.549466	0.0104139	1.442	1.485
Qtrt1	Q9JMA2	60507	Queuine tRNA-ribosyltransferase OS=Mus musculus GN=Qtrt1 PE=1 SV=2 - [TGT_MOUSE]	NA	NA	NA	NA	NA	NA	4.21661	0.103227	101500	NA	NA	NA	No	0.43642	0.0111767	1.345	1.362
Rab11b	G3UZL4	19326	Ras-related protein Rab-11B (Fragment) OS=Mus musculus GN=Rab11b PE=3 SV=1 - [G3UZL4_MOUSE]	NA	NA	NA	NA	NA	NA	NA	NA	NA	NA	NA	NA	No	0.0770448	0.117241	1.064	1.045
Rab15	D3YYX5	104886	Ras-related protein Rab-15 (Fragment) OS=Mus musculus GN=Rab15 PE=4 SV=1 - [D3YYX5_MOUSE]	NA	NA	NA	NA	NA	NA	NA	NA	NA	NA	NA	NA	No	NA	NA	NA	NA
Rab5c	P35278	19345	Ras-related protein Rab-5C OS=Mus musculus GN=Rab5c PE=1 SV=2 - [RAB5C_MOUSE]	NA	NA	NA	NA	NA	NA	NA	NA	NA	NA	NA	NA	No	0.268911	0.0162702	1.207	1.203
Racgap1	Q9WVM1	26934	Rac GTPase-activating protein 1 OS=Mus musculus GN=Racgap1 PE=2 SV=1 - [RGAP1_MOUSE]	NA	NA	NA	NA	NA	NA	NA	NA	NA	NA	NA	NA	No	0.290915	0.0247353	1.261	1.186
Rad23b	Q3TJ52	19359	UV excision repair protein RAD23 homolog B OS=Mus musculus GN=Rad23b PE=2 SV=1 - [Q3TJ52_MOUSE]	NA	NA	NA	NA	NA	NA	NA	NA	NA	NA	NA	NA	No	-0.178965	0.0283118	0.879	0.888
Rad50	E9QPC6	19360	DNA repair protein RAD50 OS=Mus musculus GN=Rad50 PE=4 SV=1 - [E9QPC6_MOUSE]	NA	NA	NA	NA	NA	NA	-0.265345	0.155579	115000	NA	NA	NA	No	-0.183927	0.0386905	0.861	0.9
Ranbp1	P34022	19385	Ran-specific GTPase-activating protein OS=Mus musculus GN=Ranbp1 PE=1 SV=2 - [RANG_MOUSE]	NA	NA	NA	NA	NA	NA	NA	NA	NA	NA	NA	NA	No	-0.126516	0.0702011	0.896	0.936
Rars	Q9D0I9	104458	Arginine--tRNA ligase, cytoplasmic OS=Mus musculus GN=Rars PE=2 SV=2 - [SYRC_MOUSE]	NA	NA	NA	NA	NA	NA	-1.00868	0.0373338	225000	NA	NA	NA	No	-0.21533	0.023676	0.852	0.871
Raver1	Q9CW46	71766	Ribonucleoprotein PTB-binding 1 OS=Mus musculus GN=Raver1 PE=1 SV=2 - [RAVR1_MOUSE]	NA	NA	NA	NA	NA	NA	NA	NA	NA	NA	NA	NA	No	0.122654	0.0935588	1.121	1.057
Rbbp6	P97868	19647	Isoform 2 of E3 ubiquitin-protein ligase RBBP6 OS=Mus musculus GN=Rbbp6 - [RBBP6_MOUSE]	NA	NA	NA	NA	NA	NA	NA	NA	NA	NA	NA	NA	No	-0.122194	0.211016	0.977	0.861
Rbfox2	Q8BP71	93686	Isoform 6 of RNA binding protein fox-1 homolog 2 OS=Mus musculus GN=Rbfox2 - [RFOX2_MOUSE]	NA	NA	NA	NA	NA	NA	NA	NA	NA	NA	NA	NA	No	-0.019453	0.718947	0.95	1.024
Rbm10	F8WGU1	433287	Protein Gm15455 OS=Mus musculus GN=Rbm10 PE=4 SV=1 - [F8WGU1_MOUSE]	NA	NA	NA	NA	NA	NA	-0.136062	0.484925	170000	NA	NA	NA	No	0.067601	0.142478	1.057	1.039
Rbm12	F7C9M1	75710	RNA-binding protein 12 OS=Mus musculus GN=Rbm12 PE=4 SV=1 - [F7C9M1_MOUSE]	NA	NA	NA	NA	NA	NA	NA	NA	NA	NA	NA	NA	No	-0.112399	0.0748567	0.91	0.941
Rbm12bb	Q66JV4	77604	Isoform 2 of RNA-binding protein 12B-B OS=Mus musculus GN=Rbm12bb - [R12BB_MOUSE]	NA	NA	NA	NA	NA	NA	NA	NA	NA	NA	NA	NA	No	-0.0653992	0.202409	0.934	0.977
Rbm15	Q0VBL3	229700	Protein Rbm15 OS=Mus musculus GN=Rbm15 PE=2 SV=1 - [Q0VBL3_MOUSE]	NA	NA	NA	NA	NA	NA	-0.198427	0.134222	125000	NA	NA	NA	No	0.0767124	0.172349	1.08	1.029
Rbm19	Q8R3C6	74111	Isoform 2 of Probable RNA-binding protein 19 OS=Mus musculus GN=Rbm19 - [RBM19_MOUSE]	NA	NA	NA	NA	NA	NA	-0.0900349	0.253001	120000	NA	NA	NA	No	-0.224307	0.0335054	0.88	0.832
Rbm22	Q8BHS3	66810	Pre-mRNA-splicing factor RBM22 OS=Mus musculus GN=Rbm22 PE=2 SV=1 - [RBM22_MOUSE]	NA	NA	NA	NA	NA	NA	NA	NA	NA	NA	NA	NA	No	0.0792207	0.101738	1.057	1.056
Rbm25	B2RY56	67039	Isoform 2 of RNA-binding protein 25 OS=Mus musculus GN=Rbm25 - [RBM25_MOUSE]	NA	NA	NA	NA	NA	NA	0.0738202	0.501775	400000	NA	NA	NA	No	-0.117149	0.0573833	0.93	0.914
Rbm27	Q5SFM8	225432	Isoform 2 of RNA-binding protein 27 OS=Mus musculus GN=Rbm27 - [RBM27_MOUSE]	NA	NA	720000	NA	NA	NA	0.804054	0.386363	240000	NA	NA	NA	No	-0.236546	0.019147	0.852	0.846
Rbm33	D3Z5I9	381626	RNA-binding protein 33 OS=Mus musculus GN=Rbm33 PE=4 SV=1 - [D3Z5I9_MOUSE]	NA	NA	NA	NA	NA	NA	NA	NA	NA	NA	NA	NA	No	-0.0422332	0.270619	0.964	0.978
Rbm6	Q3ULB0	19654	Protein Rbm6 OS=Mus musculus GN=Rbm6 PE=2 SV=1 - [Q3ULB0_MOUSE]	NA	NA	NA	NA	NA	NA	NA	NA	NA	NA	NA	NA	No	-0.101327	0.184762	0.973	0.891
Rbmx2	Q8R0F5	209003	RNA-binding motif protein, X-linked 2 OS=Mus musculus GN=Rbmx2 PE=1 SV=1 - [RBMX2_MOUSE]	NA	NA	NA	NA	NA	NA	NA	NA	NA	NA	NA	NA	No	-0.0638268	0.146343	0.956	0.958
Rcl1	Q9JJT0	59028	RNA 3'-terminal phosphate cyclase-like protein OS=Mus musculus GN=Rcl1 PE=2 SV=1 - [RCL1_MOUSE]	NA	NA	NA	NA	NA	NA	-0.254978	0.10339	190000	NA	NA	NA	No	-0.195397	0.0270114	0.864	0.883
Recql5	Q8VID5	170472	Protein Recql5 OS=Mus musculus GN=Recql5 PE=2 SV=1 - [Q8VID5_MOUSE]	NA	NA	NA	NA	NA	NA	NA	NA	NA	NA	NA	NA	No	-0.130084	0.493798	1.078	0.749
Rere	A2A7T1	68703	Arginine glutamic acid dipeptide (RE) repeats (Fragment) OS=Mus musculus GN=Rere PE=4 SV=1 - [A2A7T1_MOUSE]	NA	NA	5100000	NA	NA	NA	2.05606	0.0569617	295000	NA	NA	NA	No	-0.108454	0.442076	0.817	1.039
Rexo2	Q9D8S4	104444	Oligoribonuclease, mitochondrial OS=Mus musculus GN=Rexo2 PE=1 SV=2 - [ORN_MOUSE]	NA	NA	NA	NA	NA	NA	NA	NA	NA	NA	NA	NA	No	-0.165249	0.0385621	0.878	0.906
Rfc1	G3UWX1	19687	Replication factor C subunit 1 OS=Mus musculus GN=Rfc1 PE=4 SV=1 - [G3UWX1_MOUSE]	NA	NA	NA	NA	NA	NA	0.137504	0.451202	165000	NA	NA	NA	No	-0.331034	0.0164159	0.811	0.779
Rfc5	Q5HZI8	72151	MCG8761 OS=Mus musculus GN=Rfc5 PE=2 SV=1 - [Q5HZI8_MOUSE]	NA	NA	NA	NA	NA	NA	0.580628	0.0456162	175000	NA	NA	NA	No	-0.170485	0.0598446	0.859	0.918
Rfx2	P48379	19725	Isoform 2 of DNA-binding protein RFX2 OS=Mus musculus GN=Rfx2 - [RFX2_MOUSE]	NA	NA	205000	NA	NA	NA	NA	NA	NA	NA	NA	NA	No	0.750134	0.0146793	1.787	1.577
Rmi1	Q9D4G9	74386	RecQ-mediated genome instability protein 1 OS=Mus musculus GN=Rmi1 PE=2 SV=1 - [RMI1_MOUSE]	NA	NA	NA	NA	NA	NA	2.04352	0.0394559	225000	NA	NA	NA	No	-0.176689	0.0289548	0.88	0.89
Rnaseh1	E9QLN8	19819	Ribonuclease H1 OS=Mus musculus GN=Rnaseh1 PE=4 SV=1 - [E9QLN8_MOUSE]	NA	NA	NA	NA	NA	NA	0.410341	0.0456162	115000	NA	NA	NA	No	-0.0177001	0.817798	1.058	0.918
Rnaseh2b	Q80ZV0	67153	Ribonuclease H2 subunit B OS=Mus musculus GN=Rnaseh2b PE=1 SV=2 - [RNH2B_MOUSE]	NA	NA	NA	NA	NA	NA	NA	NA	NA	NA	NA	NA	No	0.571476	0.0104139	1.461	1.511
Rnf181	Q9CY62	66510	Isoform 2 of E3 ubiquitin-protein ligase RNF181 OS=Mus musculus GN=Rnf181 - [RN181_MOUSE]	NA	NA	NA	NA	NA	NA	NA	NA	NA	NA	NA	NA	No	0.146486	0.068779	1.075	1.139
Rnf2	Q9CQJ4	19821	E3 ubiquitin-protein ligase RING2 OS=Mus musculus GN=Rnf2 PE=1 SV=1 - [RING2_MOUSE]	NA	NA	NA	NA	NA	NA	NA	NA	NA	NA	NA	NA	No	-0.110095	0.176553	0.97	0.883
Rnf220	Q6PDX6	66743	Isoform 4 of E3 ubiquitin-protein ligase Rnf220 OS=Mus musculus GN=Rnf220 - [RN220_MOUSE]	NA	NA	NA	NA	NA	NA	NA	NA	NA	NA	NA	NA	No	0.202523	0.323666	1.314	0.988
Rnf40	Q3U319	233900	E3 ubiquitin-protein ligase BRE1B OS=Mus musculus GN=Rnf40 PE=2 SV=2 - [BRE1B_MOUSE]	NA	NA	NA	NA	NA	NA	0.619178	0.110469	185000	NA	NA	NA	No	0.168715	0.0328416	1.113	1.135
Rngtt	Q3TUK6	24018	mRNA guanylyltransferase OS=Mus musculus GN=Rngtt PE=2 SV=1 - [Q3TUK6_MOUSE]	NA	NA	NA	NA	NA	NA	0.847596	0.0630101	450000	NA	NA	NA	No	-0.0929237	0.0902278	0.926	0.949
Rnmt	D3Z478	67897	mRNA cap guanine-N7 methyltransferase (Fragment) OS=Mus musculus GN=Rnmt PE=4 SV=1 - [D3Z478_MOUSE]	NA	NA	NA	NA	NA	NA	-0.429537	0.0837956	255000	NA	NA	NA	No	-0.359787	0.0128359	0.784	0.775
Rpa2	Q3TE40	19891	Replication protein A 32 kDa subunit OS=Mus musculus GN=Rpa2 PE=2 SV=1 - [Q3TE40_MOUSE]	NA	NA	NA	NA	NA	NA	NA	NA	NA	NA	NA	NA	No	-0.128564	0.0668488	0.895	0.934
Rpl13a	Q3TDS9	22121	60S ribosomal protein L13a OS=Mus musculus GN=Rpl13a PE=2 SV=1 - [Q3TDS9_MOUSE]	NA	NA	NA	NA	NA	NA	NA	NA	NA	NA	NA	NA	No	0.0266744	0.466934	1.032	1.006
Rpl21	D3Z4H7	382843	MCG50603 OS=Mus musculus GN=Rpl21-ps4 PE=4 SV=1 - [D3Z4H7_MOUSE]	NA	NA	NA	NA	NA	NA	NA	NA	NA	NA	NA	NA	No	NA	NA	NA	NA
Rpl23	A2A6F9	65019	Ribosomal protein L23 OS=Mus musculus GN=Rpl23 PE=3 SV=1 - [A2A6F9_MOUSE]	NA	NA	NA	NA	NA	NA	-0.709576	0.0398162	1195000	NA	NA	NA	No	-0.00158863	0.96518	0.998	1
Rpl30	P62889	19946	60S ribosomal protein L30 OS=Mus musculus GN=Rpl30 PE=2 SV=2 - [RL30_MOUSE]	NA	NA	NA	NA	NA	NA	NA	NA	NA	NA	NA	NA	No	0.0602664	0.175727	1.032	1.053
Rpl35	Q6ZWV7	66489	60S ribosomal protein L35 OS=Mus musculus GN=Rpl35 PE=2 SV=1 - [RL35_MOUSE]	NA	NA	NA	NA	NA	NA	NA	NA	NA	NA	NA	NA	No	-0.0194773	0.566176	0.987	0.987
Rpl36a	P83882	66483	60S ribosomal protein L36a OS=Mus musculus GN=Rpl36a PE=3 SV=2 - [RL36A_MOUSE]	NA	NA	NA	NA	NA	NA	NA	NA	NA	NA	NA	NA	No	-0.0257284	0.452849	0.984	0.981
Rpl37a	P61514	19981	60S ribosomal protein L37a OS=Mus musculus GN=Rpl37a PE=2 SV=2 - [RL37A_MOUSE]	NA	NA	NA	NA	NA	NA	NA	NA	NA	NA	NA	NA	No	-0.112072	0.0727381	0.911	0.94
Rpl38	Q52KP0	67671	MCG13615, isoform CRA_a OS=Mus musculus GN=Rpl38 PE=3 SV=1 - [Q52KP0_MOUSE]	NA	NA	NA	NA	NA	NA	NA	NA	NA	NA	NA	NA	No	-0.0672409	0.137858	0.96	0.949
Rpl5	P47962	100503670	60S ribosomal protein L5 OS=Mus musculus GN=Rpl5 PE=1 SV=3 - [RL5_MOUSE]	NA	NA	NA	NA	NA	NA	NA	NA	NA	NA	NA	NA	No	-0.0368105	0.318627	0.97	0.98
Rpl8	P62918	26961	60S ribosomal protein L8 OS=Mus musculus GN=Rpl8 PE=2 SV=2 - [RL8_MOUSE]	NA	NA	NA	NA	NA	NA	-0.97568	0.0373338	340000	NA	NA	NA	No	-0.0617635	0.15333	0.955	0.961
Rpn1	Q91YQ5	103963	Dolichyl-diphosphooligosaccharide--protein glycosyltransferase subunit 1 OS=Mus musculus GN=Rpn1 PE=2 SV=1 - [RPN1_MOUSE]	NA	NA	NA	NA	NA	NA	1.80426	0.147576	135000	NA	NA	NA	No	0.0422901	0.266013	1.036	1.024
Rps10	P63325	67097	40S ribosomal protein S10 OS=Mus musculus GN=Rps10 PE=1 SV=1 - [RS10_MOUSE]	NA	NA	NA	NA	NA	NA	NA	NA	NA	NA	NA	NA	No	0.0248262	0.750443	1.07	0.964
Rps11	P62281	27207	40S ribosomal protein S11 OS=Mus musculus GN=Rps11 PE=2 SV=3 - [RS11_MOUSE]	NA	NA	NA	NA	NA	NA	-0.297786	0.058389	1085000	NA	NA	NA	No	0.0229667	0.505617	1.023	1.009
Rps13	P62301	68052	40S ribosomal protein S13 OS=Mus musculus GN=Rps13 PE=1 SV=2 - [RS13_MOUSE]	NA	NA	NA	NA	NA	NA	-0.541618	0.0398162	1450000	NA	NA	NA	No	-0.0505997	0.225657	0.955	0.976
Rps17	P63276	20068	40S ribosomal protein S17 OS=Mus musculus GN=Rps17 PE=1 SV=2 - [RS17_MOUSE]	NA	NA	NA	NA	NA	NA	NA	NA	NA	NA	NA	NA	No	-0.0753986	0.112177	0.948	0.951
Rps19	Q9CZX8	20085	40S ribosomal protein S19 OS=Mus musculus GN=Rps19 PE=1 SV=3 - [RS19_MOUSE]	NA	NA	NA	NA	NA	NA	-0.606035	0.0514904	250000	NA	NA	NA	No	0.00194731	0.949662	1.008	0.995
Rps19bp1	Q8C6B9	66538	Active regulator of SIRT1 OS=Mus musculus GN=Rps19bp1 PE=1 SV=1 - [AROS_MOUSE]	NA	NA	NA	NA	NA	NA	-1.54793	0.276231	49500	NA	NA	NA	No	-0.213425	0.0238965	0.872	0.853
Rps2	D3Z659	16898	Uncharacterized protein OS=Mus musculus GN=Rps2-ps6 PE=3 SV=2 - [D3Z659_MOUSE]	NA	NA	NA	NA	NA	NA	-0.419855	0.0456162	1400000	NA	NA	NA	No	NA	NA	NA	NA
Rps20	P60867	67427	40S ribosomal protein S20 OS=Mus musculus GN=Rps20 PE=1 SV=1 - [RS20_MOUSE]	NA	NA	NA	NA	NA	NA	-0.496142	0.0855407	2400000	NA	NA	NA	No	0.041516	0.29952	1.041	1.017
Rps27	Q6ZWU9	57294	40S ribosomal protein S27 OS=Mus musculus GN=Rps27 PE=1 SV=3 - [RS27_MOUSE]	NA	NA	NA	NA	NA	NA	NA	NA	NA	NA	NA	NA	No	-0.0514032	0.258562	0.983	0.947
Rps5	D3YYM6	20103	40S ribosomal protein S5 (Fragment) OS=Mus musculus GN=Rps5 PE=3 SV=1 - [D3YYM6_MOUSE]	NA	NA	NA	NA	NA	NA	NA	NA	NA	NA	NA	NA	No	-0.00739345	0.836101	1.006	0.984
Rps6ka1	G3UZI3	20111	Ribosomal protein S6 kinase alpha-1 OS=Mus musculus GN=Rps6ka1 PE=4 SV=1 - [G3UZI3_MOUSE]	NA	NA	NA	NA	NA	NA	NA	NA	NA	NA	NA	NA	No	-0.0125365	0.75041	0.973	1.01
Rps6ka4	Q9Z2B9	56613	Ribosomal protein S6 kinase alpha-4 OS=Mus musculus GN=Rps6ka4 PE=1 SV=2 - [KS6A4_MOUSE]	NA	NA	NA	NA	NA	NA	NA	NA	NA	NA	NA	NA	No	0.442551	0.0239983	1.285	1.433
Rps9	F7CJS8	76846	40S ribosomal protein S9 (Fragment) OS=Mus musculus GN=Rps9 PE=3 SV=1 - [F7CJS8_MOUSE]	NA	NA	NA	NA	NA	NA	NA	NA	NA	NA	NA	NA	No	-0.0269411	0.444475	0.989	0.974
Rras2	P62071	66922	Ras-related protein R-Ras2 OS=Mus musculus GN=Rras2 PE=1 SV=1 - [RRAS2_MOUSE]	NA	NA	NA	NA	NA	NA	NA	NA	NA	NA	NA	NA	No	0.182199	0.0280565	1.142	1.127
Rrbp1	A2AVJ7	81910	Ribosome binding protein 1 OS=Mus musculus GN=Rrbp1 PE=4 SV=1 - [A2AVJ7_MOUSE]	NA	NA	NA	NA	NA	NA	0.0806577	0.546145	225000	NA	NA	NA	No	-0.155305	0.0391886	0.909	0.887
Rreb1	Q3UH06	68750	Isoform 3 of Ras-responsive element-binding protein 1 OS=Mus musculus GN=Rreb1 - [RREB1_MOUSE]	NA	NA	NA	NA	NA	NA	4.14841	0.147563	340000	NA	NA	NA	No	1.35962	0.00841423	2.602	2.53
Rrm1	P07742	20133	Ribonucleoside-diphosphate reductase large subunit OS=Mus musculus GN=Rrm1 PE=1 SV=2 - [RIR1_MOUSE]	NA	NA	NA	NA	NA	NA	NA	NA	NA	NA	NA	NA	No	-0.319062	0.0147277	0.793	0.81
Rrp12	Q3UJA1	107094	Putative uncharacterized protein OS=Mus musculus GN=Rrp12 PE=2 SV=1 - [Q3UJA1_MOUSE]	NA	NA	NA	NA	NA	NA	NA	NA	NA	NA	NA	NA	No	-0.319346	0.0138612	0.799	0.803
Rrp9	Q91WM3	27966	U3 small nucleolar RNA-interacting protein 2 OS=Mus musculus GN=Rrp9 PE=1 SV=1 - [U3IP2_MOUSE]	NA	NA	NA	NA	NA	NA	NA	NA	NA	NA	NA	NA	No	-0.112713	0.0592695	0.931	0.919
Rxrb	P28704	20182	Isoform Short of Retinoic acid receptor RXR-beta OS=Mus musculus GN=Rxrb - [RXRB_MOUSE]	NA	NA	NA	NA	NA	NA	NA	NA	NA	NA	NA	NA	No	NA	NA	NA	NA
Rybp	Q8CCI5	56353	RING1 and YY1-binding protein OS=Mus musculus GN=Rybp PE=1 SV=1 - [RYBP_MOUSE]	NA	NA	NA	NA	NA	NA	NA	NA	194500	NA	NA	NA	No	0.872734	0.0148812	1.693	1.97
S100a11	P50543	20195	Protein S100-A11 OS=Mus musculus GN=S100a11 PE=2 SV=1 - [S10AB_MOUSE]	NA	NA	NA	NA	NA	NA	NA	NA	NA	NA	NA	NA	No	0.590496	0.221084	1.944	1.068
S100a6	P14069	20200	Protein S100-A6 OS=Mus musculus GN=S100a6 PE=1 SV=3 - [S10A6_MOUSE]	NA	NA	NA	NA	NA	NA	NA	NA	NA	NA	NA	NA	No	-2.42056	0.00833934	0.189	0.184
Sap130	Q8BIH0	269003	Isoform 2 of Histone deacetylase complex subunit SAP130 OS=Mus musculus GN=Sap130 - [SP130_MOUSE]	NA	NA	NA	NA	NA	NA	0.794936	0.0384988	500000	NA	NA	NA	No	-0.135586	0.0417302	0.911	0.909
Sar1b	Q0VGU0	66397	SAR1 gene homolog B (S. cerevisiae) OS=Mus musculus GN=Sar1b PE=2 SV=1 - [Q0VGU0_MOUSE]	NA	NA	NA	NA	NA	NA	NA	NA	NA	NA	NA	NA	No	0.136371	0.0641662	1.124	1.074
Sart1	Q9Z315	20227	U4/U6.U5 tri-snRNP-associated protein 1 OS=Mus musculus GN=Sart1 PE=2 SV=1 - [SNUT1_MOUSE]	NA	NA	NA	NA	NA	NA	-0.0446872	0.634983	125000	NA	NA	NA	No	-0.053971	0.193301	0.97	0.956
Sart3	Q9JLI8	53890	Squamous cell carcinoma antigen recognized by T-cells 3 OS=Mus musculus GN=Sart3 PE=2 SV=1 - [SART3_MOUSE]	NA	NA	NA	NA	NA	NA	-0.0513992	0.756972	245000	NA	NA	NA	No	-0.0677674	0.155669	0.941	0.967
Sbno1	E9PW13	243272	Protein strawberry notch homolog 1 OS=Mus musculus GN=Sbno1 PE=4 SV=1 - [E9PW13_MOUSE]	NA	NA	NA	NA	NA	NA	NA	NA	NA	NA	NA	NA	No	-0.292338	0.0172675	0.829	0.804
Scaf11	E9PZM7	72193	Protein Scaf11 OS=Mus musculus GN=Scaf11 PE=4 SV=1 - [E9PZM7_MOUSE]	NA	NA	NA	NA	NA	NA	0.560715	0.0595542	250000	NA	NA	NA	No	-0.164677	0.0575826	0.919	0.866
Scnm1	Q8K136	69269	Isoform 3 of Sodium channel modifier 1 OS=Mus musculus GN=Scnm1 - [SCNM1_MOUSE]	NA	NA	NA	NA	NA	NA	NA	NA	NA	NA	NA	NA	No	NA	NA	NA	NA
Scrib	Q6P9N3	105782	Protein scribble homolog OS=Mus musculus GN=Scrib PE=2 SV=1 - [Q6P9N3_MOUSE]	NA	NA	NA	NA	NA	NA	NA	NA	NA	NA	NA	NA	No	-0.0952685	0.0858948	0.925	0.947
Sdad1	Q80UZ2	231452	Isoform 2 of Protein SDA1 homolog OS=Mus musculus GN=Sdad1 - [SDA1_MOUSE]	NA	NA	NA	NA	NA	NA	NA	NA	NA	NA	NA	NA	No	0.107435	0.160284	1.12	1.034
Sdr9c7	Q8K3P0	70061	Short-chain dehydrogenase/reductase family 9C member 7 OS=Mus musculus GN=Sdr9c7 PE=2 SV=1 - [DR9C7_MOUSE]	NA	NA	NA	NA	NA	NA	NA	NA	NA	NA	NA	NA	No	NA	NA	NA	NA
Sec13	Q9D1M0	110379	Protein SEC13 homolog OS=Mus musculus GN=Sec13 PE=2 SV=3 - [SEC13_MOUSE]	NA	NA	NA	NA	NA	NA	NA	NA	NA	NA	NA	NA	No	0.0444589	0.257957	1.038	1.024
Sec22b	E9Q6R3	20333	Vesicle-trafficking protein SEC22b OS=Mus musculus GN=Sec22b PE=4 SV=1 - [E9Q6R3_MOUSE]	NA	NA	NA	NA	NA	NA	NA	NA	NA	NA	NA	NA	No	0.344408	0.0149179	1.291	1.248
Sec23a	E9Q1S3	20334	Protein transport protein Sec23A OS=Mus musculus GN=Sec23a PE=4 SV=1 - [E9Q1S3_MOUSE]	NA	NA	NA	NA	NA	NA	NA	NA	NA	NA	NA	NA	No	-0.0151309	0.79024	1.034	0.945
Sec24c	Q80U83	218811	MKIAA0079 protein (Fragment) OS=Mus musculus GN=Sec24c PE=2 SV=1 - [Q80U83_MOUSE]	NA	NA	NA	NA	NA	NA	NA	NA	NA	NA	NA	NA	No	-0.484306	0.010511	0.721	0.708
Senp3	Q9EP97	80886	Sentrin-specific protease 3 OS=Mus musculus GN=Senp3 PE=1 SV=1 - [SENP3_MOUSE]	NA	NA	635000	NA	NA	NA	-0.206728	0.105804	410000	NA	NA	NA	No	-0.0889128	0.109153	0.924	0.956
Sephs1	A2AMN4	109079	Selenophosphate synthetase 1 OS=Mus musculus GN=Sephs1 PE=4 SV=1 - [A2AMN4_MOUSE]	NA	NA	760000	NA	NA	NA	NA	NA	206000	NA	NA	NA	No	-0.190663	0.0274944	0.885	0.868
Sept1	D3YVG1	54204	Septin-1 (Fragment) OS=Mus musculus GN=Sept1 PE=4 SV=1 - [D3YVG1_MOUSE]	NA	NA	NA	NA	NA	NA	NA	NA	NA	NA	NA	NA	No	-0.802996	0.0130671	0.606	0.54
Sept11	Q8C1B7	52398	Isoform 3 of Septin-11 OS=Mus musculus GN=Sept11 - [SEP11_MOUSE]	NA	NA	NA	NA	NA	NA	NA	NA	NA	NA	NA	NA	No	0.0215497	0.520544	1.018	1.012
Sept7	E9Q1G8	235072	Septin-7 OS=Mus musculus GN=Sept7 PE=3 SV=1 - [E9Q1G8_MOUSE]	NA	NA	NA	NA	NA	NA	NA	NA	NA	NA	NA	NA	No	0.0317971	0.422612	1.006	1.039
Sept9	A2A6U5	53860	Septin 9 (Fragment) OS=Mus musculus GN=Sept9 PE=4 SV=1 - [A2A6U5_MOUSE]	NA	NA	NA	NA	NA	NA	-0.318326	0.0607013	195000	NA	NA	NA	No	0.0535554	0.193275	1.044	1.032
Cdh1	P09803	12550	Cadherin-1 OS=Mus musculus GN=Cdh1 PE=1 SV=1 - [CADH1_MOUSE]	NA	NA	NA	NA	NA	NA	NA	NA	NA	1.31063	0.036138	3650000	No	-0.122839	0.1437	0.877	0.96
Serpinb10	G3UYR4	241197	Protein Serpinb10-ps OS=Mus musculus GN=Serpinb10 PE=3 SV=1 - [G3UYR4_MOUSE]	NA	NA	NA	NA	NA	NA	NA	NA	NA	NA	NA	NA	No	NA	NA	NA	NA
Serpinb5	P70124	20724	Serpin B5 OS=Mus musculus GN=Serpinb5 PE=2 SV=1 - [SPB5_MOUSE]	NA	NA	NA	NA	NA	NA	NA	NA	NA	NA	NA	NA	No	NA	NA	NA	NA
Setd1a	D3YUD4	233904	Protein Setd1a (Fragment) OS=Mus musculus GN=Setd1a PE=4 SV=1 - [D3YUD4_MOUSE]	NA	NA	NA	NA	NA	NA	NA	NA	NA	NA	NA	NA	No	-0.125865	0.0527479	0.926	0.907
Setdb1	O88974	84505	Isoform 2 of Histone-lysine N-methyltransferase SETDB1 OS=Mus musculus GN=Setdb1 - [SETB1_MOUSE]	NA	NA	NA	NA	NA	NA	NA	NA	NA	NA	NA	NA	No	0.358374	0.0138644	1.264	1.3
Setx	A2AKX3	269254	Isoform 2 of Probable helicase senataxin OS=Mus musculus GN=Setx - [SETX_MOUSE]	NA	NA	NA	NA	NA	NA	NA	NA	NA	NA	NA	NA	No	0.144979	0.136689	1.164	1.048
Sf3a1	Q8K4Z5	67465	Splicing factor 3A subunit 1 OS=Mus musculus GN=Sf3a1 PE=1 SV=1 - [SF3A1_MOUSE]	NA	NA	NA	NA	NA	NA	0.346531	0.0569617	155000	NA	NA	NA	No	-0.0273604	0.456884	0.992	0.971
Sf3a2	D3YW09	20222	Splicing factor 3A subunit 2 OS=Mus musculus GN=Sf3a2 PE=4 SV=1 - [D3YW09_MOUSE]	NA	NA	NA	NA	NA	NA	NA	NA	NA	NA	NA	NA	No	0.064106	0.3722	1.095	0.996
Sf3a3	Q58E59	75062	Splicing factor 3a, subunit 3 OS=Mus musculus GN=Sf3a3 PE=2 SV=1 - [Q58E59_MOUSE]	NA	NA	NA	NA	NA	NA	NA	NA	NA	NA	NA	NA	No	-0.00730385	0.881537	1.032	0.958
Sf3b14	P59708	66055	Pre-mRNA branch site protein p14 OS=Mus musculus GN=Sf3b14 PE=2 SV=1 - [PM14_MOUSE]	NA	NA	NA	NA	NA	NA	NA	NA	NA	NA	NA	NA	No	-0.0910039	0.0846979	0.933	0.945
Sf3b2	Q3UJB0	319322	Protein Sf3b2 OS=Mus musculus GN=Sf3b2 PE=2 SV=1 - [Q3UJB0_MOUSE]	NA	NA	NA	NA	NA	NA	NA	NA	NA	NA	NA	NA	No	-0.110477	0.0609407	0.921	0.932
Sf3b4	Q8QZY9	107701	Splicing factor 3B subunit 4 OS=Mus musculus GN=Sf3b4 PE=2 SV=1 - [SF3B4_MOUSE]	NA	NA	NA	NA	NA	NA	NA	NA	NA	NA	NA	NA	No	-0.0263427	0.639624	0.942	1.022
Sgol1	Q9CXH7	72415	Shugoshin-like 1 OS=Mus musculus GN=Sgol1 PE=2 SV=1 - [SGOL1_MOUSE]	NA	NA	NA	NA	NA	NA	-0.42082	0.358585	190000	NA	NA	NA	No	0.28345	0.0943508	1.111	1.323
Sh3bgrl3	Q91VW3	73723	SH3 domain-binding glutamic acid-rich-like protein 3 OS=Mus musculus GN=Sh3bgrl3 PE=1 SV=1 - [SH3L3_MOUSE]	NA	NA	NA	NA	NA	NA	NA	NA	NA	NA	NA	NA	No	-0.398891	0.0201541	0.728	0.789
Shmt1	G3UZZ9	20425	Serine hydroxymethyltransferase, cytosolic (Fragment) OS=Mus musculus GN=Shmt1 PE=3 SV=1 - [G3UZZ9_MOUSE]	NA	NA	NA	NA	NA	NA	NA	NA	NA	NA	NA	NA	No	-0.192362	0.0272563	0.866	0.884
Shprh	Q7TPQ3	268281	Isoform 2 of E3 ubiquitin-protein ligase SHPRH OS=Mus musculus GN=Shprh - [SHPRH_MOUSE]	NA	NA	NA	NA	NA	NA	-0.0350469	0.772965	135000	NA	NA	NA	No	0.18781	0.132497	1.218	1.06
Sipa1l3	E9Q103	74206	Protein Sipa1l3 OS=Mus musculus GN=Sipa1l3 PE=4 SV=1 - [E9Q103_MOUSE]	NA	NA	NA	NA	NA	NA	NA	NA	NA	NA	NA	NA	No	0.15729	0.196764	1.031	1.2
Skp1a	Q5SUR3	21402	MCG3634, isoform CRA_b OS=Mus musculus GN=Skp1a PE=2 SV=1 - [Q5SUR3_MOUSE]	NA	NA	265000	NA	NA	NA	0.217231	0.11889	335000	NA	NA	NA	No	-0.0699907	0.130044	0.946	0.959
Slc25a5	P51881	11740	ADP/ATP translocase 2 OS=Mus musculus GN=Slc25a5 PE=1 SV=3 - [ADT2_MOUSE]	NA	NA	NA	NA	NA	NA	NA	NA	NA	NA	NA	NA	No	0.0627641	0.149241	1.047	1.042
Slc7a15	Q50E62	328059	Aromatic-preferring amino acid transporter OS=Mus musculus GN=Slc7a15 PE=2 SV=1 - [Q50E62_MOUSE]	NA	NA	NA	NA	NA	NA	NA	NA	NA	NA	NA	NA	No	NA	NA	NA	NA
Slc7a5	Q9Z127	20539	Large neutral amino acids transporter small subunit 1 OS=Mus musculus GN=Slc7a5 PE=1 SV=2 - [LAT1_MOUSE]	NA	NA	NA	NA	NA	NA	NA	NA	NA	NA	NA	NA	No	0.0721435	0.120063	1.056	1.047
Slc9a3r1	P70441	26941	Na(+)/H(+) exchange regulatory cofactor NHE-RF1 OS=Mus musculus GN=Slc9a3r1 PE=1 SV=3 - [NHRF1_MOUSE]	NA	NA	NA	NA	NA	NA	NA	NA	NA	NA	NA	NA	No	-0.493743	0.010399	0.713	0.708
Slu7	B0QZT9	193116	Pre-mRNA-splicing factor SLU7 (Fragment) OS=Mus musculus GN=Slu7 PE=4 SV=1 - [B0QZT9_MOUSE]	NA	NA	NA	NA	NA	NA	NA	NA	NA	NA	NA	NA	No	0.0407674	0.388997	1.003	1.055
Smarcal1	Q8BJL0	54380	Isoform 2 of SWI/SNF-related matrix-associated actin-dependent regulator of chromatin subfamily A-like protein 1 OS=Mus musculus GN=Smarcal1 - [SMAL1_MOUSE]	NA	NA	274500	NA	NA	NA	NA	NA	NA	NA	NA	NA	No	0.13474	0.110763	1.142	1.054
Smndc1	Q8BGT7	76479	Survival of motor neuron-related-splicing factor 30 OS=Mus musculus GN=Smndc1 PE=2 SV=1 - [SPF30_MOUSE]	NA	NA	NA	NA	NA	NA	-0.0785637	0.377063	108000	NA	NA	NA	No	-0.3979	0.0151377	0.779	0.739
Smyd5	Q3TYX3	232187	SET and MYND domain-containing protein 5 OS=Mus musculus GN=Smyd5 PE=2 SV=2 - [SMYD5_MOUSE]	NA	NA	NA	NA	NA	NA	NA	NA	NA	NA	NA	NA	No	-0.258168	0.228389	0.704	0.968
Snd1	Q78PY7	56463	Staphylococcal nuclease domain-containing protein 1 OS=Mus musculus GN=Snd1 PE=1 SV=1 - [SND1_MOUSE]	NA	NA	NA	NA	NA	NA	-0.0144996	0.875785	215000	NA	NA	NA	No	-0.28331	0.017409	0.833	0.81
Snrnp40	Q3UFK4	66585	U5 small nuclear ribonucleoprotein 40 kDa protein OS=Mus musculus GN=Snrnp40 PE=2 SV=1 - [Q3UFK4_MOUSE]	NA	NA	NA	NA	NA	NA	NA	NA	NA	NA	NA	NA	No	0.0981124	0.0761792	1.062	1.079
Snrnp70	A2RS68	20637	Small nuclear ribonucleoprotein 70 (U1) OS=Mus musculus GN=Snrnp70 PE=2 SV=1 - [A2RS68_MOUSE]	NA	NA	NA	NA	NA	NA	-0.279284	0.0670157	245000	NA	NA	NA	No	-0.0464153	0.236753	0.964	0.973
Snrpa	D3Z0S6	53607	Protein Gm5161 (Fragment) OS=Mus musculus GN=Snrpa PE=4 SV=1 - [D3Z0S6_MOUSE]	NA	NA	NA	NA	NA	NA	-0.297786	0.0584184	385000	NA	NA	NA	No	-0.050572	0.310122	0.991	0.94
Snrpa1	P57784	68981	U2 small nuclear ribonucleoprotein A' OS=Mus musculus GN=Snrpa1 PE=1 SV=2 - [RU2A_MOUSE]	NA	NA	NA	NA	NA	NA	NA	NA	NA	NA	NA	NA	No	-0.280947	0.0247756	0.847	0.799
Snrpb2	A2CES4	20639	U2 small nuclear ribonucleoprotein B (Fragment) OS=Mus musculus GN=Snrpb2 PE=4 SV=1 - [A2CES4_MOUSE]	NA	NA	NA	NA	NA	NA	NA	NA	NA	NA	NA	NA	No	-0.13415	0.0442753	0.905	0.917
Snrpc	Q569X3	20630	U1 small nuclear ribonucleoprotein C OS=Mus musculus GN=Snrpc PE=2 SV=1 - [Q569X3_MOUSE]	NA	NA	NA	NA	NA	NA	NA	NA	NA	NA	NA	NA	No	-0.111695	0.057524	0.927	0.924
Snrpf	P62307	69878	Small nuclear ribonucleoprotein F OS=Mus musculus GN=Snrpf PE=2 SV=1 - [RUXF_MOUSE]	NA	NA	NA	NA	NA	NA	-0.311148	0.183329	305000	NA	NA	NA	No	-0.0943467	0.0900394	0.924	0.949
Snx5	A2ANA4	69178	Sorting nexin 5 OS=Mus musculus GN=Snx5 PE=4 SV=1 - [A2ANA4_MOUSE]	NA	NA	NA	NA	NA	NA	0.0806577	0.717251	79000	NA	NA	NA	No	0.37717	0.0122884	1.293	1.304
Sod1	P08228	20655	Superoxide dismutase [Cu-Zn] OS=Mus musculus GN=Sod1 PE=1 SV=2 - [SODC_MOUSE]	NA	NA	NA	NA	NA	NA	NA	NA	NA	NA	NA	NA	No	-0.237559	0.02187	0.836	0.86
Sohlh2	Q9D489	74434	Spermatogenesis- and oogenesis-specific basic helix-loop-helix-containing protein 2 OS=Mus musculus GN=Sohlh2 PE=1 SV=2 - [SOLH2_MOUSE]	NA	NA	NA	NA	NA	NA	NA	NA	NA	NA	NA	NA	No	NA	NA	NA	NA
Sorbs1	Q62417	20411	Isoform 5 of Sorbin and SH3 domain-containing protein 1 OS=Mus musculus GN=Sorbs1 - [SRBS1_MOUSE]	NA	NA	NA	NA	NA	NA	NA	NA	NA	NA	NA	NA	No	0.305025	0.0189313	1.208	1.263
Sox13	D3Z7I3	20668	SRY-box containing gene 13, isoform CRA_b OS=Mus musculus GN=Sox13 PE=4 SV=1 - [D3Z7I3_MOUSE]	NA	NA	NA	NA	NA	NA	NA	NA	NA	NA	NA	NA	No	NA	NA	NA	NA
Sp2	Q9D2H6	78912	Isoform 2 of Transcription factor Sp2 OS=Mus musculus GN=Sp2 - [SP2_MOUSE]	NA	NA	NA	NA	NA	NA	NA	NA	NA	NA	NA	NA	No	0.0762196	0.110965	1.05	1.058
Spg11	Q3UHA3	214585	Spatacsin OS=Mus musculus GN=Spg11 PE=2 SV=3 - [SPTCS_MOUSE]	NA	NA	NA	NA	NA	NA	NA	NA	NA	NA	NA	NA	No	0.0267177	0.77516	0.954	1.083
Spin1	F8WJM2	20729	Spindlin-1 OS=Mus musculus GN=Spin1 PE=4 SV=1 - [F8WJM2_MOUSE]	NA	NA	NA	NA	NA	NA	0.0996318	0.551325	370000	NA	NA	NA	No	-0.202831	0.0644158	0.829	0.909
Sptan1	P16546	20740	Isoform 2 of Spectrin alpha chain, brain OS=Mus musculus GN=Sptan1 - [SPTA2_MOUSE]	NA	NA	NA	NA	NA	NA	NA	NA	NA	NA	NA	NA	No	-0.0603297	0.165847	0.966	0.952
Sptbn1	Q62261	20742	Isoform 2 of Spectrin beta chain, brain 1 OS=Mus musculus GN=Sptbn1 - [SPTB2_MOUSE]	NA	NA	NA	NA	NA	NA	NA	NA	NA	NA	NA	NA	No	-0.00585153	0.863403	1.003	0.989
Srbd1	B7ZWI7	78586	S1 RNA-binding domain-containing protein 1 OS=Mus musculus GN=Srbd1 PE=2 SV=1 - [B7ZWI7_MOUSE]	NA	NA	NA	NA	NA	NA	NA	NA	NA	NA	NA	NA	No	-0.097317	0.0786697	0.943	0.927
Src	Q80XU2	20779	Neuronal proto-oncogene tyrosine-protein kinase Src OS=Mus musculus GN=Src PE=2 SV=1 - [Q80XU2_MOUSE]	NA	NA	NA	NA	NA	NA	NA	NA	NA	NA	NA	NA	No	0.669417	0.0094427	1.567	1.614
Srgap2	Q91Z67	14270	SLIT-ROBO Rho GTPase-activating protein 2 OS=Mus musculus GN=Srgap2 PE=1 SV=2 - [FNBP2_MOUSE]	NA	NA	NA	NA	NA	NA	NA	NA	NA	NA	NA	NA	No	-0.0350617	0.362261	0.988	0.964
Srp14	A2AUM6	20813	Signal recognition particle 14 OS=Mus musculus GN=Srp14 PE=4 SV=1 - [A2AUM6_MOUSE]	NA	NA	NA	NA	NA	NA	NA	NA	NA	NA	NA	NA	No	-0.345703	0.0150609	0.801	0.773
Srrm2	Q8BTI8	75956	Isoform 3 of Serine/arginine repetitive matrix protein 2 OS=Mus musculus GN=Srrm2 - [SRRM2_MOUSE]	NA	NA	NA	NA	NA	NA	NA	NA	NA	NA	NA	NA	No	-0.270209	0.01745	0.82	0.838
Srsf10	Q3TFP0	14105	FUS interacting protein (Serine-arginine rich) 1 OS=Mus musculus GN=Srsf10 PE=2 SV=1 - [Q3TFP0_MOUSE]	NA	NA	NA	NA	NA	NA	NA	NA	NA	NA	NA	NA	No	0.0811001	0.100935	1.064	1.052
Srsf4	Q8VE97	57317	Serine/arginine-rich splicing factor 4 OS=Mus musculus GN=Srsf4 PE=2 SV=1 - [SRSF4_MOUSE]	NA	NA	1565000	NA	NA	NA	-0.37146	0.0646074	585000	NA	NA	NA	No	-0.059953	0.165824	0.965	0.954
Srsf5	E9QKW3	20384	Serine/arginine-rich-splicing factor 5 OS=Mus musculus GN=Srsf5 PE=4 SV=1 - [E9QKW3_MOUSE]	NA	NA	1785000	NA	NA	NA	0.192194	0.181884	515000	NA	NA	NA	No	-0.0277891	0.470376	0.966	0.996
Srsf6	Q3TWW8	67996	Protein Srsf6 OS=Mus musculus GN=Srsf6 PE=2 SV=1 - [Q3TWW8_MOUSE]	NA	NA	1785000	NA	NA	NA	-0.298673	0.0628469	685000	NA	NA	NA	No	-0.0409806	0.314219	0.986	0.958
Srsf9	F6RTE1	108014	Serine/arginine-rich-splicing factor 9 (Fragment) OS=Mus musculus GN=Srsf9 PE=4 SV=1 - [F6RTE1_MOUSE]	NA	NA	NA	NA	NA	NA	-0.520769	0.171726	97500	NA	NA	NA	No	-0.00406263	0.895932	1.003	0.991
Ssbp1	Q8R2K3	381760	Single-stranded DNA binding protein 1 OS=Mus musculus GN=Ssbp1 PE=2 SV=1 - [Q8R2K3_MOUSE]	NA	NA	NA	NA	NA	NA	-0.337339	0.0579689	99500	NA	NA	NA	No	-0.0678191	0.229178	0.982	0.927
Ssu72	Q9CY97	68991	Isoform 2 of RNA polymerase II subunit A C-terminal domain phosphatase SSU72 OS=Mus musculus GN=Ssu72 - [SSU72_MOUSE]	NA	NA	NA	NA	NA	NA	NA	NA	NA	NA	NA	NA	No	-0.0560976	0.442797	1.014	0.91
St13	F8WJK8	70356	Hsc70-interacting protein OS=Mus musculus GN=St13 PE=4 SV=1 - [F8WJK8_MOUSE]	NA	NA	295000	NA	NA	NA	-1.09696	0.0470359	325000	NA	NA	NA	No	-0.223259	0.0211844	0.851	0.863
Stag1	F8WHU7	20842	Cohesin subunit SA-1 OS=Mus musculus GN=Stag1 PE=4 SV=1 - [F8WHU7_MOUSE]	NA	NA	580000	NA	NA	NA	1.18967	0.0414944	365000	NA	NA	NA	No	0.567523	0.0114339	1.443	1.521
Stip1	Q60864	20867	Stress-induced-phosphoprotein 1 OS=Mus musculus GN=Stip1 PE=1 SV=1 - [STIP1_MOUSE]	NA	NA	NA	NA	NA	NA	-1.01013	0.0373338	230000	NA	NA	NA	No	-0.0929335	0.0779118	0.937	0.938
Stk38	B2KF04	106504	Serine/threonine kinase 38 OS=Mus musculus GN=Stk38 PE=4 SV=1 - [B2KF04_MOUSE]	NA	NA	NA	NA	NA	NA	NA	NA	NA	NA	NA	NA	No	0.132694	0.117521	1.051	1.141
Stoml2	A2AG40	66592	MCG1040650 OS=Mus musculus GN=Stoml2 PE=4 SV=1 - [A2AG40_MOUSE]	NA	NA	NA	NA	NA	NA	-0.171368	0.214358	115000	NA	NA	NA	No	0.286517	0.0151437	1.219	1.22
Strbp	Q91WM1	20744	Isoform 2 of Spermatid perinuclear RNA-binding protein OS=Mus musculus GN=Strbp - [STRBP_MOUSE]	NA	NA	NA	NA	NA	NA	NA	NA	360000	NA	NA	NA	No	-0.26935	0.0177524	0.82	0.839
Suds3	Q8BR65	71954	Sin3 histone deacetylase corepressor complex component SDS3 OS=Mus musculus GN=Suds3 PE=1 SV=1 - [SDS3_MOUSE]	NA	NA	NA	NA	NA	NA	3.38695	0.245109	315000	NA	NA	NA	No	0.0695289	0.448994	1.118	0.981
Sufu	Q9Z0P7	24069	Isoform 2 of Suppressor of fused homolog OS=Mus musculus GN=Sufu - [SUFU_MOUSE]	NA	NA	NA	NA	NA	NA	NA	NA	NA	NA	NA	NA	No	0.418452	0.0123842	1.317	1.356
Sugp1	Q8CH02	70616	SURP and G-patch domain-containing protein 1 OS=Mus musculus GN=Sugp1 PE=1 SV=1 - [SUGP1_MOUSE]	NA	NA	NA	NA	NA	NA	1.06833	0.069689	205000	NA	NA	NA	No	0.0807905	0.113923	1.07	1.045
Sumo1	P63166	22218	Small ubiquitin-related modifier 1 OS=Mus musculus GN=Sumo1 PE=1 SV=1 - [SUMO1_MOUSE]	NA	NA	NA	NA	NA	NA	NA	NA	NA	NA	NA	NA	No	0.245771	0.019984	1.172	1.2
Sun2	Q8BJS4	223697	Isoform 3 of SUN domain-containing protein 2 OS=Mus musculus GN=Sun2 - [SUN2_MOUSE]	NA	NA	NA	NA	NA	NA	NA	NA	NA	NA	NA	NA	No	0.420027	0.0144715	1.303	1.373
Surf6	P70279	20935	Surfeit locus protein 6 OS=Mus musculus GN=Surf6 PE=2 SV=1 - [SURF6_MOUSE]	NA	NA	NA	NA	NA	NA	0.162855	0.441486	69500	NA	NA	NA	No	-0.0716949	0.12049	0.954	0.949
Suv420h2	Q6Q783	232811	Histone-lysine N-methyltransferase SUV420H2 OS=Mus musculus GN=Suv420h2 PE=1 SV=1 - [SV422_MOUSE]	NA	NA	NA	NA	NA	NA	NA	NA	NA	NA	NA	NA	No	0.664896	0.0166327	1.685	1.486
Swi5	E3WH32	72931	RIKEN cDNA 2900010J23, isoform CRA_b (Fragment) OS=Mus musculus GN=Swi5 PE=2 SV=1 - [E3WH32_MOUSE]	NA	NA	610000	NA	NA	NA	NA	NA	NA	NA	NA	NA	No	-0.0788545	0.120134	0.934	0.959
Tada2b	D3YW26	231151	Protein Tada2b OS=Mus musculus GN=Tada2b PE=4 SV=1 - [D3YW26_MOUSE]	NA	NA	NA	NA	NA	NA	NA	NA	NA	NA	NA	NA	No	0.279219	0.526384	0.876	1.551
Tada3	Q8R0L9	101206	Isoform 3 of Transcriptional adapter 3 OS=Mus musculus GN=Tada3 - [TADA3_MOUSE]	NA	NA	NA	NA	NA	NA	NA	NA	NA	NA	NA	NA	No	0.570125	0.010638	1.453	1.516
Taf1	Q80UV9	270627	Isoform 2 of Transcription initiation factor TFIID subunit 1 OS=Mus musculus GN=Taf1 - [TAF1_MOUSE]	NA	NA	NA	NA	NA	NA	NA	NA	NA	NA	NA	NA	No	0.0644243	0.183442	1.063	1.028
Taf1b	P97358	21340	TATA box-binding protein-associated factor RNA polymerase I subunit B OS=Mus musculus GN=Taf1b PE=1 SV=2 - [TAF1B_MOUSE]	NA	NA	NA	NA	NA	NA	NA	NA	NA	NA	NA	NA	No	NA	NA	NA	NA
Taf2	Q8C176	319944	Transcription initiation factor TFIID subunit 2 OS=Mus musculus GN=Taf2 PE=2 SV=2 - [TAF2_MOUSE]	NA	NA	NA	NA	NA	NA	-0.0284105	0.801258	89500	NA	NA	NA	No	-0.104903	0.164143	0.892	0.968
Taf5	F8VPY2	226182	Transcription initiation factor TFIID subunit 5 OS=Mus musculus GN=Taf5 PE=4 SV=1 - [F8VPY2_MOUSE]	NA	NA	NA	NA	NA	NA	0.34426	0.105804	175000	NA	NA	NA	No	-0.428099	0.0168463	0.717	0.77
Taf9	Q8VI33	108143	Transcription initiation factor TFIID subunit 9 OS=Mus musculus GN=Taf9 PE=2 SV=1 - [TAF9_MOUSE]	NA	NA	NA	NA	NA	NA	NA	NA	NA	NA	NA	NA	No	-0.146463	0.0455118	0.917	0.89
Taldo1	Q93092	21351	Transaldolase OS=Mus musculus GN=Taldo1 PE=1 SV=2 - [TALDO_MOUSE]	NA	NA	NA	NA	NA	NA	-0.381761	0.232416	325000	NA	NA	NA	No	0.110628	0.11774	1.046	1.113
Tars	Q9D0R2	110960	Threonine--tRNA ligase, cytoplasmic OS=Mus musculus GN=Tars PE=1 SV=2 - [SYTC_MOUSE]	NA	NA	NA	NA	NA	NA	NA	NA	NA	NA	NA	NA	No	-0.0845936	0.137497	0.922	0.964
Tbca	P48428	21371	Tubulin-specific chaperone A OS=Mus musculus GN=Tbca PE=2 SV=3 - [TBCA_MOUSE]	NA	NA	NA	NA	NA	NA	0.174406	0.421346	120000	NA	NA	NA	No	-0.320457	0.0211435	0.777	0.825
Tbl3	F6YAR3	213773	Transducin beta-like protein 3 (Fragment) OS=Mus musculus GN=Tbl3 PE=4 SV=1 - [F6YAR3_MOUSE]	NA	NA	NA	NA	NA	NA	NA	NA	260000	NA	NA	NA	No	-0.114046	0.0566633	0.92	0.928
Tcea3	P23881	21401	Transcription elongation factor A protein 3 OS=Mus musculus GN=Tcea3 PE=1 SV=3 - [TCEA3_MOUSE]	NA	NA	NA	NA	NA	NA	0.679424	0.0384988	1100000	NA	NA	NA	No	-1.47308	0.00833934	0.363	0.358
Tceb3	Q8CB77	27224	Transcription elongation factor B polypeptide 3 OS=Mus musculus GN=Tceb3 PE=1 SV=3 - [ELOA1_MOUSE]	NA	NA	NA	NA	NA	NA	0.282736	0.102207	155000	NA	NA	NA	No	-0.113053	0.0590525	0.931	0.918
Tcerg1	Q8CGF7	56070	Isoform 3 of Transcription elongation regulator 1 OS=Mus musculus GN=Tcerg1 - [TCRG1_MOUSE]	NA	NA	NA	NA	NA	NA	0.306845	0.0650534	305000	NA	NA	NA	No	-0.221214	0.0221906	0.866	0.85
Tcf12	E9Q229	21406	Transcription factor 12 OS=Mus musculus GN=Tcf12 PE=4 SV=1 - [E9Q229_MOUSE]	NA	NA	NA	NA	NA	NA	NA	NA	NA	NA	NA	NA	No	NA	NA	NA	NA
Tcf3	E9PWE3	21423	Transcription factor E2-alpha OS=Mus musculus GN=Tcf3 PE=4 SV=1 - [E9PWE3_MOUSE]	NA	NA	NA	NA	NA	NA	4.12019	0.176566	95000	NA	NA	NA	No	NA	NA	NA	NA
Tcf7l2	D3Z1L0	21416	Transcription factor 7-like 2 (Fragment) OS=Mus musculus GN=Tcf7l2 PE=4 SV=1 - [D3Z1L0_MOUSE]	NA	NA	4150000	NA	NA	NA	NA	NA	NA	NA	NA	NA	No	NA	NA	NA	NA
Tdh	Q8K3F7	58865	L-threonine 3-dehydrogenase, mitochondrial OS=Mus musculus GN=Tdh PE=2 SV=1 - [TDH_MOUSE]	NA	NA	NA	NA	NA	NA	1.13027	0.395926	220000	NA	NA	NA	No	1.04598	0.00893942	2.047	2.083
Tdp2	Q9JJX7	56196	Tyrosyl-DNA phosphodiesterase 2 OS=Mus musculus GN=Tdp2 PE=2 SV=1 - [TYDP2_MOUSE]	NA	NA	NA	NA	NA	NA	NA	NA	NA	NA	NA	NA	No	-0.405114	0.0421205	0.696	0.814
Tfap4	Q9JIZ5	83383	Activator protein 4 OS=Mus musculus GN=Tfap4 PE=2 SV=1 - [Q9JIZ5_MOUSE]	NA	NA	NA	NA	NA	NA	0.728574	0.130657	115000	NA	NA	NA	No	NA	NA	NA	NA
Tfe3	Q64092	209446	Isoform 3 of Transcription factor E3 OS=Mus musculus GN=Tfe3 - [TFE3_MOUSE]	NA	NA	NA	NA	NA	NA	NA	NA	NA	NA	NA	NA	No	-0.561338	0.0126078	0.7	0.656
Tfeb	Q9R210	21425	Transcription factor EB OS=Mus musculus GN=Tfeb PE=1 SV=2 - [TFEB_MOUSE]	NA	NA	705000	NA	NA	NA	5	0.00509232	52500	NA	NA	NA	No	0.0171553	0.761053	1.048	0.976
Tfip11	Q3TTV6	54723	Tuftelin-interacting protein 11 OS=Mus musculus GN=Tfip11 PE=2 SV=1 - [Q3TTV6_MOUSE]	NA	NA	NA	NA	NA	NA	NA	NA	NA	NA	NA	NA	No	-0.174625	0.0301075	0.893	0.879
Tfrc	Q8C872	22042	Transferrin receptor protein 1 OS=Mus musculus GN=Tfrc PE=2 SV=1 - [Q8C872_MOUSE]	NA	NA	NA	NA	NA	NA	NA	NA	NA	NA	NA	NA	No	-0.0749714	0.113508	0.946	0.953
Thoc1	Q8R3N6	225160	THO complex subunit 1 OS=Mus musculus GN=Thoc1 PE=1 SV=1 - [THOC1_MOUSE]	NA	NA	NA	NA	NA	NA	NA	NA	NA	NA	NA	NA	No	0.212791	0.0248069	1.144	1.174
Thoc2	B1AZI6	331401	THO complex subunit 2 OS=Mus musculus GN=Thoc2 PE=3 SV=1 - [THOC2_MOUSE]	NA	NA	NA	NA	NA	NA	NA	NA	NA	NA	NA	NA	No	0.185886	0.0283039	1.127	1.148
Thoc6	F6S2T7	386612	THO complex subunit 6 homolog (Fragment) OS=Mus musculus GN=Thoc6 PE=4 SV=1 - [F6S2T7_MOUSE]	NA	NA	NA	NA	NA	NA	0.295723	0.0637028	225000	NA	NA	NA	No	-0.0628859	0.60452	1.066	0.848
Timeless	H7BX89	21853	Protein timeless homolog (Fragment) OS=Mus musculus GN=Timeless PE=4 SV=1 - [H7BX89_MOUSE]	NA	NA	NA	NA	NA	NA	NA	NA	NA	NA	NA	NA	No	-0.0612463	0.180206	0.946	0.971
Tinf2	Q9QXG9	28113	TERF1-interacting nuclear factor 2 OS=Mus musculus GN=Tinf2 PE=2 SV=2 - [TINF2_MOUSE]	NA	NA	NA	NA	NA	NA	NA	NA	NA	NA	NA	NA	No	NA	NA	NA	NA
Tiprl	Q8BH58	226591	TIP41-like protein OS=Mus musculus GN=Tiprl PE=2 SV=1 - [TIPRL_MOUSE]	NA	NA	NA	NA	NA	NA	NA	NA	NA	NA	NA	NA	No	-0.143868	0.158722	0.851	0.96
Tlk1	B1AYS9	228012	Tousled-like kinase 1 OS=Mus musculus GN=Tlk1 PE=4 SV=1 - [B1AYS9_MOUSE]	NA	NA	NA	NA	NA	NA	NA	NA	NA	NA	NA	NA	No	0.0796226	0.131808	1.074	1.039
Tma16	Q9CR02	66282	Isoform 2 of Translation machinery-associated protein 16 OS=Mus musculus GN=Tma16 - [TMA16_MOUSE]	NA	NA	NA	NA	NA	NA	-0.0284105	0.8171	61500	NA	NA	NA	No	-0.295121	0.0172807	0.828	0.802
Tmed9	Q8BLM5	67511	Transmembrane emp24 domain-containing protein 9 OS=Mus musculus GN=Tmed9 PE=2 SV=1 - [Q8BLM5_MOUSE]	NA	NA	NA	NA	NA	NA	NA	NA	NA	NA	NA	NA	No	0.202355	0.0240571	1.143	1.158
Tmx2	D3Z2J6	66958	Thioredoxin-related transmembrane protein 2 OS=Mus musculus GN=Tmx2 PE=4 SV=1 - [D3Z2J6_MOUSE]	NA	NA	NA	NA	NA	NA	NA	NA	NA	NA	NA	NA	No	0.5879	0.0107999	1.467	1.539
Tnpo2	Q99LG2	212999	Transportin-2 OS=Mus musculus GN=Tnpo2 PE=2 SV=1 - [TNPO2_MOUSE]	NA	NA	NA	NA	NA	NA	NA	NA	NA	NA	NA	NA	No	0.232303	0.0197495	1.18	1.169
Toe1	A2AGE2	68276	Target of EGR1, member 1 (Nuclear) OS=Mus musculus GN=Toe1 PE=4 SV=1 - [A2AGE2_MOUSE]	NA	NA	NA	NA	NA	NA	NA	NA	NA	NA	NA	NA	No	0.142584	0.134747	1.048	1.16
Tomm20	Q4KL41	67952	MCG10089 OS=Mus musculus GN=Tomm20 PE=2 SV=1 - [Q4KL41_MOUSE]	NA	NA	NA	NA	NA	NA	NA	NA	570000	NA	NA	NA	No	NA	NA	NA	NA
Tonsl	E9QK75	72749	Tonsoku-like protein OS=Mus musculus GN=Tonsl PE=4 SV=1 - [E9QK75_MOUSE]	NA	NA	NA	NA	NA	NA	NA	NA	NA	NA	NA	NA	No	0.210188	0.0229475	1.149	1.165
Top3a	Q3V3P1	21975	DNA topoisomerase OS=Mus musculus GN=Top3a PE=2 SV=1 - [Q3V3P1_MOUSE]	NA	NA	NA	NA	NA	NA	NA	NA	NA	NA	NA	NA	No	-0.163541	0.2034	0.816	0.97
Tra2b	F8WJG3	20462	Transformer-2 protein homolog beta OS=Mus musculus GN=Tra2b PE=4 SV=1 - [F8WJG3_MOUSE]	NA	NA	NA	NA	NA	NA	NA	NA	NA	NA	NA	NA	No	-0.0559396	0.178194	0.964	0.96
Trim71	Q1PSW8	636931	Tripartite motif-containing protein 71 OS=Mus musculus GN=Trim71 PE=2 SV=1 - [LIN41_MOUSE]	NA	NA	NA	NA	NA	NA	NA	NA	NA	NA	NA	NA	No	-0.0233566	0.478285	0.987	0.98
Trim8	Q99PJ2	93679	Probable E3 ubiquitin-protein ligase TRIM8 OS=Mus musculus GN=Trim8 PE=1 SV=3 - [TRIM8_MOUSE]	NA	NA	NA	NA	NA	NA	NA	NA	NA	NA	NA	NA	No	NA	NA	NA	NA
Triml2	E9Q7H4	622117	Protein Triml2 OS=Mus musculus GN=Triml2 PE=4 SV=1 - [E9Q7H4_MOUSE]	NA	NA	NA	NA	NA	NA	NA	NA	NA	NA	NA	NA	No	-0.0415309	0.265868	0.971	0.972
Trmt112	Q9DCG9	627985	tRNA methyltransferase 112 homolog OS=Mus musculus GN=Trmt112 PE=2 SV=1 - [TR112_MOUSE]	NA	NA	NA	NA	NA	NA	NA	NA	NA	NA	NA	NA	No	-0.461352	0.010511	0.726	0.727
Trmt2a	Q8BNV1	15547	tRNA (uracil-5-)-methyltransferase homolog A OS=Mus musculus GN=Trmt2a PE=2 SV=1 - [TRM2A_MOUSE]	NA	NA	NA	NA	NA	NA	NA	NA	NA	NA	NA	NA	No	-0.369345	0.0192242	0.748	0.8
Trrap	F7CGG2	100683	Transformation/transcription domain-associated protein (Fragment) OS=Mus musculus GN=Trrap PE=4 SV=1 - [F7CGG2_MOUSE]	NA	NA	NA	NA	NA	NA	1.04544	0.0742071	39500	NA	NA	NA	No	0.369501	0.0337313	1.217	1.367
Try5	Q9QUK9	103964	MCG15083 OS=Mus musculus GN=Try5 PE=2 SV=1 - [Q9QUK9_MOUSE]	NA	NA	NA	NA	NA	NA	NA	NA	NA	NA	NA	NA	No	NA	NA	NA	NA
Tsg101	Q3UCW0	22088	MCG123182 OS=Mus musculus GN=Tsg101 PE=2 SV=1 - [Q3UCW0_MOUSE]	NA	NA	NA	NA	NA	NA	0.385707	0.279153	87000	NA	NA	NA	No	0.145343	0.0516938	1.085	1.127
Ttc37	F7B8H5	218343	Protein Ttc37 OS=Mus musculus GN=Ttc37 PE=4 SV=1 - [F7B8H5_MOUSE]	NA	NA	NA	NA	NA	NA	NA	NA	NA	NA	NA	NA	No	-0.252456	0.017409	0.839	0.84
Tuba8	Q9JJZ2	53857	Tubulin alpha-8 chain OS=Mus musculus GN=Tuba8 PE=1 SV=1 - [TBA8_MOUSE]	NA	NA	NA	NA	NA	NA	NA	NA	NA	NA	NA	NA	No	0.0277931	0.417285	1.019	1.02
Twf1	Q91YR1	19230	Twinfilin-1 OS=Mus musculus GN=Twf1 PE=1 SV=2 - [TWF1_MOUSE]	NA	NA	NA	NA	NA	NA	NA	NA	NA	NA	NA	NA	No	0.0315368	0.498028	0.996	1.048
Txnl1	Q8CDN6	53382	Thioredoxin-like protein 1 OS=Mus musculus GN=Txnl1 PE=1 SV=3 - [TXNL1_MOUSE]	NA	NA	NA	NA	NA	NA	1.56608	0.164554	85000	NA	NA	NA	No	-0.51397	0.0168062	0.668	0.733
U2af1	G3UW94	108121	MCG14259, isoform CRA_b OS=Mus musculus GN=U2af1 PE=4 SV=1 - [G3UW94_MOUSE]	NA	NA	NA	NA	NA	NA	NA	NA	NA	NA	NA	NA	No	0.0452785	0.401461	1.065	0.999
U2af2	Q3KQM4	22185	Splicing factor U2AF 65 kDa subunit OS=Mus musculus GN=U2af2 PE=2 SV=1 - [Q3KQM4_MOUSE]	NA	NA	NA	NA	NA	NA	NA	NA	NA	NA	NA	NA	No	-0.0517871	0.216662	0.975	0.954
U2surp	Q6NV83	67958	Isoform 3 of U2 snRNP-associated SURP motif-containing protein OS=Mus musculus GN=U2surp - [SR140_MOUSE]	NA	NA	NA	NA	NA	NA	NA	NA	NA	NA	NA	NA	No	-0.158163	0.0362205	0.888	0.905
Uba1	B9EHN0	22201	Ubiquitin-activating enzyme E1, Chr X OS=Mus musculus GN=Uba1 PE=2 SV=1 - [B9EHN0_MOUSE]	NA	NA	NA	NA	NA	NA	-0.467932	0.0702567	265000	NA	NA	NA	No	0.0189037	0.623738	0.997	1.029
Uba2	A2BH28	50995	Ubiquitin-like 1 (Sentrin) activating enzyme E1B OS=Mus musculus GN=Uba2 PE=3 SV=1 - [A2BH28_MOUSE]	NA	NA	NA	NA	NA	NA	-0.414076	0.062155	160000	NA	NA	NA	No	-0.154625	0.0443069	0.883	0.914
Ube2l3	P68037	22195	Ubiquitin-conjugating enzyme E2 L3 OS=Mus musculus GN=Ube2l3 PE=2 SV=1 - [UB2L3_MOUSE]	NA	NA	NA	NA	NA	NA	NA	NA	NA	NA	NA	NA	No	-0.00465158	0.900842	0.971	1.022
Ube2m	P61082	22192	NEDD8-conjugating enzyme Ubc12 OS=Mus musculus GN=Ube2m PE=2 SV=1 - [UBC12_MOUSE]	NA	NA	NA	NA	NA	NA	0.193456	0.441865	375000	NA	NA	NA	No	0.101677	0.0880602	1.055	1.091
Ube2s	Q921J4	77891	Ubiquitin-conjugating enzyme E2 S OS=Mus musculus GN=Ube2s PE=2 SV=1 - [UBE2S_MOUSE]	NA	NA	NA	NA	NA	NA	0.97563	0.0456162	205000	NA	NA	NA	No	0.379793	0.0122732	1.295	1.307
Ube2v2	Q9D2M8	70620	Isoform 2 of Ubiquitin-conjugating enzyme E2 variant 2 OS=Mus musculus GN=Ube2v2 - [UB2V2_MOUSE]	NA	NA	NA	NA	NA	NA	NA	NA	NA	NA	NA	NA	No	-0.319938	0.0138213	0.801	0.801
Ubfd1	E9QB07	28018	Ubiquitin domain-containing protein UBFD1 OS=Mus musculus GN=Ubfd1 PE=4 SV=1 - [E9QB07_MOUSE]	NA	NA	455000	NA	NA	NA	NA	NA	NA	NA	NA	NA	No	-0.386965	0.023828	0.73	0.8
Ubl5	E0CY91	66177	Ubiquitin-like protein 5 OS=Mus musculus GN=Ubl5 PE=4 SV=1 - [E0CY91_MOUSE]	NA	NA	NA	NA	NA	NA	NA	NA	NA	NA	NA	NA	No	0.00858774	0.836928	0.986	1.026
Ubp1	Q811S7	22221	Isoform 2 of Upstream-binding protein 1 OS=Mus musculus GN=Ubp1 - [UBIP1_MOUSE]	NA	NA	NA	NA	NA	NA	4.13122	0.166112	185000	NA	NA	NA	No	-0.238334	0.0193527	0.842	0.853
Ugdh	D3Z3F7	22235	UDP-glucose 6-dehydrogenase OS=Mus musculus GN=Ugdh PE=3 SV=1 - [D3Z3F7_MOUSE]	NA	NA	NA	NA	NA	NA	NA	NA	NA	NA	NA	NA	No	0.511266	0.0103672	1.435	1.416
Ung	P97931	22256	Isoform 1 of Uracil-DNA glycosylase OS=Mus musculus GN=Ung - [UNG_MOUSE]	NA	NA	NA	NA	NA	NA	0.997834	0.170207	90500	NA	NA	NA	No	0.309003	0.0746155	1.137	1.341
Upf1	Q9EPU0	19704	Isoform 2 of Regulator of nonsense transcripts 1 OS=Mus musculus GN=Upf1 - [RENT1_MOUSE]	NA	NA	NA	NA	NA	NA	-0.540568	0.0433846	165000	NA	NA	NA	No	-0.00298379	0.93055	1.006	0.99
Upp1	P52624	22271	Uridine phosphorylase 1 OS=Mus musculus GN=Upp1 PE=1 SV=2 - [UPP1_MOUSE]	NA	NA	NA	NA	NA	NA	-0.0551416	0.684926	175000	NA	NA	NA	No	0.0331737	0.34608	1.026	1.021
Uqcrc2	Q9DB77	67003	Cytochrome b-c1 complex subunit 2, mitochondrial OS=Mus musculus GN=Uqcrc2 PE=1 SV=1 - [QCR2_MOUSE]	NA	NA	NA	NA	NA	NA	NA	NA	NA	NA	NA	NA	No	0.195575	0.0248649	1.152	1.139
Urb2	G3UX45	382038	Protein Urb2 OS=Mus musculus GN=Urb2 PE=4 SV=1 - [G3UX45_MOUSE]	NA	NA	NA	NA	NA	NA	-1.74904	0.248647	105000	NA	NA	NA	No	-0.250411	0.0179876	0.837	0.845
Ush1g	Q0VBT9	16470	Usher Syndrome 1G homolog (Human) OS=Mus musculus GN=Ush1g PE=2 SV=1 - [Q0VBT9_MOUSE]	NA	NA	NA	NA	NA	NA	NA	NA	NA	NA	NA	NA	No	NA	NA	NA	NA
Usp37	Q8C0R0	319651	Isoform 2 of Ubiquitin carboxyl-terminal hydrolase 37 OS=Mus musculus GN=Usp37 - [UBP37_MOUSE]	NA	NA	NA	NA	NA	NA	NA	NA	NA	NA	NA	NA	No	0.278772	0.0280323	1.173	1.253
Usp39	Q3TIX9	28035	U4/U6.U5 tri-snRNP-associated protein 2 OS=Mus musculus GN=Usp39 PE=2 SV=2 - [SNUT2_MOUSE]	NA	NA	NA	NA	NA	NA	NA	NA	NA	NA	NA	NA	No	-0.20841	0.0241407	0.874	0.857
Usp5	Q3U4W8	22225	Ubiquitin carboxyl-terminal hydrolase OS=Mus musculus GN=Usp5 PE=2 SV=1 - [Q3U4W8_MOUSE]	NA	NA	NA	NA	NA	NA	-0.436354	0.0622136	115000	NA	NA	NA	No	-0.0747173	0.126405	0.939	0.96
Utp11l	Q9CZJ1	67205	Probable U3 small nucleolar RNA-associated protein 11 OS=Mus musculus GN=Utp11l PE=2 SV=1 - [UTP11_MOUSE]	NA	NA	NA	NA	NA	NA	NA	NA	NA	NA	NA	NA	No	0.00526738	0.88251	0.996	1.011
Utp14a	Q640M1	72554	U3 small nucleolar RNA-associated protein 14 homolog A OS=Mus musculus GN=Utp14a PE=2 SV=1 - [UT14A_MOUSE]	NA	NA	NA	NA	NA	NA	-0.234465	0.160783	190000	NA	NA	NA	No	-0.312086	0.0168309	0.82	0.791
Utp15	Q8C7V3	105372	U3 small nucleolar RNA-associated protein 15 homolog OS=Mus musculus GN=Utp15 PE=2 SV=1 - [UTP15_MOUSE]	NA	NA	NA	NA	NA	NA	NA	NA	NA	NA	NA	NA	No	-0.0630584	0.156567	0.965	0.949
Utp18	Q3U3Q3	217109	UTP18, small subunit (SSU) processome component, homolog (Yeast) OS=Mus musculus GN=Utp18 PE=2 SV=1 - [Q3U3Q3_MOUSE]	NA	NA	NA	NA	NA	NA	-0.149601	0.382472	325000	NA	NA	NA	No	-0.0980158	0.0756485	0.928	0.941
Utp6	Q8VCY6	216987	U3 small nucleolar RNA-associated protein 6 homolog OS=Mus musculus GN=Utp6 PE=2 SV=1 - [UTP6_MOUSE]	NA	NA	NA	NA	NA	NA	NA	NA	NA	NA	NA	NA	No	-0.0857287	0.0959419	0.935	0.95
Vangl2	Q6ZPV8	93840	MKIAA1215 protein (Fragment) OS=Mus musculus GN=Vangl2 PE=2 SV=1 - [Q6ZPV8_MOUSE]	NA	NA	NA	NA	NA	NA	NA	NA	NA	NA	NA	NA	No	0.171783	0.031196	1.117	1.136
Vcp	Q01853	269523	Transitional endoplasmic reticulum ATPase OS=Mus musculus GN=Vcp PE=1 SV=4 - [TERA_MOUSE]	NA	NA	NA	NA	NA	NA	-2.11716	0.0398162	205000	NA	NA	NA	No	-0.065854	0.158682	0.944	0.967
Vdac1	F2Z471	22333	Voltage-dependent anion-selective channel protein 1 OS=Mus musculus GN=Vdac1 PE=4 SV=1 - [F2Z471_MOUSE]	NA	NA	NA	NA	NA	NA	NA	NA	NA	NA	NA	NA	No	0.538392	0.0107872	1.425	1.48
Vdac2	G3UX26	22334	Voltage-dependent anion-selective channel protein 2 (Fragment) OS=Mus musculus GN=Vdac2 PE=4 SV=1 - [G3UX26_MOUSE]	NA	NA	NA	NA	NA	NA	NA	NA	NA	NA	NA	NA	No	0.383941	0.0121583	1.299	1.311
Vps26a	Q6PE78	30930	Vacuolar protein sorting 26 homolog A (Yeast), isoform CRA_e OS=Mus musculus GN=Vps26a PE=2 SV=1 - [Q6PE78_MOUSE]	NA	NA	NA	NA	NA	NA	NA	NA	NA	NA	NA	NA	No	0.0798383	0.101858	1.053	1.061
Vps72	Q62481	21427	Vacuolar protein sorting-associated protein 72 homolog OS=Mus musculus GN=Vps72 PE=2 SV=2 - [VPS72_MOUSE]	NA	NA	NA	NA	NA	NA	0.899176	0.0433846	335000	NA	NA	NA	No	0.151688	0.0502182	1.133	1.088
Wars	P32921	22375	Isoform 2 of Tryptophan--tRNA ligase, cytoplasmic OS=Mus musculus GN=Wars - [SYWC_MOUSE]	NA	NA	NA	NA	NA	NA	NA	NA	NA	NA	NA	NA	No	-0.109803	0.0621099	0.921	0.933
Wbp11	Q923D5	60321	WW domain-binding protein 11 OS=Mus musculus GN=Wbp11 PE=1 SV=2 - [WBP11_MOUSE]	NA	NA	NA	NA	NA	NA	0.228357	0.169537	92000	NA	NA	NA	No	-0.0531739	0.212061	0.975	0.952
Wbp2	P97765	22378	WW domain-binding protein 2 OS=Mus musculus GN=Wbp2 PE=1 SV=1 - [WBP2_MOUSE]	NA	NA	NA	NA	NA	NA	NA	NA	NA	NA	NA	NA	No	0.351051	0.0187256	1.238	1.313
Wbp7	O08550	75410	Histone-lysine N-methyltransferase MLL4 OS=Mus musculus GN=Wbp7 PE=1 SV=3 - [MLL4_MOUSE]	NA	NA	NA	NA	NA	NA	NA	NA	NA	NA	NA	NA	No	0.317593	0.0138822	1.246	1.246
Wbscr22	F6VT90	66138	Uncharacterized methyltransferase WBSCR22 (Fragment) OS=Mus musculus GN=Wbscr22 PE=4 SV=1 - [F6VT90_MOUSE]	NA	NA	NA	NA	NA	NA	NA	NA	NA	NA	NA	NA	No	0.144818	0.0437124	1.092	1.12
Wdr12	Q4V9X1	57750	WD repeat domain 12 OS=Mus musculus GN=Wdr12 PE=2 SV=1 - [Q4V9X1_MOUSE]	NA	NA	NA	NA	NA	NA	NA	NA	NA	NA	NA	NA	No	-0.163592	0.032862	0.899	0.886
Wdr3	Q8BHB4	269470	WD repeat-containing protein 3 OS=Mus musculus GN=Wdr3 PE=2 SV=1 - [WDR3_MOUSE]	NA	NA	NA	NA	NA	NA	-0.456999	0.0670157	179500	NA	NA	NA	No	-0.19303	0.025482	0.87	0.88
Wdr33	Q8K4P0	74320	pre-mRNA 3' end processing protein WDR33 OS=Mus musculus GN=Wdr33 PE=2 SV=1 - [WDR33_MOUSE]	NA	NA	NA	NA	NA	NA	NA	NA	NA	NA	NA	NA	No	-0.237411	0.0339568	0.875	0.821
Wdr36	Q3TA68	225348	Protein Wdr36 OS=Mus musculus GN=Wdr36 PE=2 SV=1 - [Q3TA68_MOUSE]	NA	NA	NA	NA	NA	NA	-0.16004	0.211971	270000	NA	NA	NA	No	-0.15373	0.0353348	0.903	0.895
Wdr46	Q9Z0H1	57315	WD repeat-containing protein 46 OS=Mus musculus GN=Wdr46 PE=2 SV=1 - [WDR46_MOUSE]	NA	NA	NA	NA	NA	NA	NA	NA	NA	NA	NA	NA	No	-0.0700493	0.137032	0.962	0.943
Wdr48	Q8BH57	67561	Isoform 3 of WD repeat-containing protein 48 OS=Mus musculus GN=Wdr48 - [WDR48_MOUSE]	NA	NA	NA	NA	NA	NA	NA	NA	NA	NA	NA	NA	No	-0.293799	0.0340362	0.78	0.852
Wdr70	G3X934	545085	MCG115964 OS=Mus musculus GN=Wdr70 PE=4 SV=1 - [G3X934_MOUSE]	NA	NA	NA	NA	NA	NA	0.364572	0.0855407	205000	NA	NA	NA	No	-0.0276023	0.527843	1.005	0.957
Wdr74	Q8VCG3	107071	WD repeat-containing protein 74 OS=Mus musculus GN=Wdr74 PE=2 SV=1 - [WDR74_MOUSE]	NA	NA	NA	NA	NA	NA	-0.353837	0.0960379	315000	NA	NA	NA	No	-0.0857273	0.121995	0.925	0.96
Wdr75	Q3U821	73674	Protein Wdr75 OS=Mus musculus GN=Wdr75 PE=2 SV=1 - [Q3U821_MOUSE]	NA	NA	NA	NA	NA	NA	NA	NA	NA	NA	NA	NA	No	-0.157333	0.0441959	0.88	0.913
Wdr76	A6PWY4	241627	Isoform 3 of WD repeat-containing protein 76 OS=Mus musculus GN=Wdr76 - [WDR76_MOUSE]	NA	NA	NA	NA	NA	NA	0.474047	0.0423076	335000	NA	NA	NA	No	0.273215	0.0255259	1.174	1.243
Wdr89	Q9D0R9	72338	WD repeat-containing protein 89 OS=Mus musculus GN=Wdr89 PE=2 SV=1 - [WDR89_MOUSE]	NA	NA	NA	NA	NA	NA	NA	NA	NA	NA	NA	NA	No	-0.465226	0.0150609	0.699	0.749
Wdr91	Q7TMQ7	101240	WD repeat-containing protein 91 OS=Mus musculus GN=Wdr91 PE=1 SV=1 - [WDR91_MOUSE]	NA	NA	NA	NA	NA	NA	NA	NA	NA	NA	NA	NA	No	0.220866	0.0289009	1.19	1.14
Whsc1	Q8BVE8	107823	Isoform 3 of Probable histone-lysine N-methyltransferase NSD2 OS=Mus musculus GN=Whsc1 - [NSD2_MOUSE]	NA	NA	NA	NA	NA	NA	NA	NA	NA	NA	NA	NA	No	0.211063	0.0901253	1.087	1.228
Wrnip1	Q91XU0	78903	ATPase WRNIP1 OS=Mus musculus GN=Wrnip1 PE=1 SV=2 - [WRIP1_MOUSE]	NA	NA	NA	NA	NA	NA	NA	NA	NA	NA	NA	NA	No	-0.157353	0.0549084	0.92	0.874
Xab2	F6TM12	67439	Pre-mRNA-splicing factor SYF1 (Fragment) OS=Mus musculus GN=Xab2 PE=4 SV=1 - [F6TM12_MOUSE]	NA	NA	NA	NA	NA	NA	NA	NA	NA	NA	NA	NA	No	0.018127	0.589406	1.017	1.008
Xpc	P51612	22591	DNA repair protein complementing XP-C cells homolog OS=Mus musculus GN=Xpc PE=1 SV=2 - [XPC_MOUSE]	NA	NA	NA	NA	NA	NA	NA	NA	NA	NA	NA	NA	No	0.276014	0.0609407	1.134	1.288
Xpo5	Q924C1	72322	Exportin-5 OS=Mus musculus GN=Xpo5 PE=2 SV=1 - [XPO5_MOUSE]	NA	NA	NA	NA	NA	NA	NA	NA	NA	NA	NA	NA	No	0.0797064	0.106307	1.049	1.065
Xrcc1	Q60596	22594	DNA repair protein XRCC1 OS=Mus musculus GN=Xrcc1 PE=1 SV=2 - [XRCC1_MOUSE]	NA	NA	NA	NA	NA	NA	0.561693	0.0398162	780000	NA	NA	NA	No	0.191039	0.0254636	1.137	1.146
Xrcc5	P27641	22596	X-ray repair cross-complementing protein 5 OS=Mus musculus GN=Xrcc5 PE=2 SV=4 - [XRCC5_MOUSE]	NA	NA	NA	NA	NA	NA	NA	NA	NA	NA	NA	NA	No	-0.333328	0.0153074	0.78	0.807
Xrn2	Q9DBR1	24128	Isoform 2 of 5'-3' exoribonuclease 2 OS=Mus musculus GN=Xrn2 - [XRN2_MOUSE]	NA	NA	480000	NA	NA	NA	0.00504062	0.965116	120000	NA	NA	NA	No	0.477649	0.0116315	1.417	1.368
Yars	Q91WQ3	107271	Tyrosine--tRNA ligase, cytoplasmic OS=Mus musculus GN=Yars PE=2 SV=3 - [SYYC_MOUSE]	NA	NA	NA	NA	NA	NA	-0.0877334	0.514065	310000	NA	NA	NA	No	-0.0158865	0.634509	0.982	0.996
Ybx3	F6TIF5	56449	DNA-binding protein A OS=Mus musculus GN=Csda PE=4 SV=1 - [F6TIF5_MOUSE]	NA	NA	NA	NA	NA	NA	-0.406407	0.0458799	200000	NA	NA	NA	No	NA	NA	NA	NA
Yeats4	Q9CR11	64050	YEATS domain-containing protein 4 OS=Mus musculus GN=Yeats4 PE=2 SV=1 - [YETS4_MOUSE]	NA	NA	NA	NA	NA	NA	NA	NA	NA	NA	NA	NA	No	0.187932	0.0356121	1.162	1.116
Ythdf2	Q91YT7	213541	Protein Ythdf2 OS=Mus musculus GN=Ythdf2 PE=2 SV=1 - [Q91YT7_MOUSE]	NA	NA	NA	NA	NA	NA	NA	NA	NA	NA	NA	NA	No	-0.119708	0.0541099	0.914	0.927
Yy1	Q8C6B5	22632	Transcriptional repressor protein YY1 OS=Mus musculus GN=Yy1 PE=2 SV=1 - [Q8C6B5_MOUSE]	NA	NA	NA	NA	NA	NA	0.755742	0.0384988	335000	NA	NA	NA	No	-0.0814274	0.158822	0.922	0.969
Zbtb1	Q5YB37	268564	Brain specific protein 2 OS=Mus musculus GN=Zbtb1 PE=2 SV=1 - [Q5YB37_MOUSE]	NA	NA	NA	NA	NA	NA	NA	NA	NA	NA	NA	NA	No	NA	NA	NA	NA
Zbtb32	Q9JKD9	58206	Zinc finger and BTB domain-containing protein 32 OS=Mus musculus GN=Zbtb32 PE=1 SV=1 - [ZBT32_MOUSE]	NA	NA	NA	NA	NA	NA	NA	NA	NA	NA	NA	NA	No	NA	NA	NA	NA
Zbtb44	Q8R0A2	235132	Isoform 2 of Zinc finger and BTB domain-containing protein 44 OS=Mus musculus GN=Zbtb44 - [ZBT44_MOUSE]	NA	NA	NA	NA	NA	NA	NA	NA	NA	NA	NA	NA	No	0.753461	0.0133545	1.778	1.594
Zc3h11a	Q3UL31	70579	Zinc finger CCCH type containing 11A OS=Mus musculus GN=Zc3h11a PE=2 SV=1 - [Q3UL31_MOUSE]	NA	NA	NA	NA	NA	NA	NA	NA	NA	NA	NA	NA	No	-0.149317	0.0449785	0.916	0.888
Zc3h14	Q8BJ05	75553	Isoform 2 of Zinc finger CCCH domain-containing protein 14 OS=Mus musculus GN=Zc3h14 - [ZC3HE_MOUSE]	NA	NA	NA	NA	NA	NA	NA	NA	NA	NA	NA	NA	No	0.0152908	0.67546	1.023	0.998
Zdhhc19	Q810M5	245308	Probable palmitoyltransferase ZDHHC19 OS=Mus musculus GN=Zdhhc19 PE=1 SV=1 - [ZDH19_MOUSE]	NA	NA	NA	NA	NA	NA	NA	NA	NA	NA	NA	NA	No	NA	NA	NA	NA
Zfa	P23607	22639	Zinc finger autosomal protein OS=Mus musculus GN=Zfa PE=2 SV=1 - [ZFA_MOUSE]	NA	NA	NA	NA	NA	NA	NA	NA	NA	NA	NA	NA	No	NA	NA	NA	NA
Zfp148	Q91XQ7	22661	G-rich box-binding protein Berf-1 variant (Fragment) OS=Mus musculus GN=Zfp148 PE=2 SV=1 - [Q91XQ7_MOUSE]	NA	NA	NA	NA	NA	NA	NA	NA	NA	NA	NA	NA	No	1.35789	0.072213	3.435	1.691
Zfp219	Q4VA98	69890	Protein Zfp219 OS=Mus musculus GN=Zfp219 PE=2 SV=1 - [Q4VA98_MOUSE]	NA	NA	NA	NA	NA	NA	NA	NA	NA	NA	NA	NA	No	-0.200786	0.0439914	0.898	0.843
Zfp326	E9Q662	54367	Protein Zfp326 OS=Mus musculus GN=Zfp326 PE=4 SV=1 - [E9Q662_MOUSE]	NA	NA	NA	NA	NA	NA	NA	NA	NA	NA	NA	NA	No	NA	NA	NA	NA
Zfp609	E9Q1Y2	214812	Protein Zfp609 OS=Mus musculus GN=Zfp609 PE=4 SV=1 - [E9Q1Y2_MOUSE]	NA	NA	NA	NA	NA	NA	NA	NA	NA	NA	NA	NA	No	0.36179	0.410505	1.647	0.923
Zfp809	G3X9G7	235047	Expressed sequence BB114266, isoform CRA_b OS=Mus musculus GN=Zfp809 PE=4 SV=1 - [G3X9G7_MOUSE]	NA	NA	NA	NA	NA	NA	0.33514	0.134857	185000	NA	NA	NA	No	0.212852	0.0989717	1.083	1.235
Zfr	B2RUG7	22763	Zinc finger RNA binding protein OS=Mus musculus GN=Zfr PE=2 SV=1 - [B2RUG7_MOUSE]	NA	NA	NA	NA	NA	NA	NA	NA	NA	NA	NA	NA	No	0.0884791	0.121143	1.042	1.084
Zfyve1	Q810J8	217695	Zinc finger FYVE domain-containing protein 1 OS=Mus musculus GN=Zfyve1 PE=2 SV=2 - [ZFYV1_MOUSE]	NA	NA	NA	NA	NA	NA	NA	NA	NA	NA	NA	NA	No	0.0695046	0.17935	1.028	1.071
Zmiz1	Q6P1E1	328365	Isoform 2 of Zinc finger MIZ domain-containing protein 1 OS=Mus musculus GN=Zmiz1 - [ZMIZ1_MOUSE]	NA	NA	NA	NA	NA	NA	NA	NA	NA	NA	NA	NA	No	NA	NA	NA	NA
Zmiz2	Q8CIE2	52915	Isoform 2 of Zinc finger MIZ domain-containing protein 2 OS=Mus musculus GN=Zmiz2 - [ZMIZ2_MOUSE]	NA	NA	NA	NA	NA	NA	NA	NA	NA	NA	NA	NA	No	-0.0597967	0.182891	0.971	0.948
Zmym1	A2A7T8	68310	Protein Zmym1 OS=Mus musculus GN=Zmym1 PE=4 SV=1 - [A2A7T8_MOUSE]	NA	NA	NA	NA	NA	NA	NA	NA	NA	NA	NA	NA	No	-0.302266	0.0145107	0.811	0.811
Zmym3	B1AXS6	56364	Zinc finger MYM-type protein 3 OS=Mus musculus GN=Zmym3 PE=4 SV=1 - [B1AXS6_MOUSE]	NA	NA	NA	NA	NA	NA	NA	NA	NA	NA	NA	NA	No	0.147812	0.117611	1.055	1.161
Zmym6	Q8BS54	100177	Protein Zmym6 OS=Mus musculus GN=Zmym6 PE=2 SV=1 - [Q8BS54_MOUSE]	NA	NA	NA	NA	NA	NA	NA	NA	NA	NA	NA	NA	No	NA	NA	NA	NA
Znf131	Q8K3J5	72465	Isoform 3 of Zinc finger protein 131 OS=Mus musculus GN=Znf131 - [ZN131_MOUSE]	NA	NA	NA	NA	NA	NA	NA	NA	NA	NA	NA	NA	No	NA	NA	NA	NA
Znf143	O70230	20841	Isoform 3 of Zinc finger protein 143 OS=Mus musculus GN=Znf143 - [ZN143_MOUSE]	NA	NA	NA	NA	NA	NA	NA	NA	NA	NA	NA	NA	No	NA	NA	NA	NA
Znf280c	Q6P3Y5	208968	Isoform 3 of Zinc finger protein 280C OS=Mus musculus GN=Znf280c - [Z280C_MOUSE]	NA	NA	NA	NA	NA	NA	0.583038	0.0398162	360000	NA	NA	NA	No	0.648302	0.0104139	1.53	1.605
Znf513	Q6PD29	101023	Isoform 2 of Zinc finger protein 513 OS=Mus musculus GN=Znf513 - [ZN513_MOUSE]	NA	NA	NA	NA	NA	NA	NA	NA	NA	NA	NA	NA	No	0.65112	0.227196	1.067	2.074
Znf532	Q6NXK2	328977	Isoform 2 of Zinc finger protein 532 OS=Mus musculus GN=Znf532 - [ZN532_MOUSE]	NA	NA	NA	NA	NA	NA	NA	NA	NA	NA	NA	NA	No	-1.21312	0.010477	0.403	0.46
Znf592	Q8BHZ4	233410	Zinc finger protein 592 OS=Mus musculus GN=Znf592 PE=1 SV=3 - [ZN592_MOUSE]	NA	NA	NA	NA	NA	NA	NA	NA	NA	NA	NA	NA	No	NA	NA	NA	NA
Znf622	Q91VY9	52521	Zinc finger protein 622 OS=Mus musculus GN=Znf622 PE=2 SV=1 - [ZN622_MOUSE]	NA	NA	NA	NA	NA	NA	NA	NA	NA	NA	NA	NA	No	-0.320676	0.0138612	0.799	0.803
Zranb2	E9PUD0	53861	Zinc finger Ran-binding domain-containing protein 2 OS=Mus musculus GN=Zranb2 PE=4 SV=1 - [E9PUD0_MOUSE]	NA	NA	NA	NA	NA	NA	NA	NA	NA	NA	NA	NA	No	-0.0878414	0.0896417	0.935	0.947
Zscan21	Q07231	22697	Zinc finger and SCAN domain-containing protein 21 OS=Mus musculus GN=Zscan21 PE=2 SV=2 - [ZSC21_MOUSE]	NA	NA	NA	NA	NA	NA	1.12466	0.0373338	185000	NA	NA	NA	No	NA	NA	NA	NA
	Q8R3P6	69882	UPF0464 protein C15orf44 homolog OS=Mus musculus PE=2 SV=1 - [CO044_MOUSE]	NA	NA	NA	NA	NA	NA	NA	NA	NA	NA	NA	NA	No	NA	NA	NA	NA
	A2AG58	382252	Isoform 2 of Uncharacterized protein CXorf23 homolog OS=Mus musculus - [CX023_MOUSE]	NA	NA	NA	NA	NA	NA	NA	NA	NA	NA	NA	NA	No	NA	NA	NA	NA
	Q80WR5	97159	UPF0688 protein C1orf174 homolog OS=Mus musculus PE=1 SV=1 - [CA174_MOUSE]	NA	NA	NA	NA	NA	NA	NA	NA	NA	NA	NA	NA	No	NA	NA	NA	NA
	Q80X32	78521	UPF0461 protein C5orf24 homolog OS=Mus musculus PE=1 SV=1 - [CE024_MOUSE]	NA	NA	NA	NA	NA	NA	NA	NA	NA	NA	NA	NA	No	NA	NA	NA	NA
	Q8K1J5	208768	UPF0667 protein C1orf55 homolog OS=Mus musculus PE=1 SV=1 - [CA055_MOUSE]	NA	NA	NA	NA	NA	NA	NA	NA	NA	NA	NA	NA	No	NA	NA	NA	NA
	Q8K039	66202	Uncharacterized protein KIAA1143 homolog OS=Mus musculus PE=1 SV=1 - [K1143_MOUSE]	NA	NA	NA	NA	NA	NA	NA	NA	NA	NA	NA	NA	No	NA	NA	NA	NA
	Q80UY1	67383	UPF0586 protein C9orf41 homolog OS=Mus musculus PE=2 SV=1 - [CI041_MOUSE]	NA	NA	NA	NA	NA	NA	0.210389	0.149717	170000	NA	NA	NA	No	NA	NA	NA	NA
	Q32P12	217216	Isoform 2 of Uncharacterized protein C17orf53 homolog OS=Mus musculus - [CQ053_MOUSE]	NA	NA	NA	NA	NA	NA	NA	NA	NA	NA	NA	NA	No	NA	NA	NA	NA
Sprr2h	O70559	20762	Small proline-rich protein 2H OS=Mus musculus GN=Sprr2h PE=2 SV=1 - [SPR2H_MOUSE]	NA	NA	NA	NA	NA	NA	NA	NA	NA	-4.96578	0.00188491	3650000	No	NA	NA	NA	NA
Prdx4	B1AZS9	53381	Peroxiredoxin 4 (Fragment) OS=Mus musculus GN=Prdx4 PE=4 SV=1 - [B1AZS9_MOUSE]	NA	NA	NA	NA	NA	3000000	NA	NA	1150000	NA	NA	3500000	No	-0.187688	0.0277784	0.886	0.87
Ctsd	F8WIR1	13033	Cathepsin D OS=Mus musculus GN=Ctsd PE=3 SV=1 - [F8WIR1_MOUSE]	NA	NA	NA	NA	NA	NA	NA	NA	NA	-4.96578	0.00188491	3275000	No	-0.123929	0.0516991	0.91	0.925
Sprr1a	Q62266	20753	Cornifin-A OS=Mus musculus GN=Sprr1a PE=2 SV=1 - [SPR1A_MOUSE]	NA	NA	NA	NA	NA	NA	NA	NA	NA	-4.96578	0.00188491	2800000	No	NA	NA	NA	NA
Tuba1b	P05213	22143	Tubulin alpha-1B chain OS=Mus musculus GN=Tuba1b PE=1 SV=2 - [TBA1B_MOUSE]	NA	NA	4100000	NA	NA	1900000	NA	NA	17350000	NA	NA	2650000	No	NA	NA	NA	NA
Tuba1c	P68373	22146	Tubulin alpha-1C chain OS=Mus musculus GN=Tuba1c PE=1 SV=1 - [TBA1C_MOUSE]	NA	NA	4100000	NA	NA	1900000	NA	NA	2150000	NA	NA	2650000	No	0.0521497	0.232119	1.022	1.052
Prdx2	Q61171	21672	Peroxiredoxin-2 OS=Mus musculus GN=Prdx2 PE=1 SV=3 - [PRDX2_MOUSE]	NA	NA	NA	NA	NA	2250000	-1.11092	0.296989	325000	-4.96578	0.00188491	2500000	+	0.128508	0.0606003	1.074	1.112
Plekha7	Q3UIL6	233765	Isoform 2 of Pleckstrin homology domain-containing family A member 7 OS=Mus musculus GN=Plekha7 - [PKHA7_MOUSE]	NA	NA	NA	NA	NA	NA	NA	NA	NA	1.24031	0.0565748	2450000	No	0.393086	0.0152038	1.347	1.279
Skt	A2AQ25	208618	Sickle tail protein OS=Mus musculus GN=Skt PE=1 SV=1 - [SKT_MOUSE]	NA	NA	NA	NA	NA	NA	NA	NA	NA	1.45681	0.0538004	1750000	No	0.351203	0.0141697	1.294	1.257
Hspa5	A2AUF6	14828	Heat shock 70kD protein 5 (Glucose-regulated protein) OS=Mus musculus GN=Hspa5 PE=3 SV=1 - [A2AUF6_MOUSE]	NA	NA	26500000	NA	NA	2550000	-1.14242	0.102973	3100000	-4.96578	0.00188491	1750000	No	-0.12079	0.0510683	0.918	0.922
Fabp5	E9Q964	16592	Fatty acid-binding protein, epidermal OS=Mus musculus GN=Fabp5 PE=3 SV=1 - [E9Q964_MOUSE]	NA	NA	NA	NA	NA	NA	-0.212568	0.276232	116000	-2.03209	0.162166	1700000	+	1.07927	0.00893942	2.069	2.157
Gsdma	Q9EST1	57911	Gasdermin-A OS=Mus musculus GN=Gsdma PE=2 SV=1 - [GSDMA_MOUSE]	NA	NA	NA	NA	NA	NA	NA	NA	NA	-4.96578	0.00188491	1650000	No	NA	NA	NA	NA
Pkp4	Q68FH0	227937	Isoform 2 of Plakophilin-4 OS=Mus musculus GN=Pkp4 - [PKP4_MOUSE]	NA	NA	NA	NA	NA	NA	NA	NA	NA	1.15413	0.0207331	1400000	No	0.385469	0.0140298	1.332	1.281
S100a14	Q9D2Q8	66166	Protein S100-A14 OS=Mus musculus GN=S100a14 PE=2 SV=1 - [S10AE_MOUSE]	NA	NA	NA	NA	NA	NA	-4.96578	0.00509232	495000	-4.96578	0.00188491	1325000	No	NA	NA	NA	NA
Cat	P24270	12359	Catalase OS=Mus musculus GN=Cat PE=1 SV=4 - [CATA_MOUSE]	NA	NA	NA	NA	NA	NA	NA	NA	NA	-4.96578	0.00188491	1230000	No	0.436571	0.0110307	1.347	1.36
Mllt4	Q9QZQ1	17356	Isoform 1 of Afadin OS=Mus musculus GN=Mllt4 - [AFAD_MOUSE]	NA	NA	NA	NA	NA	NA	NA	NA	NA	0.808179	0.0560386	1000000	No	-0.211823	0.0257176	0.876	0.851
Aldoa	P05064	11674	Fructose-bisphosphate aldolase A OS=Mus musculus GN=Aldoa PE=1 SV=2 - [ALDOA_MOUSE]	NA	NA	3550000	0.334568	0.168991	1010000	NA	NA	2000000	NA	NA	830000	No	-0.311181	0.0147751	0.799	0.813
Tgm1	Q9JLF6	21816	Protein-glutamine gamma-glutamyltransferase K OS=Mus musculus GN=Tgm1 PE=1 SV=2 - [TGM1_MOUSE]	NA	NA	NA	NA	NA	NA	NA	NA	NA	-2.30401	0.280299	785000	No	-0.831026	0.0238965	0.625	0.499
Plekha5	E9Q6H8	109135	Protein Plekha5 OS=Mus musculus GN=Plekha5 PE=4 SV=1 - [E9Q6H8_MOUSE]	NA	NA	NA	NA	NA	NA	NA	NA	NA	0.878137	0.0905522	735000	No	-0.204517	0.270371	0.745	0.991
Psma4	Q9R1P0	26441	Proteasome subunit alpha type-4 OS=Mus musculus GN=Psma4 PE=1 SV=1 - [PSA4_MOUSE]	NA	NA	NA	NA	NA	NA	NA	NA	NA	-4.96578	0.00188491	720000	No	-0.214072	0.0214864	0.86	0.864
Serbp1	Q9CY58	66870	Isoform 3 of Plasminogen activator inhibitor 1 RNA-binding protein OS=Mus musculus GN=Serbp1 - [PAIRB_MOUSE]	NA	NA	NA	NA	NA	NA	-0.564905	0.0398923	1095000	NA	NA	705000	No	-0.0629227	0.150146	0.962	0.952
Gm3940	D3YU45	100042634	Protein Gm3940 OS=Mus musculus GN=Gm3940 PE=3 SV=1 - [D3YU45_MOUSE]	NA	NA	2500000	-0.159235	0.379443	1400000	-0.56918	0.0518864	780000	0.23634	0.0721041	630000	No	NA	NA	NA	NA
Vcl	Q64727	22330	Vinculin OS=Mus musculus GN=Vcl PE=1 SV=4 - [VINC_MOUSE]	NA	NA	NA	NA	NA	NA	-1.90509	0.228779	109000	0.443076	0.578593	620000	No	-0.0311477	0.405098	0.969	0.989
Sfn	O70456	55948	14-3-3 protein sigma OS=Mus musculus GN=Sfn PE=1 SV=2 - [1433S_MOUSE]	NA	NA	NA	NA	NA	NA	NA	NA	NA	-4.96578	0.00188491	620000	No	-0.0925007	0.0928765	0.926	0.95
Mdh2	P08249	17448	Malate dehydrogenase, mitochondrial OS=Mus musculus GN=Mdh2 PE=1 SV=3 - [MDHM_MOUSE]	NA	NA	NA	NA	NA	NA	0.444667	0.0450442	225000	-4.75633	0.0260633	600000	No	0.351551	0.0129072	1.28	1.272
Ide	F6RPJ9	15925	Insulin-degrading enzyme (Fragment) OS=Mus musculus GN=Ide PE=3 SV=1 - [F6RPJ9_MOUSE]	NA	NA	NA	NA	NA	NA	-1.1156	0.0628469	78500	-4.96578	0.00188491	575000	No	-0.338478	0.0134944	0.786	0.796
Gm8394	D3YX79	666974	Proteasome subunit alpha type OS=Mus musculus GN=Gm8394 PE=3 SV=1 - [D3YX79_MOUSE]	NA	NA	NA	NA	NA	NA	-2.60384	0.0288873	430000	-4.96578	0.00188491	560000	No	-0.320466	0.0199641	0.779	0.823
Actbl2	Q8BFZ3	238880	Beta-actin-like protein 2 OS=Mus musculus GN=Actbl2 PE=1 SV=1 - [ACTBL_MOUSE]	NA	NA	3750000	NA	NA	2700000	-0.15682	0.182754	2050000	NA	NA	550000	No	0.0118558	0.752296	0.995	1.021
Ywhaq	P68254	22630	Isoform 2 of 14-3-3 protein theta OS=Mus musculus GN=Ywhaq - [1433T_MOUSE]	NA	NA	NA	-1.10625	0.0347455	755000	NA	NA	NA	-0.652901	0.0415049	540000	No	-0.24077	0.0187938	0.85	0.843
Rhoc	H3BL56	11853	Rho-related GTP-binding protein RhoC OS=Mus musculus GN=Rhoc PE=3 SV=1 - [H3BL56_MOUSE]	NA	NA	NA	NA	NA	NA	NA	NA	NA	0.0419438	0.800406	510000	No	0.0568998	0.182019	1.047	1.033
Ywhae	P62259	22627	14-3-3 protein epsilon OS=Mus musculus GN=Ywhae PE=1 SV=1 - [1433E_MOUSE]	NA	NA	212000	NA	NA	NA	NA	NA	NA	-0.506353	0.499115	500000	No	-0.0298688	0.421661	0.968	0.991
Yes1	Q04736	22612	Tyrosine-protein kinase Yes OS=Mus musculus GN=Yes1 PE=1 SV=3 - [YES_MOUSE]	NA	NA	7750000	NA	NA	NA	NA	NA	NA	0.650765	0.0560386	490000	No	0.213378	0.0539706	1.111	1.208
Rpl7	P14148	19989	60S ribosomal protein L7 OS=Mus musculus GN=Rpl7 PE=2 SV=2 - [RL7_MOUSE]	NA	NA	5250000	NA	NA	NA	-0.181149	0.104786	390000	-0.174621	0.111886	490000	No	0.00980232	0.763455	1.013	1.001
Tjp1	B9EHJ3	21872	Tight junction protein ZO-1 OS=Mus musculus GN=Tjp1 PE=2 SV=1 - [B9EHJ3_MOUSE]	NA	NA	NA	NA	NA	NA	NA	NA	NA	0.595504	0.176423	435000	No	-0.389788	0.0129518	0.774	0.753
Psmb4	P99026	19172	Proteasome subunit beta type-4 OS=Mus musculus GN=Psmb4 PE=1 SV=1 - [PSB4_MOUSE]	NA	NA	NA	NA	NA	NA	NA	NA	NA	-2.73216	0.225288	435000	No	-0.167689	0.0314897	0.885	0.896
Rab7a	P51150	19349	Ras-related protein Rab-7a OS=Mus musculus GN=Rab7a PE=1 SV=2 - [RAB7A_MOUSE]	NA	NA	NA	NA	NA	NA	NA	NA	NA	-0.736966	0.185165	420000	No	0.0680427	0.135049	1.043	1.053
Arvcf	P98203	11877	Isoform 4 of Armadillo repeat protein deleted in velo-cardio-facial syndrome homolog OS=Mus musculus GN=Arvcf - [ARVC_MOUSE]	NA	NA	NA	NA	NA	NA	NA	NA	NA	1.72661	0.0554254	405000	No	1.08347	0.00893942	2.175	2.063
Gnb2	D3Z1M1	14693	Guanine nucleotide-binding protein G(I)/G(S)/G(T) subunit beta-2 (Fragment) OS=Mus musculus GN=Gnb2 PE=4 SV=1 - [D3Z1M1_MOUSE]	NA	NA	NA	NA	NA	NA	NA	NA	NA	0.298658	0.127624	405000	No	0.477068	0.0141257	1.348	1.436
Polr1d	Q9D1M1	20018	DNA-directed RNA polymerases I and III subunit RPAC2 OS=Mus musculus GN=Polr1d PE=2 SV=1 - [Q9D1M1_MOUSE]	NA	NA	NA	-0.365871	0.0601213	2450000	NA	NA	NA	-0.651768	0.0308595	405000	No	-0.102909	0.103762	0.953	0.909
Lyz1	P17897	17110	Lysozyme C-1 OS=Mus musculus GN=Lyz1 PE=1 SV=1 - [LYZ1_MOUSE]	NA	NA	NA	NA	NA	NA	NA	NA	NA	-4.96578	0.00188491	400000	+	NA	NA	NA	NA
Csrp2	Q6QMT3	13008	CSRP2 (Fragment) OS=Mus musculus GN=Csrp2 PE=2 SV=1 - [Q6QMT3_MOUSE]	NA	NA	NA	NA	NA	NA	NA	NA	NA	0.105008	0.617964	355000	No	0.00783761	0.858905	0.983	1.028
Snrpe	P62305	20643	Small nuclear ribonucleoprotein E OS=Mus musculus GN=Snrpe PE=2 SV=1 - [RUXE_MOUSE]	NA	NA	2800000	NA	NA	NA	NA	NA	NA	NA	NA	350000	No	NA	NA	NA	NA
Nedd4	B2RSC8	17999	E3 ubiquitin-protein ligase OS=Mus musculus GN=Nedd4 PE=2 SV=1 - [B2RSC8_MOUSE]	NA	NA	NA	0.551393	0.0726815	350000	-0.191821	0.336221	420000	-0.395929	0.0565748	345000	No	-0.628469	0.0094427	0.642	0.652
Flna	B7FAV1	192176	Filamin, alpha (Fragment) OS=Mus musculus GN=Flna PE=4 SV=1 - [B7FAV1_MOUSE]	NA	NA	NA	NA	NA	NA	NA	NA	120000	-2.11092	0.0141973	325000	No	-0.125374	0.0499683	0.923	0.911
Cct4	P80315	12464	T-complex protein 1 subunit delta OS=Mus musculus GN=Cct4 PE=1 SV=3 - [TCPD_MOUSE]	NA	NA	NA	-0.261016	0.409456	720000	-1.46993	0.0356317	420000	-0.330973	0.10732	320000	No	-0.167494	0.0302701	0.891	0.89
Top2b	Q64511	21974	DNA topoisomerase 2-beta OS=Mus musculus GN=Top2b PE=1 SV=2 - [TOP2B_MOUSE]	NA	NA	6300000	NA	NA	4100000	0.0328061	0.766921	1750000	NA	NA	300000	No	-0.181863	0.0269455	0.88	0.883
Atp5b	P56480	11947	ATP synthase subunit beta, mitochondrial OS=Mus musculus GN=Atp5b PE=1 SV=2 - [ATPB_MOUSE]	NA	NA	NA	NA	NA	NA	-0.861186	0.166235	240000	-4.94342	0.00245537	300000	+	0.420584	0.0112474	1.336	1.341
Vrk1	Q80X41	22367	Isoform 2 of Serine/threonine-protein kinase VRK1 OS=Mus musculus GN=Vrk1 - [VRK1_MOUSE]	NA	NA	NA	0.367371	0.102326	435000	0.292782	0.0666868	240000	-0.0484122	0.625037	285000	No	0.196287	0.0241345	1.144	1.148
Gm10126	D3YYL7	100045766	Uncharacterized protein OS=Mus musculus GN=Gm10126 PE=4 SV=1 - [D3YYL7_MOUSE]	NA	NA	NA	NA	NA	NA	NA	NA	NA	0.107688	0.298459	250000	No	NA	NA	NA	NA
Plec	Q9QXS1	18810	Isoform PLEC-1G of Plectin OS=Mus musculus GN=Plec - [PLEC_MOUSE]	NA	NA	NA	NA	NA	NA	NA	NA	NA	-4.94342	0.00245537	245000	No	-0.546734	0.00983649	0.681	0.688
Pkp2	Q9CQ73	67451	Plakophilin 2 OS=Mus musculus GN=Pkp2 PE=2 SV=1 - [Q9CQ73_MOUSE]	NA	NA	NA	NA	NA	NA	NA	NA	NA	-0.660863	0.112714	235000	No	-1.19817	0.0142912	0.391	0.481
Hspd1	P63038	15510	60 kDa heat shock protein, mitochondrial OS=Mus musculus GN=Hspd1 PE=1 SV=1 - [CH60_MOUSE]	NA	NA	NA	-1.51046	0.0835495	263000	0.0482362	0.452894	290000	-2.21759	0.0921084	230000	No	0.267832	0.016446	1.208	1.2
Rps21	A2ABW8	66481	40S ribosomal protein S21 OS=Mus musculus GN=Rps21 PE=3 SV=1 - [A2ABW8_MOUSE]	NA	NA	NA	NA	NA	NA	-0.710756	0.0601186	160000	-0.278409	0.294992	225000	No	-0.110556	0.134687	0.96	0.892
Abce1	P61222	24015	ATP-binding cassette sub-family E member 1 OS=Mus musculus GN=Abce1 PE=2 SV=1 - [ABCE1_MOUSE]	NA	NA	NA	NA	NA	NA	-0.190997	0.277736	275000	-1.06492	0.131524	215000	No	0.240011	0.0186068	1.179	1.183
Epha2	Q03145	13836	Ephrin type-A receptor 2 OS=Mus musculus GN=Epha2 PE=1 SV=3 - [EPHA2_MOUSE]	NA	NA	NA	NA	NA	NA	NA	NA	NA	-1.074	0.426861	200000	No	-0.658837	0.0094427	0.634	0.633
Rpl12	P35979	269261	60S ribosomal protein L12 OS=Mus musculus GN=Rpl12 PE=1 SV=2 - [RL12_MOUSE]	NA	NA	NA	NA	NA	NA	-0.445166	0.158173	59000	0.126312	0.728129	175000	No	-0.0233394	0.547433	0.967	1.001
Hk2	E9Q5B5	15277	Hexokinase-2 OS=Mus musculus GN=Hk2 PE=3 SV=1 - [E9Q5B5_MOUSE]	NA	NA	NA	NA	NA	NA	0.0475384	0.746987	73000	-0.294243	0.170004	165000	No	-0.390443	0.0121583	0.768	0.758
Actr3	Q3ULF7	74117	Actr3 protein OS=Mus musculus GN=Actr3 PE=2 SV=1 - [Q3ULF7_MOUSE]	NA	NA	NA	NA	NA	NA	-1.11404	0.102207	325000	-1.2109	0.06018	165000	No	0.126335	0.0526714	1.103	1.08
Tjp2	Q9Z0U1	21873	Tight junction protein ZO-2 OS=Mus musculus GN=Tjp2 PE=1 SV=2 - [ZO2_MOUSE]	NA	NA	NA	NA	NA	NA	NA	NA	NA	0.524565	0.0609857	160000	No	-0.22876	0.0198341	0.851	0.856
Eif3l	Q8QZY1	223691	Eukaryotic translation initiation factor 3 subunit L OS=Mus musculus GN=Eif3l PE=1 SV=1 - [EIF3L_MOUSE]	NA	NA	NA	NA	NA	NA	-0.853345	0.0717054	310000	-0.421786	0.0887889	160000	No	-0.0505462	0.204529	0.964	0.967
Cltc	Q68FD5	67300	Clathrin heavy chain 1 OS=Mus musculus GN=Cltc PE=1 SV=3 - [CLH_MOUSE]	NA	NA	NA	NA	NA	NA	-0.281912	0.0872794	295000	0.748891	0.255497	157500	No	0.230231	0.0201055	1.18	1.166
N4bp3	Q8C7U1	212706	NEDD4-binding protein 3 OS=Mus musculus GN=N4bp3 PE=2 SV=1 - [N4BP3_MOUSE]	NA	NA	NA	NA	NA	NA	NA	NA	NA	1.09424	0.0609857	150000	No	-1.69214	0.00988522	0.284	0.335
Mark2	E9Q9N6	13728	Serine/threonine-protein kinase MARK2 OS=Mus musculus GN=Mark2 PE=4 SV=1 - [E9Q9N6_MOUSE]	NA	NA	NA	NA	NA	NA	NA	NA	NA	-0.14401	0.185165	150000	No	0.210309	0.0448075	1.197	1.117
Tcof1	E9PYV2	21453	Treacle protein OS=Mus musculus GN=Tcof1 PE=4 SV=1 - [E9PYV2_MOUSE]	NA	NA	NA	NA	NA	NA	0.0669502	0.591426	690000	0.499782	0.117682	145000	No	-0.085308	0.104024	0.931	0.954
Gdi2	Q61598	14569	Isoform 2 of Rab GDP dissociation inhibitor beta OS=Mus musculus GN=Gdi2 - [GDIB_MOUSE]	NA	NA	NA	NA	NA	245000	0.356707	0.0670157	625000	0.451541	0.291308	145000	No	0.163845	0.0315411	1.124	1.117
Cep55	Q8BT07	74107	Isoform 2 of Centrosomal protein of 55 kDa OS=Mus musculus GN=Cep55 - [CEP55_MOUSE]	NA	NA	NA	NA	NA	NA	NA	NA	NA	NA	NA	129500	No	0.0145193	0.846501	1.058	0.962
Dlg5	E9Q9I2	71228	Protein Dlg5 OS=Mus musculus GN=Dlg5 PE=4 SV=1 - [E9Q9I2_MOUSE]	NA	NA	NA	NA	NA	NA	NA	NA	NA	1.31237	0.10732	126500	No	0.659855	0.0382676	1.391	1.769
Chmp4b	Q9D8B3	75608	Charged multivesicular body protein 4b OS=Mus musculus GN=Chmp4b PE=2 SV=2 - [CHM4B_MOUSE]	NA	NA	NA	NA	NA	NA	NA	NA	NA	NA	NA	120000	No	-0.238593	0.0191408	0.843	0.852
Spint1	Q9R097	20732	Kunitz-type protease inhibitor 1 OS=Mus musculus GN=Spint1 PE=1 SV=2 - [SPIT1_MOUSE]	NA	NA	NA	NA	NA	NA	NA	NA	NA	5	0.00188491	120000	No	0.700452	0.0094427	1.609	1.641
Ldhb	D3Z7F0	16832	L-lactate dehydrogenase (Fragment) OS=Mus musculus GN=Ldhb PE=3 SV=1 - [D3Z7F0_MOUSE]	NA	NA	1800000	NA	NA	NA	-1.52492	0.278631	855000	NA	NA	118500	No	0.233551	0.0257468	1.152	1.2
Hars	Q61035	15115	Histidine--tRNA ligase, cytoplasmic OS=Mus musculus GN=Hars PE=2 SV=2 - [SYHC_MOUSE]	NA	NA	NA	NA	NA	NA	NA	NA	NA	-4.55639	0.0538004	103500	No	-0.513003	0.0101887	0.702	0.699
Eras	Q0VEC9	353283	ES cell-expressed Ras OS=Mus musculus GN=Eras PE=2 SV=1 - [Q0VEC9_MOUSE]	NA	NA	NA	NA	NA	NA	NA	NA	NA	-2.83136	0.214614	81000	No	-1.34631	0.0179876	0.335	0.451
Cgn	P59242	70737	Isoform 2 of Cingulin OS=Mus musculus GN=Cgn - [CING_MOUSE]	NA	NA	NA	NA	NA	NA	NA	NA	NA	-2.09851	0.298459	43000	No	-1.38034	0.00893942	0.369	0.399
Ywhab	Q9CQV8	54401	Isoform Short of 14-3-3 protein beta/alpha OS=Mus musculus GN=Ywhab - [1433B_MOUSE]	NA	NA	1560000	0.167358	0.112147	170000	-0.113255	0.292887	220000	-0.690824	0.45064	31000	No	-0.0559381	0.202422	0.95	0.974

## Sheet: S2A details
Comparing Nanog SICAP between 2i and serum conditions (details of two replicates)
Gene.name	Accession	Gene.IDs	Description	Log2.avgerage_Nanog (2i/Serum)	p.adj_Nanog	Estimated Intensity Nanog	Nanog_R1.Intensity	Nanog_R2.Intensity	Nanog_R1.(H/L = 2i/Serum)	Nanog_R1.Heavy.Light.Count	Nanog_R2.(H/L = 2i/Serum)	Nanog_R2.Heavy.Light.Count
1700074P13Rik	D3Z4W5	73481	Uncharacterized protein (Fragment) OS=Mus musculus GN=1700074P13Rik PE=3 SV=1 - [D3Z4W5_MOUSE]	-4.96578	0.0116154	2750000	3300000	2200000	0.032	1	0.032	1
Slk	A2RRK3	20874	Slk protein OS=Mus musculus GN=Slk PE=2 SV=1 - [A2RRK3_MOUSE]	-4.96578	0.0116154	795000	1100000	490000	0.032	1	0.032	1
Engase	Q8BX80	217364	Cytosolic endo-beta-N-acetylglucosaminidase OS=Mus musculus GN=Engase PE=2 SV=1 - [ENASE_MOUSE]	-4.94342	0.0116154	415000	540000	290000	0.032	1	0.033	1
1810009A15Rik	Q9D937	66276	MCG127334 OS=Mus musculus GN=1810009A15Rik PE=2 SV=1 - [Q9D937_MOUSE]	-0.0573917	0.686435	1025000	1200000	850000	1.052	2	0.87	1
Gm5414	Q6IFZ8	406223	MCG1050941 OS=Mus musculus GN=Gm5414 PE=2 SV=1 - [Q6IFZ8_MOUSE]	NA	NA	26500000	22000000	31000000	NA	NA	NA	NA
Ngdn	Q9DB96	68966	Neuroguidin OS=Mus musculus GN=Ngdn PE=1 SV=1 - [NGDN_MOUSE]	-2.94898	0.140668	475000	680000	270000	0.227	1	0.032	1
4732456N10Rik	E9Q1Z0	239673	Uncharacterized protein OS=Mus musculus GN=4732456N10Rik PE=3 SV=1 - [E9Q1Z0_MOUSE]	NA	NA	21000000	11000000	31000000	NA	NA	NA	NA
Bnc2	H3BLG6	242509	Zinc finger protein basonuclin-2 OS=Mus musculus GN=Bnc2 PE=4 SV=1 - [H3BLG6_MOUSE]	-2.74178	0.0379002	1030000	1200000	860000	0.162	1	0.137	1
Casz1	Q9CWL2	69743	Isoform 2 of Zinc finger protein castor homolog 1 OS=Mus musculus GN=Casz1 - [CASZ1_MOUSE]	-2.69432	0.164895	605000	890000	320000	0.032	1	0.277	2
Psmd3	P14685	22123	26S proteasome non-ATPase regulatory subunit 3 OS=Mus musculus GN=Psmd3 PE=2 SV=3 - [PSMD3_MOUSE]	-2.15843	0.0379002	565000	570000	560000	0.224	1	0.224	1
Adnp	A2BDX0	11538	Activity-dependent neuroprotective protein OS=Mus musculus GN=Adnp PE=3 SV=1 - [A2BDX0_MOUSE]	0.503349	0.0482337	4250000	5300000	3200000	1.414	4	1.421	5
Ahcy	P50247	269378	Adenosylhomocysteinase OS=Mus musculus GN=Ahcy PE=1 SV=3 - [SAHH_MOUSE]	0.903038	0.0702317	3200000	3700000	2700000	2.1	6	1.64	1
Ahdc1	Q6PAL7	230793	AT-hook DNA-binding motif-containing protein 1 OS=Mus musculus GN=Ahdc1 PE=1 SV=1 - [AHDC1_MOUSE]	0.447315	0.0723023	2300000	3200000	1400000	1.422	5	1.305	3
Hspa9	P38647	15526	Stress-70 protein, mitochondrial OS=Mus musculus GN=Hspa9 PE=1 SV=2 - [GRP75_MOUSE]	-1.67577	0.0379002	1150000	1100000	1200000	0.306	3	0.32	4
Pccb	E9Q5K5	66904	Propionyl-CoA carboxylase beta chain, mitochondrial OS=Mus musculus GN=Pccb PE=4 SV=1 - [E9Q5K5_MOUSE]	-1.59728	0.04003	305000	430000	180000	0.292	1	0.369	1
Mccc1	Q99MR8	72039	Methylcrotonoyl-CoA carboxylase subunit alpha, mitochondrial OS=Mus musculus GN=Mccc1 PE=2 SV=2 - [MCCA_MOUSE]	-1.55004	0.0379002	12000000	12000000	12000000	0.331	13	0.352	16
Hist2h3b	B9EI85	319149	Histone H3 OS=Mus musculus GN=Hist2h3b PE=2 SV=1 - [B9EI85_MOUSE]	-0.91866	0.04003	164500000	260000000	69000000	0.554	9	0.504	3
Tagln2	Q9WVA4	21346	Transgelin-2 OS=Mus musculus GN=Tagln2 PE=1 SV=4 - [TAGL2_MOUSE]	-1.46594	0.0379002	1830000	860000	2800000	0.376	1	0.348	3
Rpl19	A2A547	19921	Ribosomal protein L19 OS=Mus musculus GN=Rpl19 PE=3 SV=1 - [A2A547_MOUSE]	-1.46395	0.04003	920000	440000	1400000	0.402	1	0.323	1
Mccc2	B2RUK5	78038	Methylcrotonoyl-Coenzyme A carboxylase 2 (Beta) OS=Mus musculus GN=Mccc2 PE=2 SV=1 - [B2RUK5_MOUSE]	-1.43051	0.0379002	1650000	2000000	1300000	0.369	3	0.373	4
Anln	Q8K298	68743	Actin-binding protein anillin OS=Mus musculus GN=Anln PE=1 SV=2 - [ANLN_MOUSE]	0.674009	0.04003	1450000	1700000	1200000	1.565	4	1.626	4
Lin28a	Q8K3Y3	83557	Protein lin-28 homolog A OS=Mus musculus GN=Lin28a PE=1 SV=1 - [LN28A_MOUSE]	-1.34008	0.0379002	855000	1000000	710000	0.379	1	0.411	1
Gm9755	D3YVN7	100041265	Elongation factor Tu OS=Mus musculus GN=Gm9755 PE=3 SV=1 - [D3YVN7_MOUSE]	-1.33461	0.0719057	1350000	1600000	1100000	0.477	1	0.316	2
Vars	Q790I0	22321	Valyl-tRNA synthetase 2, isoform CRA_b OS=Mus musculus GN=Vars PE=2 SV=1 - [Q790I0_MOUSE]	-1.32554	0.0379002	565000	760000	370000	0.391	1	0.407	2
Anp32e	P97822	66471	Isoform 2 of Acidic leucine-rich nuclear phosphoprotein 32 family member E OS=Mus musculus GN=Anp32e - [AN32E_MOUSE]	0.132248	0.316375	2420000	4100000	740000	1.04	1	1.152	1
Rpl28	P41105	19943	60S ribosomal protein L28 OS=Mus musculus GN=Rpl28 PE=1 SV=2 - [RL28_MOUSE]	-1.26188	0.04003	1500000	1400000	1600000	0.383	1	0.451	1
Arid3a	Q62431	13496	AT-rich interactive domain-containing protein 3A OS=Mus musculus GN=Arid3a PE=1 SV=1 - [ARI3A_MOUSE]	1.18301	0.0379002	2400000	2600000	2200000	2.259	2	2.282	2
Arid5b	Q8BM75	71371	Isoform 2 of AT-rich interactive domain-containing protein 5B OS=Mus musculus GN=Arid5b - [ARI5B_MOUSE]	1.02148	0.04003	7400000	9500000	5300000	1.912	9	2.148	8
Asns	Q61024	27053	Asparagine synthetase [glutamine-hydrolyzing] OS=Mus musculus GN=Asns PE=2 SV=3 - [ASNS_MOUSE]	1.08304	0.04003	3700000	3700000	3700000	2.266	2	1.971	2
Lyar	Q08288	17089	Cell growth-regulating nucleolar protein OS=Mus musculus GN=Lyar PE=1 SV=2 - [LYAR_MOUSE]	-1.15521	0.0379002	930000	1300000	560000	0.457	2	0.441	1
Rpl4	Q564E8	67891	Ribosomal protein L4 OS=Mus musculus GN=Rpl4 PE=2 SV=1 - [Q564E8_MOUSE]	-1.15361	0.04003	1045000	1900000	190000	0.483	4	0.416	1
Atrx	Q61687	22589	Transcriptional regulator ATRX OS=Mus musculus GN=Atrx PE=1 SV=3 - [ATRX_MOUSE]	0.851999	0.04003	1480000	2300000	660000	1.717	2	1.893	1
Atxn10	P28658	54138	Ataxin-10 OS=Mus musculus GN=Atxn10 PE=1 SV=2 - [ATX10_MOUSE]	0.640158	0.0482337	645000	700000	590000	1.491	2	1.626	1
Aurkb	O70126	20877	Aurora kinase B OS=Mus musculus GN=Aurkb PE=1 SV=2 - [AURKB_MOUSE]	-1.23107	0.04003	1075000	1300000	850000	0.387	1	0.465	1
Baz2a	F8VPM0	116848	Bromodomain adjacent to zinc finger domain protein 2A OS=Mus musculus GN=Baz2a PE=4 SV=1 - [F8VPM0_MOUSE]	0.392317	0.167689	1800000	2100000	1500000	1.457	9	1.168	4
Bend3	Q6PAL0	331623	BEN domain-containing protein 3 OS=Mus musculus GN=Bend3 PE=2 SV=1 - [BEND3_MOUSE]	-0.00650678	0.935224	2700000	3200000	2200000	0.985	3	1.006	2
Brd2	Q7JJ13	14312	Isoform 2 of Bromodomain-containing protein 2 OS=Mus musculus GN=Brd2 - [BRD2_MOUSE]	0.385155	0.159972	1950000	2800000	1100000	1.173	6	1.439	6
Rps16	A4FUS1	100039355	MCG123443 OS=Mus musculus GN=Rps16 PE=1 SV=1 - [A4FUS1_MOUSE]	-1.1047	0.0379002	4150000	6300000	2000000	0.473	2	0.457	2
Brd3	Q3TUI3	67382	Bromodomain containing 3 OS=Mus musculus GN=Brd3 PE=2 SV=1 - [Q3TUI3_MOUSE]	-3.7084	0.0379002	2110000	3300000	920000	0.089	1	0.064	1
Brd4	B0V2V7	57261	Bromodomain containing 4 OS=Mus musculus GN=Brd4 PE=4 SV=1 - [B0V2V7_MOUSE]	0.815985	0.0756266	2650000	4100000	1200000	1.97	2	1.551	3
Brd7	O88665	26992	Bromodomain-containing protein 7 OS=Mus musculus GN=Brd7 PE=1 SV=1 - [BRD7_MOUSE]	NA	NA	715000	1000000	430000	1.351	1	NA	1
Bub3	Q9WVA3	12237	Mitotic checkpoint protein BUB3 OS=Mus musculus GN=Bub3 PE=2 SV=2 - [BUB3_MOUSE]	0.336855	0.118121	4400000	4400000	4400000	1.337	2	1.189	2
Bysl	O54825	53414	Bystin OS=Mus musculus GN=Bysl PE=1 SV=3 - [BYST_MOUSE]	-0.177882	0.240052	730000	880000	580000	0.834	2	0.934	1
Cand1	Q6ZQ38	71902	Cullin-associated NEDD8-dissociated protein 1 OS=Mus musculus GN=Cand1 PE=2 SV=2 - [CAND1_MOUSE]	0.00504062	0.937421	860000	1200000	520000	0.81	2	1.197	2
Caprin1	Q60865	53872	Caprin-1 OS=Mus musculus GN=Caprin1 PE=1 SV=2 - [CAPR1_MOUSE]	-1.42857	0.0379002	875000	650000	1100000	0.356	2	0.387	1
Cbfa2t2	F6WYU8	12396	Protein CBFA2T2 (Fragment) OS=Mus musculus GN=Cbfa2t2 PE=4 SV=1 - [F6WYU8_MOUSE]	1.27471	0.0379002	7150000	9500000	4800000	2.363	8	2.476	7
Utp20	Q5XG71	70683	Small subunit processome component 20 homolog OS=Mus musculus GN=Utp20 PE=2 SV=2 - [UTP20_MOUSE]	-1.07097	0.0395175	625000	1000000	250000	0.457	1	0.495	1
Phgdh	Q61753	236539	D-3-phosphoglycerate dehydrogenase OS=Mus musculus GN=Phgdh PE=1 SV=3 - [SERA_MOUSE]	-1.06794	0.161747	635000	620000	650000	0.64	4	0.314	3
Prdm1	Q60636	12142	Isoform 3 of PR domain zinc finger protein 1 OS=Mus musculus GN=Prdm1 - [PRDM1_MOUSE]	-1.06643	0.111776	565000	670000	460000	0.362	1	0.593	2
Ebna1bp2	Q9D903	69072	Probable rRNA-processing protein EBP2 OS=Mus musculus GN=Ebna1bp2 PE=2 SV=1 - [EBP2_MOUSE]	-1.06492	0.04003	875000	970000	780000	0.509	1	0.447	1
Rps15a	F8WJ41	267019	Protein Gm10196 (Fragment) OS=Mus musculus GN=Rps15a PE=4 SV=1 - [F8WJ41_MOUSE]	-1.06341	0.0379002	2400000	3700000	1100000	0.482	1	0.475	1
Cbx1	A2A6C8	12412	Chromobox homolog 1 (Drosophila HP1 beta) OS=Mus musculus GN=Cbx1 PE=4 SV=1 - [A2A6C8_MOUSE]	NA	NA	7800000	8200000	7400000	0.865	1	NA	NA
Cct7	P80313	12468	T-complex protein 1 subunit eta OS=Mus musculus GN=Cct7 PE=1 SV=1 - [TCPH_MOUSE]	-0.830075	0.0649312	845000	930000	760000	0.622	1	0.503	2
Cdc5l	Q3UCF2	71702	MCG18249, isoform CRA_a OS=Mus musculus GN=Cdc5l PE=2 SV=1 - [Q3UCF2_MOUSE]	0.0278618	0.735021	1055000	1200000	910000	1.001	3	1.038	2
Cdc73	Q8JZM7	214498	Parafibromin OS=Mus musculus GN=Cdc73 PE=2 SV=1 - [CDC73_MOUSE]	-0.190174	0.179555	2150000	3200000	1100000	0.846	7	0.907	4
Cdk1	P11440	12534	Cyclin-dependent kinase 1 OS=Mus musculus GN=Cdk1 PE=1 SV=3 - [CDK1_MOUSE]	0.398898	0.174434	2750000	3500000	2000000	1.164	2	1.473	2
Cenpc1	P49452	12617	Centromere protein C 1 OS=Mus musculus GN=Cenpc1 PE=1 SV=2 - [CENPC_MOUSE]	0.0236102	0.809894	1100000	1500000	700000	0.979	2	1.054	3
Rps26	P62855	27370	40S ribosomal protein S26 OS=Mus musculus GN=Rps26 PE=2 SV=3 - [RS26_MOUSE]	-0.997117	0.041506	2200000	2400000	2000000	0.464	1	0.538	1
Cfl1	P18760	12631	Cofilin-1 OS=Mus musculus GN=Cfl1 PE=1 SV=3 - [COF1_MOUSE]	-0.176251	0.354784	6600000	9900000	3300000	0.98	3	0.79	1
Chd4	E9QAS4	107932	Chromodomain-helicase-DNA-binding protein 4 OS=Mus musculus GN=Chd4 PE=4 SV=1 - [E9QAS4_MOUSE]	0.268434	0.107333	19000000	24000000	14000000	1.181	11	1.228	7
Ckb	Q04447	12709	Creatine kinase B-type OS=Mus musculus GN=Ckb PE=1 SV=1 - [KCRB_MOUSE]	1.63784	0.319607	7450000	8200000	6700000	5.075	5	1.149	9
Eef1g	Q4FZK2	67160	Eukaryotic translation elongation factor 1 gamma OS=Mus musculus GN=Eef1g PE=2 SV=1 - [Q4FZK2_MOUSE]	-0.9771	0.0379002	2450000	2700000	2200000	0.512	3	0.504	3
Cpsf3l	A8Y5J3	71957	Cleavage and polyadenylation specific factor 3-like OS=Mus musculus GN=Cpsf3l PE=4 SV=1 - [A8Y5J3_MOUSE]	1.00791	0.0379002	715000	900000	530000	2.001	1	2.021	1
Crnkl1	A8Y5L3	66877	Crn, crooked neck-like 1 (Drosophila) OS=Mus musculus GN=Crnkl1 PE=4 SV=1 - [A8Y5L3_MOUSE]	-0.00868224	0.919119	820000	1200000	440000	0.851	2	1.137	1
Cse1l	E9Q1T9	110750	Exportin-2 OS=Mus musculus GN=Cse1l PE=4 SV=1 - [E9Q1T9_MOUSE]	0.172488	0.409341	4350000	2400000	6300000	1.254	4	1	3
Rpl27	A2A4Q0	19942	60S ribosomal protein L27 (Fragment) OS=Mus musculus GN=Rpl27 PE=3 SV=1 - [A2A4Q0_MOUSE]	-0.928237	0.0386972	3200000	5000000	1400000	0.52	1	0.531	2
Rpl22	P67984	19934	60S ribosomal protein L22 OS=Mus musculus GN=Rpl22 PE=2 SV=2 - [RL22_MOUSE]	-0.925495	0.073288	1415000	1900000	930000	0.599	1	0.454	2
Ctbp1	O88712	13016	Isoform 3 of C-terminal-binding protein 1 OS=Mus musculus GN=Ctbp1 - [CTBP1_MOUSE]	1.00935	0.0595446	13500000	15000000	12000000	1.771	2	2.255	2
Ctbp2	Q91YZ2	13017	C-terminal binding protein 2, isoform CRA_b OS=Mus musculus GN=Ctbp2 PE=2 SV=1 - [Q91YZ2_MOUSE]	0.358959	0.137669	23500000	24000000	23000000	1.183	5	1.382	5
Rps4x	Q545F8	20102	40S ribosomal protein S4, X isoform OS=Mus musculus GN=Rps4x PE=2 SV=1 - [Q545F8_MOUSE]	-0.905088	0.04003	1750000	2000000	1500000	0.513	2	0.555	2
Cul4b	A2A432	72584	Isoform 2 of Cullin-4B OS=Mus musculus GN=Cul4b - [CUL4B_MOUSE]	0.450485	0.0551866	1370000	2100000	640000	1.377	3	1.356	2
Ddb1	Q3U1J4	13194	DNA damage-binding protein 1 OS=Mus musculus GN=Ddb1 PE=1 SV=2 - [DDB1_MOUSE]	NA	NA	1430000	2500000	360000	0.945	4	NA	NA
Naca	Q60817	17938	Nascent polypeptide-associated complex subunit alpha OS=Mus musculus GN=Naca PE=1 SV=1 - [NACA_MOUSE]	-0.874349	0.109006	465000	620000	310000	0.649	1	0.442	2
Ddx1	Q91VR5	104721	ATP-dependent RNA helicase DDX1 OS=Mus musculus GN=Ddx1 PE=1 SV=1 - [DDX1_MOUSE]	-0.265345	0.235203	990000	1100000	880000	0.746	3	0.918	2
Hist1h1t	Q07133	107970	Histone H1t OS=Mus musculus GN=Hist1h1t PE=2 SV=4 - [H1T_MOUSE]	-1.16812	0.04003	84500000	110000000	59000000	0.414	1	0.476	1
Ddx18	B2RUM8	66942	DEAD (Asp-Glu-Ala-Asp) box polypeptide 18 OS=Mus musculus GN=Ddx18 PE=2 SV=1 - [B2RUM8_MOUSE]	NA	NA	470000	430000	510000	0.587	1	NA	NA
Gm10260	F5H8M6	100039740	Uncharacterized protein OS=Mus musculus GN=Gm10260 PE=3 SV=1 - [F5H8M6_MOUSE]	-0.861186	0.0595446	2400000	3500000	1300000	0.495	1	0.606	1
Rpl14	Q9CR57	67115	60S ribosomal protein L14 OS=Mus musculus GN=Rpl14 PE=2 SV=3 - [RL14_MOUSE]	-0.836501	0.04003	650000	610000	690000	0.538	1	0.582	1
Ddx27	Q921N6	228889	Probable ATP-dependent RNA helicase DDX27 OS=Mus musculus GN=Ddx27 PE=1 SV=3 - [DDX27_MOUSE]	-1.0908	0.169283	405000	620000	190000	0.642	1	0.297	1
Ddx49	Q4FZF3	234374	Probable ATP-dependent RNA helicase DDX49 OS=Mus musculus GN=Ddx49 PE=2 SV=1 - [DDX49_MOUSE]	-0.00505829	0.946556	1040000	1100000	980000	0.95	1	1.043	1
Ddx56	Q5SVX3	52513	DEAD (Asp-Glu-Ala-Asp) box polypeptide 56 OS=Mus musculus GN=Ddx56 PE=2 SV=1 - [Q5SVX3_MOUSE]	-0.794607	0.04003	560000	690000	430000	0.568	1	0.585	1
Dek	Q7TNV0	110052	Protein DEK OS=Mus musculus GN=Dek PE=1 SV=1 - [DEK_MOUSE]	-0.584241	0.04199	3000000	3700000	2300000	0.668	5	0.666	3
Dhx9	O70133	13211	Isoform 2 of ATP-dependent RNA helicase A OS=Mus musculus GN=Dhx9 - [DHX9_MOUSE]	-0.19347	0.219002	4100000	4700000	3500000	0.924	6	0.825	6
Nup35	Q8R4R6	69482	Nucleoporin NUP53 OS=Mus musculus GN=Nup35 PE=1 SV=2 - [NUP53_MOUSE]	-0.789611	0.04003	240000	280000	200000	0.585	1	0.572	1
Pebp1	P70296	23980	Phosphatidylethanolamine-binding protein 1 OS=Mus musculus GN=Pebp1 PE=1 SV=3 - [PEBP1_MOUSE]	-0.788365	0.293212	2750000	2600000	2900000	0.853	1	0.305	2
Zkscan6	E9PXJ9	52712	Protein Zkscan6 OS=Mus musculus GN=Zkscan6 PE=4 SV=1 - [E9PXJ9_MOUSE]	-0.774725	0.04003	420000	550000	290000	0.595	1	0.574	1
Dis3	Q9CSH3	72662	Exosome complex exonuclease RRP44 OS=Mus musculus GN=Dis3 PE=2 SV=4 - [RRP44_MOUSE]	0.557288	0.0921321	3650000	4800000	2500000	1.338	6	1.605	6
Dmap1	B1AUK1	66233	DNA methyltransferase 1-associated protein 1 OS=Mus musculus GN=Dmap1 PE=4 SV=1 - [B1AUK1_MOUSE]	0.307429	0.087139	2050000	2300000	1800000	1.252	2	1.223	1
Dnaja1	P63037	15502	DnaJ homolog subfamily A member 1 OS=Mus musculus GN=Dnaja1 PE=1 SV=1 - [DNJA1_MOUSE]	1.51627	0.04003	11600000	15000000	8200000	2.565	4	3.156	2
Dnajb6	O54946	23950	Isoform B of DnaJ homolog subfamily B member 6 OS=Mus musculus GN=Dnajb6 - [DNJB6_MOUSE]	1.28806	0.0379002	10400000	16000000	4800000	2.46	6	2.424	2
Dnajc7	A2A5E2	56354	DnaJ (Hsp40) homolog, subfamily C, member 7 OS=Mus musculus GN=Dnajc7 PE=4 SV=1 - [A2A5E2_MOUSE]	1.05311	0.0379002	6550000	8600000	4500000	2.024	6	2.126	7
Dnajc8	A2ALF0	68598	DnaJ (Hsp40) homolog, subfamily C, member 8 OS=Mus musculus GN=Dnajc8 PE=4 SV=1 - [A2ALF0_MOUSE]	-0.046921	0.618713	5550000	5800000	5300000	0.933	2	1.003	1
Canx	P35564	12330	Calnexin OS=Mus musculus GN=Canx PE=1 SV=1 - [CALX_MOUSE]	-0.733363	0.30546	220000	190000	250000	0.881	1	0.322	1
Tial1	Q921W2	21843	Nucleolysin TIAR OS=Mus musculus GN=Tial1 PE=2 SV=1 - [Q921W2_MOUSE]	-0.733363	0.36879	1280000	860000	1700000	0.984	1	0.219	1
Rrp1b	Q91YK2	72462	Ribosomal RNA processing protein 1 homolog B OS=Mus musculus GN=Rrp1b PE=2 SV=2 - [RRP1B_MOUSE]	-0.706041	0.0719057	490000	600000	380000	0.554	1	0.672	1
Dnmt3l	A3EWM2	54427	DNA (Cytosine-5-)-methyltransferase 3-like, isoform CRA_b OS=Mus musculus GN=Dnmt3l PE=2 SV=1 - [A3EWM2_MOUSE]	-0.75268	0.0423724	1225000	1500000	950000	0.621	2	0.566	1
Eed	Q921E6	13626	Polycomb protein EED OS=Mus musculus GN=Eed PE=1 SV=1 - [EED_MOUSE]	-0.112475	0.343741	2900000	4000000	1800000	0.882	4	0.968	4
Eftud2	G3UZ34	20624	116 kDa U5 small nuclear ribonucleoprotein component OS=Mus musculus GN=Eftud2 PE=4 SV=1 - [G3UZ34_MOUSE]	-0.268817	0.181114	1900000	2400000	1400000	0.893	2	0.767	4
Eif1ax	B1AXP1	66235	Eukaryotic translation initiation factor 1A, Y-linked OS=Mus musculus GN=Eif1ax PE=3 SV=1 - [B1AXP1_MOUSE]	-0.182786	0.165413	3600000	5400000	1800000	0.897	1	0.865	1
Psmd12	Q3TRH2	66997	26S proteasome non-ATPase regulatory subunit 12 OS=Mus musculus GN=Psmd12 PE=2 SV=1 - [Q3TRH2_MOUSE]	-0.633748	0.183745	300000	470000	130000	0.5	1	0.789	1
Eif2s1	Q6ZWX6	13665	Eukaryotic translation initiation factor 2 subunit 1 OS=Mus musculus GN=Eif2s1 PE=1 SV=3 - [IF2A_MOUSE]	-0.0839056	0.51643	3250000	2800000	3700000	1.01	2	0.877	1
Syncrip	Q7TMK9	56403	Heterogeneous nuclear ribonucleoprotein Q OS=Mus musculus GN=Syncrip PE=1 SV=2 - [HNRPQ_MOUSE]	-0.607133	0.0452151	830000	850000	810000	0.676	2	0.637	1
Syncrip	Q7TMK9	56403	Heterogeneous nuclear ribonucleoprotein Q OS=Mus musculus GN=Syncrip PE=1 SV=2 - [HNRPQ_MOUSE]	-0.607133	0.0452151	830000	850000	810000	0.676	2	0.637	1
Syncrip	Q7TMK9	56403	Heterogeneous nuclear ribonucleoprotein Q OS=Mus musculus GN=Syncrip PE=1 SV=2 - [HNRPQ_MOUSE]	-0.607133	0.0452151	830000	850000	810000	0.676	2	0.637	1
Syncrip	Q7TMK9	56403	Heterogeneous nuclear ribonucleoprotein Q OS=Mus musculus GN=Syncrip PE=1 SV=2 - [HNRPQ_MOUSE]	-0.607133	0.0452151	830000	850000	810000	0.676	2	0.637	1
Ilf3	Q45VK5	16201	Interleukin enhancer-binding factor 3 OS=Mus musculus GN=Ilf3 PE=2 SV=1 - [Q45VK5_MOUSE]	-0.595097	0.043221	475000	530000	420000	0.673	2	0.651	1
Eif2s3x	Q3TML6	26905	Eukaryotic translation initiation factor 2, subunit 3, structural gene X-linked OS=Mus musculus GN=Eif2s3x PE=2 SV=1 - [Q3TML6_MOUSE]	-0.263612	0.113939	2550000	3000000	2100000	0.811	1	0.855	1
Eif2s3y	Q9Z0N2	26908	Eukaryotic translation initiation factor 2 subunit 3, Y-linked OS=Mus musculus GN=Eif2s3y PE=2 SV=2 - [IF2H_MOUSE]	NA	NA	2550000	3200000	1900000	NA	NA	NA	NA
Plekhf1	Q3TB82	72287	Pleckstrin homology domain-containing family F member 1 OS=Mus musculus GN=Plekhf1 PE=2 SV=1 - [PKHF1_MOUSE]	-0.563838	0.0434688	550000	290000	810000	0.673	1	0.68	1
Eif4a3	Q91VC3	192170	Eukaryotic initiation factor 4A-III OS=Mus musculus GN=Eif4a3 PE=2 SV=3 - [IF4A3_MOUSE]	-0.308466	0.352004	1150000	1200000	1100000	0.637	4	0.978	5
Eif4h	Q9WUK2	22384	Isoform Short of Eukaryotic translation initiation factor 4H OS=Mus musculus GN=Eif4h - [IF4H_MOUSE]	-0.21424	0.195557	1455000	2000000	910000	0.812	1	0.912	3
Ep300	E9PYJ8	328572	Histone acetyltransferase p300 OS=Mus musculus GN=Ep300 PE=4 SV=1 - [E9PYJ8_MOUSE]	0.85599	0.0511328	2950000	3900000	2000000	1.664	12	1.956	7
Esrrb	A2RTQ7	26380	Estrogen related receptor, beta OS=Mus musculus GN=Esrrb PE=2 SV=2 - [A2RTQ7_MOUSE]	0.68437	0.0797065	73500000	80000000	67000000	1.445	12	1.769	16
Fkbp1a	Q1JUQ8	14225	FK506 Binding Protein12-T1 OS=Mus musculus GN=Fkbp1a PE=2 SV=1 - [Q1JUQ8_MOUSE]	-0.224317	0.331923	6100000	7300000	4900000	0.97	1	0.742	1
Fkbp3	Q3UBU9	30795	Peptidyl-prolyl cis-trans isomerase OS=Mus musculus GN=Fkbp3 PE=2 SV=1 - [Q3UBU9_MOUSE]	0.516015	0.104946	935000	1400000	470000	1.296	1	1.564	2
Fscn1	Q61553	14086	Fascin OS=Mus musculus GN=Fscn1 PE=1 SV=4 - [FSCN1_MOUSE]	0.382391	0.188581	2600000	3000000	2200000	1.461	1	1.146	1
Fubp3	A2AJ72	320267	Far upstream element (FUSE) binding protein 3 OS=Mus musculus GN=Fubp3 PE=4 SV=1 - [A2AJ72_MOUSE]	0.860367	0.0921321	1600000	2200000	1000000	1.539	4	2.092	2
Gabpa	Q00422	14390	GA-binding protein alpha chain OS=Mus musculus GN=Gabpa PE=1 SV=2 - [GABPA_MOUSE]	0.482848	0.113676	2400000	2800000	2000000	1.53	1	1.265	1
Tpr	Q7M739	108989	Nuclear pore complex-associated intranuclear coiled-coil protein TPR OS=Mus musculus GN=Tpr PE=2 SV=1 - [Q7M739_MOUSE]	-0.537424	0.0595446	780000	630000	930000	0.658	3	0.72	2
Gatad2a	Q8CHY6	234366	Transcriptional repressor p66 alpha OS=Mus musculus GN=Gatad2a PE=1 SV=2 - [P66A_MOUSE]	0.454702	0.0866314	3950000	5200000	2700000	1.287	6	1.454	2
Smek1	Q6P2K6	68734	Serine/threonine-protein phosphatase 4 regulatory subunit 3A OS=Mus musculus GN=Smek1 PE=1 SV=1 - [P4R3A_MOUSE]	-0.519735	0.386926	590000	570000	610000	0.377	2	1.018	1
Gatad2b	Q8VHR5	229542	Transcriptional repressor p66-beta OS=Mus musculus GN=Gatad2b PE=1 SV=1 - [P66B_MOUSE]	0.639695	0.0699285	6350000	7900000	4800000	1.436	10	1.68	5
Glyr1	Q922P9	74022	Putative oxidoreductase GLYR1 OS=Mus musculus GN=Glyr1 PE=2 SV=1 - [GLYR1_MOUSE]	0.170566	0.449027	1400000	1700000	1100000	0.985	2	1.266	3
Hist4h4	B2RTM0	320332	Histone H4 OS=Mus musculus GN=Gm11275 PE=3 SV=1 - [B2RTM0_MOUSE]	-1.07552	0.055108	160000000	200000000	120000000	0.532	19	0.417	25
Farsb	Q9WUA2	23874	Phenylalanine--tRNA ligase beta subunit OS=Mus musculus GN=Farsb PE=2 SV=2 - [SYFB_MOUSE]	-0.486004	0.277292	415000	550000	280000	0.531	1	0.897	1
Gm5451	D3YYQ0	432768	Protein Gm5451 OS=Mus musculus GN=Gm5451 PE=4 SV=1 - [D3YYQ0_MOUSE]	-1.1047	0.04003	2200000	2200000	2200000	0.502	1	0.428	1
Gm5879	D3YZ47	545864	Uncharacterized protein OS=Mus musculus GN=Gm5879 PE=3 SV=1 - [D3YZ47_MOUSE]	-0.955956	0.0386972	4150000	5100000	3200000	0.506	1	0.525	1
Gm9493	F6SVV1	670565	Uncharacterized protein OS=Mus musculus GN=Gm9493 PE=4 SV=1 - [F6SVV1_MOUSE]	-0.728574	0.0416269	3450000	3900000	3000000	0.627	1	0.58	1
Gmps	B2RRH9	229363	Guanine monphosphate synthetase OS=Mus musculus GN=Gmps PE=2 SV=1 - [B2RRH9_MOUSE]	0.458382	0.0654495	700000	720000	680000	1.424	3	1.324	1
Gtf2h2	Q8C5I2	23894	General transcription factor IIH subunit 2 OS=Mus musculus GN=Gtf2h2 PE=2 SV=1 - [Q8C5I2_MOUSE]	0.883621	0.0409987	895000	1000000	790000	1.738	1	1.952	1
Gtf2i	G3UYD0	14886	General transcription factor II-I OS=Mus musculus GN=Gtf2i PE=4 SV=1 - [G3UYD0_MOUSE]	-0.15441	0.381726	985000	1300000	670000	0.808	2	0.989	1
Morf4l1	P60762	21761	Isoform 2 of Mortality factor 4-like protein 1 OS=Mus musculus GN=Morf4l1 - [MO4L1_MOUSE]	-0.430509	0.111776	780000	1200000	360000	0.681	1	0.803	1
Gtf3c1	E9QLY6	233863	General transcription factor 3C polypeptide 1 OS=Mus musculus GN=Gtf3c1 PE=4 SV=1 - [E9QLY6_MOUSE]	1.33371	0.160519	825000	1300000	350000	1.613	1	3.428	1
Gtf3c2	Q8BL74	71752	General transcription factor 3C polypeptide 2 OS=Mus musculus GN=Gtf3c2 PE=1 SV=2 - [TF3C2_MOUSE]	0.760434	0.04003	780000	1200000	360000	1.721	2	1.667	1
Gtf3c3	Q3TMP1	98488	General transcription factor IIIC, polypeptide 3 OS=Mus musculus GN=Gtf3c3 PE=2 SV=1 - [Q3TMP1_MOUSE]	0.367371	0.850209	380000	470000	290000	2.28	2	0.3	2
H2afy2	E9PZH7	404634	Histone H2A OS=Mus musculus GN=H2afy2 PE=3 SV=1 - [E9PZH7_MOUSE]	-0.575615	0.117111	2755000	4700000	810000	0.585	3	0.757	2
Hdac2	Q8BQ10	15182	Histone deacetylase 2 OS=Mus musculus GN=Hdac2 PE=2 SV=1 - [Q8BQ10_MOUSE]	0.578214	0.0448318	8800000	14000000	3600000	1.521	6	1.465	1
Hist1h2bk	B2RVD5	319184	Histone H2B OS=Mus musculus GN=Hist1h2bk PE=2 SV=1 - [B2RVD5_MOUSE]	-0.887633	0.0389274	455000000	620000000	290000000	0.544	15	0.537	17
Ect2	Q07139	13605	Isoform 2 of Protein ECT2 OS=Mus musculus GN=Ect2 - [ECT2_MOUSE]	-0.380822	0.151981	705000	870000	540000	0.844	1	0.692	2
Cstf3	A2AQH9	228410	Cleavage stimulation factor, 3' pre-RNA, subunit 3 OS=Mus musculus GN=Cstf3 PE=4 SV=1 - [A2AQH9_MOUSE]	-0.350155	0.449027	370000	310000	430000	0.494	1	1.075	1
Hist1h1c	P15864	50708	Histone H1.2 OS=Mus musculus GN=Hist1h1c PE=1 SV=2 - [H12_MOUSE]	-0.937878	0.04003	270000000	370000000	170000000	0.499	2	0.545	1
Sugt1	Q9CX34	67955	Suppressor of G2 allele of SKP1 homolog OS=Mus musculus GN=Sugt1 PE=2 SV=3 - [SUGT1_MOUSE]	-0.30668	0.0859193	645000	910000	380000	0.807	1	0.81	1
Hmces	Q8R1M0	232210	UPF0361 protein C3orf37 homolog OS=Mus musculus PE=2 SV=1 - [CC037_MOUSE]	0.114367	0.903851	1900000	2400000	1400000	0.776	2	1.389	1
Hmga1	P17095	15361	Isoform HMG-Y of High mobility group protein HMG-I/HMG-Y OS=Mus musculus GN=Hmga1 - [HMGA1_MOUSE]	-0.664288	0.040606	12100000	19000000	5200000	0.644	1	0.618	1
Hmgb1	P63158	15289	High mobility group protein B1 OS=Mus musculus GN=Hmgb1 PE=1 SV=2 - [HMGB1_MOUSE]	-0.121079	0.280332	6250000	11000000	1500000	0.894	3	0.945	1
Hmgb2	P30681	97165	High mobility group protein B2 OS=Mus musculus GN=Hmgb2 PE=1 SV=3 - [HMGB2_MOUSE]	-0.460965	0.0708983	24000000	37000000	11000000	0.694	6	0.759	3
Nle1	Q8VEJ4	217011	Notchless protein homolog 1 OS=Mus musculus GN=Nle1 PE=2 SV=4 - [NLE1_MOUSE]	-0.289827	0.11394	735000	820000	650000	0.786	1	0.85	1
Tpi1	P17751	21991	Triosephosphate isomerase OS=Mus musculus GN=Tpi1 PE=1 SV=4 - [TPIS_MOUSE]	-0.283668	0.558351	490000	370000	610000	1.302	1	0.341	2
Hnrnpab	Q9D6G1	15384	Heterogeneous nuclear ribonucleoprotein A/B OS=Mus musculus GN=Hnrnpab PE=2 SV=1 - [Q9D6G1_MOUSE]	0.0517201	0.720153	8250000	14000000	2500000	0.959	3	1.114	3
Hnrnpc	Q9Z204	15381	Isoform C1 of Heterogeneous nuclear ribonucleoproteins C1/C2 OS=Mus musculus GN=Hnrnpc - [HNRPC_MOUSE]	0.125651	0.267988	625000	1000000	250000	1.119	3	1.063	1
Hnrnpf	Q9Z2X1	98758	Isoform 2 of Heterogeneous nuclear ribonucleoprotein F OS=Mus musculus GN=Hnrnpf - [HNRPF_MOUSE]	0.250355	0.237543	6150000	9000000	3300000	1.082	5	1.297	2
Hnrnph1	O35737	59013	Heterogeneous nuclear ribonucleoprotein H OS=Mus musculus GN=Hnrnph1 PE=1 SV=3 - [HNRH1_MOUSE]	1.32481	0.271047	6350000	8000000	4700000	1.256	1	3.754	2
Hnrnpm	Q3THB3	76936	Heterogeneous nuclear ribonucleoprotein M OS=Mus musculus GN=Hnrnpm PE=2 SV=1 - [Q3THB3_MOUSE]	0.202261	0.140393	20500000	23000000	18000000	1.158	23	1.143	13
Hnrpdl	Q9Z130	50926	Heterogeneous nuclear ribonucleoprotein D-like OS=Mus musculus GN=Hnrpdl PE=1 SV=1 - [HNRDL_MOUSE]	0.621524	0.0559847	14000000	16000000	12000000	1.623	2	1.454	2
Eif5a	P63242	276770	Eukaryotic translation initiation factor 5A-1 OS=Mus musculus GN=Eif5a PE=1 SV=2 - [IF5A1_MOUSE]	-0.211732	0.163654	20650000	34000000	7300000	0.831	1	0.896	2
Ints4	Q8CIM8	101861	Integrator complex subunit 4 OS=Mus musculus GN=Ints4 PE=2 SV=1 - [INT4_MOUSE]	1.0844	0.0708983	1270000	1800000	740000	1.795	2	2.446	2
Jarid2	Q62315	16468	Protein Jumonji OS=Mus musculus GN=Jarid2 PE=1 SV=1 - [JARD2_MOUSE]	-1.22263	0.0379002	1400000	1700000	1100000	0.409	2	0.448	2
Kat6b	Q8BRB7	54169	Isoform 2 of Histone acetyltransferase KAT6B OS=Mus musculus GN=Kat6b - [KAT6B_MOUSE]	1.01006	0.0409987	1950000	2600000	1300000	2.16	4	1.868	3
Kdm2a	E9PWL8	225876	Lysine-specific demethylase 2A OS=Mus musculus GN=Kdm2a PE=4 SV=1 - [E9PWL8_MOUSE]	-0.870387	0.245724	515000	760000	270000	0.779	2	0.315	1
Kdm3a	Q6PCM1	104263	Lysine-specific demethylase 3A OS=Mus musculus GN=Kdm3a PE=1 SV=1 - [KDM3A_MOUSE]	1.68032	0.0379002	1175000	1500000	850000	3.075	3	3.335	2
Kdm3b	B9EKS2	277250	Jumonji domain containing 1B OS=Mus musculus GN=Kdm3b PE=2 SV=1 - [B9EKS2_MOUSE]	0.957172	0.0379002	1100000	1200000	1000000	1.933	2	1.95	2
Kdm5b	Q80Y84	75605	Isoform 2 of Lysine-specific demethylase 5B OS=Mus musculus GN=Kdm5b - [KDM5B_MOUSE]	0.309176	0.121926	2650000	4000000	1300000	1.175	4	1.303	4
Khsrp	Q3U0V1	16549	Far upstream element-binding protein 2 OS=Mus musculus GN=Khsrp PE=1 SV=2 - [FUBP2_MOUSE]	0.377401	0.0810973	7050000	8400000	5700000	1.344	5	1.254	3
Kif20a	P97329	19348	Kinesin-like protein KIF20A OS=Mus musculus GN=Kif20a PE=2 SV=1 - [KI20A_MOUSE]	0.157691	0.563902	1285000	1800000	770000	0.944	4	1.287	2
Kif22	Q3V300	110033	Kinesin-like protein KIF22 OS=Mus musculus GN=Kif22 PE=2 SV=2 - [KIF22_MOUSE]	-0.186886	0.179555	1950000	1500000	2400000	0.907	5	0.85	1
Kif23	E9Q5G3	71819	Protein Kif23 OS=Mus musculus GN=Kif23 PE=3 SV=1 - [E9Q5G3_MOUSE]	-0.166503	0.342201	350000	550000	150000	0.808	3	0.974	2
Kif2a	P28740	16563	Isoform 2 of Kinesin-like protein KIF2A OS=Mus musculus GN=Kif2a - [KIF2A_MOUSE]	0.235114	0.294356	1030000	1600000	460000	1.05	5	1.304	1
Kif4	P33174	16571	Chromosome-associated kinesin KIF4 OS=Mus musculus GN=Kif4 PE=2 SV=3 - [KIF4_MOUSE]	0.753605	0.04003	3950000	5000000	2900000	1.695	8	1.677	7
Kifc1	Q9QWT9	100502766	Isoform 3 of Kinesin-like protein KIFC1 OS=Mus musculus GN=Kifc1 - [KIFC1_MOUSE]	NA	NA	1305000	1700000	910000	NA	NA	1.123	1
Trp53	Q80ZA1	22059	Cellular tumor antigen p53 OS=Mus musculus GN=Trp53 PE=2 SV=1 - [Q80ZA1_MOUSE]	-0.111695	0.696117	1510000	2500000	520000	0.513	1	1.338	1
Rbpj	E9Q7W0	19664	Recombining-binding protein suppressor of hairless OS=Mus musculus GN=Rbpj PE=4 SV=1 - [E9Q7W0_MOUSE]	-0.110137	0.424583	2550000	2700000	2400000	0.994	1	0.859	1
Kifc5b	D3Z174	16580	Protein Kifc5b OS=Mus musculus GN=Kifc5b PE=3 SV=2 - [D3Z174_MOUSE]	NA	NA	1305000	1700000	910000	NA	NA	NA	NA
Klf5	Q9Z0Z7	12224	Krueppel-like factor 5 OS=Mus musculus GN=Klf5 PE=2 SV=2 - [KLF5_MOUSE]	0.799916	0.04003	17500000	18000000	17000000	1.776	3	1.706	1
L3mbtl2	P59178	214669	Lethal(3)malignant brain tumor-like protein 2 OS=Mus musculus GN=L3mbtl2 PE=1 SV=2 - [LMBL2_MOUSE]	-0.266212	0.221669	2000000	2700000	1300000	0.751	2	0.912	2
Hist1h1d	P43277	14957	Histone H1.3 OS=Mus musculus GN=Hist1h1d PE=1 SV=2 - [H13_MOUSE]	-1.41889	0.0379002	270000000	370000000	170000000	0.371	1	0.377	1
Hint1	B0R1E3	15254	Histidine triad nucleotide binding protein OS=Mus musculus GN=Hint1 PE=4 SV=1 - [B0R1E3_MOUSE]	-0.0778022	0.649663	4150000	4800000	3500000	0.831	1	1.064	1
Cwc25	Q9DBF7	67480	Isoform 2 of Pre-mRNA-splicing factor CWC25 homolog OS=Mus musculus GN=Cwc25 - [CWC25_MOUSE]	-0.0762803	0.653838	275000	270000	280000	0.832	1	1.065	1
Lig1	P37913	16881	DNA ligase 1 OS=Mus musculus GN=Lig1 PE=1 SV=2 - [DNLI1_MOUSE]	-0.0491584	0.786398	1500000	1900000	1100000	0.785	2	1.148	3
Lig3	B1AT03	16882	DNA ligase OS=Mus musculus GN=Lig3 PE=3 SV=1 - [B1AT03_MOUSE]	0.410884	0.0753604	910000	1400000	420000	1.379	2	1.28	1
Jmjd1c	E9QPL3	108829	Probable JmjC domain-containing histone demethylation protein 2C OS=Mus musculus GN=Jmjd1c PE=4 SV=1 - [E9QPL3_MOUSE]	-0.0588937	0.537569	1480000	2200000	760000	0.992	7	0.928	6
Luc7l	Q9CYI4	66978	Putative RNA-binding protein Luc7-like 1 OS=Mus musculus GN=Luc7l PE=2 SV=2 - [LUC7L_MOUSE]	-0.54372	0.0511328	750000	890000	610000	0.666	1	0.706	1
Matr3	Q5BL18	17184	Matrin 3 OS=Mus musculus GN=Matr3 PE=2 SV=1 - [Q5BL18_MOUSE]	0.0996318	0.404729	4400000	5300000	3500000	1.125	6	1.018	2
Hdgfrp2	Q3UMU9	15193	Isoform 2 of Hepatoma-derived growth factor-related protein 2 OS=Mus musculus GN=Hdgfrp2 - [HDGR2_MOUSE]	-0.0284105	0.720153	1130000	1800000	460000	0.973	1	0.988	1
Ran	P62827	19384	GTP-binding nuclear protein Ran OS=Mus musculus GN=Ran PE=1 SV=3 - [RAN_MOUSE]	-0.0269398	0.78451	12500000	17000000	8000000	1.031	4	0.932	2
Dmrt1	Q9QZ59	50796	Isoform 3 of Doublesex- and mab-3-related transcription factor 1 OS=Mus musculus GN=Dmrt1 - [DMRT1_MOUSE]	-0.00868224	0.921447	1010000	1500000	520000	0.962	1	1.026	1
Mdn1	A2ANY6	100019	Midasin OS=Mus musculus GN=Mdn1 PE=3 SV=1 - [A2ANY6_MOUSE]	NA	NA	390500	710000	71000	1.144	4	NA	NA
Mga	A2AWL7	29808	MAX gene-associated protein OS=Mus musculus GN=Mga PE=2 SV=1 - [MGAP_MOUSE]	0.130272	0.24043	4200000	5100000	3300000	1.078	16	1.111	10
Mlf2	Q3UNV7	30853	Putative uncharacterized protein OS=Mus musculus GN=Mlf2 PE=2 SV=1 - [Q3UNV7_MOUSE]	0.837943	0.109006	7950000	9300000	6600000	2.094	2	1.481	2
Mnat1	P51949	17420	CDK-activating kinase assembly factor MAT1 OS=Mus musculus GN=Mnat1 PE=2 SV=2 - [MAT1_MOUSE]	0.62293	0.0409987	1400000	1700000	1100000	1.554	1	1.526	3
Morc1	Q9WVL5	17450	MORC family CW-type zinc finger protein 1 OS=Mus musculus GN=Morc1 PE=2 SV=1 - [MORC1_MOUSE]	0.0969365	0.820147	370000	480000	260000	0.856	1	1.283	2
Sltm	Q8CH25	66660	Isoform 2 of SAFB-like transcription modulator OS=Mus musculus GN=Sltm - [SLTM_MOUSE]	0.0243197	0.919119	235000	290000	180000	1.117	1	0.917	2
Morc3	Q6A0C2	338467	MKIAA0136 protein (Fragment) OS=Mus musculus GN=Morc3 PE=2 SV=1 - [Q6A0C2_MOUSE]	0.245496	0.116321	2650000	3000000	2300000	1.207	7	1.164	3
Smc4	E9Q2X6	70099	Structural maintenance of chromosomes protein OS=Mus musculus GN=Smc4 PE=3 SV=1 - [E9Q2X6_MOUSE]	0.0285692	0.994247	600000	670000	530000	1.229	1	0.811	1
Csnk1e	A8Y308	27373	Casein kinase 1, epsilon OS=Mus musculus GN=Csnk1e PE=3 SV=1 - [A8Y308_MOUSE]	0.0328061	0.707319	810000	930000	690000	0.999	1	1.047	1
Msh2	P43247	17685	DNA mismatch repair protein Msh2 OS=Mus musculus GN=Msh2 PE=2 SV=1 - [MSH2_MOUSE]	0.613532	0.0511328	3450000	5000000	1900000	1.464	7	1.596	7
Msh6	P54276	17688	DNA mismatch repair protein Msh6 OS=Mus musculus GN=Msh6 PE=1 SV=3 - [MSH6_MOUSE]	0.432959	0.087139	7950000	11000000	4900000	1.426	14	1.274	7
Hnrpll	F6SB69	72692	Heterogeneous nuclear ribonucleoprotein L-like OS=Mus musculus GN=Hnrpll PE=4 SV=1 - [F6SB69_MOUSE]	0.0377336	0.775116	630000	660000	600000	1.635	1	0.418	1
Ptbp1	Q8CB58	19205	MCG13402, isoform CRA_d OS=Mus musculus GN=Ptbp1 PE=2 SV=1 - [Q8CB58_MOUSE]	0.0384362	0.831902	2950000	2100000	3800000	0.933	2	1.121	2
Mta1	F8WHY8	116870	Metastasis-associated protein MTA1 OS=Mus musculus GN=Mta1 PE=4 SV=1 - [F8WHY8_MOUSE]	0.362891	0.112926	2150000	2700000	1600000	1.207	5	1.365	2
Mta2	Q9R190	23942	Metastasis-associated protein MTA2 OS=Mus musculus GN=Mta2 PE=1 SV=1 - [MTA2_MOUSE]	0.499272	0.0738384	13000000	14000000	12000000	1.333	6	1.494	4
2810474O19Rik	B2KFD2	67246	2810474O19Rik protein OS=Mus musculus GN=2810474O19Rik PE=2 SV=1 - [B2KFD2_MOUSE]	0.0551957	0.588284	1160000	1600000	720000	0.998	5	1.08	4
Mta3	Q3U3A7	116871	Metastasis-associated protein MTA3 OS=Mus musculus GN=Mta3 PE=2 SV=1 - [Q3U3A7_MOUSE]	0.178237	0.862833	2850000	4000000	1700000	1.517	6	0.746	2
Fanci	D3YX57	208836	Fanconi anemia group I protein homolog OS=Mus musculus GN=Fanci PE=4 SV=1 - [D3YX57_MOUSE]	0.0600474	0.922268	1600000	2000000	1200000	0.832	1	1.253	1
Kif2c	Q3TTL2	73804	Kinesin family member 2C OS=Mus musculus GN=Kif2c PE=2 SV=1 - [Q3TTL2_MOUSE]	0.0690147	0.718642	1050000	1100000	1000000	0.94	2	1.158	1
Mtpn	P62774	14489	Myotrophin OS=Mus musculus GN=Mtpn PE=1 SV=2 - [MTPN_MOUSE]	0.0989585	0.610782	670000	980000	360000	0.955	1	1.187	1
Rfc4	Q99J62	106344	Replication factor C subunit 4 OS=Mus musculus GN=Rfc4 PE=1 SV=1 - [RFC4_MOUSE]	0.0792928	0.925821	615000	720000	510000	1.316	2	0.797	1
Mum1	Q6DID5	68114	PWWP domain-containing protein MUM1 OS=Mus musculus GN=Mum1 PE=2 SV=1 - [MUM1_MOUSE]	NA	NA	1630000	3100000	160000	NA	NA	2.789	1
Trmt1	E9PWY0	212528	tRNA (guanine(26)-N(2))-dimethyltransferase OS=Mus musculus GN=Trmt1 PE=4 SV=1 - [E9PWY0_MOUSE]	0.0840643	0.952445	490000	550000	430000	0.76	1	1.36	1
Mybl2	A2A5P2	17865	Myeloblastosis oncogene-like 2 OS=Mus musculus GN=Mybl2 PE=4 SV=1 - [A2A5P2_MOUSE]	1.34823	0.0379002	2450000	2900000	2000000	2.606	3	2.486	3
Myef2	A2ATP5	17876	Myelin basic protein expression factor 2, repressor OS=Mus musculus GN=Myef2 PE=4 SV=1 - [A2ATP5_MOUSE]	0.146003	0.314997	1015000	1100000	930000	1.039	3	1.174	2
Myst2	Q3TD41	217127	Putative uncharacterized protein OS=Mus musculus GN=Myst2 PE=2 SV=1 - [Q3TD41_MOUSE]	0.823342	0.253372	1550000	1500000	1600000	2.347	2	1.192	2
Nacc1	Q7TSZ8	66830	Nucleus accumbens-associated protein 1 OS=Mus musculus GN=Nacc1 PE=1 SV=1 - [NACC1_MOUSE]	0.485427	0.0525191	16000000	18000000	14000000	1.381	7	1.419	6
Nanog	Q80Z64	71950	Isoform 2 of Homeobox protein NANOG OS=Mus musculus GN=Nanog - [NANOG_MOUSE]	1.30918	0.0379002	275000000	450000000	100000000	2.451	4	2.505	2
Dppa4	Q8CCG4	73693	Developmental pluripotency-associated protein 4 OS=Mus musculus GN=Dppa4 PE=1 SV=2 - [DPPA4_MOUSE]	0.104337	0.354784	4500000	6700000	2300000	1.033	1	1.117	2
Dut	Q9CQ43	110074	Deoxyuridine triphosphatase OS=Mus musculus GN=Dut PE=2 SV=1 - [Q9CQ43_MOUSE]	0.104337	0.29215	570000	700000	440000	1.074	1	1.076	1
Ncoa3	O09000	17979	Nuclear receptor coactivator 3 OS=Mus musculus GN=Ncoa3 PE=1 SV=2 - [NCOA3_MOUSE]	0.744592	0.0511328	3800000	6000000	1600000	1.567	7	1.784	4
Ncor1	F7C134	20185	Nuclear receptor corepressor 1 (Fragment) OS=Mus musculus GN=Ncor1 PE=4 SV=1 - [F7C134_MOUSE]	0.577248	0.0465339	2200000	2700000	1700000	1.453	7	1.531	5
Ncor2	F8VQL9	20602	Nuclear receptor corepressor 2 OS=Mus musculus GN=Ncor2 PE=4 SV=1 - [F8VQL9_MOUSE]	1.2854	0.0379002	5800000	7100000	4500000	2.453	7	2.422	8
Nhp2l1	Q9D0T1	20826	NHP2-like protein 1 OS=Mus musculus GN=Nhp2l1 PE=2 SV=4 - [NH2L1_MOUSE]	-0.831358	0.0434688	510000	580000	440000	0.528	1	0.596	1
Gm6736	G3UW73	627189	MCG129639 OS=Mus musculus GN=Gm6736 PE=4 SV=1 - [G3UW73_MOUSE]	0.128953	0.235203	5650000	7400000	3900000	1.088	2	1.099	2
Nolc1	E9PVC9	70769	Protein Nolc1 OS=Mus musculus GN=Nolc1 PE=4 SV=1 - [E9PVC9_MOUSE]	-0.92139	0.0409987	335000	490000	180000	0.495	2	0.561	1
Nono	Q4FK11	53610	Non-POU-domain-containing, octamer binding protein OS=Mus musculus GN=Nono PE=2 SV=1 - [Q4FK11_MOUSE]	-0.0306192	0.729053	19500000	25000000	14000000	1.011	7	0.947	8
Nop14	Q8R3N1	75416	Nucleolar protein 14 OS=Mus musculus GN=Nop14 PE=1 SV=2 - [NOP14_MOUSE]	-0.643856	0.0866314	640000	740000	540000	0.573	2	0.707	1
Prmt1	D3Z0A2	15469	Protein arginine N-methyltransferase 1 OS=Mus musculus GN=Prmt1 PE=4 SV=1 - [D3Z0A2_MOUSE]	0.136848	0.4047	2040000	3600000	480000	1.008	2	1.191	1
Nsd1	E9QAE4	18193	Histone-lysine N-methyltransferase, H3 lysine-36 and H4 lysine-20-specific OS=Mus musculus GN=Nsd1 PE=4 SV=1 - [E9QAE4_MOUSE]	0.908429	0.10578	2550000	3800000	1300000	1.538	12	2.216	3
Nsun2	H3BKN0	28114	tRNA (cytosine(34)-C(5))-methyltransferase OS=Mus musculus GN=Nsun2 PE=4 SV=1 - [H3BKN0_MOUSE]	-0.646112	0.16424	555000	590000	520000	0.769	1	0.509	3
Numa1	E9Q7G0	101706	Protein Numa1 OS=Mus musculus GN=Numa1 PE=4 SV=1 - [E9Q7G0_MOUSE]	0.550408	0.055108	2650000	3300000	2000000	1.408	9	1.521	7
Nup93	Q8BJ71	71805	Nuclear pore complex protein Nup93 OS=Mus musculus GN=Nup93 PE=2 SV=1 - [NUP93_MOUSE]	0.730314	0.0803014	615000	450000	780000	1.842	1	1.476	1
Nvl	Q9DBY8	67459	Nuclear valosin-containing protein-like OS=Mus musculus GN=Nvl PE=1 SV=1 - [NVL_MOUSE]	0.320196	0.243374	1950000	2500000	1400000	1.092	8	1.405	5
Psmc3ip	C4PFH5	19183	GT198 OS=Mus musculus GN=Psmc3ip PE=2 SV=1 - [C4PFH5_MOUSE]	0.146003	0.39027	1400000	1600000	1200000	1.202	2	1.011	1
Ogt	Q8CGY8	108155	Isoform 2 of UDP-N-acetylglucosamine--peptide N-acetylglucosaminyltransferase 110 kDa subunit OS=Mus musculus GN=Ogt - [OGT1_MOUSE]	0.770618	0.0595446	6250000	10000000	2500000	1.562	10	1.85	3
Orc1	F6QZU8	18392	Uncharacterized protein (Fragment) OS=Mus musculus GN=Orc1 PE=4 SV=1 - [F6QZU8_MOUSE]	-0.283668	0.378812	2500000	3200000	1800000	0.647	3	0.996	2
Orc2	Q543F8	18393	Origin recognition complex, subunit 2-like (S. cerevisiae) OS=Mus musculus GN=Orc2 PE=2 SV=1 - [Q543F8_MOUSE]	-0.397828	0.188516	2350000	3500000	1200000	0.862	3	0.656	1
Orc4	O88708	26428	Origin recognition complex subunit 4 OS=Mus musculus GN=Orc4 PE=1 SV=2 - [ORC4_MOUSE]	-0.0166871	0.889972	1900000	2500000	1300000	0.876	2	1.101	1
Pabpc1	P29341	18458	Polyadenylate-binding protein 1 OS=Mus musculus GN=Pabpc1 PE=1 SV=2 - [PABP1_MOUSE]	-0.8863	0.04003	1040000	1500000	580000	0.555	1	0.527	1
Paf1	Q8K2T8	54624	RNA polymerase II-associated factor 1 homolog OS=Mus musculus GN=Paf1 PE=2 SV=1 - [PAF1_MOUSE]	-0.257563	0.18739	1475000	2000000	950000	0.774	3	0.899	4
Pbrm1	D3Z1W6	66923	Protein polybromo-1 OS=Mus musculus GN=Pbrm1 PE=4 SV=1 - [D3Z1W6_MOUSE]	0.132248	0.639367	890000	1200000	580000	1.268	2	0.924	1
H2afz	Q3UA95	51788	Histone H2A OS=Mus musculus GN=H2afz PE=2 SV=1 - [Q3UA95_MOUSE]	-0.828793	0.04003	252500000	420000000	85000000	0.552	6	0.574	4
Hmg20a	Q9DC33	66867	High mobility group protein 20A OS=Mus musculus GN=Hmg20a PE=2 SV=1 - [HM20A_MOUSE]	0.190299	0.151981	2750000	2900000	2600000	1.133	1	1.149	1
Pcca	Q3UGC8	110821	Propionyl-Coenzyme A carboxylase, alpha polypeptide, isoform CRA_b OS=Mus musculus GN=Pcca PE=2 SV=1 - [Q3UGC8_MOUSE]	-1.17299	0.0535175	940000	1000000	880000	0.501	3	0.386	3
Pcna	E9Q7Z3	18538	Proliferating cell nuclear antigen OS=Mus musculus GN=Pcna PE=3 SV=1 - [E9Q7Z3_MOUSE]	-0.230228	0.240052	1065000	1900000	230000	0.778	3	0.927	1
Gins1	A2ANB5	69270	GINS complex subunit 1 (Psf1 homolog) OS=Mus musculus GN=Gins1 PE=4 SV=1 - [A2ANB5_MOUSE]	0.204767	0.441693	370000	330000	410000	1.323	1	0.982	1
Pds5b	Q4VA53	100710	Sister chromatid cohesion protein PDS5 homolog B OS=Mus musculus GN=Pds5b PE=1 SV=1 - [PDS5B_MOUSE]	0.182692	0.19617	1115000	1700000	530000	1.179	4	1.091	2
Kansl2	Q8BQR4	69612	Isoform 3 of KAT8 regulatory NSL complex subunit 2 OS=Mus musculus GN=Kansl2 - [KANL2_MOUSE]	0.206643	0.723546	535000	660000	410000	0.83	1	1.478	1
Ppil1	B9EJX8	68816	Peptidyl-prolyl cis-trans isomerase OS=Mus musculus GN=Ppil1 PE=2 SV=1 - [B9EJX8_MOUSE]	0.206643	0.156106	1115000	1300000	930000	1.122	4	1.186	2
Pes1	Q9EQ61	64934	Pescadillo homolog OS=Mus musculus GN=Pes1 PE=1 SV=1 - [PESC_MOUSE]	-0.403542	0.101697	630000	810000	450000	0.707	3	0.805	2
Bptf	E9Q6A7	207165	Protein Bptf OS=Mus musculus GN=Bptf PE=4 SV=1 - [E9Q6A7_MOUSE]	0.214747	0.74599	545000	590000	500000	0.807	1	1.514	1
Pfn1	Q5SX49	18643	Profilin OS=Mus musculus GN=Pfn1 PE=2 SV=1 - [Q5SX49_MOUSE]	0.153157	0.945894	1390000	2500000	280000	1.538	3	0.686	1
Rif1	Q6PR54	51869	Isoform 2 of Telomere-associated protein RIF1 OS=Mus musculus GN=Rif1 - [RIF1_MOUSE]	0.219711	0.318806	685000	980000	390000	1.037	2	1.292	1
Cecr2	F6VR46	330409	Protein Cecr2 (Fragment) OS=Mus musculus GN=Cecr2 PE=4 SV=1 - [F6VR46_MOUSE]	0.229588	0.702897	555000	820000	290000	0.833	1	1.512	1
Pgd	A2AH73	110208	6-phosphogluconate dehydrogenase, decarboxylating OS=Mus musculus GN=Pgd PE=3 SV=1 - [A2AH73_MOUSE]	0.878137	0.181319	2600000	3400000	1800000	2.338	3	1.338	1
Elavl1	P70372	15568	ELAV-like protein 1 OS=Mus musculus GN=Elavl1 PE=1 SV=2 - [ELAV1_MOUSE]	0.24123	0.720153	3500000	4500000	2500000	1.551	1	0.813	1
Pgk1	P09411	18655	Phosphoglycerate kinase 1 OS=Mus musculus GN=Pgk1 PE=1 SV=4 - [PGK1_MOUSE]	NA	NA	6000000	4900000	7100000	1.075	2	NA	NA
Phf17	Q6ZPI0	269424	Protein Jade-1 OS=Mus musculus GN=Phf17 PE=1 SV=2 - [JADE1_MOUSE]	0.391768	0.0987117	4350000	5200000	3500000	1.387	6	1.237	4
Phip	F8VQ93	83946	PH-interacting protein OS=Mus musculus GN=Phip PE=4 SV=1 - [F8VQ93_MOUSE]	-0.231075	0.169033	1450000	1800000	1100000	0.896	2	0.808	1
Pias2	Q8C5D8	17344	Isoform 5 of E3 SUMO-protein ligase PIAS2 OS=Mus musculus GN=Pias2 - [PIAS2_MOUSE]	0.397255	0.0888034	5900000	7700000	4100000	1.382	2	1.252	1
Pias3	E0CZ31	229615	E3 SUMO-protein ligase PIAS3 OS=Mus musculus GN=Pias3 PE=4 SV=1 - [E0CZ31_MOUSE]	0.963844	0.0959379	2250000	1300000	3200000	1.605	1	2.296	1
Cbfb	Q08024	12400	Isoform 2 of Core-binding factor subunit beta OS=Mus musculus GN=Cbfb - [PEBB_MOUSE]	0.291014	0.378812	830000	910000	750000	1.006	2	1.441	1
Plaa	P27612	18786	Phospholipase A-2-activating protein OS=Mus musculus GN=Plaa PE=2 SV=4 - [PLAP_MOUSE]	0.567545	0.0482337	1450000	1500000	1400000	1.44	4	1.524	4
Etv1	E0CYN8	432800	ETS translocation variant 1 OS=Mus musculus GN=Etv1 PE=3 SV=1 - [E0CYN8_MOUSE]	0.303342	0.267988	9700000	11000000	8400000	1.074	2	1.394	2
Pml	Q60953	18854	Protein PML OS=Mus musculus GN=Pml PE=1 SV=3 - [PML_MOUSE]	-0.332789	0.0866314	735000	1200000	270000	0.774	1	0.814	1
Pogz	D3YUW8	229584	Pogo transposable element with ZNF domain OS=Mus musculus GN=Pogz PE=4 SV=1 - [D3YUW8_MOUSE]	0.983678	0.0389274	2300000	2900000	1700000	1.926	6	2.029	4
Polr2a	P08775	20020	DNA-directed RNA polymerase II subunit RPB1 OS=Mus musculus GN=Polr2a PE=1 SV=3 - [RPB1_MOUSE]	-0.379883	0.065949	1900000	2600000	1200000	0.767	4	0.77	4
Ppa1	E9Q5Z3	67895	Inorganic pyrophosphatase OS=Mus musculus GN=Ppa1 PE=4 SV=1 - [E9Q5Z3_MOUSE]	0.314986	0.373298	665000	700000	630000	1.009	1	1.479	1
Polr2c	P97760	20021	DNA-directed RNA polymerase II subunit RPB3 OS=Mus musculus GN=Polr2c PE=2 SV=1 - [RPB3_MOUSE]	-0.410237	0.127138	1650000	1700000	1600000	0.82	2	0.685	1
Polr2h	Q923G2	245841	DNA-directed RNA polymerases I, II, and III subunit RPABC3 OS=Mus musculus GN=Polr2h PE=2 SV=3 - [RPAB3_MOUSE]	-0.551099	0.189755	475000	530000	420000	0.546	1	0.819	1
Pou5f1	P20263	18999	POU domain, class 5, transcription factor 1 OS=Mus musculus GN=Pou5f1 PE=1 SV=1 - [PO5F1_MOUSE]	1.12598	0.04003	21000000	17000000	25000000	2.069	7	2.296	6
Plk1	Q07832	18817	Serine/threonine-protein kinase PLK1 OS=Mus musculus GN=Plk1 PE=1 SV=2 - [PLK1_MOUSE]	0.335712	0.378872	1000000	1000000	1000000	1.52	1	1.004	1
Ppan	Q91YU8	235036	Suppressor of SWI4 1 homolog OS=Mus musculus GN=Ppan PE=2 SV=2 - [SSF1_MOUSE]	-0.430509	0.0708983	800000	1100000	500000	0.715	1	0.769	1
Ppm1g	Q61074	14208	Protein phosphatase 1G OS=Mus musculus GN=Ppm1g PE=2 SV=3 - [PPM1G_MOUSE]	-0.237013	0.400143	840000	1100000	580000	1.007	1	0.69	1
Ppp2r1a	Q76MZ3	51792	Serine/threonine-protein phosphatase 2A 65 kDa regulatory subunit A alpha isoform OS=Mus musculus GN=Ppp2r1a PE=1 SV=3 - [2AAA_MOUSE]	-2.52284	0.122894	5875000	11000000	750000	0.068	1	0.28	1
Nr0b1	Q53ZY9	11614	Adrenal hypoplasia congenita-like protein OS=Mus musculus GN=Nr0b1 PE=2 SV=1 - [Q53ZY9_MOUSE]	0.358959	0.0880125	33000000	36000000	30000000	1.235	6	1.33	4
Ppwd1	Q8CEC6	238831	Peptidylprolyl isomerase domain and WD repeat-containing protein 1 OS=Mus musculus GN=Ppwd1 PE=2 SV=2 - [PPWD1_MOUSE]	0.12499	0.583303	685000	930000	440000	0.951	2	1.23	1
Prdm14	E9Q3T6	383491	PR domain zinc finger protein 14 OS=Mus musculus GN=Prdm14 PE=1 SV=1 - [PRD14_MOUSE]	2.69265	0.0595446	1350000	1300000	1400000	8.621	1	4.309	3
Prpf3	Q922U1	70767	U4/U6 small nuclear ribonucleoprotein Prp3 OS=Mus musculus GN=Prpf3 PE=1 SV=1 - [PRPF3_MOUSE]	-0.797112	0.0409987	1500000	1900000	1100000	0.549	4	0.602	2
Prpf4	Q059T9	70052	PRP4 pre-mRNA processing factor 4 homolog (Yeast) OS=Mus musculus GN=Prpf4 PE=2 SV=1 - [Q059T9_MOUSE]	-0.797112	0.0432951	1950000	2600000	1300000	0.544	1	0.607	1
Prpf8	Q99PV0	192159	Pre-mRNA-processing-splicing factor 8 OS=Mus musculus GN=Prpf8 PE=1 SV=2 - [PRP8_MOUSE]	NA	NA	460000	610000	310000	0.788	3	NA	NA
Psip1	Q99JF8	101739	PC4 and SFRS1-interacting protein OS=Mus musculus GN=Psip1 PE=1 SV=1 - [PSIP1_MOUSE]	-0.981366	0.0379002	4850000	7000000	2700000	0.509	3	0.504	3
Rad21	Q61550	19357	Double-strand-break repair protein rad21 homolog OS=Mus musculus GN=Rad21 PE=1 SV=3 - [RAD21_MOUSE]	NA	NA	675000	750000	600000	1.324	3	NA	1
Ubxn1	Q922Y1	225896	UBX domain-containing protein 1 OS=Mus musculus GN=Ubxn1 PE=1 SV=1 - [UBXN1_MOUSE]	0.390668	0.649663	585000	800000	370000	0.8	1	1.822	1
Rbbp5	Q8BX09	213464	Isoform 2 of Retinoblastoma-binding protein 5 OS=Mus musculus GN=Rbbp5 - [RBBP5_MOUSE]	0.630405	0.04003	775000	1200000	350000	1.552	2	1.544	1
Hist1h1e	P43274	50709	Histone H1.4 OS=Mus musculus GN=Hist1h1e PE=1 SV=2 - [H14_MOUSE]	-1.00578	0.0379002	129000000	180000000	78000000	0.489	3	0.507	2
Rbm14	Q8C2Q3	56275	RNA-binding protein 14 OS=Mus musculus GN=Rbm14 PE=1 SV=1 - [RBM14_MOUSE]	0.217231	0.127758	4900000	4700000	5100000	1.159	7	1.166	8
Rbm26	E9PUF4	74213	RNA-binding protein 26 OS=Mus musculus GN=Rbm26 PE=4 SV=1 - [E9PUF4_MOUSE]	-0.167312	0.48687	455000	590000	320000	0.74	1	1.041	1
Rbm28	Q8CGC6	68272	RNA-binding protein 28 OS=Mus musculus GN=Rbm28 PE=1 SV=4 - [RBM28_MOUSE]	-0.625934	0.0434688	815000	1100000	530000	0.63	2	0.666	1
Rbm39	Q0VGU9	170791	Rbm39 protein OS=Mus musculus GN=Rbm39 PE=2 SV=1 - [Q0VGU9_MOUSE]	-0.264478	0.13855	2050000	1800000	2300000	0.871	3	0.794	1
Rbm8a	Q9CWZ3	60365	Isoform 2 of RNA-binding protein 8A OS=Mus musculus GN=Rbm8a - [RBM8A_MOUSE]	-1.16165	0.0602835	700000	1100000	300000	0.514	3	0.38	2
Rbmxl1	Q91VM5	19656	RNA binding motif protein, X-linked-like-1 OS=Mus musculus GN=Rbmxl1 PE=1 SV=1 - [RMXL1_MOUSE]	-0.701342	0.168725	5950000	3700000	8200000	0.756	4	0.474	2
Rbmxl2	Q9DAE2	76572	Protein Rbmxl2 OS=Mus musculus GN=Rbmxl2 PE=2 SV=1 - [Q9DAE2_MOUSE]	-0.385526	0.0651281	3400000	3700000	3100000	0.768	1	0.763	1
Trerf1	Q8BXJ2	224829	Isoform 3 of Transcriptional-regulating factor 1 OS=Mus musculus GN=Trerf1 - [TREF1_MOUSE]	0.428142	0.0946069	2650000	4300000	1000000	1.43	2	1.261	1
Rbpms	E9Q4D9	19663	RNA-binding protein with multiple-splicing OS=Mus musculus GN=Rbpms PE=4 SV=1 - [E9Q4D9_MOUSE]	0.794104	0.0896236	2950000	3700000	2200000	1.498	1	1.97	1
Smc5	Q8CG46	226026	Isoform 2 of Structural maintenance of chromosomes protein 5 OS=Mus musculus GN=Smc5 - [SMC5_MOUSE]	0.442545	0.0756266	1015000	1300000	730000	1.422	5	1.296	2
Rex2	E9Q737	100043034	Protein Rex2 OS=Mus musculus GN=Rex2 PE=4 SV=1 - [E9Q737_MOUSE]	NA	NA	2900000	2000000	3800000	1.418	1	NA	NA
Rfc2	Q4KL82	19718	Replication factor C (Activator 1) 2 OS=Mus musculus GN=Rfc2 PE=2 SV=1 - [Q4KL82_MOUSE]	0.111699	0.291469	1650000	2000000	1300000	1.102	2	1.059	1
Rfc3	Q3TKD1	69263	MCG17786, isoform CRA_a OS=Mus musculus GN=Rfc3 PE=2 SV=1 - [Q3TKD1_MOUSE]	0.324235	0.221669	715000	820000	610000	1.107	2	1.397	2
Rlf	E9Q532	109263	Protein Rlf OS=Mus musculus GN=Rlf PE=4 SV=1 - [E9Q532_MOUSE]	0.642008	0.267988	1200000	1500000	900000	1.135	1	1.986	1
Raly	Q3U3F6	19383	HnRNP-associated with lethal yellow OS=Mus musculus GN=Raly PE=2 SV=1 - [Q3U3F6_MOUSE]	0.463099	0.083397	1250000	1200000	1300000	1.296	4	1.461	2
Pspc1	Q8R326	66645	Isoform 2 of Paraspeckle component 1 OS=Mus musculus GN=Pspc1 - [PSPC1_MOUSE]	0.464145	0.143681	2300000	2700000	1900000	1.221	2	1.538	2
Zfp296	E9Q6W4	63872	Protein Zfp296 OS=Mus musculus GN=Zfp296 PE=4 SV=1 - [E9Q6W4_MOUSE]	0.479231	0.156305	1700000	1900000	1500000	1.214	1	1.574	1
Hes1	P35428	15205	Transcription factor HES-1 OS=Mus musculus GN=Hes1 PE=1 SV=1 - [HES1_MOUSE]	0.480782	0.619322	1040000	1100000	980000	0.796	1	1.995	1
Rnh1	Q91VI7	107702	Ribonuclease inhibitor OS=Mus musculus GN=Rnh1 PE=1 SV=1 - [RINI_MOUSE]	1.30568	0.0790996	2150000	2900000	1400000	2.98	1	1.964	2
Rpl10	Q6ZWV3	110954	60S ribosomal protein L10 OS=Mus musculus GN=Rpl10 PE=2 SV=3 - [RL10_MOUSE]	-1.08927	0.04003	2550000	2600000	2500000	0.442	1	0.498	2
Mbd3	Q9Z2D8	17192	Methyl-CpG-binding domain protein 3 OS=Mus musculus GN=Mbd3 PE=1 SV=1 - [MBD3_MOUSE]	0.499272	0.182532	2475000	4000000	950000	1.192	3	1.635	1
Rpl18	P35980	19899	60S ribosomal protein L18 OS=Mus musculus GN=Rpl18 PE=2 SV=3 - [RL18_MOUSE]	-1.05589	0.04003	2450000	3000000	1900000	0.448	3	0.514	3
Prdm15	D6RIL7	114604	Protein Prdm15 OS=Mus musculus GN=Prdm15 PE=4 SV=1 - [D6RIL7_MOUSE]	0.513491	0.287904	635000	790000	480000	1.091	1	1.764	1
Rpl26	B1ARA3	19941	60S ribosomal protein L26 (Fragment) OS=Mus musculus GN=Rpl26 PE=4 SV=1 - [B1ARA3_MOUSE]	-1.53324	0.0618456	2000000	2500000	1500000	0.417	1	0.274	1
Jup	A2A4H7	16480	Junction plakoglobin OS=Mus musculus GN=Jup PE=4 SV=1 - [A2A4H7_MOUSE]	-4.36587	0.04003	6700000	4700000	8700000	0.065	4	0.032	4
Rpl7a	D3YU93	268795	MCG121875 OS=Mus musculus GN=Rpl7a-ps3 PE=4 SV=1 - [D3YU93_MOUSE]	-0.755113	0.0711438	2900000	3800000	2000000	0.654	2	0.531	3
Ttk	P35761	22137	Isoform 2 of Dual specificity protein kinase TTK OS=Mus musculus GN=Ttk - [TTK_MOUSE]	0.53057	0.314547	360000	240000	480000	1.065	1	1.824	1
Cdk7	Q03147	12572	Cyclin-dependent kinase 7 OS=Mus musculus GN=Cdk7 PE=1 SV=2 - [CDK7_MOUSE]	0.534062	0.0651108	705000	1100000	310000	1.372	1	1.524	1
Rrs1	Q9CYH6	59014	Ribosome biogenesis regulatory protein homolog OS=Mus musculus GN=Rrs1 PE=2 SV=1 - [RRS1_MOUSE]	-0.25068	0.209434	685000	1100000	270000	0.771	1	0.91	2
Spop	Q6ZWS8	20747	Speckle-type POZ protein OS=Mus musculus GN=Spop PE=1 SV=1 - [SPOP_MOUSE]	0.543001	0.163654	2700000	3100000	2300000	1.682	2	1.232	2
Rsl24d1	Q5EBK7	225215	MCG1025618 OS=Mus musculus GN=Rsl24d1 PE=2 SV=1 - [Q5EBK7_MOUSE]	NA	NA	395000	560000	230000	0.406	1	NA	NA
Rtf1	A2AQ19	76246	RNA polymerase-associated protein RTF1 homolog OS=Mus musculus GN=Rtf1 PE=2 SV=1 - [RTF1_MOUSE]	-0.644984	0.280163	490000	740000	240000	0.867	5	0.412	2
Rxra	Q6LC96	20181	RXR alpha 2 OS=Mus musculus GN=Rxra PE=2 SV=1 - [Q6LC96_MOUSE]	0.554834	0.169916	1835000	3500000	170000	1.227	1	1.711	1
Ruvbl2	Q3TXT7	20174	RuvB-like protein 2 OS=Mus musculus GN=Ruvbl2 PE=2 SV=1 - [Q3TXT7_MOUSE]	0.24245	0.115018	6300000	8200000	4400000	1.167	10	1.199	5
Sae1	Q9R1T2	56459	Isoform 2 of SUMO-activating enzyme subunit 1 OS=Mus musculus GN=Sae1 - [SAE1_MOUSE]	0.451013	0.331923	610000	910000	310000	1.693	3	1.041	1
Sall1	Q9ER74	58198	Sal-like protein 1 OS=Mus musculus GN=Sall1 PE=1 SV=1 - [SALL1_MOUSE]	0.516015	0.109006	17500000	15000000	20000000	1.289	1	1.571	1
Dstn	Q4FK36	56431	Destrin OS=Mus musculus GN=Dstn PE=2 SV=1 - [Q4FK36_MOUSE]	0.574828	0.287904	2450000	3300000	1600000	1.879	1	1.1	1
Sall4	Q8BX22	99377	Sal-like protein 4 OS=Mus musculus GN=Sall4 PE=1 SV=2 - [SALL4_MOUSE]	0.751035	0.04003	42000000	46000000	38000000	1.636	17	1.73	17
Sarnp	B2RXM7	66118	MCG113697 OS=Mus musculus GN=Sarnp PE=2 SV=1 - [B2RXM7_MOUSE]	-0.0357862	0.665831	785000	970000	600000	0.958	2	0.993	2
Cpne1	B7ZCP7	266692	Copine I (Fragment) OS=Mus musculus GN=Cpne1 PE=4 SV=1 - [B7ZCP7_MOUSE]	0.582556	0.600375	415000	500000	330000	0.785	1	2.21	1
Scml2	E9Q795	107815	Protein Scml2 OS=Mus musculus GN=Scml2 PE=4 SV=1 - [E9Q795_MOUSE]	4.26948	0.0994542	1950000	2100000	1800000	6.572	2	32	1
Mms22l	B1AUR6	212377	Isoform 2 of Protein MMS22-like OS=Mus musculus GN=Mms22l - [MMS22_MOUSE]	0.589763	0.187674	830000	950000	710000	1.792	1	1.218	1
Nudt16l1	Q8VHN8	66911	Protein syndesmos OS=Mus musculus GN=Nudt16l1 PE=1 SV=2 - [SDOS_MOUSE]	0.593593	0.0662003	935000	1100000	770000	1.409	1	1.609	1
Lasp1	Q543N3	16796	LIM and SH3 protein 1 OS=Mus musculus GN=Lasp1 PE=2 SV=1 - [Q543N3_MOUSE]	0.611172	0.0409987	1035000	1500000	570000	1.537	4	1.518	1
Sf1	E9Q4Q2	22668	Splicing factor 1 OS=Mus musculus GN=Sf1 PE=4 SV=1 - [E9Q4Q2_MOUSE]	0.853996	0.330977	3650000	3000000	4300000	2.546	2	1.069	1
Ctnnb1	Q02248	12387	Catenin beta-1 OS=Mus musculus GN=Ctnnb1 PE=1 SV=1 - [CTNB1_MOUSE]	5	0.0116154	4050000	4100000	4000000	32	4	32	6
Sgol2	Q7TSY8	68549	Shugoshin-like 2 OS=Mus musculus GN=Sgol2 PE=1 SV=1 - [SGOL2_MOUSE]	-0.240418	0.167441	360000	190000	530000	0.893	1	0.8	1
Shmt2	Q9CZN7	108037	Serine hydroxymethyltransferase OS=Mus musculus GN=Shmt2 PE=2 SV=1 - [Q9CZN7_MOUSE]	-1.92139	0.04199	565000	680000	450000	0.218	1	0.31	1
Arid1a	A2BH40	93760	AT-rich interactive domain-containing protein 1A OS=Mus musculus GN=Arid1a PE=1 SV=1 - [ARI1A_MOUSE]	0.656725	0.04003	740000	1000000	480000	1.599	2	1.554	2
Sin3a	Q60520	20466	Paired amphipathic helix protein Sin3a OS=Mus musculus GN=Sin3a PE=1 SV=3 - [SIN3A_MOUSE]	0.0779266	0.486538	1800000	2300000	1300000	1.105	3	1.006	2
Max	Q8C4Y1	17187	Max protein OS=Mus musculus GN=Max PE=2 SV=1 - [Q8C4Y1_MOUSE]	0.671746	0.136573	2750000	3100000	2400000	1.332	1	1.854	1
Skiv2l2	Q9CZU3	72198	Superkiller viralicidic activity 2-like 2 OS=Mus musculus GN=Skiv2l2 PE=2 SV=1 - [SK2L2_MOUSE]	-0.0634092	0.74411	485000	710000	260000	1.13	1	0.784	2
Smarca1	B1AUP9	93761	SWI/SNF related, matrix associated, actin dependent regulator of chromatin, subfamily a, member 1 OS=Mus musculus GN=Smarca1 PE=4 SV=1 - [B1AUP9_MOUSE]	NA	NA	2800000	4500000	1100000	NA	NA	NA	NA
Smarca4	Q3URH5	20586	Transcription activator BRG1 (Fragment) OS=Mus musculus GN=Smarca4 PE=2 SV=1 - [Q3URH5_MOUSE]	0.53655	0.0465339	5450000	7700000	3200000	1.431	11	1.47	9
Tle4	Q80TG4	21888	MKIAA1261 protein (Fragment) OS=Mus musculus GN=Tle4 PE=2 SV=3 - [Q80TG4_MOUSE]	0.708849	0.0970863	9550000	12000000	7100000	1.845	3	1.424	4
Smarcad1	Q04692	13990	Isoform 2 of SWI/SNF-related matrix-associated actin-dependent regulator of chromatin subfamily A containing DEAD/H box 1 OS=Mus musculus GN=Smarcad1 - [SMRCD_MOUSE]	-0.0717244	0.40986	2850000	3700000	2000000	0.947	3	0.956	3
C130039O16Rik	E9Q2I4	238317	Uncharacterized protein OS=Mus musculus GN=C130039O16Rik PE=4 SV=1 - [E9Q2I4_MOUSE]	0.720278	0.221533	1670000	2600000	740000	1.217	1	2.078	2
Smad2	Q62432	17126	Isoform Short of Mothers against decapentaplegic homolog 2 OS=Mus musculus GN=Smad2 - [SMAD2_MOUSE]	0.724214	0.134373	400000	580000	220000	1.941	1	1.363	1
Kdm1a	G8JL40	99982	Lysine-specific histone demethylase 1A (Fragment) OS=Mus musculus GN=Kdm1a PE=4 SV=1 - [G8JL40_MOUSE]	0.726831	0.04003	2550000	3500000	1600000	1.664	1	1.646	2
Smarcb1	Q3UDA4	20587	SWI/SNF related, matrix associated, actin dependent regulator of chromatin, subfamily b, member 1, isoform CRA_b OS=Mus musculus GN=Smarcb1 PE=2 SV=1 - [Q3UDA4_MOUSE]	1.0844	0.04003	2000000	2900000	1100000	2.008	3	2.233	2
Zfhx3	E9QMD3	11906	Zinc finger homeobox protein 3 OS=Mus musculus GN=Zfhx3 PE=3 SV=1 - [E9QMD3_MOUSE]	0.732052	0.156106	1010000	1500000	520000	1.994	2	1.328	3
Cnn3	Q9DAW9	71994	Calponin-3 OS=Mus musculus GN=Cnn3 PE=2 SV=1 - [CNN3_MOUSE]	0.736821	0.141055	980000	960000	1000000	1.978	1	1.355	1
Chek1	G3UYB1	12649	Serine/threonine-protein kinase Chk1 OS=Mus musculus GN=Chek1 PE=4 SV=1 - [G3UYB1_MOUSE]	0.741575	0.087139	1145000	1500000	790000	1.468	3	1.876	3
Smarcc1	D3Z1X8	20588	SWI/SNF complex subunit SMARCC1 OS=Mus musculus GN=Smarcc1 PE=4 SV=1 - [D3Z1X8_MOUSE]	0.751464	0.04003	8250000	11000000	5500000	1.728	10	1.639	7
Smarcd1	Q61466	83797	Isoform 1 of SWI/SNF-related matrix-associated actin-dependent regulator of chromatin subfamily D member 1 OS=Mus musculus GN=Smarcd1 - [SMRD1_MOUSE]	0.549916	0.0473923	4000000	5000000	3000000	1.433	6	1.495	6
Smarcd2	Q99JR8	83796	Isoform 2 of SWI/SNF-related matrix-associated actin-dependent regulator of chromatin subfamily D member 2 OS=Mus musculus GN=Smarcd2 - [SMRD2_MOUSE]	1.39479	0.0379002	2250000	2700000	1800000	2.621	3	2.638	2
Smarce1	A2A4L8	57376	MCG15366, isoform CRA_c OS=Mus musculus GN=Smarce1 PE=4 SV=1 - [A2A4L8_MOUSE]	1.43162	0.169567	1170000	1600000	740000	1.62	3	3.775	2
Rnf20	Q5DTM8	109331	Isoform 2 of E3 ubiquitin-protein ligase BRE1A OS=Mus musculus GN=Rnf20 - [BRE1A_MOUSE]	0.758303	0.04199	390000	400000	380000	1.614	3	1.769	1
Smc2	Q8CG48	14211	Structural maintenance of chromosomes protein 2 OS=Mus musculus GN=Smc2 PE=1 SV=2 - [SMC2_MOUSE]	-0.242123	0.238386	1070000	1600000	540000	0.924	6	0.767	1
Smc6	Q924W5	67241	Structural maintenance of chromosomes protein 6 OS=Mus musculus GN=Smc6 PE=2 SV=1 - [SMC6_MOUSE]	0.000721167	0.994247	890000	1100000	680000	1.009	3	0.992	1
Arih1	H9KV21	23806	E3 ubiquitin-protein ligase ARIH1 OS=Mus musculus GN=Arih1 PE=4 SV=1 - [H9KV21_MOUSE]	0.803227	0.04003	1500000	2500000	500000	1.755	1	1.735	1
Gtf2e2	H7BWZ8	68153	General transcription factor IIE subunit 2 OS=Mus musculus GN=Gtf2e2 PE=4 SV=1 - [H7BWZ8_MOUSE]	0.806943	0.451477	750000	400000	1100000	0.901	1	2.598	1
4933424B01Rik	F6W761	71177	Uncharacterized protein (Fragment) OS=Mus musculus GN=4933424B01Rik PE=4 SV=1 - [F6W761_MOUSE]	0.811882	0.0965192	815000	1200000	430000	1.495	1	2.016	1
Sirt1	Q3UNI1	93759	SirtT1 75 kDa fragment OS=Mus musculus GN=Sirt1 PE=2 SV=1 - [Q3UNI1_MOUSE]	0.812293	0.04003	565000	750000	380000	1.801	1	1.711	1
Smchd1	Q6P5D8	74355	Structural maintenance of chromosomes flexible hinge domain-containing protein 1 OS=Mus musculus GN=Smchd1 PE=2 SV=2 - [SMHD1_MOUSE]	0.100978	0.911885	1200000	1100000	1300000	0.785	3	1.36	2
Smu1	Q3UKJ7	74255	Isoform 2 of WD40 repeat-containing protein SMU1 OS=Mus musculus GN=Smu1 - [SMU1_MOUSE]	0.146655	0.57602	1005000	1200000	810000	0.944	2	1.27	1
Ncoa2	E9PV80	17978	Nuclear receptor coactivator 2 OS=Mus musculus GN=Ncoa2 PE=4 SV=1 - [E9PV80_MOUSE]	0.830661	0.152935	1080000	1300000	860000	1.381	4	2.176	3
Snrnp200	Q6P4T2	320632	Activating signal cointegrator 1 complex subunit 3-like 1 OS=Mus musculus GN=Snrnp200 PE=2 SV=1 - [Q6P4T2_MOUSE]	-0.305788	0.251122	955000	1000000	910000	0.7	3	0.918	1
Rsf1	E9PWW9	233532	Protein Rsf1 OS=Mus musculus GN=Rsf1 PE=4 SV=1 - [E9PWW9_MOUSE]	0.844787	0.431298	150000	150000	150000	0.924	1	2.668	1
Snw1	Q9CSN1	66354	SNW domain-containing protein 1 OS=Mus musculus GN=Snw1 PE=1 SV=3 - [SNW1_MOUSE]	0.200379	0.186593	10350000	12000000	8700000	1.099	14	1.199	9
Sox2	P48432	20674	Transcription factor SOX-2 OS=Mus musculus GN=Sox2 PE=1 SV=2 - [SOX2_MOUSE]	1.17632	0.0379002	25500000	24000000	27000000	2.283	8	2.237	1
Nrip1	Q8CBD1	268903	Nuclear receptor-interacting protein 1 OS=Mus musculus GN=Nrip1 PE=1 SV=1 - [NRIP1_MOUSE]	0.851999	0.283946	885000	1300000	470000	2.462	3	1.148	2
Spag7	A2CFD0	216873	Sperm associated antigen 7 OS=Mus musculus GN=Spag7 PE=4 SV=1 - [A2CFD0_MOUSE]	-0.254117	0.28742	1085000	1400000	770000	0.944	1	0.733	2
[truncated: 306 more rows]

## Sheet: S2B details
Comparing Oct4 SICAP between 2i and serum conditions (details of two replicates)
[truncated: 536 more rows]

## Sheet: S2C details
Comparing Sox2 SICAP between 2i and serum conditions (details of two replicates)
[truncated: 958 more rows]

[truncated: 2 more sheets: S2D details, S2E]
