# Supplementary material for: Expanding the Circuitry of Pluripotency by Selective Isolation of Chromatin-Associated Proteins
Source: Mol Cell. 2016 Nov 3;64(3):624–35. doi: 10.1016/j.molcel.2016.09.019 (PMC5101186; doi:10.1016/j.molcel.2016.09.019)
Supplement: Table S3. Trim24 ChIP-seq, Related to Figures 4B and 4C [file mmc4.xlsx]

## Sheet: A) Trim24 binding sites
Table S3_Trim24 ChIP-seq, related to figure 4B, C
A) Trim24 binding sites in mouse ES cells. IDR < 0.02
seqnames	start	end	width	annotation	geneChr	geneStart	geneEnd	geneLength	geneStrand	geneId	transcriptId	distanceToTSS	ENSEMBL	SYMBOL	GENENAME
chr10	108567927	108568470	544	Distal Intergenic	10	107935314	108447675	512362	2	20979	uc007gzg.1	-120252	ENSMUSG00000035864	Syt1	synaptotagmin I
chr10	107711680	107711943	264	Intron (uc007gzc.1/17931, intron 25 of 25)	10	107686491	107714631	28141	1	17931	uc007gze.1	25189	ENSMUSG00000019907	Ppp1r12a	protein phosphatase 1, regulatory (inhibitor) subunit 12A
chr10	104993010	104993225	216	Intron (uc007gym.1/278279, intron 11 of 11)	10	104624720	105011535	386816	2	278279	uc007gym.1	18310	ENSMUSG00000036019	Tmtc2	transmembrane and tetratricopeptide repeat containing 2
chr10	104553755	104554206	452	Distal Intergenic	10	104624720	105011535	386816	2	278279	uc007gym.1	457329	ENSMUSG00000036019	Tmtc2	transmembrane and tetratricopeptide repeat containing 2
chr10	100514903	100515224	322	Distal Intergenic	10	100055020	100081025	26006	1	66605	uc007gxz.1	459883	ENSMUSG00000056912	1700017N19Rik	RIKEN cDNA 1700017N19 gene
chr10	100030311	100031063	753	Exon (uc011xmr.1/216274, exon 50 of 53)	10	100034908	100051893	16986	2	68281	uc007gxx.2	20830	ENSMUSG00000046567	4930430F08Rik	RIKEN cDNA 4930430F08 gene
chr10	99653075	99653676	602	Distal Intergenic	10	99554306	99563046	8741	1	17311	uc007gxs.1	98769	ENSMUSG00000019966	Kitl	kit ligand
chr10	99399585	99400284	700	Distal Intergenic	10	99478458	99563046	84589	1	17311	uc007gxp.1	-78174	ENSMUSG00000019966	Kitl	kit ligand
chr10	99316932	99317300	369	Distal Intergenic	10	99220339	99222292	1954	2	71832	uc007gxo.1	-94640	ENSMUSG00000046934	Csl	citrate synthase like
chr10	99303977	99304303	327	Distal Intergenic	10	99220339	99222292	1954	2	71832	uc007gxo.1	-81685	ENSMUSG00000046934	Csl	citrate synthase like
chr13	10634391	10634926	536	Distal Intergenic	13	9875859	10360049	484191	2	12671	uc007plb.1	-274342	ENSMUSG00000046159	Chrm3	cholinergic receptor, muscarinic 3, cardiac
chr10	98419702	98419999	298	Intron (uc007gxf.2/67972, intron 1 of 20)	10	98377786	98488777	110992	1	67972	uc007gxf.2	41916	ENSMUSG00000019943	Atp2b1	ATPase, Ca++ transporting, plasma membrane 1
chr10	97715268	97715843	576	Distal Intergenic	10	97144048	97429724	285677	2	100038699	uc011xmh.1	-285544	NA	Gm10754	predicted gene 10754
chr10	97177774	97178193	420	Intron (uc007gxe.1/uc007gxe.1, intron 1 of 2)	10	97155693	97157560	1868	1	66716	uc007gxd.1	22081	ENSMUSG00000047025	Ccer1	coiled-coil glutamate-rich protein 1
chr10	97024364	97024974	611	Distal Intergenic	10	97028135	97035337	7203	1	17022	uc007gwz.2	-3161	ENSMUSG00000036446	Lum	lumican
chr10	95705944	95706284	341	Distal Intergenic	10	95403297	95465637	62341	1	216238	uc011xmf.1	302647	ENSMUSG00000036499	Eea1	early endosome antigen 1
chr10	95557042	95557349	308	Distal Intergenic	10	95403297	95465637	62341	1	216238	uc011xmf.1	153745	ENSMUSG00000036499	Eea1	early endosome antigen 1
chr10	95354405	95355146	742	Distal Intergenic	10	95403297	95465637	62341	1	216238	uc011xmf.1	-48151	ENSMUSG00000036499	Eea1	early endosome antigen 1
chr10	95353643	95354321	679	Distal Intergenic	10	95403297	95465637	62341	1	216238	uc011xmf.1	-48976	ENSMUSG00000036499	Eea1	early endosome antigen 1
chr10	95352734	95353141	408	Distal Intergenic	10	95403297	95465637	62341	1	216238	uc011xmf.1	-50156	ENSMUSG00000036499	Eea1	early endosome antigen 1
chr10	95343794	95344268	475	Distal Intergenic	10	95403297	95465637	62341	1	216238	uc011xmf.1	-59029	ENSMUSG00000036499	Eea1	early endosome antigen 1
chr13	10448993	10449284	292	Distal Intergenic	13	9875859	10360049	484191	2	12671	uc007plb.1	-88944	ENSMUSG00000046159	Chrm3	cholinergic receptor, muscarinic 3, cardiac
chr10	95224458	95224755	298	Intron (uc007gws.1/uc007gws.1, intron 1 of 5)	10	95403297	95465637	62341	1	216238	uc011xmf.1	-178542	ENSMUSG00000036499	Eea1	early endosome antigen 1
chr10	94683070	94683590	521	Intron (uc007gwa.1/12905, intron 1 of 1)	10	94637380	94785599	148220	2	12905	uc007gwa.1	102009	ENSMUSG00000045867	Cradd	CASP2 and RIPK1 domain containing adaptor with death domain
chr10	94051793	94052381	589	3' UTR	10	94039008	94053699	14692	1	319880	uc007gvu.2	12785	ENSMUSG00000020023	Tmcc3	transmembrane and coiled coil domains 3
chr10	93994272	93994662	391	Intron (uc007gvt.2/319880, intron 1 of 3)	10	93977602	94053699	76098	1	319880	uc007gvt.2	16670	ENSMUSG00000020023	Tmcc3	transmembrane and coiled coil domains 3
chr10	93457881	93458267	387	Intron (uc007gvh.1/215008, intron 7 of 11)	10	93434430	93453032	18603	2	215008	uc007gvi.1	-4849	ENSMUSG00000036099	Vezt	vezatin, adherens junctions transmembrane protein
chr10	93307484	93307913	430	Intron (uc011xlw.1/327799, intron 2 of 3)	10	93294300	93311283	16984	1	327799	uc011xlw.1	13184	ENSMUSG00000020020	Usp44	ubiquitin specific peptidase 44
chr10	93271603	93272097	495	Distal Intergenic	10	93294300	93311283	16984	1	327799	uc011xlw.1	-22203	ENSMUSG00000020020	Usp44	ubiquitin specific peptidase 44
chr10	92769210	92769642	433	Intron (uc011xlt.1/13713, intron 4 of 4)	10	92710161	92773904	63744	2	13713	uc011xlt.1	4262	ENSMUSG00000008398	Elk3	ELK3, member of ETS oncogene family
chr10	92444258	92444597	340	Distal Intergenic	10	92623621	92688113	64493	1	237459	uc007guk.2	-179024	ENSMUSG00000020015	Cdk17	cyclin-dependent kinase 17
chr10	92412674	92413117	444	Distal Intergenic	10	92623621	92688113	64493	1	237459	uc007guk.2	-210504	ENSMUSG00000020015	Cdk17	cyclin-dependent kinase 17
chr13	9600630	9600908	279	Exon (uc007pkt.2/208440, exon 17 of 36)	13	9608190	9668172	59983	1	208440	uc007pkw.2	-7282	ENSMUSG00000048264	Dip2c	disco interacting protein 2 homolog C
chr10	91201581	91202154	574	Distal Intergenic	10	91534831	91534930	100	2	723955	uc007gty.2	332776	ENSMUSG00000065524	Mir135a-2	microRNA 135a-2
chr10	90880926	90881926	1001	Distal Intergenic	10	90610316	90634327	24012	2	21917	uc007gtq.1	-246599	ENSMUSG00000019961	Tmpo	thymopoietin
chr10	90867534	90868279	746	Distal Intergenic	10	90610316	90634327	24012	2	21917	uc007gtq.1	-233207	ENSMUSG00000019961	Tmpo	thymopoietin
chr10	90366923	90367410	488	Intron (uc011xlm.1/77531, intron 19 of 24)	10	90292588	90386347	93760	1	77531	uc007gtd.1	74335	ENSMUSG00000058589	Anks1b	ankyrin repeat and sterile alpha motif domain containing 1B
chr10	89600350	89600732	383	Intron (uc011xlm.1/77531, intron 8 of 24)	10	89336254	90435729	1099476	1	77531	uc011xlm.1	264096	ENSMUSG00000058589	Anks1b	ankyrin repeat and sterile alpha motif domain containing 1B
chr10	88933075	88933974	900	Intron (uc007gsf.2/20186, intron 2 of 8)	10	88871568	88906712	35145	2	237436	uc007gsd.1	-26363	ENSMUSG00000074802	Gas2l3	growth arrest-specific 2 like 3
chr10	88794010	88794345	336	Distal Intergenic	10	88411739	88720535	308797	2	320091	uc007gsa.1	-73475	ENSMUSG00000035189	Ano4	anoctamin 4
chr10	88792663	88793422	760	Distal Intergenic	10	88411739	88720535	308797	2	320091	uc007gsa.1	-72128	ENSMUSG00000035189	Ano4	anoctamin 4
chr10	88134892	88135156	265	Downstream (2-3kb)	10	88138015	88145768	7754	2	20728	uc007grv.2	10612	ENSMUSG00000004359	Spic	Spi-C transcription factor (Spi-1/PU.1 related)
chr10	88087958	88089388	1431	Distal Intergenic	10	87981028	88067897	86870	2	109272	uc007grt.2	-20061	ENSMUSG00000020061	Mybpc1	myosin binding protein C, slow-type
chr13	9389525	9390194	670	Intron (uc007pkt.2/208440, intron 1 of 35)	13	9275771	9668172	392402	1	208440	uc007pkt.2	113754	ENSMUSG00000048264	Dip2c	disco interacting protein 2 homolog C
chr10	87795227	87795654	428	Intron (uc007grj.1/71712, intron 3 of 6)	10	87785549	87791893	6345	2	71712	uc007gri.1	-3334	ENSMUSG00000020057	Dram1	DNA-damage regulated autophagy modulator 1
chr10	87392638	87392883	246	Intron (uc007gqv.2/16000, intron 4 of 4)	10	87429416	87430762	1347	1	22172	uc007grb.1	-36533	NA	Tyms-ps	thymidylate synthase, pseudogene
chr10	85648429	85649253	825	Intron (uc007gnn.2/27204, intron 8 of 13)	10	85763157	85769526	6370	1	21859	uc011xkt.1	-113904	ENSMUSG00000020044	Timp3	tissue inhibitor of metalloproteinase 3
chr10	85121309	85121730	422	3' UTR	10	85107948	85123037	15090	1	74007	uc007gli.1	13361	ENSMUSG00000020042	Btbd11	BTB (POZ) domain containing 11
chr10	85002209	85002769	561	Intron (uc007glg.2/74007, intron 1 of 16)	10	85061156	85123037	61882	1	74007	uc007glh.1	-58387	ENSMUSG00000020042	Btbd11	BTB (POZ) domain containing 11
chr10	84671936	84672524	589	Distal Intergenic	10	84594445	84647799	53355	2	12952	uc007gle.1	-24137	ENSMUSG00000020038	Cry1	cryptochrome 1 (photolyase-like)
chr10	84511291	84511664	374	Distal Intergenic	10	84471461	84479192	7732	1	237422	uc007gkz.1	39830	ENSMUSG00000035620	Ric8b	RIC8 guanine nucleotide exchange factor B
chr10	84510505	84510876	372	Distal Intergenic	10	84471461	84479192	7732	1	237422	uc007gkz.1	39044	ENSMUSG00000035620	Ric8b	RIC8 guanine nucleotide exchange factor B
chr10	83975476	83975924	449	Distal Intergenic	10	83989050	83996633	7584	2	216197	uc007gkq.1	20709	ENSMUSG00000046841	Ckap4	cytoskeleton-associated protein 4
chr10	83880971	83881503	533	Intron (uc007gko.1/77976, intron 6 of 6)	10	83834064	83903216	69153	2	77976	uc007gko.1	21713	ENSMUSG00000020032	Nuak1	NUAK family, SNF1-like kinase, 1
chr13	9308094	9308455	362	Intron (uc007pkt.2/208440, intron 1 of 35)	13	9275771	9668172	392402	1	208440	uc007pkt.2	32323	ENSMUSG00000048264	Dip2c	disco interacting protein 2 homolog C
chr10	83081345	83081725	381	Intron (uc007gkk.1/216190, intron 13 of 20)	10	83062779	83111409	48631	2	216190	uc007gkk.1	29684	ENSMUSG00000020263	Appl2	adaptor protein, phosphotyrosine interaction, PH domain and leucine zipper containing 2
chr10	82608434	82608902	469	Intron (uc007gke.1/58250, intron 2 of 2)	10	82448494	82658636	210143	1	58250	uc011xjs.1	159940	ENSMUSG00000034612	Chst11	carbohydrate sulfotransferase 11
chr10	82518593	82519740	1148	Intron (uc007gke.1/58250, intron 1 of 2)	10	82448494	82658636	210143	1	58250	uc011xjs.1	70099	ENSMUSG00000034612	Chst11	carbohydrate sulfotransferase 11
chr10	82271995	82272512	518	Distal Intergenic	10	82296696	82360469	63774	1	50493	uc007gjy.1	-24184	ENSMUSG00000020250	Txnrd1	thioredoxin reductase 1
chr10	82240639	82240982	344	Distal Intergenic	10	82211445	82226886	15442	2	18045	uc007gjv.1	-13753	ENSMUSG00000020248	Nfyb	nuclear transcription factor-Y beta
chr10	81514144	81514481	338	Intron (uc011xjo.1/408062, intron 1 of 3)	10	81510872	81524327	13456	1	408062	uc011xjo.1	3272	ENSMUSG00000061371	Zfp873	zinc finger protein 873
chr10	79513674	79513965	292	Promoter (2-3kb)	10	79516255	79519184	2930	1	625249	uc007gbk.1	-2290	ENSMUSG00000075706	Gpx4	glutathione peroxidase 4
chr10	79422125	79422618	494	Promoter (<=1kb)	10	79422897	79425100	2204	1	216156	uc007gas.1	-279	ENSMUSG00000035754	Wdr18	WD repeat domain 18
chr10	78684929	78685430	502	Distal Intergenic	10	78710522	78757280	46759	1	216144	uc007fyp.1	-25092	ENSMUSG00000055515	Vmn2r81	vomeronasal 2, receptor 81
chr10	78171493	78171783	291	Downstream (2-3kb)	10	78174740	78181038	6299	2	12365	uc007fyd.2	9255	ENSMUSG00000005355	Casp14	caspase 14
chr13	8552134	8552761	628	Intron (uc007pkf.1/94191, intron 1 of 9)	13	8849725	8869981	20257	2	207615	uc007pkk.1	317220	ENSMUSG00000021147	Wdr37	WD repeat domain 37
chr10	77512188	77512634	447	Promoter (<=1kb)	10	77512587	77526360	13774	1	54427	uc007fxf.1	0	ENSMUSG00000000730	Dnmt3l	DNA (cytosine-5-)-methyltransferase 3-like
chr10	77482635	77482918	284	Distal Intergenic	10	77449694	77472541	22848	2	18641	uc007fwo.2	-10094	ENSMUSG00000020277	Pfkl	phosphofructokinase, liver, B-type
chr10	77481945	77482403	459	Distal Intergenic	10	77449694	77472541	22848	2	18641	uc007fwo.2	-9404	ENSMUSG00000020277	Pfkl	phosphofructokinase, liver, B-type
chr10	77475788	77476100	313	Distal Intergenic	10	77449694	77472541	22848	2	18641	uc007fwo.2	-3247	ENSMUSG00000020277	Pfkl	phosphofructokinase, liver, B-type
chr10	76896844	76897153	310	Distal Intergenic	10	76881121	76883684	2564	1	100045653	uc011xhd.1	15723	NA	Gm17769	predicted gene, 17769
chr10	76664716	76665171	456	Distal Intergenic	10	76514924	76629275	114352	2	12822	uc007fvh.2	-35441	ENSMUSG00000001435	Col18a1	collagen, type XVIII, alpha 1
chr10	76389630	76390371	742	Intron (uc007fuz.2/59093, intron 15 of 15)	10	76224599	76424692	200094	2	59093	uc007fuz.2	34321	ENSMUSG00000001120	Pcbp3	poly(rC) binding protein 3
chr10	75943652	75944021	370	Exon (uc007fup.1/54387, exon 7 of 29)	10	75922312	75931859	9548	2	216119	uc007fuo.1	-11793	ENSMUSG00000033126	Ybey	ybeY metallopeptidase
chr10	75922599	75923042	444	3' UTR	10	75931716	75978602	46887	1	54387	uc007fup.1	-8674	ENSMUSG00000001150	Mcm3ap	minichromosome maintenance complex component 3 associated protein
chr10	75687111	75687547	437	Intron (uc007ftz.1/15468, intron 7 of 10)	10	75672083	75683907	11825	2	15468	uc011xgy.1	-3204	ENSMUSG00000020230	Prmt2	protein arginine N-methyltransferase 2
chr13	8477980	8478475	496	Intron (uc007pkf.1/94191, intron 1 of 9)	13	8202155	8759554	557400	1	94191	uc007pkf.1	275825	ENSMUSG00000052551	Adarb2	adenosine deaminase, RNA-specific, B2
chr10	75530391	75530963	573	Intron (uc007ftx.1/64454, intron 4 of 14)	10	75495357	75505714	10358	1	64453	uc007ftw.2	35034	ENSMUSG00000049764	Zfp280b	zinc finger protein 280B
chr10	75344612	75344854	243	Distal Intergenic	10	75356143	75358686	2544	1	70377	uc007ftj.1	-11289	ENSMUSG00000009092	Derl3	Der1-like domain family, member 3
chr10	75314458	75314725	268	Exon (uc007frx.1/uc007frx.1, exon 1 of 1)	10	75322098	75322995	898	2	17319	uc007ftc.1	8270	ENSMUSG00000033307	Mif	macrophage migration inhibitory factor
chr10	74143411	74143736	326	Distal Intergenic	10	74093657	74112477	18821	1	11994	uc011xgi.1	49754	ENSMUSG00000052613	Pcdh15	protocadherin 15
chr10	73977781	73978366	586	Intron (uc011xga.1/11994, intron 18 of 24)	10	74093657	74112477	18821	1	11994	uc011xgi.1	-115291	ENSMUSG00000052613	Pcdh15	protocadherin 15
chr10	73976464	73976895	432	Intron (uc011xga.1/11994, intron 18 of 24)	10	74093657	74112477	18821	1	11994	uc011xgi.1	-116762	ENSMUSG00000052613	Pcdh15	protocadherin 15
chr10	73234177	73234636	460	Intron (uc007fpe.1/11994, intron 3 of 13)	10	73284615	73970345	685731	1	11994	uc007fpf.2	-49979	ENSMUSG00000052613	Pcdh15	protocadherin 15
chr10	72857896	72858168	273	Intron (uc007fpc.1/uc007fpc.1, intron 1 of 1)	10	72562090	73780009	1217920	1	11994	uc007fpe.1	295806	ENSMUSG00000052613	Pcdh15	protocadherin 15
chr10	72121985	72122297	313	Intron (uc007foy.1/52696, intron 7 of 7)	10	72117643	72131913	14271	1	52696	uc007foy.1	4342	ENSMUSG00000019923	Zwint	ZW10 interactor
chr10	71759434	71759666	233	Distal Intergenic	10	71442633	71443438	806	2	108950	uc007fox.1	-315996	ENSMUSG00000043859	1700049L16Rik	hematological and neurological expressed 1-like pseudogene
chr13	7714583	7714961	379	Distal Intergenic	13	8202155	8759554	557400	1	94191	uc007pkf.1	-487194	ENSMUSG00000052551	Adarb2	adenosine deaminase, RNA-specific, B2
chr10	70285761	70286240	480	Distal Intergenic	10	70397250	70411237	13988	2	83675	uc007foi.1	124997	ENSMUSG00000014329	Bicc1	BicC family RNA binding protein 1
chr10	69827380	69827758	379	Distal Intergenic	10	69903416	69963383	59968	1	71721	uc007fns.2	-75658	ENSMUSG00000043259	Fam13c	family with sequence similarity 13, member C
chr10	69787436	69788040	605	Distal Intergenic	10	69729727	69748699	18973	1	66859	uc007fnr.1	57709	ENSMUSG00000037762	Slc16a9	solute carrier family 16 (monocarboxylic acid transporters), member 9
chr10	69322712	69323444	733	Intron (uc007fmv.1/11735, intron 8 of 8)	10	69388280	69457988	69709	1	11735	uc007fnh.1	-64836	ENSMUSG00000069601	Ank3	ankyrin 3, epithelial
chr10	69320805	69321199	395	3' UTR	10	69388280	69457988	69709	1	11735	uc007fnh.1	-67081	ENSMUSG00000069601	Ank3	ankyrin 3, epithelial
chr10	69169876	69170437	562	Promoter (<=1kb)	10	69169222	69285383	116162	1	11735	uc007fnd.1	654	ENSMUSG00000069601	Ank3	ankyrin 3, epithelial
chr10	68495938	68496511	574	Distal Intergenic	10	68675405	68736275	60871	1	69288	uc007fmo.1	-178894	ENSMUSG00000019944	Rhobtb1	Rho-related BTB domain containing 1
chr10	68491955	68492296	342	Distal Intergenic	10	68675405	68736275	60871	1	69288	uc007fmo.1	-183109	ENSMUSG00000019944	Rhobtb1	Rho-related BTB domain containing 1
chr10	68467952	68468474	523	Distal Intergenic	10	68675405	68736275	60871	1	69288	uc007fmo.1	-206931	ENSMUSG00000019944	Rhobtb1	Rho-related BTB domain containing 1
chr10	67909501	67909941	441	Intron (uc007fml.1/73287, intron 3 of 7)	10	67893704	68004623	110920	2	73287	uc007fml.1	94682	ENSMUSG00000019945	1700040L02Rik	RIKEN cDNA 1700040L02 gene
chr13	7547252	7547767	516	Distal Intergenic	13	8202155	8759554	557400	1	94191	uc007pkf.1	-654388	ENSMUSG00000052551	Adarb2	adenosine deaminase, RNA-specific, B2
chr10	67867156	67867619	464	Distal Intergenic	10	67558341	67741474	183134	2	71371	uc007fmh.1	-125682	ENSMUSG00000019947	Arid5b	AT rich interactive domain 5B (MRF1-like)
chr10	67283896	67284676	781	Distal Intergenic	10	67348853	67364085	15233	2	216049	uc007fma.1	79409	ENSMUSG00000037855	Zfp365	zinc finger protein 365
chr10	66761701	66762594	894	Distal Intergenic	10	66729437	66748029	18593	2	641340	uc007flw.1	-13672	ENSMUSG00000075000	Nrbf2	nuclear receptor binding factor 2
chr10	66738501	66739263	763	Intron (uc007flw.1/641340, intron 3 of 3)	10	66729437	66748029	18593	2	641340	uc007flw.1	8766	ENSMUSG00000075000	Nrbf2	nuclear receptor binding factor 2
chr10	66452608	66453246	639	Distal Intergenic	10	66558873	66689664	130792	1	108829	uc011xfo.1	-105627	ENSMUSG00000037876	Jmjd1c	jumonji domain containing 1C
chr10	66431229	66431765	537	Distal Intergenic	10	66558873	66689664	130792	1	108829	uc011xfo.1	-127108	ENSMUSG00000037876	Jmjd1c	jumonji domain containing 1C
chr10	66405490	66405802	313	Distal Intergenic	10	66558873	66689664	130792	1	108829	uc011xfo.1	-153071	ENSMUSG00000037876	Jmjd1c	jumonji domain containing 1C
chr10	66327240	66327691	452	Distal Intergenic	10	66558873	66689664	130792	1	108829	uc011xfo.1	-231182	ENSMUSG00000037876	Jmjd1c	jumonji domain containing 1C
chr10	65919935	65920229	295	Distal Intergenic	10	66558873	66689664	130792	1	108829	uc011xfo.1	-638644	ENSMUSG00000037876	Jmjd1c	jumonji domain containing 1C
chr10	65543950	65544645	696	Distal Intergenic	10	66558873	66689664	130792	1	108829	uc011xfo.1	-1014228	ENSMUSG00000037876	Jmjd1c	jumonji domain containing 1C
chr13	7427052	7427370	319	Distal Intergenic	13	8202155	8759554	557400	1	94191	uc007pkf.1	-774785	ENSMUSG00000052551	Adarb2	adenosine deaminase, RNA-specific, B2
chrX	35561878	35562648	771	Promoter (<=1kb)	20	35563618	35563697	80	1	100526512	uc012hgk.1	-970	ENSMUSG00000092794	Mir3110	microRNA 3110
chr10	65501169	65501698	530	Distal Intergenic	10	66558873	66689664	130792	1	108829	uc011xfo.1	-1057175	ENSMUSG00000037876	Jmjd1c	jumonji domain containing 1C
chr10	64635990	64636375	386	Distal Intergenic	10	63391245	63553003	161759	2	216028	uc007fkk.1	-1082987	ENSMUSG00000042846	Lrrtm3	leucine rich repeat transmembrane neuronal 3
chr10	64497705	64498262	558	Distal Intergenic	10	63391245	63553003	161759	2	216028	uc007fkk.1	-944702	ENSMUSG00000042846	Lrrtm3	leucine rich repeat transmembrane neuronal 3
chr10	63746960	63747803	844	Intron (uc007fkh.2/216033, intron 9 of 17)	10	63391245	63553003	161759	2	216028	uc007fkk.1	-193957	ENSMUSG00000042846	Lrrtm3	leucine rich repeat transmembrane neuronal 3
chr10	62879547	62879775	229	Distal Intergenic	10	62892846	64466415	1573570	1	216033	uc007fkh.2	-13071	ENSMUSG00000060843	Ctnna3	catenin (cadherin associated protein), alpha 3
chr10	61291823	61292309	487	Distal Intergenic	10	61201395	61246612	45218	2	404634	uc007fgm.1	-45211	ENSMUSG00000020086	H2afy2	H2A histone family, member Y2
chr10	61213043	61213453	411	Intron (uc007fgm.1/404634, intron 5 of 8)	10	61183397	61201400	18004	1	71361	uc007fgl.1	29646	ENSMUSG00000020085	Aifm2	apoptosis-inducing factor, mitochondrion-associated 2
chr10	61051595	61052712	1118	Distal Intergenic	10	61058232	61089133	30902	1	237362	uc007fgd.2	-5520	ENSMUSG00000020090	Npffr1	neuropeptide FF receptor 1
chr10	61050824	61051361	538	Distal Intergenic	10	61058232	61089133	30902	1	237362	uc007fgd.2	-6871	ENSMUSG00000020090	Npffr1	neuropeptide FF receptor 1
chr10	60915751	60916008	258	Promoter (<=1kb)	10	60895245	60915417	20173	2	13688	uc007fga.1	-334	ENSMUSG00000020091	Eif4ebp2	eukaryotic translation initiation factor 4E binding protein 2
chr13	7064468	7065138	671	Distal Intergenic	13	6579120	6647970	68851	2	56421	uc007pjz.1	-416498	ENSMUSG00000021196	Pfkp	phosphofructokinase, platelet
chr10	60608475	60608955	481	Promoter (1-2kb)	10	60561390	60610361	48972	2	20397	uc007ffl.1	1406	ENSMUSG00000020097	Sgpl1	sphingosine phosphate lyase 1
chr10	60411369	60412692	1324	Distal Intergenic	10	60390974	60400880	9907	2	73616	uc007ffg.1	-10489	ENSMUSG00000037247	Pldi	polymorphic derived intron containing
chr10	60231517	60231814	298	Intron (uc007ffd.1/107449, intron 3 of 15)	10	60174820	60215530	40711	2	71279	uc007ffb.1	-15987	ENSMUSG00000020100	Slc29a3	solute carrier family 29 (nucleoside transporters), member 3
chr10	59604186	59604900	715	Distal Intergenic	10	59569005	59590086	21082	1	94214	uc007fek.1	35181	ENSMUSG00000058297	Spock2	sparc/osteonectin, cwcv and kazal-like domains proteoglycan 2
chr10	59437044	59437472	429	Distal Intergenic	10	59412423	59414518	2096	2	74747	uc007fee.1	-22526	ENSMUSG00000020108	Ddit4	DNA-damage-inducible transcript 4
chr10	59257661	59258313	653	Intron (uc007fdx.1/216001, intron 8 of 11)	10	59342339	59359523	17185	1	56709	uc007fdz.1	-84026	ENSMUSG00000020109	Dnajb12	DnaJ heat shock protein family (Hsp40) member B12
chr10	56930432	56931012	581	Distal Intergenic	10	57206191	57232949	26759	1	15500	uc007fck.2	-275179	ENSMUSG00000019878	Hsf2	heat shock factor 2
chr10	56206804	56207079	276	Distal Intergenic	10	56098894	56110225	11332	1	14609	uc007fch.2	107910	ENSMUSG00000050953	Gja1	gap junction protein, alpha 1
chr10	56145329	56145681	353	Distal Intergenic	10	56098894	56110225	11332	1	14609	uc007fch.2	46435	ENSMUSG00000050953	Gja1	gap junction protein, alpha 1
chr10	56093752	56094636	885	Promoter (2-3kb)	10	56097079	56110225	13147	1	14609	uc007fcc.2	-2443	ENSMUSG00000050953	Gja1	gap junction protein, alpha 1
chr13	7022608	7022956	349	Distal Intergenic	13	6579120	6647970	68851	2	56421	uc007pjz.1	-374638	ENSMUSG00000021196	Pfkp	phosphofructokinase, platelet
chr10	55189707	55190358	652	Distal Intergenic	10	55826723	55836686	9964	1	73390	uc007fcb.1	-636365	ENSMUSG00000047669	Msl3l2	male-specific lethal 3-like 2 (Drosophila)
chr10	55053432	55054033	602	Distal Intergenic	10	55826723	55836686	9964	1	73390	uc007fcb.1	-772690	ENSMUSG00000047669	Msl3l2	male-specific lethal 3-like 2 (Drosophila)
chr10	53370542	53370930	389	Intron (uc007fbt.1/75906, intron 8 of 9)	10	53352952	53374985	22034	2	75906	uc007fbt.1	4055	ENSMUSG00000019856	Fam184a	family with sequence similarity 184, member A
chr10	53123318	53123785	468	Distal Intergenic	10	53057492	53065805	8314	1	18821	uc007fbo.2	65826	ENSMUSG00000038583	Pln	phospholamban
chr10	51864129	51864488	360	Intron (uc007fbb.1/19886, intron 29 of 43)	10	51765732	51915050	149319	2	19886	uc007fbb.1	50562	ENSMUSG00000019893	Ros1	Ros1 proto-oncogene
chr10	51535271	51536348	1078	Distal Intergenic	10	51414806	51450235	35430	1	320995	uc011xdt.1	120465	ENSMUSG00000019900	Rfx6	regulatory factor X, 6
chr10	50952054	50952557	504	Distal Intergenic	10	51200479	51206025	5547	1	14727	uc007fam.1	-247922	ENSMUSG00000089672	Lilr4b	leukocyte immunoglobulin-like receptor, subfamily B, member 4B
chr10	50794117	50794353	237	Distal Intergenic	10	50615457	50708958	93502	1	20464	uc007fal.1	178660	ENSMUSG00000019913	Sim1	single-minded homolog 1 (Drosophila)
chr10	49250141	49250975	835	Intron (uc007fag.2/14806, intron 13 of 17)	10	48819269	49508560	689292	2	14806	uc007fag.2	257585	ENSMUSG00000056073	Grik2	glutamate receptor, ionotropic, kainate 2 (beta 2)
chr10	48860271	48860678	408	Intron (uc007fag.2/14806, intron 4 of 17)	10	48819269	49508560	689292	2	14806	uc007fag.2	647882	ENSMUSG00000056073	Grik2	glutamate receptor, ionotropic, kainate 2 (beta 2)
chr13	6641411	6642093	683	Intron (uc007pjz.1/56421, intron 21 of 21)	13	6579120	6647970	68851	2	56421	uc007pjz.1	5877	ENSMUSG00000021196	Pfkp	phosphofructokinase, platelet
chr10	48768653	48769083	431	Distal Intergenic	10	48819269	49508560	689292	2	14806	uc007fag.2	739477	ENSMUSG00000056073	Grik2	glutamate receptor, ionotropic, kainate 2 (beta 2)
chr10	46505332	46505991	660	Distal Intergenic	10	45392345	45432151	39807	1	209462	uc007faf.2	1112987	ENSMUSG00000038822	Hace1	HECT domain and ankyrin repeat containing, E3 ubiquitin protein ligase 1
chr10	45536921	45537496	576	Distal Intergenic	10	45392345	45432151	39807	1	209462	uc007faf.2	144576	ENSMUSG00000038822	Hace1	HECT domain and ankyrin repeat containing, E3 ubiquitin protein ligase 1
chr10	45166042	45166365	324	Intron (uc007faa.2/380669, intron 3 of 4)	10	45096425	45190007	93583	2	380669	uc007faa.2	23642	ENSMUSG00000063804	Lin28b	lin-28 homolog B (C. elegans)
chr10	44914421	44914757	337	Distal Intergenic	10	45009111	45038256	29146	1	78977	uc007ezy.1	-94354	ENSMUSG00000019848	Popdc3	popeye domain containing 3
chr10	44666069	44666553	485	Distal Intergenic	10	44787020	44878801	91782	1	19072	uc007ezx.1	-120467	ENSMUSG00000019849	Prep	prolyl endopeptidase
chr10	44441522	44441870	349	Distal Intergenic	10	44166523	44248307	81785	2	12142	uc007ezw.1	-193215	ENSMUSG00000038151	Prdm1	PR domain containing 1, with ZNF domain
chr10	43658797	43659502	706	Intron (uc007ezp.1/170728, intron 8 of 8)	10	43621613	43667668	46056	1	170728	uc007ezp.1	37184	ENSMUSG00000019864	Rtn4ip1	reticulon 4 interacting protein 1
chr10	42371290	42371657	368	Distal Intergenic	10	42398723	42419797	21075	1	14628	uc007eyu.1	-27066	ENSMUSG00000038280	Ostm1	osteopetrosis associated transmembrane protein 1
chr10	42194704	42195236	533	Intron (uc007eyq.1/215951, intron 12 of 12)	10	42032391	42198371	165981	2	215951	uc007eyq.1	3135	ENSMUSG00000038302	Lace1	lactation elevated 1
chr13	6395954	6396190	237	Distal Intergenic	13	6547403	6579395	31993	1	69617	uc007pjx.1	-151213	ENSMUSG00000021193	Pitrm1	pitrilysin metallepetidase 1
chr10	42183053	42183598	546	Intron (uc007eyq.1/215951, intron 12 of 12)	10	42032391	42198371	165981	2	215951	uc007eyq.1	14773	ENSMUSG00000038302	Lace1	lactation elevated 1
chr10	42182531	42182951	421	Intron (uc007eyq.1/215951, intron 12 of 12)	10	42032391	42198371	165981	2	215951	uc007eyq.1	15420	ENSMUSG00000038302	Lace1	lactation elevated 1
chr10	41928633	41928920	288	Intron (uc007eyl.1/56484, intron 2 of 3)	10	41916272	41995404	79133	2	56484	uc007eyo.1	66484	ENSMUSG00000048756	Foxo3	forkhead box O3
chr10	41749527	41749849	323	Distal Intergenic	10	41634797	41738188	103392	2	213402	uc007eyh.2	-11339	ENSMUSG00000071324	Armc2	armadillo repeat containing 2
chr10	41659664	41660029	366	Intron (uc007eyg.2/213402, intron 6 of 11)	10	41634797	41696550	61754	2	213402	uc007eyg.2	36521	ENSMUSG00000071324	Armc2	armadillo repeat containing 2
chr10	41549644	41550199	556	Intron (uc007eye.2/140742, intron 1 of 9)	10	41530380	41628242	97863	1	140742	uc007eye.2	19264	ENSMUSG00000038332	Sesn1	sestrin 1
chr10	41510659	41511196	538	Intron (uc007exz.1/103268, intron 11 of 11)	10	41438652	41529469	90818	2	103268	uc007exz.1	18273	ENSMUSG00000019813	Cep57l1	centrosomal protein 57-like 1
chr10	40297093	40297451	359	Intron (uc007ewz.1/70840, intron 2 of 7)	10	40290168	40323938	33771	1	70840	uc007ewz.1	6925	ENSMUSG00000019834	Slc22a16	solute carrier family 22 (organic cation transporter), member 16
chr10	40251465	40251712	248	Distal Intergenic	10	40290168	40323938	33771	1	70840	uc007ewz.1	-38456	ENSMUSG00000019834	Slc22a16	solute carrier family 22 (organic cation transporter), member 16
chr10	39978082	39978734	653	Promoter (<=1kb)	10	39969009	39977471	8463	2	67371	uc007ewr.1	-611	ENSMUSG00000019837	Gtf3c6	general transcription factor IIIC, polypeptide 6, alpha
chr13	5988447	5988884	438	Distal Intergenic	13	5860735	5869639	8905	1	23849	uc007pjw.1	127712	ENSMUSG00000000078	Klf6	Kruppel-like factor 6
chr10	38994003	38994313	311	Distal Intergenic	10	39089605	39285180	195576	1	14360	uc007evx.2	-95292	ENSMUSG00000019843	Fyn	Fyn proto-oncogene
chr10	38941908	38942389	482	Distal Intergenic	10	38870777	38883600	12824	2	327743	uc011xcu.1	-58308	ENSMUSG00000062074	Wisp3	WNT1 inducible signaling pathway protein 3
chr10	38826709	38827197	489	Intron (uc007evq.2/16775, intron 37 of 37)	10	38838614	38853701	15088	2	66337	uc007evr.1	26504	ENSMUSG00000051736	Fam229b	family with sequence similarity 229, member B
chr10	37960030	37960535	506	Distal Intergenic	10	38540347	38541585	1239	2	215919	uc011xct.1	581050	ENSMUSG00000094311	Rfpl4b	ret finger protein-like 4B
chr10	36969543	36969943	401	Distal Intergenic	10	36853049	36858732	5684	2	17118	uc007evg.1	-110811	ENSMUSG00000069662	Marcks	myristoylated alanine rich protein kinase C substrate
chr10	36960076	36960427	352	Distal Intergenic	10	36853049	36858732	5684	2	17118	uc007evg.1	-101344	ENSMUSG00000069662	Marcks	myristoylated alanine rich protein kinase C substrate
chr10	36932146	36932570	425	Distal Intergenic	10	36853049	36858732	5684	2	17118	uc007evg.1	-73414	ENSMUSG00000069662	Marcks	myristoylated alanine rich protein kinase C substrate
chr10	36655812	36656190	379	Distal Intergenic	10	36694350	36715917	21568	1	15182	uc007eve.1	-38160	ENSMUSG00000019777	Hdac2	histone deacetylase 2
chr10	36569139	36569384	246	Distal Intergenic	10	36694350	36715917	21568	1	15182	uc007eve.1	-124966	ENSMUSG00000019777	Hdac2	histone deacetylase 2
chr10	35566662	35567100	439	Distal Intergenic	10	36226613	36554200	327588	1	319415	uc007evc.1	-659513	ENSMUSG00000044499	Hs3st5	heparan sulfate (glucosamine) 3-O-sulfotransferase 5
chr13	5975489	5975962	474	Distal Intergenic	13	5860735	5869639	8905	1	23849	uc007pjw.1	114754	ENSMUSG00000000078	Klf6	Kruppel-like factor 6
chr10	34736156	34736828	673	Distal Intergenic	10	34203206	34326086	122881	1	14302	uc007eva.2	532950	ENSMUSG00000019779	Frk	fyn-related kinase
chr10	34608158	34609134	977	Distal Intergenic	10	34203206	34326086	122881	1	14302	uc007eva.2	404952	ENSMUSG00000019779	Frk	fyn-related kinase
chr10	33953687	33954012	326	Distal Intergenic	10	33871199	33927357	56159	2	212898	uc007eus.1	-26330	ENSMUSG00000039497	Dse	dermatan sulfate epimerase
chr10	33919628	33920183	556	Intron (uc007eus.1/212898, intron 5 of 5)	10	33871199	33927357	56159	2	212898	uc007eus.1	7174	ENSMUSG00000039497	Dse	dermatan sulfate epimerase
chr10	33611846	33612224	379	Distal Intergenic	10	33624917	33635827	10911	1	212892	uc007euh.2	-12693	ENSMUSG00000039552	Rsph4a	radial spoke head 4 homolog A (Chlamydomonas)
chr10	33511786	33512126	341	Distal Intergenic	10	33486230	33501921	15692	2	215895	uc011xcm.1	-9865	ENSMUSG00000090298	Gm4794	predicted gene 4794
chr10	32797214	32797608	395	Distal Intergenic	10	32803289	32916123	112835	1	76757	uc007etz.2	-5681	ENSMUSG00000019787	Trdn	triadin
chr10	31587466	31587911	446	Intron (uc007etw.2/432450, intron 3 of 6)	10	31221693	31329531	107839	2	268291	uc007etu.2	-257935	ENSMUSG00000063760	Rnf217	ring finger protein 217
chr10	31314647	31315199	553	Intron (uc007etu.2/268291, intron 5 of 5)	10	31221693	31329531	107839	2	268291	uc007etu.2	14332	ENSMUSG00000063760	Rnf217	ring finger protein 217
chr10	31288014	31288318	305	Intron (uc007etu.2/268291, intron 5 of 5)	10	31221693	31329531	107839	2	268291	uc007etu.2	41213	ENSMUSG00000063760	Rnf217	ring finger protein 217
chr13	5359011	5359498	488	Distal Intergenic	13	5860735	5869639	8905	1	23849	uc007pjw.1	-501237	ENSMUSG00000000078	Klf6	Kruppel-like factor 6
chr10	30426888	30427226	339	Intron (uc011xcg.1/211329, intron 13 of 14)	10	30348817	30375673	26857	2	211329	uc007eth.2	-51215	ENSMUSG00000039697	Ncoa7	nuclear receptor coactivator 7
chr10	30347404	30348066	663	Downstream (<1kb)	10	30328013	30338172	10160	2	66847	uc007etg.1	-9232	ENSMUSG00000019791	Hint3	histidine triad nucleotide binding protein 3
chr10	29314894	29315300	407	Distal Intergenic	10	29172913	29255673	82761	2	72780	uc007etb.2	-59221	ENSMUSG00000019880	Rspo3	R-spondin 3
chr10	29194579	29195004	426	Intron (uc007etb.2/72780, intron 1 of 4)	10	29172913	29255673	82761	2	72780	uc007etb.2	60669	ENSMUSG00000019880	Rspo3	R-spondin 3
chr10	28355823	28356370	548	Distal Intergenic	10	28388201	28483845	95645	1	210757	uc007eso.1	-31831	ENSMUSG00000049109	Themis	thymocyte selection associated
chr10	27085516	27086179	664	Exon (uc007esg.1/16773, exon 6 of 64)	10	26701092	26932060	230969	2	16773	uc007esf.1	-153456	ENSMUSG00000019899	Lama2	laminin, alpha 2
chr10	26655016	26655317	302	Distal Intergenic	10	26492318	26638454	146137	1	73910	uc007ese.1	162698	ENSMUSG00000039031	Arhgap18	Rho GTPase activating protein 18
chr10	26523912	26524259	348	Intron (uc007ese.1/73910, intron 1 of 14)	10	26492318	26638454	146137	1	73910	uc007ese.1	31594	ENSMUSG00000039031	Arhgap18	Rho GTPase activating protein 18
chr10	26199808	26200427	620	Distal Intergenic	10	25995258	26095777	100520	2	237339	uc007esc.1	-104031	ENSMUSG00000039089	L3mbtl3	l(3)mbt-like 3 (Drosophila)
chr10	26094409	26094851	443	Promoter (<=1kb)	10	25995258	26094991	99734	2	237339	uc007esb.1	140	ENSMUSG00000039089	L3mbtl3	l(3)mbt-like 3 (Drosophila)
chr13	5148616	5148878	263	Distal Intergenic	13	4591736	4608410	16675	2	56043	uc007pjs.1	-540206	ENSMUSG00000045410	Akr1e1	aldo-keto reductase family 1, member E1
chr10	25667257	25667620	364	Distal Intergenic	10	25798061	25799253	1193	1	100040851	uc011xbw.1	-130441	ENSMUSG00000039098	Gm9767	predicted gene 9767
chr10	25308384	25308923	540	Distal Intergenic	10	25247749	25256078	8330	2	75606	uc007erv.2	-52306	NA	NA	NA
chr10	25178877	25179403	527	Intron (uc007erk.2/13822, intron 3 of 19)	10	25186779	25221944	35166	1	13822	uc007err.1	-7376	ENSMUSG00000019978	Epb41l2	erythrocyte membrane protein band 4.1 like 2
chr10	24526444	24526804	361	Intron (uc007era.1/209558, intron 16 of 24)	10	24493620	24515619	22000	2	209558	uc011xbt.1	-10825	ENSMUSG00000019989	Enpp3	ectonucleotide pyrophosphatase/phosphodiesterase 3
chr10	24314946	24315440	495	Promoter (<=1kb)	10	24315248	24318488	3241	1	14219	uc011xbr.1	0	ENSMUSG00000019997	Ctgf	connective tissue growth factor
chr10	22323422	22323727	306	Distal Intergenic	10	22364817	22423686	58870	1	353169	uc007epo.2	-41090	ENSMUSG00000037490	Slc2a12	solute carrier family 2 (facilitated glucose transporter), member 12
chr10	21861982	21862434	453	Distal Intergenic	10	21878415	22093945	215531	1	19368	uc007epe.1	-15981	ENSMUSG00000078452	Raet1a	retinoic acid early transcript 1, alpha
chr10	21708175	21708468	294	Promoter (2-3kb)	10	21705910	21719708	13799	1	20393	uc011xbg.1	2265	ENSMUSG00000019970	Sgk1	serum/glucocorticoid regulated kinase 1
chr10	20774316	20774595	280	Intron (uc007eod.2/52906, intron 19 of 23)	10	20760626	20800235	39610	1	52906	uc007eof.1	13690	ENSMUSG00000019986	Ahi1	Abelson helper integration site 1
chr10	20767180	20767829	650	Intron (uc007eod.2/52906, intron 19 of 23)	10	20760626	20800235	39610	1	52906	uc007eof.1	6554	ENSMUSG00000019986	Ahi1	Abelson helper integration site 1
chr13	4829637	4830221	585	Distal Intergenic	13	4591736	4608410	16675	2	56043	uc007pjs.1	-221227	ENSMUSG00000045410	Akr1e1	aldo-keto reductase family 1, member E1
chr10	20766441	20766776	336	Intron (uc007eod.2/52906, intron 19 of 23)	10	20760626	20800235	39610	1	52906	uc007eof.1	5815	ENSMUSG00000019986	Ahi1	Abelson helper integration site 1
chr10	19750490	19750920	431	Intron (uc007enm.2/26408, intron 7 of 29)	10	19654332	19862556	208225	1	26408	uc007enm.2	96158	ENSMUSG00000071369	Map3k5	mitogen-activated protein kinase kinase kinase 5
chr10	19467066	19467391	326	Intron (uc011xax.1/237313, intron 3 of 7)	10	19432393	19475731	43339	1	237313	uc011xax.1	34673	ENSMUSG00000020007	Il20ra	interleukin 20 receptor, alpha
chr10	18902477	18903425	949	Intron (uc007enc.1/uc007enc.1, intron 2 of 3)	10	18720717	18735216	14500	2	21929	uc007enb.2	-167261	ENSMUSG00000019850	Tnfaip3	tumor necrosis factor, alpha-induced protein 3
chr10	18873918	18874237	320	Intron (uc007enc.1/uc007enc.1, intron 1 of 3)	10	18720717	18735216	14500	2	21929	uc007enb.2	-138702	ENSMUSG00000019850	Tnfaip3	tumor necrosis factor, alpha-induced protein 3
chr10	17517443	17517980	538	Promoter (1-2kb)	10	17516025	17565469	49445	1	378431	uc007elv.1	1418	ENSMUSG00000039891	Txlnb	taxilin beta
chr10	17515937	17516270	334	Promoter (<=1kb)	10	17516025	17565469	49445	1	378431	uc007elv.1	0	ENSMUSG00000039891	Txlnb	taxilin beta
chr10	17299294	17299730	437	Distal Intergenic	10	17443034	17445480	2447	1	17684	uc007elt.2	-143304	ENSMUSG00000039910	Cited2	Cbp/p300-interacting transactivator, with Glu/Asp-rich carboxy-terminal domain, 2
chr10	17201202	17201690	489	Distal Intergenic	10	17443034	17445480	2447	1	17684	uc007elt.2	-241344	ENSMUSG00000039910	Cited2	Cbp/p300-interacting transactivator, with Glu/Asp-rich carboxy-terminal domain, 2
chr10	17044290	17044809	520	Distal Intergenic	10	17443034	17445480	2447	1	17684	uc007elt.2	-398225	ENSMUSG00000039910	Cited2	Cbp/p300-interacting transactivator, with Glu/Asp-rich carboxy-terminal domain, 2
chr13	4825637	4826927	1291	Distal Intergenic	13	4591736	4608410	16675	2	56043	uc007pjs.1	-217227	ENSMUSG00000045410	Akr1e1	aldo-keto reductase family 1, member E1
chrX	21144324	21144975	652	Distal Intergenic	20	21061752	21065957	4206	1	11609	uc009suq.2	82572	ENSMUSG00000068122	Agtr2	angiotensin II receptor, type 2
chr10	16896910	16897695	786	Distal Intergenic	10	17443034	17445480	2447	1	17684	uc007elt.2	-545339	ENSMUSG00000039910	Cited2	Cbp/p300-interacting transactivator, with Glu/Asp-rich carboxy-terminal domain, 2
chr10	16598191	16598900	710	Distal Intergenic	10	17443034	17445480	2447	1	17684	uc007elt.2	-844134	ENSMUSG00000039910	Cited2	Cbp/p300-interacting transactivator, with Glu/Asp-rich carboxy-terminal domain, 2
chr10	16311614	16311930	317	Distal Intergenic	10	17443034	17445480	2447	1	17684	uc007elt.2	-1131104	ENSMUSG00000039910	Cited2	Cbp/p300-interacting transactivator, with Glu/Asp-rich carboxy-terminal domain, 2
chr10	15264287	15264639	353	Distal Intergenic	10	14480095	14490362	10268	1	18101	uc007elp.1	784192	ENSMUSG00000019865	Nmbr	neuromedin B receptor
chr10	14256137	14256419	283	Intron (uc007elk.1/215798, intron 24 of 24)	10	14122391	14264842	142452	2	215798	uc007elk.1	8423	ENSMUSG00000039116	Adgrg6	adhesion G protein-coupled receptor G6
chr10	13914948	13915317	370	Distal Intergenic	10	13686830	13799481	112652	1	15273	uc011xak.1	228118	ENSMUSG00000015501	Hivep2	human immunodeficiency virus type I enhancer binding protein 2
chr10	13710422	13711227	806	Intron (uc007elg.1/15273, intron 1 of 12)	10	13686830	13799481	112652	1	15273	uc011xak.1	23592	ENSMUSG00000015501	Hivep2	human immunodeficiency virus type I enhancer binding protein 2
chr10	12632576	12633035	460	Distal Intergenic	10	12440617	12589163	148547	2	22288	uc007eke.1	-43413	ENSMUSG00000019820	Utrn	utrophin
chr10	12328384	12328743	360	Intron (uc007ejw.1/22288, intron 24 of 73)	10	12105316	12334689	229374	2	22288	uc007ejx.1	5946	ENSMUSG00000019820	Utrn	utrophin
chr10	11466630	11467484	855	Distal Intergenic	10	11063243	11177275	114033	1	13853	uc007ejv.1	403387	ENSMUSG00000055493	Epm2a	epilepsy, progressive myoclonic epilepsy, type 2 gene alpha
chr13	4824458	4824721	264	Distal Intergenic	13	4591736	4608410	16675	2	56043	uc007pjs.1	-216048	ENSMUSG00000045410	Akr1e1	aldo-keto reductase family 1, member E1
chr10	11211761	11212138	378	Distal Intergenic	10	11063243	11177275	114033	1	13853	uc007ejv.1	148518	ENSMUSG00000055493	Epm2a	epilepsy, progressive myoclonic epilepsy, type 2 gene alpha
chr10	11192144	11192537	394	Distal Intergenic	10	11063243	11177275	114033	1	13853	uc007ejv.1	128901	ENSMUSG00000055493	Epm2a	epilepsy, progressive myoclonic epilepsy, type 2 gene alpha
chr10	11070166	11070583	418	Intron (uc007ejv.1/13853, intron 1 of 3)	10	11063243	11177275	114033	1	13853	uc007ejv.1	6923	ENSMUSG00000055493	Epm2a	epilepsy, progressive myoclonic epilepsy, type 2 gene alpha
chr10	10801443	10801785	343	Promoter (<=1kb)	10	10405857	10802129	396273	2	14816	uc007eji.2	344	ENSMUSG00000019828	Grm1	glutamate receptor, metabotropic 1
chr10	10647497	10647997	501	Intron (uc007ejh.2/14816, intron 7 of 8)	10	10405857	10800754	394898	2	14816	uc007ejh.2	152757	ENSMUSG00000019828	Grm1	glutamate receptor, metabotropic 1
chr10	10040744	10041112	369	Distal Intergenic	10	10264837	10278005	13169	2	67844	uc007ejg.1	236893	ENSMUSG00000019832	Rab32	RAB32, member RAS oncogene family
chr10	8805110	8805611	502	Distal Intergenic	10	8442017	8605868	163852	2	70097	uc007eiu.1	-199242	ENSMUSG00000015305	Sash1	SAM and SH3 domain containing 1
chr10	8743387	8743672	286	Distal Intergenic	10	8442017	8605868	163852	2	70097	uc007eiu.1	-137519	ENSMUSG00000015305	Sash1	SAM and SH3 domain containing 1
chr10	8609114	8609656	543	Distal Intergenic	10	8442017	8605868	163852	2	70097	uc007eiu.1	-3246	ENSMUSG00000015305	Sash1	SAM and SH3 domain containing 1
chr10	8571513	8572215	703	Intron (uc007eiu.1/70097, intron 19 of 19)	10	8442017	8605868	163852	2	70097	uc007eiu.1	33653	ENSMUSG00000015305	Sash1	SAM and SH3 domain containing 1
chr13	4770936	4771262	327	Distal Intergenic	13	4591736	4608410	16675	2	56043	uc007pjs.1	-162526	ENSMUSG00000045410	Akr1e1	aldo-keto reductase family 1, member E1
chr10	8552240	8552836	597	Intron (uc007eiu.1/70097, intron 18 of 19)	10	8442017	8605868	163852	2	70097	uc007eiu.1	53032	ENSMUSG00000015305	Sash1	SAM and SH3 domain containing 1
chr10	8304432	8304879	448	Distal Intergenic	10	7924551	8238623	314073	2	338362	uc007eit.1	-65809	ENSMUSG00000047712	Ust	uronyl-2-sulfotransferase
chr10	8288889	8289132	244	Distal Intergenic	10	7924551	8238623	314073	2	338362	uc007eit.1	-50266	ENSMUSG00000047712	Ust	uronyl-2-sulfotransferase
chr10	8083959	8084337	379	Intron (uc007eit.1/338362, intron 6 of 7)	10	7924551	8022040	97490	2	338362	uc011xaa.1	-61919	ENSMUSG00000047712	Ust	uronyl-2-sulfotransferase
chr10	8042918	8043425	508	Intron (uc007eit.1/338362, intron 5 of 7)	10	7924551	8022040	97490	2	338362	uc011xaa.1	-20878	ENSMUSG00000047712	Ust	uronyl-2-sulfotransferase
chr10	8017016	8017476	461	Intron (uc011xaa.1/338362, intron 5 of 6)	10	7924551	8022040	97490	2	338362	uc011xaa.1	4564	ENSMUSG00000047712	Ust	uronyl-2-sulfotransferase
chr10	8007024	8007395	372	Intron (uc011xaa.1/338362, intron 5 of 6)	10	7924551	8022040	97490	2	338362	uc011xaa.1	14645	ENSMUSG00000047712	Ust	uronyl-2-sulfotransferase
chr10	7976996	7977496	501	Intron (uc011xaa.1/338362, intron 5 of 6)	10	7924551	8022040	97490	2	338362	uc011xaa.1	44544	ENSMUSG00000047712	Ust	uronyl-2-sulfotransferase
chr10	7954792	7955386	595	Intron (uc011xaa.1/338362, intron 1 of 6)	10	7924551	8022040	97490	2	338362	uc011xaa.1	66654	ENSMUSG00000047712	Ust	uronyl-2-sulfotransferase
chr10	7638964	7639826	863	Exon (uc007eir.2/68652, exon 3 of 7)	10	7625446	7675921	50476	2	68652	uc007eir.2	36095	ENSMUSG00000015755	Tab2	TGF-beta activated kinase 1/MAP3K7 binding protein 2
chr13	4558232	4558675	444	Distal Intergenic	13	4573321	4585789	12469	1	77337	uc007pjr.1	-14646	ENSMUSG00000021207	Akr1c21	aldo-keto reductase family 1, member C21
chr10	6699627	6700032	406	Distal Intergenic	10	6379239	6606164	226926	2	213783	uc007ehm.2	-93463	ENSMUSG00000040624	Plekhg1	pleckstrin homology domain containing, family G (with RhoGef domain) member 1
chr10	6404612	6405466	855	Intron (uc007ehl.2/213783, intron 6 of 15)	10	6179460	6373466	194007	2	270685	uc011wzu.1	-31146	ENSMUSG00000040675	Mthfd1l	methylenetetrahydrofolate dehydrogenase (NADP+ dependent) 1-like
chr10	6221427	6221694	268	Intron (uc011wzu.1/270685, intron 2 of 27)	10	5987070	6080212	93143	2	83397	uc007ehi.2	-141215	ENSMUSG00000038587	Akap12	A kinase (PRKA) anchor protein (gravin) 12
chr10	5055956	5056447	492	Distal Intergenic	10	4978882	5022156	43275	1	64009	uc007egp.1	77074	ENSMUSG00000096054	Syne1	spectrin repeat containing, nuclear envelope 1
chr10	4211983	4212410	428	Distal Intergenic	10	4424141	4520877	96737	1	56533	uc007egg.2	-211731	ENSMUSG00000019775	Rgs17	regulator of G-protein signaling 17
chr10	4038230	4038557	328	Distal Intergenic	10	4424141	4520877	96737	1	56533	uc007egg.2	-385584	ENSMUSG00000019775	Rgs17	regulator of G-protein signaling 17
chr10	3831873	3832181	309	Distal Intergenic	10	3308332	3587948	279617	2	18390	uc007efp.1	-243925	ENSMUSG00000000766	Oprm1	opioid receptor, mu 1
chr10	3768288	3768816	529	Distal Intergenic	10	3308332	3587948	279617	2	18390	uc007efp.1	-180340	ENSMUSG00000000766	Oprm1	opioid receptor, mu 1
chr10	3504224	3504548	325	Intron (uc007efe.1/18390, intron 5 of 5)	10	3308332	3516564	208233	2	18390	uc007efe.1	12016	ENSMUSG00000000766	Oprm1	opioid receptor, mu 1
chr10	3467792	3468248	457	Intron (uc007efe.1/18390, intron 5 of 5)	10	3308332	3516564	208233	2	18390	uc007efe.1	48316	ENSMUSG00000000766	Oprm1	opioid receptor, mu 1
chr13	4353450	4353716	267	Distal Intergenic	13	4267418	4278645	11228	2	622402	uc007pjn.1	-74805	ENSMUSG00000021211	Akr1c12	aldo-keto reductase family 1, member C12
chr11	120987802	120988259	458	Distal Intergenic	11	120977529	120979991	2463	2	70956	uc007mvh.2	-7811	ENSMUSG00000039337	Tex19.2	testis expressed gene 19.2
chr11	120040969	120041449	481	Distal Intergenic	11	120047964	120051170	3207	2	100042332	uc007msb.2	9721	NA	2810410L24Rik	RIKEN cDNA 2810410L24 gene
chr11	119698381	119698694	314	Intron (uc007mqy.1/74370, intron 13 of 13)	11	119755563	119760905	5343	1	74370	uc007mrc.1	-56869	ENSMUSG00000025583	Rptor	regulatory associated protein of MTOR, complex 1
chr11	117869111	117869651	541	Intron (uc007moj.1/74451, intron 7 of 9)	11	117880921	117885128	4208	1	74451	uc007mom.1	-11270	ENSMUSG00000017715	Pgs1	phosphatidylglycerophosphate synthase 1
chr11	117834063	117834334	272	Distal Intergenic	11	117827401	117830680	3280	2	12702	uc007moi.2	-3383	ENSMUSG00000053113	Socs3	suppressor of cytokine signaling 3
chr11	117052300	117052707	408	Distal Intergenic	11	117060975	117223639	162665	1	53860	uc007mnd.2	-8268	ENSMUSG00000059248	2016-09-09	septin 9
chr11	116743879	116744328	450	Distal Intergenic	11	116715314	116736951	21638	1	69900	uc007mms.1	28565	ENSMUSG00000020818	Mfsd11	major facilitator superfamily domain containing 11
chr11	116593021	116593358	338	Distal Intergenic	11	116613481	116619197	5717	1	193217	uc007mmb.1	-20123	NA	BC018473	cDNA sequence BC018473
chr11	115831510	115831899	390	Distal Intergenic	11	115836039	115847659	11621	1	192897	uc007mjf.1	-4140	ENSMUSG00000020758	Itgb4	integrin beta 4
chr11	115081244	115081577	334	Intron (uc007mgt.2/320534, intron 8 of 8)	11	115048801	115092442	43642	1	320534	uc007mgt.2	32443	ENSMUSG00000045980	Tmem104	transmembrane protein 104
chr13	3750188	3750531	344	Distal Intergenic	13	3802139	3803564	1426	2	70405	uc007pja.2	53033	ENSMUSG00000063130	Calml3	calmodulin-like 3
chr11	114769011	114769406	396	Distal Intergenic	11	114751355	114765965	14611	1	217303	uc007mfy.1	17656	ENSMUSG00000034652	Cd300a	CD300A antigen
chr11	114736722	114737041	320	Distal Intergenic	11	114751355	114765965	14611	1	217303	uc007mfy.1	-14314	ENSMUSG00000034652	Cd300a	CD300A antigen
chr11	114393742	114394164	423	Distal Intergenic	11	114274719	114310174	35456	2	319819	uc007mfj.1	-83568	ENSMUSG00000062391	4932435O22Rik	RIKEN cDNA 4932435O22 gene
chr11	114189105	114189389	285	Distal Intergenic	11	114274719	114310174	35456	2	319819	uc007mfj.1	120785	ENSMUSG00000062391	4932435O22Rik	RIKEN cDNA 4932435O22 gene
chr11	114066641	114067174	534	Distal Intergenic	11	113642104	113927265	285162	2	237979	uc007mfe.1	-139376	ENSMUSG00000041592	Sdk2	sidekick cell adhesion molecule 2
chr11	114063855	114064284	430	Distal Intergenic	11	113642104	113927265	285162	2	237979	uc007mfe.1	-136590	ENSMUSG00000041592	Sdk2	sidekick cell adhesion molecule 2
chr11	113635109	113635494	386	Distal Intergenic	11	113588164	113613129	24966	2	56699	uc007mfc.2	-21980	ENSMUSG00000041598	Cdc42ep4	CDC42 effector protein (Rho GTPase binding) 4
chr11	113301770	113302561	792	Intron (uc007mek.2/69806, intron 6 of 11)	11	113106168	113427129	320962	2	69806	uc007mek.2	124568	ENSMUSG00000041654	Slc39a11	solute carrier family 39 (metal ion transporter), member 11
chr11	113262697	113263022	326	Intron (uc007mek.2/69806, intron 6 of 11)	11	113106168	113427129	320962	2	69806	uc007mek.2	164107	ENSMUSG00000041654	Slc39a11	solute carrier family 39 (metal ion transporter), member 11
chr11	113153591	113154176	586	Intron (uc007mek.2/69806, intron 4 of 11)	11	112905220	113063152	157933	2	72386	uc007mei.2	-90439	ENSMUSG00000087259	2610035D17Rik	RIKEN cDNA 2610035D17 gene
chr13	3373206	3373522	317	Distal Intergenic	13	3477506	3484466	6961	1	76937	uc007pit.1	-103984	ENSMUSG00000097709	2810429I04Rik	RIKEN cDNA 2810429I04 gene
chr11	112981766	112982084	319	Intron (uc007meh.2/72386, intron 2 of 2)	11	112905220	113034356	129137	2	72386	uc007meh.2	52272	ENSMUSG00000087259	2610035D17Rik	RIKEN cDNA 2610035D17 gene
chr11	112732238	112732557	320	Distal Intergenic	11	112646042	112646701	660	1	20682	uc011ygx.1	86196	ENSMUSG00000000567	Sox9	SRY (sex determining region Y)-box 9
chr11	112470466	112471155	690	Distal Intergenic	11	112548957	112572655	23699	2	217294	uc007mea.1	101500	ENSMUSG00000041674	BC006965	cDNA sequence BC006965
chr11	110904549	110905002	454	Distal Intergenic	11	110927478	110938139	10662	1	16518	uc007mdw.2	-22476	ENSMUSG00000041695	Kcnj2	potassium inwardly-rectifying channel, subfamily J, member 2
chr11	109852540	109852847	308	Intron (uc007mdb.2/27404, intron 38 of 38)	11	109794720	109857130	62411	2	27404	uc007mdb.2	4283	ENSMUSG00000020620	Abca8b	ATP-binding cassette, sub-family A (ABC1), member 8b
chr11	109755457	109756366	910	Distal Intergenic	11	109649605	109689360	39756	2	69324	uc007mcx.2	-66097	ENSMUSG00000020617	1700012B07Rik	RIKEN cDNA 1700012B07 gene
chr11	109675861	109676141	281	Intron (uc007mcx.2/69324, intron 5 of 5)	11	109649605	109689360	39756	2	69324	uc007mcx.2	13219	ENSMUSG00000020617	1700012B07Rik	RIKEN cDNA 1700012B07 gene
chr11	109349792	109350131	340	Intron (uc007mcn.1/74008, intron 3 of 13)	11	109312170	109334910	22741	2	104681	uc007mcm.1	-14882	ENSMUSG00000041920	Slc16a6	solute carrier family 16 (monocarboxylic acid transporters), member 6
chr11	109291666	109291960	295	3' UTR	11	109287540	109299462	11923	1	13929	uc007mcj.1	4126	ENSMUSG00000020610	Amz2	archaelysin family metallopeptidase 2
chr11	109195230	109195607	378	Distal Intergenic	11	109208181	109214965	6785	1	67927	uc007mcb.1	-12574	ENSMUSG00000099630	1700096J18Rik	RIKEN cDNA 1700096J18 gene
chrX	166649808	166650300	493	Distal Intergenic	20	166427615	166428729	1115	1	17318	uc012hrr.1	222193	ENSMUSG00000035299	Mid1	midline 1
chr11	108971212	108971496	285	Distal Intergenic	11	109000605	109005683	5079	2	268498	uc007mbw.1	34187	ENSMUSG00000078605	E030025P04Rik	RIKEN cDNA E030025P04 gene
chr11	108872876	108873480	605	Distal Intergenic	11	108804935	108812095	7161	1	12006	uc007mbv.1	67941	ENSMUSG00000000142	Axin2	axin 2
chr11	108505613	108506191	579	Intron (uc007mbr.1/76380, intron 21 of 27)	11	108543923	108721929	178007	1	76380	uc007mbs.1	-37732	ENSMUSG00000020728	Cep112	centrosomal protein 112
chr11	108365490	108365949	460	Intron (uc007mbr.1/76380, intron 11 of 27)	11	108286580	108334107	47528	1	76380	uc007mbq.1	78910	ENSMUSG00000020728	Cep112	centrosomal protein 112
chr11	107860156	107860513	358	Intron (uc011ygr.1/18750, intron 9 of 16)	11	107735919	107776369	40451	2	140723	uc007mbc.1	-83787	ENSMUSG00000040373	Cacng5	calcium channel, voltage-dependent, gamma subunit 5
chr11	107772729	107773118	390	Promoter (<=1kb)	11	107735919	107772676	36758	2	140723	uc007mbb.1	-53	ENSMUSG00000040373	Cacng5	calcium channel, voltage-dependent, gamma subunit 5
chr11	107151065	107151363	299	Intron (uc007mak.1/71795, intron 4 of 7)	11	107069206	107198951	129746	2	71795	uc007mak.1	47588	ENSMUSG00000040430	Pitpnc1	phosphatidylinositol transfer protein, cytoplasmic 1
chr11	107061656	107062047	392	Distal Intergenic	11	107027660	107050695	23036	2	68979	uc007mah.2	-10961	ENSMUSG00000018433	Nol11	nucleolar protein 11
chr11	106998642	106999497	856	Distal Intergenic	11	106894395	106993236	98842	2	207165	uc007mac.1	-5406	ENSMUSG00000040481	Bptf	bromodomain PHD finger transcription factor
chr11	106585572	106585883	312	Distal Intergenic	11	106515532	106576595	61064	2	18613	uc007lzf.1	-8977	ENSMUSG00000020717	Pecam1	platelet/endothelial cell adhesion molecule 1
chrX	166527069	166527415	347	Distal Intergenic	20	166427615	166428729	1115	1	17318	uc012hrr.1	99454	ENSMUSG00000035299	Mid1	midline 1
chr11	106368701	106369371	671	Intron (uc007lzb.1/21763, intron 2 of 10)	11	106362305	106362377	73	1	100216537	uc011ygj.1	6396	ENSMUSG00000065126	Snord104	small nucleolar RNA, C/D box 104
chr11	104806034	104806379	346	Distal Intergenic	11	104928149	104967781	39633	1	70894	uc007lwy.1	-121770	ENSMUSG00000020690	Efcab3	EF-hand calcium binding domain 3
chr11	104024293	104024687	395	Intron (uc007lvz.1/12921, intron 3 of 12)	11	104014835	104031267	16433	1	12921	uc007lwa.1	9458	ENSMUSG00000018634	Crhr1	corticotropin releasing hormone receptor 1
chr11	103279494	103279795	302	Distal Intergenic	11	103226406	103273978	47573	2	353047	uc007lug.1	-5516	ENSMUSG00000034247	Plekhm1	pleckstrin homology domain containing, family M (with RUN domain) member 1
chr11	103209354	103209749	396	Distal Intergenic	11	103192814	103206016	13203	2	544817	uc007lud.1	-3338	ENSMUSG00000034255	Arhgap27	Rho GTPase activating protein 27
chr11	101543403	101543704	302	Distal Intergenic	11	101526855	101529146	2292	1	80981	uc007lpq.2	16548	ENSMUSG00000034936	Arl4d	ADP-ribosylation factor-like 4D
chr11	101485469	101485860	392	Distal Intergenic	11	101489263	101497395	8133	1	66599	uc007lpp.1	-3403	ENSMUSG00000010362	Rdm1	RAD52 motif 1
chr11	101470994	101472416	1423	Exon (uc007lpo.1/uc007lpo.1, exon 1 of 3)	11	101489263	101497395	8133	1	66599	uc007lpp.1	-16847	ENSMUSG00000010362	Rdm1	RAD52 motif 1
chr11	100296178	100296560	383	Intron (uc007llc.1/68106, intron 4 of 8)	11	100290666	100302334	11669	2	68106	uc007lld.2	5774	ENSMUSG00000017176	Nt5c3b	5'-nucleotidase, cytosolic IIIB
chr11	100117339	100117808	470	3' UTR	11	100117531	100122303	4773	2	16667	uc007lks.1	4495	ENSMUSG00000035557	Krt17	keratin 17
chrX	166437071	166437430	360	Distal Intergenic	20	166427615	166428729	1115	1	17318	uc012hrr.1	9456	ENSMUSG00000035299	Mid1	midline 1
chr11	99799204	99799663	460	Promoter (1-2kb)	11	99797605	99798539	935	1	432602	uc007ljx.1	1599	ENSMUSG00000051481	Krtap31-2	keratin associated protein 31-2
chr11	99698588	99699024	437	Promoter (<=1kb)	11	99698462	99699380	919	2	666021	uc011yet.1	356	NA	NA	NA
chr11	99518279	99518582	304	Promoter (1-2kb)	11	99519256	99520273	1018	2	100040248	uc011yer.1	1691	ENSMUSG00000069718	Gm11563	predicted gene 11563
chr11	97557824	97558153	330	Promoter (2-3kb)	11	97550137	97560698	10562	2	22658	uc007lel.2	2545	ENSMUSG00000018537	Pcgf2	polycomb group ring finger 2
chr11	96946617	96946845	229	Distal Intergenic	11	96928195	96930218	2024	1	71240	uc007ldq.1	18422	ENSMUSG00000038534	Osbpl7	oxysterol binding protein-like 7
chr11	96743970	96744615	646	Distal Intergenic	11	96711707	96711779	73	1	387170	uc011ydo.1	32263	ENSMUSG00000065515	Mir152	microRNA 152
chr11	96528168	96528528	361	Intron (uc007lcd.2/78473, intron 4 of 5)	11	96628863	96638869	10007	2	74479	uc007lci.2	110341	ENSMUSG00000020876	Snx11	sorting nexin 11
chr11	95275414	95275623	210	Promoter (<=1kb)	11	95275422	95354724	79303	1	20747	uc007lak.1	0	ENSMUSG00000057522	Spop	speckle-type POZ protein
chr11	94135122	94136088	967	Distal Intergenic	11	94152454	94161374	8921	2	67684	uc007kyi.1	25286	ENSMUSG00000020863	Luc7l3	LUC7-like 3 (S. cerevisiae)
chr11	93914584	93915114	531	Intron (uc007kxw.1/70834, intron 4 of 5)	11	93905519	93987396	81878	1	70834	uc007kya.1	9065	ENSMUSG00000020859	Spag9	sperm associated antigen 9
chrX	166427617	166429149	1533	Promoter (<=1kb)	20	166427615	166428729	1115	1	17318	uc012hrr.1	2	ENSMUSG00000035299	Mid1	midline 1
chrX	20745527	20745941	415	Distal Intergenic	20	20656276	20666355	10080	2	245368	uc009sum.1	-79172	ENSMUSG00000031079	Zfp300	zinc finger protein 300
chr11	93834206	93834514	309	Distal Intergenic	11	93820239	93829835	9597	2	18102	uc007kxu.1	-4371	ENSMUSG00000037601	Nme1	NME/NM23 nucleoside diphosphate kinase 1
chr11	92902207	92902476	270	Distal Intergenic	11	92959724	93353237	393514	1	72605	uc007kxg.1	-57248	ENSMUSG00000056158	Car10	carbonic anhydrase 10
chr11	92668244	92668821	578	Distal Intergenic	11	92959724	93353237	393514	1	72605	uc007kxg.1	-290903	ENSMUSG00000056158	Car10	carbonic anhydrase 10
chr11	91067813	91068191	379	Distal Intergenic	11	91436600	91438869	2270	2	73470	uc007kxf.1	370678	ENSMUSG00000046755	Kif2b	kinesin family member 2B
chr11	90835144	90835613	470	Distal Intergenic	11	90507005	90548915	41911	2	71943	uc007kxb.1	-286229	ENSMUSG00000020541	Tom1l1	target of myb1-like 1 (chicken)
chr11	89484662	89485235	574	Distal Intergenic	11	89282400	89399869	117470	2	382543	uc007kwj.1	-84793	ENSMUSG00000047773	Ankfn1	ankyrin-repeat and fibronectin type III domain containing 1
chr11	89439574	89440487	914	Distal Intergenic	11	89282400	89399869	117470	2	382543	uc007kwj.1	-39705	ENSMUSG00000047773	Ankfn1	ankyrin-repeat and fibronectin type III domain containing 1
chr11	89271862	89272172	311	Intron (uc007kwi.1/214604, intron 2 of 3)	11	89251537	89280262	28726	2	214604	uc007kwi.1	8090	ENSMUSG00000047490	4932411E22Rik	RIKEN cDNA 4932411E22 gene
chr11	89104081	89104554	474	Distal Intergenic	11	89161952	89163873	1922	2	18121	uc007kwh.2	59319	ENSMUSG00000048616	Nog	noggin
chr11	89103657	89103912	256	Distal Intergenic	11	89161952	89163873	1922	2	18121	uc007kwh.2	59961	ENSMUSG00000048616	Nog	noggin
chrX	166426035	166427515	1481	Promoter (<=1kb)	20	166427615	166428729	1115	1	17318	uc012hrr.1	-100	ENSMUSG00000035299	Mid1	midline 1
chr11	88961534	88962031	498	Distal Intergenic	11	88935155	88954378	19224	1	217071	uc007kwg.1	26379	ENSMUSG00000072553	Gm525	predicted gene 525
chr11	88929231	88929690	460	Promoter (1-2kb)	11	88905554	88928164	22611	2	56077	uc011yco.1	-1067	ENSMUSG00000000276	Dgke	diacylglycerol kinase, epsilon
chr11	88551143	88551526	384	Intron (uc007kvl.2/76626, intron 9 of 13)	11	88547268	88579581	32314	2	100504473	uc007kvq.2	28055	NA	NA	NA
chr11	88541065	88541726	662	Intron (uc007kvl.2/76626, intron 9 of 13)	11	88547268	88579581	32314	2	100504473	uc007kvq.2	37855	NA	NA	NA
chr11	84448521	84448781	261	Distal Intergenic	11	84332881	84339036	6156	2	16869	uc007kqo.1	-109485	ENSMUSG00000018698	Lhx1	LIM homeobox protein 1
chr11	84083979	84084304	326	Intron (uc007kql.1/107476, intron 23 of 53)	11	84008940	84215153	206214	1	107476	uc007kql.1	75039	ENSMUSG00000020532	Acaca	acetyl-Coenzyme A carboxylase alpha
chr11	83594387	83594730	344	Exon (uc007kpu.1/217026, exon 20 of 20)	11	83587924	83600343	12420	1	217026	uc007kpw.1	6463	ENSMUSG00000000976	Heatr6	HEAT repeat containing 6
chr11	83254412	83254696	285	3' UTR	11	83251196	83254734	3539	1	66330	uc007koz.2	3216	ENSMUSG00000035085	1700020L24Rik	RIKEN cDNA 1700020L24 gene
chr11	83053315	83053802	488	Distal Intergenic	11	83037078	83040086	3009	1	100043636	uc011ybf.1	16237	ENSMUSG00000087107	AI662270	expressed sequence AI662270
chr11	82445195	82445538	344	Promoter (1-2kb)	11	82446855	82449811	2957	1	791422	uc007kmw.1	-1317	ENSMUSG00000069796	Gm11426	predicted gene 11426
chrX	166424389	166425953	1565	Promoter (1-2kb)	20	166427615	166428729	1115	1	17318	uc012hrr.1	-1662	ENSMUSG00000035299	Mid1	midline 1
chr11	82236153	82236475	323	Intron (uc007kmv.1/270893, intron 1 of 9)	11	82248435	82259829	11395	1	270893	uc011yaw.1	-11960	ENSMUSG00000020701	Tmem132e	transmembrane protein 132E
chr11	82064799	82065498	700	Distal Intergenic	11	81990168	81993314	3147	2	20290	uc007kmu.1	-71485	ENSMUSG00000020702	Ccl1	chemokine (C-C motif) ligand 1
chr11	81647735	81648114	380	Intron (uc007kmm.1/11418, intron 9 of 9)	11	80693667	81781898	1088232	2	11418	uc007kmm.1	133784	ENSMUSG00000020704	Asic2	acid-sensing (proton-gated) ion channel 2
chr11	81623732	81624026	295	Intron (uc007kmm.1/11418, intron 9 of 9)	11	80693667	81781898	1088232	2	11418	uc007kmm.1	157872	ENSMUSG00000020704	Asic2	acid-sensing (proton-gated) ion channel 2
chr11	81475076	81475514	439	Intron (uc007kmm.1/11418, intron 9 of 9)	11	81386004	81387041	1038	2	237880	uc007kmn.1	-88035	ENSMUSG00000038845	1700071K01Rik	RIKEN cDNA 1700071K01 gene
chr11	81093477	81094119	643	Intron (uc007kmm.1/11418, intron 9 of 9)	11	80693667	80966405	272739	2	11418	uc007kml.1	-127072	ENSMUSG00000020704	Asic2	acid-sensing (proton-gated) ion channel 2
chr11	81025929	81026272	344	Intron (uc007kmm.1/11418, intron 9 of 9)	11	80693667	80966405	272739	2	11418	uc007kml.1	-59524	ENSMUSG00000020704	Asic2	acid-sensing (proton-gated) ion channel 2
chr11	80984834	80985376	543	Intron (uc007kmm.1/11418, intron 9 of 9)	11	80693667	80966405	272739	2	11418	uc007kml.1	-18429	ENSMUSG00000020704	Asic2	acid-sensing (proton-gated) ion channel 2
chr11	79790953	79791749	797	Distal Intergenic	11	79806608	79847625	41018	1	52615	uc007klc.1	-14859	ENSMUSG00000017548	Suz12	suppressor of zeste 12 homolog (Drosophila)
chr11	79637330	79638135	806	Distal Intergenic	11	79539902	79540013	112	1	723853	uc011yao.1	97428	ENSMUSG00000065489	Mir365-2	microRNA 365-2
chrX	166420879	166424244	3366	Exon (uc009uxz.1/17318, exon 6 of 10)	20	166427615	166428729	1115	1	17318	uc012hrr.1	-3371	ENSMUSG00000035299	Mid1	midline 1
chr11	79544921	79545430	510	Distal Intergenic	11	79539902	79540013	112	1	723853	uc011yao.1	5019	ENSMUSG00000065489	Mir365-2	microRNA 365-2
chr11	76978714	76979379	666	Intron (uc007kgj.1/319634, intron 16 of 17)	11	76903417	76965475	62059	2	319634	uc011xzt.1	-13239	ENSMUSG00000050944	Efcab5	EF-hand calcium binding domain 5
chr11	76742161	76742564	404	Distal Intergenic	11	76759158	76800891	41734	1	104184	uc007kge.2	-16594	ENSMUSG00000020840	Blmh	bleomycin hydrolase
chr11	76441106	76441439	334	Distal Intergenic	11	76485972	76487178	1207	1	320522	uc007kfx.1	-44533	ENSMUSG00000044243	Bhlha9	basic helix-loop-helix family, member a9
chr11	76164609	76165259	651	Intron (uc007kfo.2/18230, intron 7 of 7)	11	76070728	76212643	141916	2	18230	uc007kfo.2	47384	ENSMUSG00000020844	Nxn	nucleoredoxin
chr11	74398545	74398926	382	Intron (uc007kbx.1/380711, intron 24 of 24)	11	74196985	74403660	206676	2	380711	uc007kbx.1	4734	ENSMUSG00000038807	Rap1gap2	RAP1 GTPase activating protein 2
chr11	74349404	74350052	649	Intron (uc007kbx.1/380711, intron 23 of 24)	11	74196985	74403660	206676	2	380711	uc007kbx.1	53608	ENSMUSG00000038807	Rap1gap2	RAP1 GTPase activating protein 2
chr11	72982457	72982850	394	Intron (uc007kaa.2/94045, intron 10 of 12)	11	72989005	72990510	1506	2	66048	uc011xyo.1	7660	ENSMUSG00000047260	Emc6	ER membrane protein complex subunit 6
chr11	72810293	72810606	314	Promoter (2-3kb)	11	72812647	72828699	16053	1	18436	uc007jzq.2	-2041	ENSMUSG00000020787	P2rx1	purinergic receptor P2X, ligand-gated ion channel, 1
chr11	72682446	72682767	322	Intron (uc007jzl.2/195018, intron 25 of 54)	11	72714134	72740622	26489	1	195018	uc007jzm.2	-31367	ENSMUSG00000055670	Zzef1	zinc finger, ZZ-type with EF hand domain 1
chrX	166419029	166420294	1266	Promoter (2-3kb)	20	166412975	166416849	3875	2	654820	uc009uyi.1	-2180	ENSMUSG00000072844	G530011O06Rik	RIKEN cDNA G530011O06 gene
chr11	72105720	72106073	354	Distal Intergenic	11	72115131	72122270	7140	1	327959	uc007jyr.2	-9058	ENSMUSG00000040483	Xaf1	XIAP associated factor 1
chr11	72101036	72101435	400	Distal Intergenic	11	72115131	72122270	7140	1	327959	uc007jyr.2	-13696	ENSMUSG00000040483	Xaf1	XIAP associated factor 1
chr11	71729019	71729315	297	Distal Intergenic	11	71842224	71851011	8788	2	114230	uc007jxy.2	121696	ENSMUSG00000040554	Aipl1	aryl hydrocarbon receptor-interacting protein-like 1
chr11	71532305	71533224	920	Distal Intergenic	11	71564205	71603148	38944	1	216881	uc007jxv.1	-30981	ENSMUSG00000020811	Wscd1	WSC domain containing 1
chr11	71447050	71447545	496	Distal Intergenic	11	71564205	71603148	38944	1	216881	uc007jxv.1	-116660	ENSMUSG00000020811	Wscd1	WSC domain containing 1
chr11	71326413	71326813	401	Distal Intergenic	11	71055932	71098734	42803	2	627984	uc007jxu.1	-227679	ENSMUSG00000092528	Nlrp1c-ps	NLR family, pyrin domain containing 1C, pseudogene
chr11	71315251	71316190	940	Distal Intergenic	11	71055932	71098734	42803	2	627984	uc007jxu.1	-216517	ENSMUSG00000092528	Nlrp1c-ps	NLR family, pyrin domain containing 1C, pseudogene
chr11	71112389	71112681	293	Distal Intergenic	11	71055932	71098734	42803	2	627984	uc007jxu.1	-13655	ENSMUSG00000092528	Nlrp1c-ps	NLR family, pyrin domain containing 1C, pseudogene
chr11	70466561	70467718	1158	Promoter (<=1kb)	11	70465349	70468152	2804	2	18643	uc007jvv.2	434	ENSMUSG00000018293	Pfn1	profilin 1
chr11	68839928	68840719	792	Exon (uc007jox.2/68964, exon 7 of 23)	11	68846685	68847538	854	1	68964	uc011xwt.1	-5966	ENSMUSG00000020898	Ctc1	CTS telomere maintenance complex component 1
chrX	166414643	166418448	3806	Promoter (<=1kb)	20	166412975	166416849	3875	2	654820	uc009uyi.1	0	ENSMUSG00000072844	G530011O06Rik	RIKEN cDNA G530011O06 gene
chr11	68654508	68654951	444	Intron (uc007joc.2/83431, intron 5 of 8)	11	68634949	68666633	31685	2	83431	uc007joc.2	11682	ENSMUSG00000018736	Ndel1	nudE neurodevelopment protein 1 like 1
chr11	68230372	68230903	532	Distal Intergenic	11	68245627	68290266	44640	1	320207	uc007jnn.1	-14724	ENSMUSG00000020901	Pik3r5	phosphoinositide-3-kinase, regulatory subunit 5, p101
chr11	66510152	66510960	809	Distal Intergenic	11	66025227	66339628	314402	2	380702	uc007jlm.2	-170524	ENSMUSG00000053930	Shisa6	shisa family member 6
chr11	66420264	66420591	328	Distal Intergenic	11	66025227	66339628	314402	2	380702	uc007jlm.2	-80636	ENSMUSG00000053930	Shisa6	shisa family member 6
chr11	65728257	65728604	348	Exon (uc007jlg.1/237806, exon 52 of 69)	11	65620746	65642741	21996	1	52712	uc007jld.1	107511	ENSMUSG00000018347	Zkscan6	zinc finger with KRAB and SCAN domains 6
chr11	65192233	65192925	693	Distal Intergenic	11	64990072	65083491	93420	2	214384	uc007jky.1	-108742	ENSMUSG00000020542	Myocd	myocardin
chr11	63939585	63940156	572	Distal Intergenic	11	63892986	63896761	3776	1	66456	uc007jkq.2	46599	ENSMUSG00000087497	2810001G20Rik	RIKEN cDNA 2810001G20 gene
chr11	63903072	63903606	535	Distal Intergenic	11	63892986	63896761	3776	1	66456	uc007jkq.2	10086	ENSMUSG00000087497	2810001G20Rik	RIKEN cDNA 2810001G20 gene
chr11	63536656	63537050	395	Distal Intergenic	11	63698195	63735786	37592	2	54710	uc007jkn.1	198736	ENSMUSG00000070407	Hs3st3b1	heparan sulfate (glucosamine) 3-O-sulfotransferase 3B1
chr11	63085031	63085819	789	Distal Intergenic	11	62945012	62973048	28037	1	18858	uc007jkm.1	140019	ENSMUSG00000018217	Pmp22	peripheral myelin protein 22
chrX	166413702	166414441	740	Promoter (<=1kb)	20	166413191	166419965	6775	1	17318	uc009uyj.1	511	ENSMUSG00000035299	Mid1	midline 1
chr11	62686595	62687177	583	Exon (uc007jkf.2/213980, exon 12 of 14)	11	62692992	62708686	15695	1	67510	uc007jkh.1	-5815	ENSMUSG00000014177	Tvp23b	trans-golgi network vesicle protein 23B
chr11	62324333	62324861	529	Intron (uc007jje.1/327942, intron 5 of 6)	11	62338446	62352763	14318	2	73139	uc007jjf.2	27902	ENSMUSG00000018509	Cenpv	centromere protein V
chr11	62028399	62029177	779	Intron (uc007jin.1/432572, intron 12 of 12)	11	62062486	62079954	17469	1	11541	uc007jio.1	-33309	ENSMUSG00000018500	Adora2b	adenosine A2b receptor
chr11	61766295	61766801	507	Distal Intergenic	11	61770265	61932953	162689	1	432572	uc007jim.1	-3464	ENSMUSG00000042331	Specc1	sperm antigen with calponin homology and coiled-coil domains 1
chr11	61109707	61110737	1031	Distal Intergenic	11	61058257	61080629	22373	2	11671	uc007jhf.1	-29078	ENSMUSG00000010025	Aldh3a2	aldehyde dehydrogenase family 3, subfamily A2
chr11	59193019	59193630	612	Distal Intergenic	11	59186171	59189155	2985	2	216797	uc007jdr.1	-3864	ENSMUSG00000049291	Prss38	protease, serine 38
chr11	59139091	59139497	407	Intron (uc007jdq.1/216795, intron 1 of 3)	11	59120432	59147054	26623	1	216795	uc007jdq.1	18659	ENSMUSG00000000126	Wnt9a	wingless-type MMTV integration site family, member 9A
chr11	57770369	57771271	903	Distal Intergenic	11	57822566	57875534	52969	1	73158	uc007jah.2	-51295	ENSMUSG00000037331	Larp1	La ribonucleoprotein domain family, member 1
chr11	56973995	56974458	464	Intron (uc007izr.2/14799, intron 2 of 15)	11	57056251	57143746	87496	1	14799	uc011xvc.1	-81793	ENSMUSG00000020524	Gria1	glutamate receptor, ionotropic, AMPA1 (alpha 1)
chr11	56409542	56409914	373	Distal Intergenic	11	56825193	57143746	318554	1	14799	uc007izr.2	-415279	ENSMUSG00000020524	Gria1	glutamate receptor, ionotropic, AMPA1 (alpha 1)
chrX	166407623	166413653	6031	Promoter (<=1kb)	20	166410817	166419965	9149	1	17318	uc009uyh.1	0	ENSMUSG00000035299	Mid1	midline 1
chr11	55760051	55760441	391	Distal Intergenic	11	55838492	55854489	15998	2	216749	uc007izq.1	94048	ENSMUSG00000037393	Nmur2	neuromedin U receptor 2
chr11	55636428	55636914	487	Distal Intergenic	11	55328315	55421292	92978	2	14654	uc007izn.1	-215136	ENSMUSG00000000263	Glra1	glycine receptor, alpha 1 subunit
chr11	55629248	55630598	1351	Distal Intergenic	11	55328315	55421292	92978	2	14654	uc007izn.1	-207956	ENSMUSG00000000263	Glra1	glycine receptor, alpha 1 subunit
chr11	54944448	54944852	405	Intron (uc007iyx.1/215332, intron 3 of 10)	11	54938325	54965208	26884	2	215332	uc007iyx.1	20356	ENSMUSG00000049491	Slc36a3	solute carrier family 36 (proton/amino acid symporter), member 3
chr11	54876414	54876683	270	Intron (uc007iyu.1/52570, intron 6 of 6)	11	54863240	54891633	28394	2	52570	uc007iyu.1	14950	ENSMUSG00000049588	Ccdc69	coiled-coil domain containing 69
chr11	54661121	54662308	1188	Exon (uc011xux.1/75530, exon 4 of 8)	11	54640370	54674093	33724	2	75530	uc011xux.1	11785	ENSMUSG00000020268	Lyrm7	LYR motif containing 7
chr11	54557438	54558087	650	Intron (uc007iyf.2/72729, intron 4 of 5)	11	54530917	54601205	70289	2	72729	uc007iyf.2	43118	ENSMUSG00000052298	Cdc42se2	CDC42 small effector 2
chr11	53717735	53718148	414	Distal Intergenic	11	53678044	53705205	27162	2	20520	uc007ixc.2	-12530	ENSMUSG00000018900	Slc22a5	solute carrier family 22 (organic cation transporter), member 5
chr11	53050104	53050755	652	Distal Intergenic	11	53112850	53113980	1131	2	15525	uc007ivs.1	63225	ENSMUSG00000020361	Hspa4	heat shock protein 4
chr11	53015791	53017046	1256	Distal Intergenic	11	53112850	53113980	1131	2	15525	uc007ivs.1	96934	ENSMUSG00000020361	Hspa4	heat shock protein 4
chrX	165335410	165335788	379	Intron (uc009uxj.1/11856, intron 1 of 12)	20	165233031	165742367	509337	1	11856	uc009uxj.1	102379	ENSMUSG00000031355	Arhgap6	Rho GTPase activating protein 6
chr11	52321281	52321666	386	Distal Intergenic	11	52209930	52217744	7815	1	213673	uc007ivn.1	111351	ENSMUSG00000036275	9530068E07Rik	RIKEN cDNA 9530068E07 gene
chr11	51817312	51817661	350	Promoter (<=1kb)	11	51817723	51841061	23339	1	213084	uc007iuw.2	-62	ENSMUSG00000020389	Cdkl3	cyclin-dependent kinase-like 3
chr11	51268986	51269443	458	Intron (uc007itv.2/237759, intron 2 of 27)	11	51398259	51406330	8072	1	72947	uc007itw.1	-128816	ENSMUSG00000020359	Phykpl	5-phosphohydroxy-L-lysine phospholyase
chr11	50871505	50871819	315	Promoter (<=1kb)	11	50872759	50886301	13543	1	21408	uc007itl.1	-940	ENSMUSG00000020364	Zfp354a	zinc finger protein 354A
chr11	50768236	50768657	422	Promoter (1-2kb)	11	50764308	50767134	2827	2	19127	uc007itg.1	-1102	ENSMUSG00000044542	Prop1	paired like homeodomain factor 1
chr11	50591942	50593020	1079	Intron (uc007iso.1/216725, intron 10 of 21)	11	50624587	50641233	16647	2	30944	uc007isq.1	48213	ENSMUSG00000044807	Zfp354c	zinc finger protein 354C
chr11	50515861	50516369	509	Intron (uc007iso.1/216725, intron 3 of 21)	11	50416739	50611847	195109	1	216725	uc007isp.1	99122	ENSMUSG00000036545	Adamts2	a disintegrin-like and metallopeptidase (reprolysin type) with thrombospondin type 1 motif, 2
chr11	50117518	50117761	244	Intron (uc007isf.2/12330, intron 7 of 14)	11	50069137	50105838	36702	2	103806	uc007isd.2	-11680	ENSMUSG00000050567	Maml1	mastermind like 1 (Drosophila)
chr11	49122056	49122624	569	Distal Intergenic	11	49131050	49131985	936	1	18307	uc007iqh.1	-8426	ENSMUSG00000100923	Olfr10	olfactory receptor 10
chr11	49009658	49010030	373	Distal Intergenic	11	49016829	49032318	15490	1	22720	uc007ipv.1	-6799	ENSMUSG00000046311	Zfp62	zinc finger protein 62
chrX	162929986	162930758	773	Distal Intergenic	20	162895191	162917622	22432	2	56382	uc009uwu.1	-12364	ENSMUSG00000079316	Rab9	RAB9, member RAS oncogene family
chr11	47816724	47817286	563	Distal Intergenic	11	46709755	47802471	1092717	2	24052	uc007ioy.1	-14253	ENSMUSG00000020354	Sgcd	sarcoglycan, delta (dystrophin-associated glycoprotein)
chr11	46899475	46899983	509	Intron (uc007ioy.1/24052, intron 2 of 7)	11	46624301	46657835	33535	1	276891	uc007iox.1	275174	ENSMUSG00000055546	Timd4	T cell immunoglobulin and mucin domain containing 4
chr11	46687397	46687776	380	Distal Intergenic	11	46624301	46657835	33535	1	276891	uc007iox.1	63096	ENSMUSG00000055546	Timd4	T cell immunoglobulin and mucin domain containing 4
chr11	46659861	46660498	638	Distal Intergenic	11	46624301	46657835	33535	1	276891	uc007iox.1	35560	ENSMUSG00000055546	Timd4	T cell immunoglobulin and mucin domain containing 4
chr11	45881038	45881466	429	Intron (uc007iny.1/11492, intron 3 of 22)	11	45869489	45960844	91356	1	11492	uc007iny.1	11549	ENSMUSG00000011256	Adam19	a disintegrin and metallopeptidase domain 19 (meltrin beta)
chr11	45855432	45855758	327	Distal Intergenic	11	45864922	45865112	191	2	100039624	uc011xtk.1	9354	NA	Gm12166	SFT2 domain containing 1 pseudogene
chr11	45641404	45641809	406	Intron (uc007inp.1/uc007inp.1, intron 1 of 3)	11	45665466	45724127	58662	1	216705	uc007inq.1	-23657	ENSMUSG00000006169	Clint1	clathrin interactor 1
chr11	44902822	44903233	412	Distal Intergenic	11	44431636	44460322	28687	1	13591	uc007inj.1	471186	ENSMUSG00000057098	Ebf1	early B cell factor 1
chr11	44560275	44560589	315	Intron (uc007ink.1/13591, intron 6 of 15)	11	44431636	44460322	28687	1	13591	uc007inj.1	128639	ENSMUSG00000057098	Ebf1	early B cell factor 1
chr11	44432087	44432380	294	Promoter (<=1kb)	11	44431636	44460322	28687	1	13591	uc007inj.1	451	ENSMUSG00000057098	Ebf1	early B cell factor 1
chrX	161351602	161351891	290	Distal Intergenic	20	161374106	161418267	44162	2	76763	uc009uvt.2	66376	ENSMUSG00000061778	Mospd2	motile sperm domain containing 2
chrX	20100448	20101205	758	Distal Intergenic	20	20126944	20139213	12270	1	19733	uc009std.1	-25739	ENSMUSG00000023070	Rgn	regucalcin
chr11	44316047	44316345	299	Distal Intergenic	11	44332466	44379022	46557	1	74315	uc007inh.2	-16121	ENSMUSG00000019189	Rnf145	ring finger protein 145
chr11	43514235	43514628	394	Intron (uc007imu.2/70802, intron 1 of 1)	11	43518036	43536135	18100	1	70802	uc007imw.2	-3408	ENSMUSG00000044950	Pwwp2a	PWWP domain containing 2A
chr11	43354130	43354439	310	Intron (uc007ims.1/380694, intron 2 of 5)	11	43342286	43400499	58214	1	380694	uc007ims.1	11844	ENSMUSG00000044707	Ccnjl	cyclin J-like
chr11	41922913	41923521	609	Distal Intergenic	11	41944982	41996432	51451	2	14394	uc007imf.1	72911	ENSMUSG00000010803	Gabra1	gamma-aminobutyric acid (GABA) A receptor, subunit alpha 1
chr11	41282427	41282788	362	Distal Intergenic	11	41723697	41814180	90484	2	14406	uc007imb.1	531392	ENSMUSG00000020436	Gabrg2	gamma-aminobutyric acid (GABA) A receptor, subunit gamma 2
chr11	40568870	40569211	342	Promoter (<=1kb)	11	40562054	40568788	6735	2	12450	uc007ilz.1	-82	ENSMUSG00000020326	Ccng1	cyclin G1
chr11	40550933	40551361	429	Intron (uc007ily.1/52653, intron 3 of 3)	11	40547144	40553549	6406	1	52653	uc007ily.1	3789	ENSMUSG00000020328	Nudcd2	NudC domain containing 2
chr11	39820729	39821292	564	Distal Intergenic	11	40492816	40506184	13369	2	108645	uc007ilp.2	684892	ENSMUSG00000042032	Mat2b	methionine adenosyltransferase II, beta
chr11	37934713	37935068	356	Distal Intergenic	11	35820171	36757745	937575	2	23964	uc007ilk.1	-1176968	ENSMUSG00000049336	Tenm2	teneurin transmembrane protein 2
chr11	37838735	37839026	292	Distal Intergenic	11	35820171	36757745	937575	2	23964	uc007ilk.1	-1080990	ENSMUSG00000049336	Tenm2	teneurin transmembrane protein 2
chrX	160595003	160595539	537	Intron (uc009uvf.2/70008, intron 4 of 18)	20	160600154	160623758	23605	1	70008	uc009uvi.1	-4615	ENSMUSG00000015405	Ace2	angiotensin I converting enzyme (peptidyl-dipeptidase A) 2
chr11	37049704	37050073	370	Distal Intergenic	11	35820171	36757745	937575	2	23964	uc007ilk.1	-291959	ENSMUSG00000049336	Tenm2	teneurin transmembrane protein 2
chr11	36272219	36272547	329	Intron (uc007ilk.1/23964, intron 27 of 28)	11	35954254	36491247	536994	2	23964	uc007ilm.1	218700	ENSMUSG00000049336	Tenm2	teneurin transmembrane protein 2
chr11	36092803	36093236	434	Intron (uc007ilk.1/23964, intron 25 of 28)	11	35652680	35793591	140912	2	211652	uc007ili.1	-299212	ENSMUSG00000018849	Wwc1	WW, C2 and coiled-coil domain containing 1
chr11	35985798	35986338	541	Intron (uc007ilk.1/23964, intron 22 of 28)	11	35652680	35793591	140912	2	211652	uc007ili.1	-192207	ENSMUSG00000018849	Wwc1	WW, C2 and coiled-coil domain containing 1
chr11	35552347	35552877	531	Distal Intergenic	11	35582997	35604787	21791	1	211347	uc007ilf.1	-30120	ENSMUSG00000018846	Pank3	pantothenate kinase 3
chr11	35545781	35546215	435	Distal Intergenic	11	35582997	35604787	21791	1	211347	uc007ilf.1	-36782	ENSMUSG00000018846	Pank3	pantothenate kinase 3
chr11	34964878	34965414	537	Intron (uc007ild.2/20564, intron 1 of 35)	11	34934958	35522009	587052	1	20564	uc007ild.2	29920	ENSMUSG00000056427	Slit3	slit homolog 3 (Drosophila)
chr11	34712642	34713045	404	Distal Intergenic	11	34622687	34647143	24457	2	70385	uc007ilc.2	-65499	ENSMUSG00000069910	Spdl1	spindle apparatus coiled-coil protein 1
chr11	34394723	34395032	310	Intron (uc007ikx.1/94176, intron 27 of 51)	11	34214822	34322640	107819	1	574403	uc011xsz.1	179901	ENSMUSG00000069911	Fam196b	family with sequence similarity 196, member B
chr11	34153034	34153478	445	Intron (uc007ikx.1/94176, intron 11 of 51)	11	34104341	34108089	3749	2	14233	uc007ikw.1	-44945	ENSMUSG00000047861	Foxi1	forkhead box I1
chrX	159844451	159845014	564	Distal Intergenic	20	159951836	159987579	35744	2	14829	uc009uuu.1	142565	ENSMUSG00000031364	Grpr	gastrin releasing peptide receptor
chr11	33664128	33664779	652	Intron (uc007iko.2/70357, intron 7 of 7)	11	33529341	33743585	214245	2	70357	uc007iko.2	78806	ENSMUSG00000053519	Kcnip1	Kv channel-interacting protein 1
chr11	33582581	33583307	727	Intron (uc007iko.2/70357, intron 7 of 7)	11	33450781	33478957	28177	2	216643	uc007ikm.1	-103624	ENSMUSG00000020159	Gabrp	gamma-aminobutyric acid (GABA) A receptor, pi
chr11	33437876	33438193	318	Distal Intergenic	11	33228444	33420681	192238	2	66011	uc011xsy.1	-17195	ENSMUSG00000040594	Ranbp17	RAN binding protein 17
chr11	32886654	32887022	369	Distal Intergenic	11	33017431	33047400	29970	2	14172	uc007ikc.1	160378	ENSMUSG00000057967	Fgf18	fibroblast growth factor 18
chr11	31890091	31890480	390	Distal Intergenic	11	31900459	31933414	32956	1	18197	uc007iiv.1	-9979	ENSMUSG00000020297	Nsg2	neuron specific gene family member 2
chr11	30649600	30650731	1132	Distal Intergenic	11	30671775	30780361	108587	1	103554	uc007ihx.1	-21044	ENSMUSG00000040850	Psme4	proteasome (prosome, macropain) activator subunit 4
chr11	30219153	30220353	1201	Distal Intergenic	11	30116662	30168175	51514	2	20742	uc007ihu.1	-50978	ENSMUSG00000020315	Sptbn1	spectrin beta, non-erythrocytic 1
chr11	30018100	30018471	372	Exon (uc007ihs.1/20742, exon 24 of 35)	11	30006843	30098257	91415	2	20742	uc007iht.1	79786	ENSMUSG00000020315	Sptbn1	spectrin beta, non-erythrocytic 1
chr11	29731300	29731627	328	Intron (uc007ihq.1/237711, intron 30 of 41)	11	29722395	29725668	3274	2	216622	uc007ihr.1	-5632	ENSMUSG00000078157	4931440F15Rik	RIKEN cDNA 4931440F15 gene
chr11	29579933	29580649	717	Distal Intergenic	11	29592898	29644414	51517	1	68585	uc007ihk.2	-12249	ENSMUSG00000020458	Rtn4	reticulon 4
chrX	159843388	159844375	988	Distal Intergenic	20	159951836	159987579	35744	2	14829	uc009uuu.1	143204	ENSMUSG00000031364	Grpr	gastrin releasing peptide receptor
chr11	29577935	29578237	303	Distal Intergenic	11	29592898	29644414	51517	1	68585	uc007ihk.2	-14661	ENSMUSG00000020458	Rtn4	reticulon 4
chr11	26275170	26275985	816	Distal Intergenic	11	26287084	26369124	82041	1	67030	uc007igd.1	-11099	ENSMUSG00000004018	Fancl	Fanconi anemia, complementation group L
chr11	24006328	24006757	430	Intron (uc007ift.2/14025, intron 2 of 3)	11	23980695	24073558	92864	1	14025	uc007ifw.2	25633	ENSMUSG00000000861	Bcl11a	B cell CLL/lymphoma 11A (zinc finger protein)
chr11	23803862	23804293	432	Distal Intergenic	11	23762646	23795270	32625	2	216578	uc007ifp.2	-8592	ENSMUSG00000020273	Papolg	poly(A) polymerase gamma
chr11	23086049	23086451	403	Distal Intergenic	11	23156041	23197597	41557	1	103573	uc007iet.1	-69590	ENSMUSG00000020290	Xpo1	exportin 1
chr11	22996631	22997163	533	Distal Intergenic	11	22920000	22930788	10789	1	73873	uc007ies.1	76631	ENSMUSG00000049811	Fam161a	family with sequence similarity 161, member A
chr11	22980486	22980971	486	Distal Intergenic	11	22920000	22930788	10789	1	73873	uc007ies.1	60486	ENSMUSG00000049811	Fam161a	family with sequence similarity 161, member A
chr11	22643897	22644248	352	Distal Intergenic	11	22734739	22759735	24997	2	53625	uc007ieh.2	115487	ENSMUSG00000051650	B3gnt2	UDP-GlcNAc:betaGal beta-1,3-N-acetylglucosaminyltransferase 2
chr11	22520946	22521249	304	Distal Intergenic	11	22412286	22419234	6949	1	103765	uc007iee.1	108660	ENSMUSG00000049904	Tmem17	transmembrane protein 17
chr11	22508944	22509206	263	Distal Intergenic	11	22412286	22419234	6949	1	103765	uc007iee.1	96658	ENSMUSG00000049904	Tmem17	transmembrane protein 17
chrX	159700538	159701088	551	Distal Intergenic	20	159951836	159987579	35744	2	14829	uc009uuu.1	286491	ENSMUSG00000031364	Grpr	gastrin releasing peptide receptor
chr11	22507710	22508044	335	Distal Intergenic	11	22412286	22419234	6949	1	103765	uc007iee.1	95424	ENSMUSG00000049904	Tmem17	transmembrane protein 17
chr11	22503335	22503631	297	Distal Intergenic	11	22412286	22419234	6949	1	103765	uc007iee.1	91049	ENSMUSG00000049904	Tmem17	transmembrane protein 17
chr11	22502241	22503260	1020	Distal Intergenic	11	22412286	22419234	6949	1	103765	uc007iee.1	89955	ENSMUSG00000049904	Tmem17	transmembrane protein 17
chr11	22499095	22499820	726	Distal Intergenic	11	22412286	22419234	6949	1	103765	uc007iee.1	86809	ENSMUSG00000049904	Tmem17	transmembrane protein 17
chr11	22405848	22406350	503	Distal Intergenic	11	22412286	22419234	6949	1	103765	uc007iee.1	-5936	ENSMUSG00000049904	Tmem17	transmembrane protein 17
chr11	22376818	22377155	338	Distal Intergenic	11	22412286	22419234	6949	1	103765	uc007iee.1	-35131	ENSMUSG00000049904	Tmem17	transmembrane protein 17
chr11	20685219	20685829	611	Distal Intergenic	11	20585088	20641487	56400	2	216549	uc007idh.1	-43732	ENSMUSG00000049659	Aftph	aftiphilin
chr11	20305291	20305520	230	Distal Intergenic	11	20346400	20346865	466	1	382492	uc011xrx.1	-40880	NA	NA	NA
chr11	20270307	20270558	252	Distal Intergenic	11	20202183	20232716	30534	2	55963	uc007idb.2	-37591	ENSMUSG00000020142	Slc1a4	solute carrier family 1 (glutamate/neutral amino acid transporter), member 4
chr11	20064762	20065624	863	Distal Intergenic	11	20101605	20119490	17886	1	19324	uc007icu.1	-35981	ENSMUSG00000020149	Rab1a	RAB1A, member RAS oncogene family
chrX	159570029	159570780	752	Distal Intergenic	20	159399924	159402531	2608	2	12309	uc009uus.1	-167498	ENSMUSG00000040808	S100g	S100 calcium binding protein G
chr11	20064077	20064524	448	Distal Intergenic	11	20101605	20119490	17886	1	19324	uc007icu.1	-37081	ENSMUSG00000020149	Rab1a	RAB1A, member RAS oncogene family
chr11	20039493	20040389	897	Distal Intergenic	11	19962307	20012954	50648	2	66713	uc011xrw.1	-26539	ENSMUSG00000020152	Actr2	ARP2 actin-related protein 2
chr11	19925427	19925931	505	Distal Intergenic	11	19962307	20012954	50648	2	66713	uc011xrw.1	87023	ENSMUSG00000020152	Actr2	ARP2 actin-related protein 2
chr11	19917723	19921999	4277	3' UTR	11	19962307	20012954	50648	2	66713	uc011xrw.1	90955	ENSMUSG00000020152	Actr2	ARP2 actin-related protein 2
chr11	19751322	19751882	561	Distal Intergenic	11	19824445	19919089	94645	1	114716	uc007icq.1	-72563	ENSMUSG00000045671	Spred2	sprouty-related, EVH1 domain containing 2
chr11	19736042	19736461	420	Distal Intergenic	11	19824445	19919089	94645	1	114716	uc007icq.1	-87984	ENSMUSG00000045671	Spred2	sprouty-related, EVH1 domain containing 2
chr11	19544453	19544837	385	Distal Intergenic	11	19824445	19919089	94645	1	114716	uc007icq.1	-279608	ENSMUSG00000045671	Spred2	sprouty-related, EVH1 domain containing 2
chr11	18974174	18974644	471	Distal Intergenic	11	18780431	18918972	138542	2	17268	uc007icl.2	-55202	ENSMUSG00000020160	Meis1	Meis homeobox 1
chr11	17837726	17838772	1047	3' UTR	11	17838752	17853878	15127	2	68145	uc007icf.2	15106	ENSMUSG00000016984	Etaa1	Ewing tumor-associated antigen 1
chr11	17782811	17783838	1028	Distal Intergenic	11	17838752	17853878	15127	2	68145	uc007icf.2	70040	ENSMUSG00000016984	Etaa1	Ewing tumor-associated antigen 1
chrX	159178291	159178922	632	Distal Intergenic	20	159198304	159213827	15524	1	245688	uc009uuf.2	-19382	ENSMUSG00000031353	Rbbp7	retinoblastoma binding protein 7
chr11	17183990	17184242	253	Distal Intergenic	11	17157621	17169179	11559	1	57316	uc007ice.1	26369	ENSMUSG00000000581	C1d	C1D nuclear receptor co-repressor
chr11	17082899	17083393	495	Intron (uc007ibz.1/19058, intron 2 of 5)	11	17092847	17095096	2250	1	19058	uc007icb.1	-9454	ENSMUSG00000033953	Ppp3r1	protein phosphatase 3, regulatory subunit B, alpha isoform (calcineurin B, type I)
chr11	17006048	17006829	782	Distal Intergenic	11	17051142	17100383	49242	1	19058	uc007ibz.1	-44313	ENSMUSG00000033953	Ppp3r1	protein phosphatase 3, regulatory subunit B, alpha isoform (calcineurin B, type I)
chr11	16490647	16490977	331	Distal Intergenic	11	16401641	16408487	6847	2	20335	uc007ibl.2	-82160	ENSMUSG00000078974	Sec61g	SEC61, gamma subunit
chr11	14077336	14078039	704	Distal Intergenic	11	14499243	14500319	1077	1	432536	uc007ibi.2	-421204	NA	Pom121l12	POM121 membrane glycoprotein-like 12
chr11	14059379	14059725	347	Distal Intergenic	11	14499243	14500319	1077	1	432536	uc007ibi.2	-439518	NA	Pom121l12	POM121 membrane glycoprotein-like 12
chr11	13559304	13559724	421	Distal Intergenic	11	14499243	14500319	1077	1	432536	uc007ibi.2	-939519	NA	Pom121l12	POM121 membrane glycoprotein-like 12
chr11	13272217	13272866	650	Distal Intergenic	11	12136679	12364963	228285	2	12808	uc007ibd.2	-907254	ENSMUSG00000020173	Cobl	cordon-bleu WH2 repeat
chr11	11728380	11729010	631	Intron (uc007iaw.2/13195, intron 5 of 14)	11	11714104	11722924	8821	2	13195	uc007iav.2	-5456	ENSMUSG00000020182	Ddc	dopa decarboxylase
chr11	10933359	10933822	464	Distal Intergenic	11	11014019	11163529	149511	1	319922	uc007iac.1	-80197	ENSMUSG00000050830	Vwc2	von Willebrand factor C domain containing 2
chrX	154391925	154392222	298	Intron (uc009ush.1/245684, intron 17 of 21)	20	154259505	154481042	221538	2	245684	uc009ush.1	88820	ENSMUSG00000025658	Cnksr2	connector enhancer of kinase suppressor of Ras 2
chr11	10628818	10629449	632	Distal Intergenic	11	11014019	11163529	149511	1	319922	uc007iac.1	-384570	ENSMUSG00000050830	Vwc2	von Willebrand factor C domain containing 2
chr11	9953537	9953866	330	Distal Intergenic	11	9091945	9124543	32599	1	268379	uc007hzz.1	861592	ENSMUSG00000004668	Abca13	ATP-binding cassette, sub-family A (ABC1), member 13
chr11	9743068	9743370	303	Distal Intergenic	11	9091945	9124543	32599	1	268379	uc007hzz.1	651123	ENSMUSG00000004668	Abca13	ATP-binding cassette, sub-family A (ABC1), member 13
chr11	9350841	9351324	484	Intron (uc007iaa.1/268379, intron 38 of 61)	11	9091945	9124543	32599	1	268379	uc007hzz.1	258896	ENSMUSG00000004668	Abca13	ATP-binding cassette, sub-family A (ABC1), member 13
chr11	8571781	8572152	372	Distal Intergenic	11	8331655	8564538	232884	2	319939	uc007hzk.1	-7243	ENSMUSG00000020422	Tns3	tensin 3
chr11	7583142	7583417	276	Distal Intergenic	11	7106096	7113926	7831	2	16009	uc007hzi.1	-469216	ENSMUSG00000020427	Igfbp3	insulin-like growth factor binding protein 3
chr11	7434556	7435155	600	Distal Intergenic	11	7106096	7113926	7831	2	16009	uc007hzi.1	-320630	ENSMUSG00000020427	Igfbp3	insulin-like growth factor binding protein 3
chr11	6822671	6822980	310	Distal Intergenic	11	6963492	7078508	115017	1	432530	uc007hzf.1	-140512	ENSMUSG00000020431	Adcy1	adenylate cyclase 1
chr11	6794991	6795461	471	Distal Intergenic	11	6963492	7078508	115017	1	432530	uc007hzf.1	-168031	ENSMUSG00000020431	Adcy1	adenylate cyclase 1
chr11	6415325	6415744	420	Intron (uc007hyt.2/246177, intron 13 of 21)	11	6406551	6420961	14411	2	246177	uc007hyt.2	5217	ENSMUSG00000020437	Myo1g	myosin IG
chrX	153145828	153146316	489	Distal Intergenic	20	152974026	152974660	635	1	74941	uc012hqz.1	171802	NA	4930503H13Rik	gem (nuclear organelle) associated protein 8 pseudogene
chr11	6277326	6277736	411	Distal Intergenic	11	6289367	6306165	16799	1	52915	uc007hyl.1	-11631	ENSMUSG00000041164	Zmiz2	zinc finger, MIZ-type containing 2
chr11	6267012	6267728	717	Distal Intergenic	11	6289367	6306165	16799	1	52915	uc007hyl.1	-21639	ENSMUSG00000041164	Zmiz2	zinc finger, MIZ-type containing 2
chr11	5939021	5939651	631	Intron (uc007hxr.2/12323, intron 20 of 20)	11	5869669	5965751	96083	2	12323	uc007hxr.2	26100	ENSMUSG00000057897	Camk2b	calcium/calmodulin-dependent protein kinase II, beta
chr11	4279980	4280341	362	Intron (uc007huv.1/75828, intron 1 of 10)	11	4246386	4341085	94700	2	75828	uc007huv.1	60744	ENSMUSG00000020419	Hormad2	HORMA domain containing 2
chr11	4201836	4202529	694	Distal Intergenic	11	4167098	4172517	5420	1	16878	uc007huu.1	34738	ENSMUSG00000034394	Lif	leukemia inhibitory factor
chr11	3182160	3182417	258	Distal Intergenic	11	3188877	3195432	6556	1	56218	uc007hsj.1	-6460	ENSMUSG00000020453	Patz1	POZ (BTB) and AT hook containing zinc finger 1
chr11	3092872	3093823	952	Promoter (<=1kb)	11	3031853	3093466	61614	2	78887	uc007hrt.1	0	ENSMUSG00000023764	Sfi1	Sfi1 homolog, spindle assembly associated (yeast)
chr11	3054316	3054585	270	Intron (uc007hrr.1/66776, intron 2 of 2)	11	3031853	3057939	26087	2	78887	uc007hrs.1	3354	ENSMUSG00000023764	Sfi1	Sfi1 homolog, spindle assembly associated (yeast)
chr11	3051093	3051466	374	Promoter (<=1kb)	11	3048819	3050541	1723	2	78887	uc007hrz.1	-552	ENSMUSG00000023764	Sfi1	Sfi1 homolog, spindle assembly associated (yeast)
chr11	3048672	3048885	214	Promoter (1-2kb)	11	3048819	3050541	1723	2	78887	uc007hrz.1	1656	ENSMUSG00000023764	Sfi1	Sfi1 homolog, spindle assembly associated (yeast)
chrX	149586387	149586780	394	Intron (uc012hqx.1/245670, intron 5 of 10)	20	149574501	149606486	31986	1	245670	uc012hqx.1	11886	ENSMUSG00000041658	Rragb	Ras-related GTP binding B
chr11	3001092	3001457	366	Distal Intergenic	11	3024024	3028893	4870	1	236604	uc007hro.1	-22567	NA	Pisd-ps1	phosphatidylserine decarboxylase, pseudogene 1
chr12	121174917	121175653	737	Distal Intergenic	12	121184435	121257179	72745	1	217951	uc011yvw.1	-8782	ENSMUSG00000048004	Tmem196	transmembrane protein 196
chr12	119613443	119613821	379	Distal Intergenic	12	119473406	119539913	66508	2	20688	uc007pif.2	-73530	ENSMUSG00000025323	Sp4	trans-acting transcription factor 4
chr12	118919703	118920187	485	Intron (uc007pib.2/217944, intron 11 of 27)	12	118772412	118896876	124465	1	217944	uc007pic.1	147291	ENSMUSG00000041992	Rapgef5	Rap guanine nucleotide exchange factor (GEF) 5
chr12	118548168	118548584	417	Intron (uc007pia.1/uc007pia.1, intron 1 of 1)	12	118489290	118489358	69	1	387171	uc011yvr.1	58878	ENSMUSG00000065538	Mir153	microRNA 153
chr12	118543004	118543336	333	Intron (uc007pia.1/uc007pia.1, intron 1 of 1)	12	118489290	118489358	69	1	387171	uc011yvr.1	53714	ENSMUSG00000065538	Mir153	microRNA 153
chr12	118219464	118220357	894	Intron (uc007phx.2/19276, intron 11 of 22)	12	118382996	118389742	6747	2	100038689	uc007phz.2	169385	ENSMUSG00000099907	Gm10421	predicted gene 10421
chr12	115124564	115124913	350	Intron (uc011yvj.1/uc011yvj.1, intron 412 of 711)	12	114782119	114784625	2507	1	238406	uc007pgw.1	342445	ENSMUSG00000043945	Adam6a	a disintegrin and metallopeptidase domain 6A
chr12	113804694	113805066	373	Distal Intergenic	12	113826995	113853768	26774	1	70435	uc007pes.1	-21929	ENSMUSG00000037679	Inf2	inverted formin, FH2 and WH2 domain containing
chr12	113754965	113755541	577	Distal Intergenic	12	113738395	113749371	10977	2	104885	uc007per.1	-5594	ENSMUSG00000054013	Tmem179	transmembrane protein 179
chrX	149021943	149022627	685	Distal Intergenic	20	148997877	148998512	636	1	635396	uc012hqw.1	24066	ENSMUSG00000091863	Cldn34a	claudin 34A
chrX	19334044	19334396	353	Distal Intergenic	20	19636696	19674646	37951	1	60322	uc009sss.1	-302300	ENSMUSG00000037347	Chst7	carbohydrate (N-acetylglucosamino) sulfotransferase 7
chr12	113444849	113445178	330	Distal Intergenic	12	113389560	113419052	29493	1	668303	uc007pen.1	55289	ENSMUSG00000021294	Kif26a	kinesin family member 26A
chr12	112642789	112643124	336	Promoter (1-2kb)	12	112645020	112650288	5269	1	380787	uc007pcu.1	-1896	ENSMUSG00000087075	A230065H16Rik	RIKEN cDNA A230065H16 gene
chr12	111962727	111963908	1182	Distal Intergenic	12	111976159	112033238	57080	1	69641	uc007pbt.1	-12251	ENSMUSG00000037957	Wdr20	WD repeat domain 20
chr12	111655818	111656201	384	Intron (uc007pbf.1/26931, intron 1 of 11)	12	111685389	111689207	3819	1	26931	uc007pbj.2	-29188	ENSMUSG00000017843	Ppp2r5c	protein phosphatase 2, regulatory subunit B', gamma
chr12	111303138	111303502	365	Intron (uc007pbf.1/26931, intron 1 of 11)	12	111140611	111809900	669290	1	26931	uc007pbf.1	162527	ENSMUSG00000017843	Ppp2r5c	protein phosphatase 2, regulatory subunit B', gamma
chr12	111186635	111187244	610	Intron (uc007pbf.1/26931, intron 1 of 11)	12	111140611	111809900	669290	1	26931	uc007pbf.1	46024	ENSMUSG00000017843	Ppp2r5c	protein phosphatase 2, regulatory subunit B', gamma
chr12	111174314	111174939	626	Intron (uc007pbf.1/26931, intron 1 of 11)	12	111140611	111809900	669290	1	26931	uc007pbf.1	33703	ENSMUSG00000017843	Ppp2r5c	protein phosphatase 2, regulatory subunit B', gamma
chr12	109391250	109391549	300	Intron (uc007ozj.2/52690, intron 7 of 12)	12	109356452	109401275	44824	2	52690	uc011yrq.1	9726	ENSMUSG00000056770	Setd3	SET domain containing 3
chr12	109175694	109176075	382	Intron (uc007ozh.1/58208, intron 1 of 3)	12	109148613	109241624	93012	2	58208	uc007ozh.1	65549	ENSMUSG00000048251	Bcl11b	B cell leukemia/lymphoma 11B
chr12	109024376	109024604	229	Distal Intergenic	12	109148613	109241624	93012	2	58208	uc007ozh.1	217020	ENSMUSG00000048251	Bcl11b	B cell leukemia/lymphoma 11B
chrX	148461137	148461646	510	Exon (uc009upw.1/24061, exon 3 of 10)	20	148450971	148470791	19821	1	24061	uc009upw.1	10166	ENSMUSG00000041133	Smc1a	structural maintenance of chromosomes 1A
chr12	108645950	108646340	391	Distal Intergenic	12	109148613	109241624	93012	2	58208	uc007ozh.1	595284	ENSMUSG00000048251	Bcl11b	B cell leukemia/lymphoma 11B
chr12	107684048	107684388	341	Promoter (1-2kb)	12	107680862	107685876	5015	2	76639	uc011yrn.1	1488	ENSMUSG00000092066	1700121N20Rik	RIKEN cDNA 1700121N20 gene
chr12	107449791	107450100	310	Distal Intergenic	12	107248473	107315620	67148	1	22367	uc007ozb.1	201318	ENSMUSG00000021115	Vrk1	vaccinia related kinase 1
chr12	107413517	107413875	359	Distal Intergenic	12	107248473	107315620	67148	1	22367	uc007ozb.1	165044	ENSMUSG00000021115	Vrk1	vaccinia related kinase 1
chr12	107136069	107136906	838	Distal Intergenic	12	107248473	107315620	67148	1	22367	uc007ozb.1	-111567	ENSMUSG00000021115	Vrk1	vaccinia related kinase 1
chr8	131019954	131020509	556	Intron (uc009nzt.2/18186, intron 13 of 16)	8	130883141	130883220	80	1	100316680	uc012gng.1	136813	ENSMUSG00000084523	Mir1903	microRNA 1903
chr8	130734456	130734809	354	Intron (uc009nzp.1/uc009nzp.1, intron 2 of 2)	8	130882973	130952369	69397	1	18186	uc009nzq.2	-148164	ENSMUSG00000025810	Nrp1	neuropilin 1
chr8	130566865	130567192	328	Distal Intergenic	8	130882973	130952369	69397	1	18186	uc009nzq.2	-315781	ENSMUSG00000025810	Nrp1	neuropilin 1
chr8	130409728	130410126	399	Distal Intergenic	8	130882973	130952369	69397	1	18186	uc009nzq.2	-472847	ENSMUSG00000025810	Nrp1	neuropilin 1
chr8	130408302	130409437	1136	Distal Intergenic	8	130882973	130952369	69397	1	18186	uc009nzq.2	-473536	ENSMUSG00000025810	Nrp1	neuropilin 1
chr8	129781066	129781880	815	Intron (uc009nzf.2/93742, intron 2 of 15)	8	129823512	129925959	102448	1	93742	uc009nzk.2	-41632	ENSMUSG00000025812	Pard3	par-3 family cell polarity regulator
chr8	129362804	129363152	349	Intron (uc009nyy.1/uc009nyy.1, intron 5 of 8)	8	129458450	129469730	11281	2	67952	uc009nza.1	106578	ENSMUSG00000093904	Tomm20	translocase of outer mitochondrial membrane 20 homolog (yeast)
chr12	107011321	107011869	549	Intron (uc007oyt.1/78801, intron 16 of 17)	12	107022912	107047919	25008	1	18789	uc007oyv.1	-11043	ENSMUSG00000021111	Papola	poly (A) polymerase alpha
chr8	129167433	129167736	304	Distal Intergenic	8	129112196	129117336	5141	2	270110	uc009nyw.2	-50097	ENSMUSG00000051495	Irf2bp2	interferon regulatory factor 2 binding protein 2
chr8	129130101	129130330	230	Distal Intergenic	8	129112196	129117336	5141	2	270110	uc009nyw.2	-12765	ENSMUSG00000051495	Irf2bp2	interferon regulatory factor 2 binding protein 2
chr8	129126809	129127799	991	Distal Intergenic	8	129112196	129117336	5141	2	270110	uc009nyw.2	-9473	ENSMUSG00000051495	Irf2bp2	interferon regulatory factor 2 binding protein 2
chr8	128788584	128788809	226	Intron (uc009nys.1/210027, intron 1 of 5)	8	128822479	128919877	97399	1	210027	uc009nyt.1	-33670	ENSMUSG00000057060	Slc35f3	solute carrier family 35, member F3
chr8	128525385	128525725	341	Intron (uc009nyr.2/16525, intron 1 of 2)	8	128519002	128554585	35584	1	16525	uc009nyr.2	6383	ENSMUSG00000033998	Kcnk1	potassium channel, subfamily K, member 1
chr8	128224263	128224852	590	Distal Intergenic	8	128193718	128197265	3548	1	74393	uc009nyi.2	30545	ENSMUSG00000050930	Map10	microtubule-associated protein 10
chr8	128220040	128220777	738	Distal Intergenic	8	128193718	128197265	3548	1	74393	uc009nyi.2	26322	ENSMUSG00000050930	Map10	microtubule-associated protein 10
chr8	127925308	127925676	369	Distal Intergenic	8	127941963	128016733	74771	2	244668	uc009nye.1	91057	ENSMUSG00000001995	Sipa1l2	signal-induced proliferation-associated 1 like 2
chr8	127746720	127747256	537	Intron (uc012gnb.1/244667, intron 11 of 12)	8	127578095	127614870	36776	1	244667	uc009nyb.1	168625	ENSMUSG00000043051	Disc1	disrupted in schizophrenia 1
chr8	127031233	127031495	263	Distal Intergenic	8	127044667	127069674	25008	1	76332	uc009nxc.2	-13172	ENSMUSG00000031979	Cog2	component of oligomeric golgi complex 2
chr12	106821815	106822082	268	Intron (uc007oym.1/12062, intron 1 of 2)	12	106842301	106843638	1338	1	12061	uc007oyn.1	-20219	ENSMUSG00000041347	Bdkrb1	bradykinin receptor, beta 1
chr8	126925896	126926218	323	Intron (uc009nxb.1/209966, intron 6 of 6)	8	126892949	126957836	64888	2	209966	uc009nxb.1	31618	ENSMUSG00000050751	Pgbd5	piggyBac transposable element derived 5
chr8	126924563	126924958	396	Intron (uc009nxb.1/209966, intron 6 of 6)	8	126892949	126957836	64888	2	209966	uc009nxb.1	32878	ENSMUSG00000050751	Pgbd5	piggyBac transposable element derived 5
chr8	126740858	126741435	578	Distal Intergenic	8	126755294	126869622	114329	1	108148	uc009nwz.1	-13859	ENSMUSG00000089704	Galnt2	UDP-N-acetyl-alpha-D-galactosamine:polypeptide N-acetylgalactosaminyltransferase 2
chr8	126616597	126617003	407	Distal Intergenic	8	126547360	126572404	25045	1	382038	uc009nwy.1	69237	ENSMUSG00000031976	Urb2	URB2 ribosome biogenesis 2 homolog (S. cerevisiae)
chr8	126485234	126485655	422	Intron (uc009nwv.1/56199, intron 5 of 12)	8	126421023	126473165	52143	2	234865	uc009nws.2	-12069	ENSMUSG00000039509	Nup133	nucleoporin 133
chr8	124842967	124843351	385	Intron (uc009nsj.1/22761, intron 3 of 9)	8	124806041	124861147	55107	1	22761	uc009nsj.1	36926	ENSMUSG00000049577	Zfpm1	zinc finger protein, multitype 1
chr8	122865049	122865381	333	Distal Intergenic	8	123012766	123105283	92518	1	382034	uc009nqz.2	-147385	ENSMUSG00000031822	Gse1	genetic suppressor element 1
chr8	122111110	122111603	494	Intron (uc009npw.1/68270, intron 5 of 11)	8	122099135	122122354	23220	1	68270	uc009npw.1	11975	ENSMUSG00000031831	Dnaaf1	dynein, axonemal assembly factor 1
chr8	122068749	122069064	316	Intron (uc009nps.2/56453, intron 20 of 23)	8	122032052	122082661	50610	2	56453	uc009nps.2	13597	ENSMUSG00000031835	Mbtps1	membrane-bound transcription factor peptidase, site 1
chr8	121828718	121829335	618	Intron (uc009npl.1/12554, intron 11 of 13)	8	121868438	121872829	4392	1	68196	uc009npm.1	-39103	ENSMUSG00000031839	Hsbp1	heat shock factor binding protein 1
chr12	106757367	106757768	402	Distal Intergenic	12	106726185	106731305	5121	1	268595	uc007oyk.1	31182	ENSMUSG00000094910	D430019H16Rik	RIKEN cDNA D430019H16 gene
chr8	121353979	121354641	663	Intron (uc009npi.1/12554, intron 4 of 4)	8	121868438	121872829	4392	1	68196	uc009npm.1	-513797	ENSMUSG00000031839	Hsbp1	heat shock factor binding protein 1
chr8	121047704	121048222	519	Intron (uc009nph.1/12554, intron 2 of 3)	8	120838313	121380106	541794	1	12554	uc012glo.1	209391	ENSMUSG00000031841	Cdh13	cadherin 13
chr8	120933338	120933803	466	Intron (uc009nph.1/12554, intron 1 of 3)	8	120838313	121380106	541794	1	12554	uc012glo.1	95025	ENSMUSG00000031841	Cdh13	cadherin 13
chr8	120717166	120717599	434	Distal Intergenic	8	120807655	121281558	473904	1	12554	uc009nph.1	-90056	ENSMUSG00000031841	Cdh13	cadherin 13
chr8	120273320	120273714	395	Intron (uc009npf.1/15486, intron 3 of 4)	8	120225846	120282929	57084	1	15486	uc009npf.1	47474	ENSMUSG00000031844	Hsd17b2	hydroxysteroid (17-beta) dehydrogenase 2
chr8	119993478	119993855	378	Distal Intergenic	8	119970879	119985405	14527	1	74440	uc009npb.2	22599	ENSMUSG00000034390	Cmip	c-Maf inducing protein
chr8	119765639	119766264	626	Distal Intergenic	8	119780919	119970088	189170	1	74440	uc009noz.2	-14655	ENSMUSG00000034390	Cmip	c-Maf inducing protein
chr8	119636332	119636597	266	Intron (uc009now.2/63857, intron 5 of 10)	8	119619765	119657620	37856	1	63857	uc009now.2	16567	ENSMUSG00000031845	Bco1	beta-carotene oxygenase 1
chr8	119197261	119197553	293	Intron (uc009noi.1/75796, intron 6 of 6)	8	119098300	119256891	158592	2	75796	uc009noi.1	59338	ENSMUSG00000031758	Cdyl2	chromodomain protein, Y chromosome-like 2
chr8	119051055	119051481	427	Distal Intergenic	8	119028915	119039815	10901	1	75465	uc009nog.1	22140	ENSMUSG00000034467	Dynlrb2	dynein light chain roadblock-type 2
chr12	106337915	106338191	277	Distal Intergenic	12	106385243	106393435	8193	1	27381	uc007oxv.1	-47052	ENSMUSG00000060863	Tcl1b2	T cell leukemia/lymphoma 1B, 2
chr8	118793302	118794002	701	Distal Intergenic	8	119028915	119039815	10901	1	75465	uc009nog.1	-234913	ENSMUSG00000034467	Dynlrb2	dynein light chain roadblock-type 2
chr8	118419857	118420227	371	Distal Intergenic	8	118227153	118230794	3642	2	17132	uc009nof.1	-189063	ENSMUSG00000055435	Maf	avian musculoaponeurotic fibrosarcoma oncogene homolog
chr8	118162836	118163266	431	Distal Intergenic	8	118206842	118230763	23922	2	17132	uc009noe.2	67497	ENSMUSG00000055435	Maf	avian musculoaponeurotic fibrosarcoma oncogene homolog
chr8	118156136	118156412	277	Distal Intergenic	8	118206842	118230763	23922	2	17132	uc009noe.2	74351	ENSMUSG00000055435	Maf	avian musculoaponeurotic fibrosarcoma oncogene homolog
chr8	118153255	118153761	507	Distal Intergenic	8	118206842	118230763	23922	2	17132	uc009noe.2	77002	ENSMUSG00000055435	Maf	avian musculoaponeurotic fibrosarcoma oncogene homolog
chr8	117732714	117733093	380	Intron (uc009nod.2/80707, intron 8 of 8)	8	118206842	118230763	23922	2	17132	uc009noe.2	497670	ENSMUSG00000055435	Maf	avian musculoaponeurotic fibrosarcoma oncogene homolog
chr8	117701295	117701619	325	Intron (uc009nod.2/80707, intron 8 of 8)	8	118206842	118230763	23922	2	17132	uc009noe.2	529144	ENSMUSG00000055435	Maf	avian musculoaponeurotic fibrosarcoma oncogene homolog
chr8	117533962	117534636	675	Intron (uc009nod.2/80707, intron 8 of 8)	8	116963552	116977718	14167	1	80707	uc009noc.2	570410	ENSMUSG00000004637	Wwox	WW domain-containing oxidoreductase
chr8	117407137	117407443	307	Intron (uc009nod.2/80707, intron 8 of 8)	8	116963552	116977718	14167	1	80707	uc009noc.2	443585	ENSMUSG00000004637	Wwox	WW domain-containing oxidoreductase
chr8	117341185	117341533	349	Intron (uc009nod.2/80707, intron 8 of 8)	8	116963552	116977718	14167	1	80707	uc009noc.2	377633	ENSMUSG00000004637	Wwox	WW domain-containing oxidoreductase
chr12	105238537	105239254	718	Intron (uc011yrb.1/71907, intron 2 of 4)	12	105218453	105228167	9715	2	380780	uc007own.2	-10370	ENSMUSG00000063232	Serpina11	serine (or cysteine) peptidase inhibitor, clade A (alpha-1 antiproteinase, antitrypsin), member 11
chrX	147451972	147452232	261	Promoter (<=1kb)	20	147417676	147451865	34190	2	237107	uc009uou.2	-107	ENSMUSG00000025266	Gnl3l	guanine nucleotide binding protein-like 3 (nucleolar)-like
chr8	117317723	117318121	399	Intron (uc009nod.2/80707, intron 8 of 8)	8	116963552	116977718	14167	1	80707	uc009noc.2	354171	ENSMUSG00000004637	Wwox	WW domain-containing oxidoreductase
chr8	117124922	117125398	477	Intron (uc009nod.2/80707, intron 5 of 8)	8	116963552	116977718	14167	1	80707	uc009noc.2	161370	ENSMUSG00000004637	Wwox	WW domain-containing oxidoreductase
chr8	116996997	116997660	664	Intron (uc009nod.2/80707, intron 4 of 8)	8	116963552	116977718	14167	1	80707	uc009noc.2	33445	ENSMUSG00000004637	Wwox	WW domain-containing oxidoreductase
chr8	116122167	116122766	600	Distal Intergenic	8	116159486	116169079	9594	1	270096	uc009nnn.1	-36720	ENSMUSG00000078908	Mon1b	MON1 homolog B, secretory traffciking associated
chr8	116013343	116013708	366	Distal Intergenic	8	116159486	116169079	9594	1	270096	uc009nnn.1	-145778	ENSMUSG00000078908	Mon1b	MON1 homolog B, secretory traffciking associated
chr8	115457571	115458352	782	Distal Intergenic	8	115591162	115617233	26072	1	791378	uc009nnm.1	-132810	NA	Gm10280	predicted gene 10280
chr8	114712219	114712553	335	Distal Intergenic	8	114535302	114537541	2240	1	57321	uc009nnh.1	176917	ENSMUSG00000033430	Terf2ip	telomeric repeat binding factor 2, interacting protein
chr8	114690778	114691074	297	Distal Intergenic	8	114535302	114537541	2240	1	57321	uc009nnh.1	155476	ENSMUSG00000033430	Terf2ip	telomeric repeat binding factor 2, interacting protein
chr8	114146101	114146472	372	3' UTR	8	114147685	114152487	4803	2	52815	uc009nmm.1	6015	ENSMUSG00000031958	Ldhd	lactate dehydrogenase D
chr8	113046586	113047059	474	Exon (uc009nks.1/244653, exon 43 of 87)	8	113142538	113234583	92046	1	234729	uc009nku.1	-95479	ENSMUSG00000010936	Vac14	Vac14 homolog (S. cerevisiae)
chr12	103782649	103783100	452	Distal Intergenic	12	103793179	103803237	10059	1	12652	uc007oui.1	-10079	ENSMUSG00000021194	Chga	chromogranin A
chr8	112567187	112567571	385	Distal Intergenic	8	112552975	112563234	10260	2	26887	uc009njt.2	-3953	ENSMUSG00000035930	Chst4	carbohydrate (chondroitin 6/keratan) sulfotransferase 4
chr8	112258199	112258573	375	Intron (uc009njh.1/52335, intron 1 of 3)	8	112250351	112261639	11289	2	52335	uc009njh.1	3066	ENSMUSG00000069895	Atxn1l	ataxin 1-like
chr8	112216204	112216706	503	Promoter (<=1kb)	8	112195221	112217194	21974	2	71955	uc009niz.2	488	ENSMUSG00000031729	Ist1	increased sodium tolerance 1 homolog (yeast)
chr8	111246571	111247286	716	Intron (uc009nid.1/11906, intron 1 of 9)	8	111238544	111485536	246993	1	11906	uc009nid.1	8027	ENSMUSG00000038872	Zfhx3	zinc finger homeobox 3
chr8	111117626	111117948	323	Distal Intergenic	8	111238544	111485536	246993	1	11906	uc009nid.1	-120596	ENSMUSG00000038872	Zfhx3	zinc finger homeobox 3
chr8	111059218	111059651	434	Intron (uc009nib.1/uc009nib.1, intron 1 of 1)	8	111238544	111485536	246993	1	11906	uc009nid.1	-178893	ENSMUSG00000038872	Zfhx3	zinc finger homeobox 3
chr8	110718289	110718699	411	Distal Intergenic	8	111238544	111485536	246993	1	11906	uc009nid.1	-519845	ENSMUSG00000038872	Zfhx3	zinc finger homeobox 3
chr8	110383541	110384128	588	Distal Intergenic	8	110104280	110112382	8103	2	17463	uc009nhz.2	-271159	ENSMUSG00000039067	Psmd7	proteasome (prosome, macropain) 26S subunit, non-ATPase, 7
chr8	110286913	110287600	688	Distal Intergenic	8	110104280	110112382	8103	2	17463	uc009nhz.2	-174531	ENSMUSG00000039067	Psmd7	proteasome (prosome, macropain) 26S subunit, non-ATPase, 7
chr8	110134888	110135137	250	Distal Intergenic	8	110104280	110112382	8103	2	17463	uc009nhz.2	-22506	ENSMUSG00000039067	Psmd7	proteasome (prosome, macropain) 26S subunit, non-ATPase, 7
chr12	103566231	103566785	555	Intron (uc007ouc.2/217835, intron 3 of 9)	12	103521851	103629064	107214	1	217835	uc007oud.2	44380	ENSMUSG00000044456	Rin3	Ras and Rab interactor 3
chr8	109488334	109488976	643	Intron (uc009ngt.1/20650, intron 1 of 6)	8	109459650	109538092	78443	1	20650	uc009ngt.1	28684	ENSMUSG00000041308	Sntb2	syntrophin, basic 2
chr8	109147788	109148261	474	Intron (uc009ngi.1/12550, intron 2 of 15)	8	109128187	109128845	659	1	12550	uc009ngj.1	19601	ENSMUSG00000000303	Cdh1	cadherin 1
chr8	109039970	109040350	381	Intron (uc009ngg.1/12560, intron 2 of 15)	8	109034791	109080808	46018	1	12560	uc009ngg.1	5179	ENSMUSG00000061048	Cdh3	cadherin 3
chr8	109033432	109033757	326	Promoter (1-2kb)	8	109034791	109080808	46018	1	12560	uc009ngg.1	-1034	ENSMUSG00000061048	Cdh3	cadherin 3
chr8	107625868	107626253	386	Distal Intergenic	8	107607655	107617491	9837	1	13909	uc009nbn.2	18213	ENSMUSG00000062181	Ces3b	carboxylesterase 3B
chr8	106585204	106585715	512	Distal Intergenic	8	106625525	106668402	42878	1	12562	uc009mzx.2	-39810	ENSMUSG00000031871	Cdh5	cadherin 5
chr8	105662298	105662791	494	Distal Intergenic	8	105156895	105309011	152117	2	12552	uc009mzu.1	-353287	ENSMUSG00000031673	Cdh11	cadherin 11
chr8	103195076	103195596	521	Distal Intergenic	8	101548371	101940357	391987	2	12564	uc009mzm.1	-1254719	ENSMUSG00000036510	Cdh8	cadherin 8
chr8	101371407	101371821	415	Distal Intergenic	8	101694690	101803601	108912	2	12564	uc009mzq.1	431780	ENSMUSG00000036510	Cdh8	cadherin 8
chr8	100901693	100902124	432	Distal Intergenic	8	101694690	101803601	108912	2	12564	uc009mzq.1	901477	ENSMUSG00000036510	Cdh8	cadherin 8
chr12	103564956	103565612	657	3' UTR	12	103521851	103629064	107214	1	217835	uc007oud.2	43105	ENSMUSG00000044456	Rin3	Ras and Rab interactor 3
chr8	98820513	98820854	342	Distal Intergenic	8	98487444	98487506	63	1	100499527	uc012git.1	333069	NA	NA	NA
chr8	98690067	98690737	671	Distal Intergenic	8	98487444	98487506	63	1	100499527	uc012git.1	202623	NA	NA	NA
chr8	98030495	98030874	380	Distal Intergenic	8	97969996	98012720	42725	2	13000	uc009myk.2	-17775	ENSMUSG00000046707	Csnk2a2	casein kinase 2, alpha prime polypeptide
chr8	96781303	96781641	339	Intron (uc009mvy.1/71805, intron 3 of 4)	8	96792506	96841127	48622	1	71805	uc009mwb.1	-10865	ENSMUSG00000032939	Nup93	nucleoporin 93
chr8	96714796	96715291	496	Distal Intergenic	8	96702989	96704227	1239	1	17748	uc009mvw.2	11807	ENSMUSG00000031765	Mt1	metallothionein 1
chr8	96592637	96592932	296	Intron (uc009mvs.1/67378, intron 1 of 16)	8	96591854	96622711	30858	2	67378	uc009mvs.1	29779	ENSMUSG00000031755	Bbs2	Bardet-Biedl syndrome 2 (human)
chr8	96206086	96206773	688	Distal Intergenic	8	96334738	96335667	930	1	14681	uc009mvj.1	-127965	ENSMUSG00000031748	Gnao1	guanine nucleotide binding protein, alpha O
chr8	94926266	94926961	696	Distal Intergenic	8	94881695	94885355	3661	1	54352	uc009mub.1	44571	ENSMUSG00000031737	Irx5	Iroquois related homeobox 5 (Drosophila)
chr8	94552505	94552846	342	Intron (uc009msx.1/uc009msx.1, intron 1 of 3)	8	94322424	94325273	2850	2	16373	uc009msu.1	-227232	ENSMUSG00000031734	Irx3	Iroquois related homeobox 3
chr8	94528577	94529383	807	Distal Intergenic	8	94322424	94325273	2850	2	16373	uc009msu.1	-203304	ENSMUSG00000031734	Irx3	Iroquois related homeobox 3
chr12	102956691	102957157	467	Promoter (<=1kb)	12	102886812	102956712	69901	2	74413	uc007oto.1	0	ENSMUSG00000021187	Tc2n	tandem C2 domains, nuclear
chr8	94163068	94163441	374	Intron (uc009mst.2/26383, intron 8 of 8)	8	94322424	94325273	2850	2	16373	uc009msu.1	161832	ENSMUSG00000031734	Irx3	Iroquois related homeobox 3
chr8	94159453	94159901	449	Intron (uc009mst.2/26383, intron 8 of 8)	8	94322424	94325273	2850	2	16373	uc009msu.1	165372	ENSMUSG00000031734	Irx3	Iroquois related homeobox 3
chr8	94125356	94125763	408	Intron (uc009mst.2/26383, intron 8 of 8)	8	94322424	94325273	2850	2	16373	uc009msu.1	199510	ENSMUSG00000031734	Irx3	Iroquois related homeobox 3
chr8	91828099	91828425	327	Distal Intergenic	8	91551143	91568061	16919	2	58198	uc009msa.2	-260038	ENSMUSG00000031665	Sall1	sal-like 1 (Drosophila)
chr8	91807911	91808264	354	Distal Intergenic	8	91551143	91568061	16919	2	58198	uc009msa.2	-239850	ENSMUSG00000031665	Sall1	sal-like 1 (Drosophila)
chr8	91156958	91157370	413	Promoter (2-3kb)	8	91150727	91160027	9301	2	71607	uc009mrp.1	2657	ENSMUSG00000031662	Snx20	sorting nexin 20
chr8	91154332	91154741	410	Intron (uc009mrp.1/71607, intron 2 of 3)	8	91150727	91160027	9301	2	71607	uc009mrp.1	5286	ENSMUSG00000031662	Snx20	sorting nexin 20
chr8	90114747	90115038	292	Distal Intergenic	8	90087806	90113096	25291	1	330820	uc009mqt.1	26941	ENSMUSG00000069971	4933402J07Rik	RIKEN cDNA 4933402J07 gene
chr8	89622348	89622949	602	Distal Intergenic	8	89365038	89409157	44120	2	80750	uc009mqo.2	-213191	ENSMUSG00000031652	N4bp1	NEDD4 binding protein 1
chr8	89590900	89591289	390	Distal Intergenic	8	89365038	89409157	44120	2	80750	uc009mqo.2	-181743	ENSMUSG00000031652	N4bp1	NEDD4 binding protein 1
chr12	102067903	102068245	343	Exon (uc007osw.1/217830, exon 2 of 13)	12	102024352	102110820	86469	1	217830	uc007osz.1	43551	ENSMUSG00000021185	9030617O03Rik	RIKEN cDNA 9030617O03 gene
chr8	88416897	88417401	505	Intron (uc009mqh.1/102093, intron 5 of 10)	8	88364901	88446315	81415	1	102093	uc009mqi.1	51996	ENSMUSG00000036879	Phkb	phosphorylase kinase beta
chr8	88126631	88127025	395	Distal Intergenic	8	88078100	88079267	1168	2	56445	uc009mqb.1	-47364	ENSMUSG00000031701	Dnaja2	DnaJ heat shock protein family (Hsp40) member A2
chr8	88113969	88114476	508	Distal Intergenic	8	88078100	88079267	1168	2	56445	uc009mqb.1	-34702	ENSMUSG00000031701	Dnaja2	DnaJ heat shock protein family (Hsp40) member A2
chr8	87996961	87997781	821	Distal Intergenic	8	88016516	88048733	32218	1	108682	uc009mpx.1	-18735	ENSMUSG00000031700	Gpt2	glutamic pyruvate transaminase (alanine aminotransferase) 2
chr8	87173913	87174217	305	Distal Intergenic	8	87185230	87186751	1522	2	15936	uc009mmr.2	12534	ENSMUSG00000053560	Ier2	immediate early response 2
chr8	87155200	87156202	1003	Intron (uc009mmn.2/12286, intron 40 of 46)	8	87125288	87158423	33136	1	12286	uc009mmq.1	29912	ENSMUSG00000034656	Cacna1a	calcium channel, voltage-dependent, P/Q type, alpha 1A subunit
chr8	86983739	86984052	314	Promoter (1-2kb)	8	86985389	87042938	57550	1	12286	uc009mmm.1	-1337	ENSMUSG00000034656	Cacna1a	calcium channel, voltage-dependent, P/Q type, alpha 1A subunit
chr8	86718417	86718726	310	Distal Intergenic	8	86732417	86732491	75	1	387216	uc012ghd.1	-13691	ENSMUSG00000065611	Mir23a	microRNA 23a
chr8	86577767	86578635	869	Distal Intergenic	8	86566966	86568878	1913	2	212108	uc009mls.1	-8889	ENSMUSG00000045232	Rln3	relaxin 3
chr8	86280462	86281050	589	Distal Intergenic	8	86247150	86265210	18061	2	26364	uc009mlc.2	-15252	ENSMUSG00000002885	Adgre5	adhesion G protein-coupled receptor E5
chr12	100815052	100815396	345	Intron (uc007orz.1/uc007orz.1, intron 2 of 3)	12	100686982	100801792	114811	2	71375	uc007ory.1	-13260	ENSMUSG00000033713	Foxn3	forkhead box N3
chr8	85560503	85561161	659	Intron (uc009mjt.2/330812, intron 5 of 6)	8	85689251	85796839	107589	1	71310	uc009mju.2	-128090	ENSMUSG00000031709	Tbc1d9	TBC1 domain family, member 9
chr8	85506672	85507283	612	Intron (uc009mjq.1/330812, intron 1 of 1)	8	85387713	85431998	44286	1	330812	uc009mjs.1	118959	ENSMUSG00000047747	Rnf150	ring finger protein 150
chr8	85052108	85052439	332	Distal Intergenic	8	84863098	84927110	64013	2	16168	uc009mjm.1	-124998	ENSMUSG00000031712	Il15	interleukin 15
chr8	84997087	84997371	285	Distal Intergenic	8	84863098	84927110	64013	2	16168	uc009mjm.1	-69977	ENSMUSG00000031712	Il15	interleukin 15
chr8	84416967	84417727	761	Intron (uc009mje.1/234515, intron 12 of 24)	8	84380267	84646460	266194	1	234515	uc009mji.1	36700	ENSMUSG00000037940	Inpp4b	inositol polyphosphate-4-phosphatase, type II
chr8	82796023	82796524	502	Distal Intergenic	8	82489750	82581907	92158	2	15245	uc009mix.2	-214116	ENSMUSG00000064325	Hhip	Hedgehog-interacting protein
chr8	82328178	82328781	604	Distal Intergenic	8	82235750	82301220	65471	1	68999	uc009miw.1	92428	ENSMUSG00000036977	Anapc10	anaphase promoting complex subunit 10
chr8	82071120	82071496	377	Distal Intergenic	8	82163575	82201654	38080	1	73945	uc009mir.1	-92079	ENSMUSG00000036990	Otud4	OTU domain containing 4
chr8	82062964	82063801	838	Distal Intergenic	8	82163575	82201654	38080	1	73945	uc009mir.1	-99774	ENSMUSG00000036990	Otud4	OTU domain containing 4
chr8	80693508	80693911	404	Distal Intergenic	8	80737241	80918225	180985	1	73301	uc009mhx.1	-43330	ENSMUSG00000037101	Ttc29	tetratricopeptide repeat domain 29
chr12	100640444	100640861	418	Intron (uc007ort.1/71375, intron 5 of 5)	12	100433304	100631282	197979	2	71375	uc007ors.1	-9162	ENSMUSG00000033713	Foxn3	forkhead box N3
chr8	80063618	80064651	1034	Distal Intergenic	8	80073296	80087877	14582	1	102182	uc009mhp.1	-8645	ENSMUSG00000037134	Prmt9	protein arginine methyltransferase 9
chr8	79944843	79945164	322	Intron (uc009mhm.1/78514, intron 18 of 22)	8	80040955	80042477	1523	1	70345	uc012ggf.1	-95791	ENSMUSG00000097882	0610038B21Rik	RIKEN cDNA 0610038B21 gene
chr8	79444581	79444928	348	Intron (uc009mhl.1/110784, intron 2 of 8)	8	79426407	79767538	341132	1	110784	uc009mhl.1	18174	ENSMUSG00000031618	Nr3c2	nuclear receptor subfamily 3, group C, member 2
chr8	79443476	79443765	290	Intron (uc009mhl.1/110784, intron 2 of 8)	8	79426407	79767538	341132	1	110784	uc009mhl.1	17069	ENSMUSG00000031618	Nr3c2	nuclear receptor subfamily 3, group C, member 2
chr8	79386945	79387455	511	Intron (uc009mhk.2/100039211, intron 1 of 1)	8	79272986	79424072	151087	2	100039211	uc009mhk.2	36617	ENSMUSG00000074235	Gm10649	predicted gene 10649
chr8	77791703	77792548	846	Distal Intergenic	8	77737843	77748012	10170	1	75141	uc009mhg.2	53860	ENSMUSG00000034472	Rasd2	RASD family, member 2
chr8	77747719	77748187	469	3' UTR	8	77737843	77748012	10170	1	75141	uc009mhg.2	9876	ENSMUSG00000034472	Rasd2	RASD family, member 2
chr8	77616959	77617520	562	Promoter (<=1kb)	8	77617517	77624492	6976	1	15368	uc009mhc.2	0	ENSMUSG00000005413	Hmox1	heme oxygenase 1
chr8	77346140	77346541	402	Intron (uc009mgu.1/uc009mgu.1, intron 6 of 9)	8	77397073	77417405	20333	1	71597	uc009mgv.1	-50532	ENSMUSG00000031621	Isx	intestine specific homeobox
chr8	76306855	76307539	685	Distal Intergenic	8	75338498	75876455	537958	2	16795	uc009mgs.1	-430400	ENSMUSG00000004383	Large	like-glycosyltransferase
chr12	100581474	100581811	338	Intron (uc007ors.1/71375, intron 4 of 5)	12	100433304	100631282	197979	2	71375	uc007ors.1	49471	ENSMUSG00000033713	Foxn3	forkhead box N3
chr8	76301183	76301964	782	Distal Intergenic	8	75338498	75876455	537958	2	16795	uc009mgs.1	-424728	ENSMUSG00000004383	Large	like-glycosyltransferase
chr8	76284362	76284777	416	Distal Intergenic	8	75338498	75876455	537958	2	16795	uc009mgs.1	-407907	ENSMUSG00000004383	Large	like-glycosyltransferase
chr8	75965459	75966195	737	Distal Intergenic	8	75338498	75876455	537958	2	16795	uc009mgs.1	-89004	ENSMUSG00000004383	Large	like-glycosyltransferase
chr8	75961868	75962557	690	Distal Intergenic	8	75338498	75876455	537958	2	16795	uc009mgs.1	-85413	ENSMUSG00000004383	Large	like-glycosyltransferase
chr8	75843367	75843880	514	Intron (uc009mgs.1/16795, intron 14 of 14)	8	75338498	75876455	537958	2	16795	uc009mgs.1	32575	ENSMUSG00000004383	Large	like-glycosyltransferase
chr8	74660683	74661012	330	Promoter (1-2kb)	8	74659191	74677028	17838	1	326618	uc009mfi.1	1492	ENSMUSG00000031799	Tpm4	tropomyosin 4
chr8	74050100	74050754	655	Distal Intergenic	8	74058161	74061336	3176	2	69550	uc009mdr.1	10582	ENSMUSG00000046718	Bst2	bone marrow stromal cell antigen 2
chr8	73536630	73536935	306	Intron (uc009mce.1/uc009mce.1, intron 2 of 2)	8	73449424	73449517	94	1	100316777	uc012gfn.1	87206	ENSMUSG00000088248	Mir1969	microRNA 1969
chr8	73215733	73216022	290	Distal Intergenic	8	73221638	73224515	2878	1	16478	uc009mbe.2	-5616	ENSMUSG00000071076	Jund	jun D proto-oncogene
chr8	71925641	71925967	327	Distal Intergenic	8	71794979	71827274	32296	1	211135	uc009lxd.1	130662	ENSMUSG00000079038	D130040H23Rik	RIKEN cDNA D130040H23 gene
chr12	99227070	99227586	517	Distal Intergenic	12	99440510	99497547	57038	2	14420	uc007olf.1	269961	ENSMUSG00000021003	Galc	galactosylceramidase
chr8	71551645	71552080	436	Distal Intergenic	8	71594154	71599407	5254	2	110877	uc009lwv.1	47327	ENSMUSG00000036330	Slc18a1	solute carrier family 18 (vesicular monoamine), member 1
chr8	70968537	70969021	485	Intron (uc009lwf.2/234356, intron 6 of 9)	8	70800427	70871603	71177	1	72281	uc009lwe.2	168110	ENSMUSG00000053886	Sh2d4a	SH2 domain containing 4A
chr8	69922753	69923441	689	Distal Intergenic	8	70014657	70016002	1346	1	17960	uc009lvv.1	-91216	ENSMUSG00000025588	Nat1	N-acetyl transferase 1
chr8	69695558	69696027	470	Distal Intergenic	8	69384116	69414463	30348	1	234344	uc009lvu.2	311442	ENSMUSG00000014907	Naf1	nuclear assembly factor 1 ribonucleoprotein
chr8	69513948	69514556	609	Distal Intergenic	8	69384116	69414463	30348	1	234344	uc009lvu.2	129832	ENSMUSG00000014907	Naf1	nuclear assembly factor 1 ribonucleoprotein
chr8	67718035	67718623	589	Distal Intergenic	8	67609513	67653436	43924	2	407795	uc009lvi.2	-64599	ENSMUSG00000074300	BC030870	cDNA sequence BC030870
chr8	67684607	67685314	708	Distal Intergenic	8	67609513	67653436	43924	2	407795	uc009lvi.2	-31171	ENSMUSG00000074300	BC030870	cDNA sequence BC030870
chr8	66213224	66213901	678	Distal Intergenic	8	66403491	66430967	27477	2	244495	uc012geg.1	217066	ENSMUSG00000094443	Sgol2b	shugoshin like 2b (S. pombe)
chr8	66030946	66031295	350	Distal Intergenic	8	66403491	66430967	27477	2	244495	uc012geg.1	399672	ENSMUSG00000094443	Sgol2b	shugoshin like 2b (S. pombe)
chr8	64779946	64780597	652	Distal Intergenic	8	64536318	64601915	65598	2	26359	uc009luo.1	-178031	ENSMUSG00000031635	Anxa10	annexin A10
chr12	99010029	99010358	330	Distal Intergenic	12	99440510	99497547	57038	2	14420	uc007olf.1	487189	ENSMUSG00000021003	Galc	galactosylceramidase
chrX	142267622	142267979	358	Distal Intergenic	20	141880967	141921589	40623	2	27494	uc009una.1	-346033	ENSMUSG00000041688	Amot	angiomotin
chr8	64749200	64749814	615	Distal Intergenic	8	64536318	64601915	65598	2	26359	uc009luo.1	-147285	ENSMUSG00000031635	Anxa10	annexin A10
chr8	64012398	64012682	285	Intron (uc009lud.1/72333, intron 8 of 11)	8	63970068	63982297	12230	1	234309	uc009luc.2	42330	ENSMUSG00000031641	Cbr4	carbonyl reductase 4
chr8	63983046	63983893	848	Distal Intergenic	8	63970068	63982297	12230	1	234309	uc009luc.2	12978	ENSMUSG00000031641	Cbr4	carbonyl reductase 4
chr8	63806742	63807444	703	Intron (uc009ltw.1/59009, intron 2 of 10)	8	63702968	63865438	162471	1	59009	uc009ltw.1	103774	ENSMUSG00000031642	Sh3rf1	SH3 domain containing ring finger 1
chr8	60815556	60815885	330	Intron (uc012gea.1/270049, intron 8 of 11)	8	61178643	61179593	951	2	100271928	uc012geb.1	363708	NA	Gm15881	predicted gene 15881
chr8	60065470	60065962	493	Intron (uc009lsy.2/108150, intron 11 of 11)	8	60002622	60131852	129231	2	108150	uc009lsy.2	65890	ENSMUSG00000031608	Galnt7	UDP-N-acetyl-alpha-D-galactosamine: polypeptide N-acetylgalactosaminyltransferase 7
chr8	59792031	59792288	258	Distal Intergenic	8	59799780	59803314	3535	1	15111	uc009lss.2	-7492	ENSMUSG00000038193	Hand2	heart and neural crest derivatives expressed transcript 2
chr8	55999707	56000103	397	Distal Intergenic	8	56040081	56146231	106151	1	234267	uc009lsl.2	-39978	ENSMUSG00000031517	Gpm6a	glycoprotein m6a
chr8	55131561	55131846	286	Distal Intergenic	8	55162886	55244807	81922	1	22341	uc012gdw.1	-31040	ENSMUSG00000031520	Vegfc	vascular endothelial growth factor C
chr8	49295226	49295849	624	Distal Intergenic	8	49361269	49385453	24185	2	23965	uc009lrt.1	89604	ENSMUSG00000031561	Tenm3	teneurin transmembrane protein 3
chr12	96738369	96738694	326	Distal Intergenic	12	96930436	97023423	92988	1	399558	uc007olc.2	-191742	ENSMUSG00000047414	Flrt2	fibronectin leucine rich transmembrane protein 2
chr8	49264092	49265782	1691	Distal Intergenic	8	49197314	49227021	29708	1	320685	uc012gdt.1	66778	ENSMUSG00000031562	Dctd	dCMP deaminase
chr8	49263037	49263742	706	Distal Intergenic	8	49197314	49227021	29708	1	320685	uc012gdt.1	65723	ENSMUSG00000031562	Dctd	dCMP deaminase
chr8	48758968	48759273	306	Promoter (<=1kb)	8	48752532	48759038	6507	2	69260	uc012gdo.1	0	ENSMUSG00000063049	Ing2	inhibitor of growth family, member 2
chr8	48143373	48144984	1612	Intron (uc009lqq.1/320981, intron 3 of 6)	8	48154242	48168830	14589	1	320981	uc009lqs.1	-9258	ENSMUSG00000038173	Enpp6	ectonucleotide pyrophosphatase/phosphodiesterase 6
chr8	47426084	47426496	413	Distal Intergenic	8	47377400	47380025	2626	2	234219	uc009lqb.1	-46059	ENSMUSG00000047171	Helt	helt bHLH transcription factor
chr8	47323174	47323612	439	Distal Intergenic	8	47292698	47296363	3666	2	11739	uc009lpz.1	-26811	ENSMUSG00000031633	Slc25a4	solute carrier family 25 (mitochondrial carrier, adenine nucleotide translocator), member 4
chr8	46141153	46141688	536	Distal Intergenic	8	46146056	46150772	4717	2	434310	uc009lop.1	9084	ENSMUSG00000066158	AY512931	cDNA sequence AY512931
chr8	45482401	45482895	495	Distal Intergenic	8	46035562	46137611	102050	1	14107	uc009lon.2	-552667	ENSMUSG00000070047	Fat1	FAT atypical cadherin 1
chr8	44406099	44406574	476	Distal Intergenic	8	44380421	44392363	11943	2	22702	uc009lob.2	-13736	ENSMUSG00000051176	Zfp42	zinc finger protein 42
chr8	44392567	44392832	266	Promoter (<=1kb)	8	44380421	44392363	11943	2	22702	uc009lob.2	-204	ENSMUSG00000051176	Zfp42	zinc finger protein 42
chr12	95423947	95424306	360	Distal Intergenic	12	96930436	97023423	92988	1	399558	uc007olc.2	-1506130	ENSMUSG00000047414	Flrt2	fibronectin leucine rich transmembrane protein 2
chr8	44364738	44365015	278	Distal Intergenic	8	44380421	44392363	11943	2	22702	uc009lob.2	27348	ENSMUSG00000051176	Zfp42	zinc finger protein 42
chr8	43961336	43961656	321	Distal Intergenic	8	44215161	44226840	11680	2	244448	uc009lnz.1	265184	ENSMUSG00000031651	Triml1	tripartite motif family-like 1
chr8	43070559	43070897	339	Distal Intergenic	8	43164627	43169733	5107	2	234203	uc009lny.1	98836	NA	Zfp353-ps	zinc finger protein 353, pseudogene
chr8	42294661	42295238	578	Exon (uc009lnp.2/234199, exon 3 of 8)	8	42276788	42300510	23723	2	234199	uc009lnp.2	5272	ENSMUSG00000031594	Fgl1	fibrinogen-like protein 1
chr8	42024401	42024637	237	3' UTR	8	42011587	42025298	13712	1	68797	uc009lnh.2	12814	ENSMUSG00000031595	Pdgfrl	platelet-derived growth factor receptor-like
chr8	40414677	40415209	533	Intron (uc009lmi.1/uc009lmi.1, intron 2 of 3)	8	40667054	40728032	60979	2	20288	uc012gcm.1	312823	ENSMUSG00000025044	Msr1	macrophage scavenger receptor 1
chr8	39624749	39625238	490	Intron (uc009lme.2/244431, intron 7 of 7)	8	38585608	39724562	1138955	2	244431	uc009lme.2	99324	ENSMUSG00000039539	Sgcz	sarcoglycan zeta
chr8	37700353	37701016	664	Intron (uc009llr.2/50768, intron 13 of 13)	8	37630793	37676997	46205	2	50768	uc009llq.2	-23356	ENSMUSG00000031523	Dlc1	deleted in liver cancer 1
chr8	37642586	37643190	605	Exon (uc009llq.2/50768, exon 7 of 14)	8	37630793	37676997	46205	2	50768	uc009llq.2	33807	ENSMUSG00000031523	Dlc1	deleted in liver cancer 1
chr8	37641488	37642502	1015	Exon (uc009llq.2/50768, exon 8 of 14)	8	37630793	37676997	46205	2	50768	uc009llq.2	34495	ENSMUSG00000031523	Dlc1	deleted in liver cancer 1
chr12	93717684	93718008	325	Distal Intergenic	12	93044483	93087597	43115	2	20338	uc007okx.1	-630087	ENSMUSG00000020964	Sel1l	sel-1 suppressor of lin-12-like (C. elegans)
chr8	37610942	37611402	461	Distal Intergenic	8	37568543	37576067	7525	1	319582	uc009llp.1	42399	ENSMUSG00000039620	6430573F11Rik	RIKEN cDNA 6430573F11 gene
chr8	37006741	37007365	625	Distal Intergenic	8	36887763	36889613	1851	2	71908	uc009llc.2	-117128	ENSMUSG00000055976	Cldn23	claudin 23
chr8	36770749	36771056	308	Distal Intergenic	8	36887763	36889613	1851	2	71908	uc009llc.2	118557	ENSMUSG00000055976	Cldn23	claudin 23
chr8	36200477	36200796	320	Distal Intergenic	8	35892233	36028744	136512	2	21951	uc009lkv.1	-171733	ENSMUSG00000031529	Tnks	tankyrase, TRF1-interacting ankyrin-related ADP-ribose polymerase
chr8	36071218	36071582	365	Distal Intergenic	8	35892233	36028744	136512	2	21951	uc009lkv.1	-42474	ENSMUSG00000031529	Tnks	tankyrase, TRF1-interacting ankyrin-related ADP-ribose polymerase
chr8	36053526	36054036	511	Distal Intergenic	8	35892233	36028744	136512	2	21951	uc009lkv.1	-24782	ENSMUSG00000031529	Tnks	tankyrase, TRF1-interacting ankyrin-related ADP-ribose polymerase
chr8	35989150	35989719	570	Intron (uc009lkv.1/21951, intron 25 of 26)	8	35892233	35953205	60973	2	21951	uc009lku.1	-35945	ENSMUSG00000031529	Tnks	tankyrase, TRF1-interacting ankyrin-related ADP-ribose polymerase
chr8	35790826	35791323	498	Distal Intergenic	8	35870664	35882948	12285	1	319520	uc009lks.1	-79341	ENSMUSG00000031530	Dusp4	dual specificity phosphatase 4
chr8	34757469	34757896	428	Distal Intergenic	8	34730058	34752448	22391	2	108159	uc009lke.1	-5021	ENSMUSG00000052906	Ubxn8	UBX domain protein 8
chr8	34684393	34684983	591	Exon (uc009lkc.1/104271, exon 1 of 4)	8	34681016	34696057	15042	1	104271	uc009lkc.1	3377	ENSMUSG00000009628	Tex15	testis expressed gene 15
chr12	93209311	93209850	540	Distal Intergenic	12	93044483	93087597	43115	2	20338	uc007okx.1	-121714	ENSMUSG00000020964	Sel1l	sel-1 suppressor of lin-12-like (C. elegans)
chr8	34553829	34554423	595	Distal Intergenic	8	34594783	34596229	1447	1	628431	uc012gcf.1	-40360	NA	Hmgb1-rs17	high mobility group box 1, related sequence 17
chr8	34307680	34308174	495	Distal Intergenic	8	34439597	34495975	56379	2	22427	uc012gce.1	187801	ENSMUSG00000031583	Wrn	Werner syndrome homolog (human)
chr8	33848919	33849449	531	Distal Intergenic	8	33998977	34060498	61522	2	100042715	uc012gbz.1	211049	NA	Gm3985	predicted gene 3985
chr8	32910003	32910883	881	Distal Intergenic	8	32924943	32928815	3873	2	211323	uc009ljn.1	17932	ENSMUSG00000062991	Nrg1	neuregulin 1
chr8	32631339	32631934	596	Distal Intergenic	8	32924943	32928815	3873	2	211323	uc009ljn.1	296881	ENSMUSG00000062991	Nrg1	neuregulin 1
chr8	32298845	32299442	598	Promoter (1-2kb)	8	32297804	32348266	50463	1	171167	uc009ljj.1	1041	ENSMUSG00000046152	Fut10	fucosyltransferase 10
chr8	32034125	32034533	409	Distal Intergenic	8	32200134	32207519	7386	1	66959	uc009ljb.1	-165601	ENSMUSG00000039661	Dusp26	dual specificity phosphatase 26 (putative)
chr8	31609992	31610376	385	Distal Intergenic	8	32200134	32207519	7386	1	66959	uc009ljb.1	-589758	ENSMUSG00000039661	Dusp26	dual specificity phosphatase 26 (putative)
chr8	29637813	29638206	394	Distal Intergenic	8	29193666	29195325	1660	2	666422	uc012gbt.1	-442488	NA	Gm8096	3-phosphoglycerate dehydrogenase pseudogene
chr8	28373075	28373419	345	Promoter (2-3kb)	8	28370799	28386128	15330	1	13685	uc009lih.1	2276	ENSMUSG00000031490	Eif4ebp1	eukaryotic translation initiation factor 4E binding protein 1
chr12	92850299	92850635	337	Distal Intergenic	12	92793702	92828927	35226	2	83602	uc007oks.2	-21372	ENSMUSG00000020962	Gtf2a1	general transcription factor II A, 1
chr8	28351968	28352655	688	Distal Intergenic	8	28336248	28340060	3813	2	11556	uc009lie.1	-11908	ENSMUSG00000031489	Adrb3	adrenergic receptor, beta 3
chr8	28349731	28351693	1963	Distal Intergenic	8	28336248	28340060	3813	2	11556	uc009lie.1	-9671	ENSMUSG00000031489	Adrb3	adrenergic receptor, beta 3
chr8	28333511	28333900	390	Downstream (2-3kb)	8	28336473	28339222	2750	2	11556	uc009lif.1	5322	ENSMUSG00000031489	Adrb3	adrenergic receptor, beta 3
chr8	27871122	27871640	519	Distal Intergenic	8	28087808	28091934	4127	1	353310	uc012gbp.1	-216168	ENSMUSG00000085795	Zfp703	zinc finger protein 703
chr8	27374081	27374571	491	Distal Intergenic	8	27268641	27274623	5983	1	73754	uc009lhq.2	105440	ENSMUSG00000037214	Thap1	THAP domain containing, apoptosis associated protein 1
chr8	27372004	27372366	363	Distal Intergenic	8	27268641	27274623	5983	1	73754	uc009lhq.2	103363	ENSMUSG00000037214	Thap1	THAP domain containing, apoptosis associated protein 1
chr8	26958075	26958505	431	Promoter (<=1kb)	8	26927342	26958142	30801	2	23808	uc009lhd.1	0	ENSMUSG00000031575	Ash2l	ash2 (absent, small, or homeotic)-like (Drosophila)
chr8	26241361	26242407	1047	Distal Intergenic	8	26149617	26212666	63050	2	83436	uc009lfr.2	-28695	ENSMUSG00000031557	Plekha2	pleckstrin homology domain-containing, family A (phosphoinositide binding specific) member 2
chr8	25689841	25690666	826	Distal Intergenic	8	25642364	25686805	44442	2	209176	uc009lez.2	-3036	ENSMUSG00000031549	Ido2	indoleamine 2,3-dioxygenase 2
chr8	25681752	25682063	312	Intron (uc009lez.2/209176, intron 9 of 9)	8	25642364	25686805	44442	2	209176	uc009lez.2	4742	ENSMUSG00000031549	Ido2	indoleamine 2,3-dioxygenase 2
chr12	92827314	92827753	440	Promoter (<=1kb)	12	92793702	92828089	34388	2	83602	uc007okr.2	336	ENSMUSG00000020962	Gtf2a1	general transcription factor II A, 1
chr8	25469391	25470155	765	Distal Intergenic	8	25548088	25549418	1331	2	69068	uc009lex.1	79263	ENSMUSG00000056313	1810011O10Rik	RIKEN cDNA 1810011O10 gene
chr8	25467266	25468001	736	Distal Intergenic	8	25548088	25549418	1331	2	69068	uc009lex.1	81417	ENSMUSG00000056313	1810011O10Rik	RIKEN cDNA 1810011O10 gene
chr8	25368287	25368680	394	Distal Intergenic	8	25548088	25549418	1331	2	69068	uc009lex.1	180738	ENSMUSG00000056313	1810011O10Rik	RIKEN cDNA 1810011O10 gene
chr8	25315067	25315727	661	Distal Intergenic	8	25548088	25549418	1331	2	69068	uc009lex.1	233691	ENSMUSG00000056313	1810011O10Rik	RIKEN cDNA 1810011O10 gene
chr8	25271066	25271386	321	Distal Intergenic	8	25548088	25549418	1331	2	69068	uc009lex.1	278032	ENSMUSG00000056313	1810011O10Rik	RIKEN cDNA 1810011O10 gene
chr8	24672233	24673217	985	Distal Intergenic	8	24780133	25173577	393445	1	320158	uc009lew.2	-106916	ENSMUSG00000037492	Zmat4	zinc finger, matrin type 4
chr8	23596863	23597489	627	Intron (uc009ldf.2/20516, intron 1 of 10)	8	23590763	23593804	3042	1	20516	uc009ldg.1	6100	ENSMUSG00000037656	Slc20a2	solute carrier family 20, member 2
chr8	23544306	23545763	1458	Distal Intergenic	8	23521812	23536668	14857	1	57312	uc009ldb.2	22494	ENSMUSG00000031533	Mrps31	mitochondrial ribosomal protein S31
chr8	23380883	23381221	339	Distal Intergenic	8	23393913	23481890	87978	1	234129	uc009lcy.1	-12692	ENSMUSG00000031481	Tpte	transmembrane phosphatase with tensin homology
chr8	23302843	23303325	483	Promoter (<=1kb)	8	23303332	23329069	25738	1	70160	uc009lct.1	-7	ENSMUSG00000031479	Vps36	vacuolar protein sorting 36 (yeast)
chr12	89678567	89678914	348	Intron (uc007oju.1/72113, intron 5 of 10)	12	89599245	89700162	100918	1	72113	uc007ojw.1	79322	ENSMUSG00000021044	Adck1	aarF domain containing kinase 1
chr8	18946033	18946312	280	Intron (uc009kzw.2/319581, intron 5 of 6)	8	18932729	18950973	18245	2	319581	uc009kzw.2	4661	ENSMUSG00000039814	Xkr5	X-linked Kx blood group related 5
chr8	18187335	18187994	660	Distal Intergenic	8	18595173	18632901	37729	1	244329	uc009kzs.1	-407179	ENSMUSG00000039842	Mcph1	microcephaly, primary autosomal recessive 1
chr8	18107599	18108157	559	Distal Intergenic	8	18595173	18632901	37729	1	244329	uc009kzs.1	-487016	ENSMUSG00000039842	Mcph1	microcephaly, primary autosomal recessive 1
chr8	18106659	18107413	755	Distal Intergenic	8	18595173	18632901	37729	1	244329	uc009kzs.1	-487760	ENSMUSG00000039842	Mcph1	microcephaly, primary autosomal recessive 1
chr8	18062449	18062735	287	Distal Intergenic	8	15892545	17535385	1642841	2	94109	uc009kzp.1	-527064	ENSMUSG00000060924	Csmd1	CUB and Sushi multiple domains 1
chr8	17517639	17518331	693	Intron (uc009kzp.1/94109, intron 69 of 69)	8	15892545	17535385	1642841	2	94109	uc009kzp.1	17054	ENSMUSG00000060924	Csmd1	CUB and Sushi multiple domains 1
chr8	15984148	15984703	556	Promoter (<=1kb)	8	15892545	15984884	92340	2	94109	uc009kzo.1	181	ENSMUSG00000060924	Csmd1	CUB and Sushi multiple domains 1
chr8	15843022	15843525	504	Distal Intergenic	8	15892545	15984884	92340	2	94109	uc009kzo.1	141359	ENSMUSG00000060924	Csmd1	CUB and Sushi multiple domains 1
chr8	15681328	15681659	332	Distal Intergenic	8	15892545	15984884	92340	2	94109	uc009kzo.1	303225	ENSMUSG00000060924	Csmd1	CUB and Sushi multiple domains 1
chr8	15036530	15036857	328	Distal Intergenic	8	15041447	15046069	4623	2	434285	uc009kzl.1	9212	ENSMUSG00000049008	BB014433	expressed sequence BB014433
chr12	88220840	88221517	678	Downstream (<1kb)	12	88221653	88225764	4112	2	238330	uc007oia.2	4247	ENSMUSG00000034168	Irf2bpl	interferon regulatory factor 2 binding protein-like
chr8	14869531	14870055	525	Distal Intergenic	8	14888536	14901719	13184	1	26889	uc009kze.1	-18481	ENSMUSG00000026317	Cln8	ceroid-lipofuscinosis, neuronal 8
chr8	14846059	14846640	582	Exon (uc009kyy.2/244310, exon 16 of 16)	8	14888536	14901719	13184	1	26889	uc009kze.1	-41896	ENSMUSG00000026317	Cln8	ceroid-lipofuscinosis, neuronal 8
chr8	14224953	14225423	471	Intron (uc009kyy.2/244310, intron 2 of 15)	8	14095875	14847686	751812	1	244310	uc009kyy.2	129078	ENSMUSG00000047495	Dlgap2	discs, large (Drosophila) homolog-associated protein 2
chr8	13985800	13986220	421	Distal Intergenic	8	13952008	13974777	22770	2	72148	uc009kyv.2	-11023	ENSMUSG00000050052	Tdrp	testis development related protein
chr8	13548604	13549638	1035	Downstream (1-2kb)	8	13550733	13562448	11716	2	66501	uc009kyb.1	12810	ENSMUSG00000031452	1700029H14Rik	RIKEN cDNA 1700029H14 gene
chr8	13202186	13202505	320	Promoter (1-2kb)	8	13176869	13200624	23756	2	66790	uc009kxd.1	-1562	ENSMUSG00000038515	Grtp1	GH regulated TBC protein 1
chr8	13139699	13140587	889	Promoter (<=1kb)	8	13140203	13147939	7737	1	99375	uc009kwy.2	0	ENSMUSG00000031446	Cul4a	cullin 4A
chr8	12873734	12874185	452	Promoter (<=1kb)	8	12873827	13020509	146683	1	17207	uc009kwk.2	0	ENSMUSG00000031442	Mcf2l	mcf.2 transforming sequence-like
chr8	12871183	12871597	415	Promoter (2-3kb)	8	12873827	13020509	146683	1	17207	uc009kwk.2	-2230	ENSMUSG00000031442	Mcf2l	mcf.2 transforming sequence-like
chr8	12634841	12635308	468	Intron (uc009kwd.1/259279, intron 6 of 21)	8	12621799	12657657	35859	2	259279	uc012fzp.1	22349	ENSMUSG00000000759	Tubgcp3	tubulin, gamma complex associated protein 3
chr12	88218009	88218341	333	Distal Intergenic	12	88221653	88225764	4112	2	238330	uc007oia.2	7423	ENSMUSG00000034168	Irf2bpl	interferon regulatory factor 2 binding protein-like
chr8	12545261	12545774	514	Distal Intergenic	8	12573049	12600738	27690	1	78634	uc009kwc.1	-27275	ENSMUSG00000010435	Spaca7	sperm acrosome associated 7
chr8	12456759	12457374	616	Distal Intergenic	8	12395519	12399555	4037	1	20664	uc009kwa.2	61240	ENSMUSG00000096014	Sox1	SRY (sex determining region Y)-box 1
chr8	12062748	12063024	277	Distal Intergenic	8	11840521	11855761	15241	1	75528	uc009kvy.1	222227	ENSMUSG00000031512	Tex29	testis expressed 29
chr8	12019079	12019645	567	Distal Intergenic	8	11840521	11855761	15241	1	75528	uc009kvy.1	178558	ENSMUSG00000031512	Tex29	testis expressed 29
chr8	12004998	12005343	346	Distal Intergenic	8	11840521	11855761	15241	1	75528	uc009kvy.1	164477	ENSMUSG00000031512	Tex29	testis expressed 29
chr8	11756006	11756328	323	Promoter (2-3kb)	8	11758330	11835217	76888	1	54126	uc009kvw.2	-2002	ENSMUSG00000031511	Arhgef7	Rho guanine nucleotide exchange factor (GEF7)
chr8	11644046	11644690	645	Distal Intergenic	8	11611583	11635754	24172	2	102334	uc009kvo.2	-8292	ENSMUSG00000031508	Ankrd10	ankyrin repeat domain 10
chr8	11266215	11266539	325	Intron (uc009kvb.2/12826, intron 50 of 51)	8	11198423	11312826	114404	2	12826	uc009kvb.2	46287	ENSMUSG00000031502	Col4a1	collagen, type IV, alpha 1
chr8	10768154	10768626	473	Distal Intergenic	8	10924427	10928457	4031	2	665306	uc009kuy.1	159831	ENSMUSG00000038917	3930402G23Rik	RIKEN cDNA 3930402G23 gene
chr8	10199883	10200421	539	Intron (uc009kur.1/244281, intron 1 of 35)	8	10153923	10633950	480028	1	244281	uc009kur.1	45960	ENSMUSG00000039057	Myo16	myosin XVI
chr12	88166600	88167295	696	Distal Intergenic	12	88221653	88225764	4112	2	238330	uc007oia.2	58469	ENSMUSG00000034168	Irf2bpl	interferon regulatory factor 2 binding protein-like
chrX	138987963	138988455	493	Distal Intergenic	20	139115943	139272914	156972	1	209497	uc009ulx.2	-127488	ENSMUSG00000047045	Tmem164	transmembrane protein 164
chr8	10185152	10185956	805	Intron (uc009kur.1/244281, intron 1 of 35)	8	10153923	10633950	480028	1	244281	uc009kur.1	31229	ENSMUSG00000039057	Myo16	myosin XVI
chr8	9852283	9852590	308	Distal Intergenic	8	9206010	9771023	565014	2	270028	uc009kuj.1	-81260	ENSMUSG00000079157	Fam155a	family with sequence similarity 155, member A
chr8	8988147	8988623	477	Distal Intergenic	8	8666576	8690537	23962	2	234023	uc009kug.1	-297610	ENSMUSG00000040459	Arglu1	arginine and glutamate rich 1
chr8	8984138	8984635	498	Distal Intergenic	8	8666576	8690537	23962	2	234023	uc009kug.1	-293601	ENSMUSG00000040459	Arglu1	arginine and glutamate rich 1
chr8	8700129	8701012	884	Distal Intergenic	8	8666576	8690537	23962	2	234023	uc009kug.1	-9592	ENSMUSG00000040459	Arglu1	arginine and glutamate rich 1
chr8	8674733	8675179	447	Intron (uc009kug.1/234023, intron 1 of 3)	8	8617439	8660773	43335	2	13642	uc009kue.1	-13960	ENSMUSG00000001300	Efnb2	ephrin B2
chr8	8557254	8558041	788	Distal Intergenic	8	8617439	8660773	43335	2	13642	uc009kue.1	102732	ENSMUSG00000001300	Efnb2	ephrin B2
chr8	5980911	5981140	230	Distal Intergenic	8	5085623	5105232	19610	2	20494	uc009kub.1	-875679	ENSMUSG00000023073	Slc10a2	solute carrier family 10, member 2
chr8	5634469	5635324	856	Distal Intergenic	8	5085623	5105232	19610	2	20494	uc009kub.1	-529237	ENSMUSG00000023073	Slc10a2	solute carrier family 10, member 2
chr8	5451213	5451603	391	Distal Intergenic	8	5085623	5105232	19610	2	20494	uc009kub.1	-345981	ENSMUSG00000023073	Slc10a2	solute carrier family 10, member 2
chr12	87839564	87840040	477	Intron (uc007oht.2/26380, intron 3 of 6)	12	87811067	87862578	51512	1	26380	uc007ohw.2	28497	ENSMUSG00000021255	Esrrb	estrogen related receptor, beta
chr8	5058854	5059369	516	Distal Intergenic	8	5085623	5105232	19610	2	20494	uc009kub.1	45863	ENSMUSG00000023073	Slc10a2	solute carrier family 10, member 2
chr8	4718861	4719223	363	Distal Intergenic	8	4735980	4779534	43555	2	20419	uc009kua.1	60311	ENSMUSG00000022322	Shcbp1	Shc SH2-domain binding protein 1
chr8	4627244	4627815	572	Intron (uc009ktz.1/233987, intron 3 of 3)	8	4613170	4630231	17062	1	233987	uc009ktz.1	14074	ENSMUSG00000058748	Zfp958	zinc finger protein 958
chr8	4611849	4612352	504	Promoter (<=1kb)	8	4613170	4630231	17062	1	233987	uc009ktz.1	-818	ENSMUSG00000058748	Zfp958	zinc finger protein 958
chr8	4106099	4106370	272	Promoter (<=1kb)	8	4102793	4105764	2972	2	69142	uc009ksx.2	-335	ENSMUSG00000051906	Cd209f	CD209f antigen
chr8	3879137	3879947	811	Promoter (<=1kb)	8	3871824	3878499	6676	2	170779	uc009kst.1	-638	ENSMUSG00000031495	Cd209d	CD209d antigen
chr9	123842760	123844895	2136	Distal Intergenic	9	123836860	123839607	2748	1	12581	uc009sgx.1	5900	ENSMUSG00000096472	Cdkn2d	cyclin-dependent kinase inhibitor 2D (p19, inhibits CDK4)
chr9	123840827	123842048	1222	Distal Intergenic	9	123836860	123839607	2748	1	12581	uc009sgx.1	3967	ENSMUSG00000096472	Cdkn2d	cyclin-dependent kinase inhibitor 2D (p19, inhibits CDK4)
chr9	123832515	123834489	1975	Promoter (2-3kb)	9	123836860	123839607	2748	1	12581	uc009sgx.1	-2371	ENSMUSG00000096472	Cdkn2d	cyclin-dependent kinase inhibitor 2D (p19, inhibits CDK4)
chr9	122382095	122382424	330	Distal Intergenic	9	122481619	122489765	8147	1	319626	uc009sfa.2	-99195	ENSMUSG00000097736	9530059O14Rik	RIKEN cDNA 9530059O14 gene
chr12	87505423	87505717	295	Distal Intergenic	12	87582828	87632318	49491	1	70373	uc007ohr.1	-77111	ENSMUSG00000021254	Gpatch2l	G patch domain containing 2 like
chr9	122380492	122381345	854	Distal Intergenic	9	122481619	122489765	8147	1	319626	uc009sfa.2	-100274	ENSMUSG00000097736	9530059O14Rik	RIKEN cDNA 9530059O14 gene
chr9	121898676	121899208	533	Intron (uc009sek.2/215494, intron 1 of 1)	9	121890724	121905144	14421	2	215494	uc009sek.2	5936	ENSMUSG00000066235	Pomgnt2	protein O-linked mannose beta 1,4-N-acetylglucosaminyltransferase 2
chr9	121525021	121525647	627	Intron (uc009sdi.1/69032, intron 5 of 5)	9	121486961	121550684	63724	2	69032	uc009sdi.1	25037	ENSMUSG00000032530	Lyzl4	lysozyme-like 4
chr9	121523310	121523907	598	Exon (uc009sdk.1/uc009sdk.1, exon 4 of 4)	9	121486961	121550684	63724	2	69032	uc009sdi.1	26777	ENSMUSG00000032530	Lyzl4	lysozyme-like 4
chr9	121246512	121247290	779	Intron (uc009sda.1/67095, intron 1 of 11)	9	121276076	121354226	78151	1	67095	uc009sde.1	-28786	ENSMUSG00000032536	Trak1	trafficking protein, kinesin binding 1
chr9	121244225	121245238	1014	Intron (uc009sda.1/67095, intron 1 of 11)	9	121276076	121354226	78151	1	67095	uc009sde.1	-30838	ENSMUSG00000032536	Trak1	trafficking protein, kinesin binding 1
chr9	121241207	121241887	681	Intron (uc009sda.1/67095, intron 1 of 11)	9	121276076	121354226	78151	1	67095	uc009sde.1	-34189	ENSMUSG00000032536	Trak1	trafficking protein, kinesin binding 1
chr9	121238758	121239247	490	Intron (uc009sda.1/67095, intron 1 of 11)	9	121206652	121361280	154629	1	67095	uc009sda.1	32106	ENSMUSG00000032536	Trak1	trafficking protein, kinesin binding 1
chr9	121238145	121238557	413	Intron (uc009sda.1/67095, intron 1 of 11)	9	121206652	121361280	154629	1	67095	uc009sda.1	31493	ENSMUSG00000032536	Trak1	trafficking protein, kinesin binding 1
chr9	121228759	121229988	1230	Intron (uc009sda.1/67095, intron 1 of 11)	9	121206652	121361280	154629	1	67095	uc009sda.1	22107	ENSMUSG00000032536	Trak1	trafficking protein, kinesin binding 1
chr12	86984503	86984926	424	Distal Intergenic	12	87027670	87050037	22368	1	53314	uc007ohd.1	-42744	ENSMUSG00000034266	Batf	basic leucine zipper transcription factor, ATF-like
chr9	121226317	121226712	396	Intron (uc009sda.1/67095, intron 1 of 11)	9	121206652	121361280	154629	1	67095	uc009sda.1	19665	ENSMUSG00000032536	Trak1	trafficking protein, kinesin binding 1
chr9	121223174	121223814	641	Intron (uc009sda.1/67095, intron 1 of 11)	9	121206652	121361280	154629	1	67095	uc009sda.1	16522	ENSMUSG00000032536	Trak1	trafficking protein, kinesin binding 1
chr9	121204715	121205060	346	Promoter (1-2kb)	9	121206652	121361280	154629	1	67095	uc009sda.1	-1592	ENSMUSG00000032536	Trak1	trafficking protein, kinesin binding 1
chr9	120890769	120891086	318	Intron (uc012hco.1/209012, intron 2 of 36)	9	120864936	120869625	4690	1	12387	uc009scv.2	25833	ENSMUSG00000006932	Ctnnb1	catenin (cadherin associated protein), beta 1
chr9	120620511	120621593	1083	Distal Intergenic	9	120480634	120483770	3137	1	67115	uc009scr.1	139877	ENSMUSG00000025794	Rpl14	ribosomal protein L14
chr9	120599699	120600023	325	Distal Intergenic	9	120480634	120483770	3137	1	67115	uc009scr.1	119065	ENSMUSG00000025794	Rpl14	ribosomal protein L14
chr9	120245764	120246293	530	Intron (uc009scn.1/245049, intron 2 of 16)	9	120213191	120383952	170762	1	245049	uc009scn.1	32573	ENSMUSG00000041794	Myrip	myosin VIIA and Rab interacting protein
chr9	120081907	120082164	258	Intron (uc009sck.1/17433, intron 3 of 3)	9	120058860	120078494	19635	1	17433	uc009scj.1	23047	ENSMUSG00000032517	Mobp	myelin-associated oligodendrocytic basic protein
chr9	120058398	120058810	413	Promoter (<=1kb)	9	120058860	120078494	19635	1	17433	uc009scj.1	-50	ENSMUSG00000032517	Mobp	myelin-associated oligodendrocytic basic protein
chr9	119416986	119417413	428	Intron (uc009sbc.1/20271, intron 8 of 27)	9	119410740	119426909	16170	2	20271	uc012hcm.1	9496	ENSMUSG00000032511	Scn5a	sodium channel, voltage-gated, type V, alpha
chr12	86425220	86425803	584	Downstream (1-2kb)	12	86427764	86447381	19618	2	73422	uc007ogh.1	21578	ENSMUSG00000042320	Prox2	prospero homeobox 2
chr9	118991992	118992357	366	Intron (uc009saf.1/18799, intron 13 of 14)	9	118980646	119002614	21969	2	18799	uc009saf.1	10257	ENSMUSG00000010660	Plcd1	phospholipase C, delta 1
chr9	117206690	117207309	620	Intron (uc009rza.2/207181, intron 13 of 14)	9	116481864	117161601	679738	2	207181	uc009ryv.2	-45089	ENSMUSG00000039607	Rbms3	RNA binding motif, single stranded interacting protein
chr9	117090577	117090856	280	Intron (uc009ryv.2/207181, intron 13 of 13)	9	116852241	117160693	308453	2	207181	uc009rzd.1	69837	ENSMUSG00000039607	Rbms3	RNA binding motif, single stranded interacting protein
chr9	117067811	117069149	1339	Intron (uc009ryv.2/207181, intron 13 of 13)	9	116852241	117160693	308453	2	207181	uc009rzd.1	91544	ENSMUSG00000039607	Rbms3	RNA binding motif, single stranded interacting protein
chr9	116371274	116371823	550	Distal Intergenic	9	115996813	116084481	87669	2	21813	uc009rys.2	-286793	ENSMUSG00000032440	Tgfbr2	transforming growth factor, beta receptor II
chr9	116025024	116025540	517	Intron (uc009rys.2/21813, intron 4 of 7)	9	115996813	116084481	87669	2	21813	uc009rys.2	58941	ENSMUSG00000032440	Tgfbr2	transforming growth factor, beta receptor II
chr9	115633169	115633600	432	Distal Intergenic	9	115818573	115985294	166722	1	73748	uc009ryr.2	-184973	ENSMUSG00000056880	Gadl1	glutamate decarboxylase-like 1
chr9	115454857	115455283	427	Distal Intergenic	9	115151700	115219539	67840	2	68292	uc009ryp.1	-235318	ENSMUSG00000032437	Stt3b	STT3, subunit of the oligosaccharyltransferase complex, homolog B (S. cerevisiae)
chr9	114851806	114852021	216	Distal Intergenic	9	114808457	114843105	34649	2	333433	uc009ryj.2	-8701	ENSMUSG00000050627	Gpd1l	glycerol-3-phosphate dehydrogenase 1-like
chr9	114478201	114478620	420	Distal Intergenic	9	114420391	114473487	53097	2	636931	uc009rxp.1	-4714	ENSMUSG00000079259	Trim71	tripartite motif-containing 71
chr12	86046636	86046947	312	Distal Intergenic	12	86018228	86039757	21530	2	627191	uc007ofr.1	-6879	ENSMUSG00000071234	Syndig1l	synapse differentiation inducing 1 like
chr9	114409202	114409754	553	Distal Intergenic	9	114399434	114405662	6229	2	12773	uc009rxo.2	-3540	ENSMUSG00000047898	Ccr4	chemokine (C-C motif) receptor 4
chr9	114022052	114022370	319	Distal Intergenic	9	113966472	114007851	41380	1	382111	uc009rxb.2	55580	ENSMUSG00000086596	Susd5	sushi domain containing 5
chr9	113775503	113775796	294	Intron (uc009rwr.2/76499, intron 21 of 38)	9	113721704	113764847	43144	1	76499	uc009rwu.1	53799	ENSMUSG00000033392	Clasp2	CLIP associating protein 2
chr9	113233578	113234039	462	Distal Intergenic	9	113560862	113617377	56516	2	18571	uc009rwn.2	383338	ENSMUSG00000032504	Pdcd6ip	programmed cell death 6 interacting protein
chr9	113021680	113022313	634	Distal Intergenic	9	113560862	113617377	56516	2	18571	uc009rwn.2	595064	ENSMUSG00000032504	Pdcd6ip	programmed cell death 6 interacting protein
chr9	112798785	112799126	342	Distal Intergenic	9	112159078	112251429	92352	1	620760	uc012hbw.1	639707	ENSMUSG00000087038	2900079G21Rik	RIKEN cDNA 2900079G21 gene
chr9	112225768	112226374	607	Intron (uc012hbw.1/620760, intron 2 of 3)	9	112159078	112251429	92352	1	620760	uc012hbw.1	66690	ENSMUSG00000087038	2900079G21Rik	RIKEN cDNA 2900079G21 gene
chr9	111389203	111389734	532	Intron (uc009rvv.2/245038, intron 4 of 4)	9	111341585	111392115	50531	1	245038	uc009rvv.2	47618	ENSMUSG00000032500	Dclk3	doublecortin-like kinase 3
chr9	110975050	110975485	436	Distal Intergenic	9	110957339	110960023	2685	2	54199	uc009rvl.1	-15027	ENSMUSG00000043953	Ccrl2	chemokine (C-C motif) receptor-like 2
chr9	110969483	110970022	540	Distal Intergenic	9	110957339	110960023	2685	2	54199	uc009rvl.1	-9460	ENSMUSG00000043953	Ccrl2	chemokine (C-C motif) receptor-like 2
chr12	85893535	85893944	410	Distal Intergenic	12	85910802	85936407	25606	1	12677	uc007ofm.1	-16858	ENSMUSG00000021239	Vsx2	visual system homeobox 2
chr9	109825652	109826190	539	Distal Intergenic	9	109834278	109908243	73966	1	17758	uc009rsy.2	-8088	ENSMUSG00000032479	Map4	microtubule-associated protein 4
chr9	109811899	109812795	897	Distal Intergenic	9	109834278	109908243	73966	1	17758	uc009rsy.2	-21483	ENSMUSG00000032479	Map4	microtubule-associated protein 4
chr9	108490159	108490485	327	Intron (uc009rqk.1/74443, intron 7 of 8)	9	108474644	108481001	6358	2	83669	uc009rqj.1	-9158	ENSMUSG00000066357	Wdr6	WD repeat domain 6
chr9	108046267	108047499	1233	Intron (uc009rov.1/12217, intron 11 of 11)	9	107998353	108092714	94362	2	12217	uc009rov.1	45215	ENSMUSG00000032589	Bsn	bassoon
chr9	106642240	106642641	402	Intron (uc009rko.1/81000, intron 20 of 21)	9	106590411	106691544	101134	2	81000	uc009rko.1	48903	ENSMUSG00000040661	Rad54l2	RAD54 like 2 (S. cerevisiae)
chr9	106069952	106070350	399	Promoter (2-3kb)	9	106073260	106094037	20778	1	77305	uc009rjc.1	-2910	ENSMUSG00000020257	Wdr82	WD repeat domain containing 82
chr9	105804784	105805296	513	Intron (uc009riv.2/665033, intron 17 of 41)	9	105758400	105862974	104575	2	665033	uc009riv.2	57678	ENSMUSG00000091345	Col6a5	collagen, type VI, alpha 5
chr9	105739271	105740171	901	Distal Intergenic	9	105591747	105730415	138669	2	245026	uc009ris.1	-8856	ENSMUSG00000043719	Col6a6	collagen, type VI, alpha 6
chr9	104824501	104824897	397	Exon (uc009rhr.1/74020, exon 6 of 16)	9	104955598	104978832	23235	1	94062	uc009rhs.1	-130701	ENSMUSG00000032563	Mrpl3	mitochondrial ribosomal protein L3
chr9	104701591	104702077	487	Intron (uc009rhq.1/74020, intron 5 of 5)	9	104472118	104936874	464757	1	74020	uc009rhr.1	229473	ENSMUSG00000032564	Cpne4	copine IV
chr12	85348753	85349122	370	Promoter (1-2kb)	12	85350452	85358619	8168	1	26897	uc007oeb.1	-1330	ENSMUSG00000072949	Acot1	acyl-CoA thioesterase 1
chr9	103965423	103965732	310	Promoter (<=1kb)	9	103948918	103965451	16534	2	66663	uc009rhf.2	0	ENSMUSG00000032557	Uba5	ubiquitin-like modifier activating enzyme 5
chr9	103810483	103811032	550	Distal Intergenic	9	103904874	103919016	14143	1	74025	uc009rhb.2	-93842	ENSMUSG00000032558	Nphp3	nephronophthisis 3 (adolescent)
chr9	103572665	103573890	1226	Intron (uc009rgx.2/81907, intron 4 of 4)	9	103385266	103595137	209872	2	81907	uc009rgx.2	21247	ENSMUSG00000042757	Tmem108	transmembrane protein 108
chr9	103353248	103353850	603	Promoter (1-2kb)	9	103327254	103351426	24173	2	107993	uc009rgu.1	-1822	ENSMUSG00000032556	Bfsp2	beaded filament structural protein 2, phakinin
chr9	103296810	103297106	297	Distal Intergenic	9	103255432	103268110	12679	2	321022	uc009rgp.1	-28700	ENSMUSG00000032803	Cdv3	carnitine deficiency-associated gene expressed in ventricle 3
chr9	102576800	102577153	354	Distal Intergenic	9	102619132	102635747	16616	1	56332	uc009rfw.1	-41979	ENSMUSG00000032531	Amotl2	angiomotin-like 2
chr9	102400750	102401796	1047	Distal Intergenic	9	102408468	102448569	40102	1	16716	uc009rfp.1	-6672	ENSMUSG00000035606	Ky	kyphoscoliosis peptidase
chr9	102307427	102307872	446	Distal Intergenic	9	101824458	102257023	432566	2	270190	uc009rfn.2	-50404	ENSMUSG00000032537	Ephb1	Eph receptor B1
chr9	102107768	102108392	625	Intron (uc009rfn.2/270190, intron 14 of 15)	9	101824458	102257023	432566	2	270190	uc009rfn.2	148631	ENSMUSG00000032537	Ephb1	Eph receptor B1
chr9	102050280	102051217	938	Intron (uc009rfn.2/270190, intron 13 of 15)	9	101824458	102257023	432566	2	270190	uc009rfn.2	205806	ENSMUSG00000032537	Ephb1	Eph receptor B1
chr12	84746233	84746794	562	Intron (uc007odc.1/70127, intron 10 of 10)	12	84314738	84828658	513921	2	70127	uc007odc.1	81864	ENSMUSG00000021221	Dpf3	D4, zinc and double PHD fingers, family 3
chr9	101427361	101427825	465	Distal Intergenic	9	101007320	101154162	146843	2	235542	uc009rfh.2	-273199	ENSMUSG00000043154	Ppp2r3a	protein phosphatase 2, regulatory subunit B'', alpha
chr9	101416013	101416273	261	Distal Intergenic	9	101007320	101154162	146843	2	235542	uc009rfh.2	-261851	ENSMUSG00000043154	Ppp2r3a	protein phosphatase 2, regulatory subunit B'', alpha
chr9	99383598	99383961	364	Exon (uc009ref.2/74125, exon 21 of 22)	9	99370840	99375170	4331	1	69797	uc009ree.1	12758	ENSMUSG00000046242	1600029I14Rik	RIKEN cDNA 1600029I14 gene
chr9	99149227	99149426	200	Intron (uc009rdw.1/68121, intron 2 of 5)	9	99143887	99164228	20342	1	68121	uc009rdw.1	5340	ENSMUSG00000056267	Cep70	centrosomal protein 70
chr9	98218260	98218582	323	Intron (uc009rdg.1/74080, intron 1 of 2)	9	98197023	98320813	123791	1	74080	uc009rdi.1	21237	ENSMUSG00000032456	Nmnat3	nicotinamide nucleotide adenylyltransferase 3
chr9	97972936	97973495	560	Distal Intergenic	9	97344814	97933586	588773	2	64085	uc009rdd.1	-39350	ENSMUSG00000032452	Clstn2	calsyntenin 2
chr9	97753392	97753840	449	Intron (uc009rdd.1/64085, intron 17 of 17)	9	97344814	97933586	588773	2	64085	uc009rdd.1	179746	ENSMUSG00000032452	Clstn2	calsyntenin 2
chr9	97716632	97717056	425	Intron (uc009rdd.1/64085, intron 17 of 17)	9	97344814	97933586	588773	2	64085	uc009rdd.1	216530	ENSMUSG00000032452	Clstn2	calsyntenin 2
chr9	97186443	97186716	274	Distal Intergenic	9	97249981	97270377	20397	2	78911	uc009rdc.1	83661	ENSMUSG00000032451	Trim42	tripartite motif-containing 42
chr9	97014822	97015187	366	Distal Intergenic	9	96977430	97011460	34031	2	192287	uc009rdb.1	-3362	ENSMUSG00000032449	Slc25a36	solute carrier family 25, member 36
chr12	83663790	83664596	807	Distal Intergenic	12	83718025	84259799	541775	1	50779	uc007oda.1	-53429	ENSMUSG00000021219	Rgs6	regulator of G-protein signaling 6
chr9	96835889	96836767	879	Distal Intergenic	9	96723762	96789841	66080	2	235534	uc009rcu.1	-46048	ENSMUSG00000043587	Pxylp1	2-phosphoxylose phosphatase 1
chr9	96753350	96753759	410	Intron (uc009rcu.1/235534, intron 4 of 6)	9	96723762	96789841	66080	2	235534	uc009rcu.1	36082	ENSMUSG00000043587	Pxylp1	2-phosphoxylose phosphatase 1
chr9	96700344	96701350	1007	Distal Intergenic	9	96585842	96653250	67409	2	245007	uc009rcs.2	-47094	ENSMUSG00000040433	Zbtb38	zinc finger and BTB domain containing 38
chr9	96593011	96593314	304	Intron (uc009rcp.1/245007, intron 1 of 2)	9	96585842	96619864	34023	2	245007	uc009rcp.1	26550	ENSMUSG00000040433	Zbtb38	zinc finger and BTB domain containing 38
chr9	95576540	95577778	1239	Intron (uc009rbg.1/76477, intron 3 of 8)	9	95538047	95595970	57924	1	76477	uc009rbg.1	38493	ENSMUSG00000015354	Pcolce2	procollagen C-endopeptidase enhancer 2
chr9	95469651	95470128	478	Distal Intergenic	9	95460236	95462540	2305	1	75552	uc009rbf.1	9415	ENSMUSG00000064225	Paqr9	progestin and adipoQ receptor family member IX
chr9	94559873	94560553	681	Distal Intergenic	9	94570311	95130871	560561	1	331004	uc009ray.2	-9758	ENSMUSG00000031129	Slc9a9	solute carrier family 9 (sodium/hydrogen exchanger), member 9
chr9	91560692	91561145	454	Distal Intergenic	9	91273037	91279236	6200	1	22774	uc009rak.1	287655	ENSMUSG00000036972	Zic4	zinc finger protein of the cerebellum 4
chr9	91281689	91282012	324	3' UTR	9	91273037	91279236	6200	1	22774	uc009rak.1	8652	ENSMUSG00000036972	Zic4	zinc finger protein of the cerebellum 4
chr9	91148642	91149136	495	Distal Intergenic	9	91255183	91260612	5430	2	22771	uc009raf.1	111476	ENSMUSG00000032368	Zic1	zinc finger protein of the cerebellum 1
chr12	82917689	82918224	536	Distal Intergenic	12	82815937	82882157	66221	2	338372	uc007oco.2	-35532	ENSMUSG00000042724	Map3k9	mitogen-activated protein kinase kinase kinase 9
chrX	137710981	137711352	372	Intron (uc012hpp.1/94216, intron 42 of 44)	20	137620734	137642145	21412	2	94216	uc009ulm.1	-68836	ENSMUSG00000031273	Col4a6	collagen, type IV, alpha 6
chr9	89172577	89173125	549	Distal Intergenic	9	89106222	89122113	15892	1	107885	uc009qzl.1	66355	ENSMUSG00000066442	Mthfs	5, 10-methenyltetrahydrofolate synthetase
chr9	87649986	87650941	956	Distal Intergenic	9	87597635	87626095	28461	2	76365	uc009qyh.2	-23891	ENSMUSG00000032419	Tbx18	T-box18
chr9	86609000	86609577	578	Distal Intergenic	9	86474970	86589947	114978	2	17436	uc009qxs.2	-19053	ENSMUSG00000032418	Me1	malic enzyme 1, NADP(+)-dependent, cytosolic
chr9	86178475	86178855	381	Distal Intergenic	9	86200841	86358523	157683	2	70348	uc009qxc.1	179668	ENSMUSG00000032415	Ube2cbp	ubiquitin-conjugating enzyme E2C binding protein
chr9	85064871	85065134	264	Distal Intergenic	9	85214046	85220731	6686	2	212943	uc012gxn.1	155597	ENSMUSG00000032265	Fam46a	family with sequence similarity 46, member A
chr9	84133948	84134595	648	Distal Intergenic	9	83842388	84017847	175460	1	12040	uc009qws.1	291560	ENSMUSG00000032263	Bckdhb	branched chain ketoacid dehydrogenase E1, beta polypeptide
chr9	83629824	83630186	363	Distal Intergenic	9	83672299	83699912	27614	2	83603	uc012gxk.1	69726	ENSMUSG00000032262	Elovl4	elongation of very long chain fatty acids (FEN1/Elo2, SUR4/Elo3, yeast)-like 4
chr9	83597735	83598223	489	Distal Intergenic	9	83672299	83699912	27614	2	83603	uc012gxk.1	101689	ENSMUSG00000032262	Elovl4	elongation of very long chain fatty acids (FEN1/Elo2, SUR4/Elo3, yeast)-like 4
chr9	83519468	83520025	558	Intron (uc009qwm.1/212531, intron 3 of 3)	9	83441945	83493898	51954	1	212531	uc009qwl.1	77523	ENSMUSG00000032261	Sh3bgrl2	SH3 domain binding glutamic acid-rich protein like 2
chr9	83462359	83463402	1044	Intron (uc009qwl.1/212531, intron 1 of 3)	9	83441945	83493898	51954	1	212531	uc009qwl.1	20414	ENSMUSG00000032261	Sh3bgrl2	SH3 domain binding glutamic acid-rich protein like 2
chr12	82792398	82792801	404	Distal Intergenic	12	82732356	82765928	33573	1	69480	uc007ocm.1	60042	ENSMUSG00000042734	Ttc9	tetratricopeptide repeat domain 9
chr9	83378852	83379627	776	Distal Intergenic	9	83284962	83334734	49773	2	75782	uc009qwg.2	-44118	ENSMUSG00000032258	Lca5	Leber congenital amaurosis 5 (human)
chr9	80934986	80935341	356	Distal Intergenic	9	80161137	80359045	197909	2	63859	uc009qvi.2	-575941	ENSMUSG00000032343	Impg1	interphotoreceptor matrix proteoglycan 1
chr9	80420213	80420576	364	Distal Intergenic	9	80161137	80359045	197909	2	63859	uc009qvi.2	-61168	ENSMUSG00000032343	Impg1	interphotoreceptor matrix proteoglycan 1
chr9	80216392	80216860	469	Intron (uc009qvi.2/63859, intron 5 of 16)	9	80129268	80159536	30269	1	17920	uc009qvh.1	87124	ENSMUSG00000033577	Myo6	myosin VI
chr9	78222848	78223285	438	Downstream (1-2kb)	9	78224710	78226395	1686	2	67968	uc009quh.2	3110	ENSMUSG00000032346	Ooep	oocyte expressed protein
chr9	77934081	77934376	296	Exon (uc009qtp.1/71538, exon 11 of 14)	9	77929306	77956463	27158	2	71538	uc009qtp.1	22087	ENSMUSG00000001366	Fbxo9	f-box protein 9
chr9	77446141	77446612	472	Distal Intergenic	9	77484539	77507929	23391	1	244923	uc009qtl.1	-37927	ENSMUSG00000044938	Klhl31	kelch-like 31
chr9	76277736	76278118	383	Distal Intergenic	9	76073687	76171385	97699	2	387285	uc009qsz.1	-106351	ENSMUSG00000032360	Hcrtr2	hypocretin (orexin) receptor 2
chr9	74845748	74846192	445	Intron (uc009qrj.2/235493, intron 2 of 12)	9	74823918	74880275	56358	1	235493	uc009qrl.2	21830	ENSMUSG00000034858	Fam214a	family with sequence similarity 214, member A
chr9	74816799	74817088	290	Intron (uc009qrj.2/235493, intron 2 of 12)	9	74823918	74880275	56358	1	235493	uc009qrl.2	-6830	ENSMUSG00000034858	Fam214a	family with sequence similarity 214, member A
chr12	82764824	82765350	527	3' UTR	12	82732356	82765928	33573	1	69480	uc007ocm.1	32468	ENSMUSG00000042734	Ttc9	tetratricopeptide repeat domain 9
chr9	73024369	73024799	431	Distal Intergenic	9	72961276	72971140	9865	1	225215	uc009qra.1	63093	ENSMUSG00000032215	Rsl24d1	ribosomal L24 domain containing 1
chr9	72187051	72187375	325	Intron (uc009qpo.1/235469, intron 19 of 19)	9	72208009	72211578	3570	1	235469	uc009qpu.1	-20634	ENSMUSG00000038535	Zfp280d	zinc finger protein 280D
chr9	72103067	72103423	357	Distal Intergenic	9	72122706	72134719	12014	1	235469	uc009qpn.1	-19283	ENSMUSG00000038535	Zfp280d	zinc finger protein 280D
chr9	72099286	72099571	286	Distal Intergenic	9	72122706	72134719	12014	1	235469	uc009qpn.1	-23135	ENSMUSG00000038535	Zfp280d	zinc finger protein 280D
chr9	71998302	71998828	527	Distal Intergenic	9	71692059	71959626	267568	2	21406	uc009qpf.2	-38676	ENSMUSG00000032228	Tcf12	transcription factor 12
chr9	70735920	70736332	413	Intron (uc009qos.1/15450, intron 8 of 8)	9	70645935	70782615	136681	2	15450	uc009qos.1	46283	ENSMUSG00000032207	Lipc	lipase, hepatic
chr9	70665322	70665728	407	Intron (uc009qos.1/15450, intron 5 of 8)	9	70645935	70782615	136681	2	15450	uc009qos.1	116887	ENSMUSG00000032207	Lipc	lipase, hepatic
chr9	70335215	70335707	493	Intron (uc009qob.1/93836, intron 13 of 14)	9	70273236	70351161	77926	2	93836	uc009qob.1	15454	ENSMUSG00000032217	Rnf111	ring finger 111
chr9	69978542	69979110	569	Intron (uc009qnu.1/76886, intron 8 of 8)	9	69937117	69989364	52248	2	76886	uc009qnu.1	10254	ENSMUSG00000032224	Fam81a	family with sequence similarity 81, member A
chr9	69955539	69955851	313	Intron (uc009qnu.1/76886, intron 5 of 8)	9	69937117	69989364	52248	2	76886	uc009qnu.1	33513	ENSMUSG00000032224	Fam81a	family with sequence similarity 81, member A
chr12	82405513	82405992	480	Intron (uc007obv.2/110893, intron 6 of 7)	12	82298902	82434167	135266	2	110893	uc007obv.2	28175	ENSMUSG00000079055	Slc8a3	solute carrier family 8 (sodium/calcium exchanger), member 3
chr9	69786652	69787443	792	Distal Intergenic	9	69837308	69851814	14507	1	12175	uc009qnk.1	-49865	ENSMUSG00000011958	Bnip2	BCL2/adenovirus E1B interacting protein 2
chr9	68676101	68676514	414	Intron (uc009qmx.1/19883, intron 1 of 10)	9	68613153	68621129	7977	1	320440	uc009qmy.2	62948	NA	9530091C08Rik	RIKEN cDNA 9530091C08 gene
chr9	68646666	68647053	388	Intron (uc009qmx.1/19883, intron 1 of 10)	9	68613153	68621129	7977	1	320440	uc009qmy.2	33513	NA	9530091C08Rik	RIKEN cDNA 9530091C08 gene
chr9	68646123	68646457	335	Intron (uc009qmx.1/19883, intron 1 of 10)	9	68613153	68621129	7977	1	320440	uc009qmy.2	32970	NA	9530091C08Rik	RIKEN cDNA 9530091C08 gene
chr9	67455060	67455979	920	Distal Intergenic	9	67064892	67407510	342619	2	70549	uc012gwa.1	-47550	ENSMUSG00000052698	Tln2	talin 2
chr9	67190434	67191028	595	Intron (uc012gvz.1/70549, intron 37 of 57)	9	67064892	67178457	113566	2	70549	uc009qfw.2	-11977	ENSMUSG00000052698	Tln2	talin 2
chr9	67007935	67008410	476	Intron (uc009qft.1/uc009qft.1, intron 2 of 2)	9	67084467	67084533	67	2	387185	uc012gwc.1	76123	ENSMUSG00000076379	Mir190a	microRNA 190a
chr9	66506212	66507112	901	Distal Intergenic	9	66561493	66602187	40695	1	76459	uc009qfb.2	-54381	ENSMUSG00000032373	Car12	carbonic anhydrase 12
chr9	65044004	65044376	373	Distal Intergenic	9	65062497	65087026	24530	1	214424	uc009qcx.2	-18121	ENSMUSG00000032392	Parp16	poly (ADP-ribose) polymerase family, member 16
chr9	64345061	64345460	400	Intron (uc009qby.2/214058, intron 1 of 7)	9	64349330	64534574	185245	1	214058	uc009qcb.1	-3870	ENSMUSG00000036466	Megf11	multiple EGF-like-domains 11
chr12	81419052	81419477	426	Distal Intergenic	12	81268529	81361358	92830	2	109711	uc007oap.2	-57694	ENSMUSG00000015143	Actn1	actinin, alpha 1
chr9	64228417	64228748	332	Distal Intergenic	9	64233433	64497652	264220	1	214058	uc009qby.2	-4685	ENSMUSG00000036466	Megf11	multiple EGF-like-domains 11
chr9	62588241	62588653	413	Intron (uc009qal.2/319480, intron 7 of 29)	9	62525662	62631786	106125	1	319480	uc009qal.2	62579	ENSMUSG00000032243	Itga11	integrin alpha 11
chr9	62258086	62258432	347	Distal Intergenic	9	62189150	62226609	37460	1	11737	uc009qah.2	68936	ENSMUSG00000032249	Anp32a	acidic (leucine-rich) nuclear phosphoprotein 32 family, member A
chr9	62255330	62256301	972	Distal Intergenic	9	62189150	62226609	37460	1	11737	uc009qah.2	66180	ENSMUSG00000032249	Anp32a	acidic (leucine-rich) nuclear phosphoprotein 32 family, member A
chr9	61515934	61516379	446	Distal Intergenic	9	61761090	61762317	1228	2	56040	uc009pzt.1	245938	ENSMUSG00000007892	Rplp1	ribosomal protein, large, P1
chr9	61394193	61395028	836	Distal Intergenic	9	61221342	61266304	44963	1	21887	uc009pzr.1	172851	ENSMUSG00000032280	Tle3	transducin-like enhancer of split 3
chr9	60975880	60976207	328	Distal Intergenic	9	61220173	61266304	46132	1	21887	uc009pzo.1	-243966	ENSMUSG00000032280	Tle3	transducin-like enhancer of split 3
chr9	60391407	60391985	579	Intron (uc009pza.1/uc009pza.1, intron 3 of 3)	9	59814738	60358842	544105	2	207596	uc009pyy.2	-32565	ENSMUSG00000032289	Thsd4	thrombospondin, type I, domain containing 4
chr9	59872927	59873333	407	Intron (uc009pyx.2/207596, intron 10 of 11)	9	59844097	59849392	5296	2	207596	uc009pyz.1	-23535	ENSMUSG00000032289	Thsd4	thrombospondin, type I, domain containing 4
chr9	58826899	58827321	423	Promoter (2-3kb)	9	58760106	58830036	69931	2	18007	uc009pxm.1	2715	ENSMUSG00000032340	Neo1	neogenin
chr12	81076855	81077234	380	Distal Intergenic	12	81208747	81214000	5254	2	12192	uc007oal.1	136766	ENSMUSG00000021127	Zfp36l1	zinc finger protein 36, C3H type-like 1
chr9	58609927	58610218	292	Distal Intergenic	9	58500663	58589366	88704	2	73673	uc009pxh.2	-20561	ENSMUSG00000074269	Rec114	REC114 meiotic recombination protein
chr9	58604532	58604889	358	Distal Intergenic	9	58500663	58589366	88704	2	73673	uc009pxh.2	-15166	ENSMUSG00000074269	Rec114	REC114 meiotic recombination protein
chr9	58284213	58284739	527	Distal Intergenic	9	58336410	58347549	11140	1	319477	uc009pwz.1	-51671	ENSMUSG00000066607	6030419C18Rik	RIKEN cDNA 6030419C18 gene
chr9	58237913	58238295	383	Distal Intergenic	9	58207611	58218176	10566	2	74286	uc009pww.1	-19737	ENSMUSG00000036244	Tbc1d21	TBC1 domain family, member 21
chr9	58127097	58127651	555	Distal Intergenic	9	58104436	58111016	6581	1	69106	uc009pwu.1	22661	ENSMUSG00000032333	Stoml1	stomatin-like 1
chr9	57328969	57329482	514	Distal Intergenic	9	57289134	57315831	26698	2	56807	uc009pux.1	-13138	ENSMUSG00000040722	Scamp5	secretory carrier membrane protein 5
chr9	57275731	57276199	469	Intron (uc009put.1/66812, intron 4 of 6)	9	57233763	57287921	54159	2	66812	uc009put.1	11722	ENSMUSG00000063849	Ppcdc	phosphopantothenoylcysteine decarboxylase
chr9	57246679	57247046	368	Intron (uc009put.1/66812, intron 2 of 6)	9	57233763	57287921	54159	2	66812	uc009put.1	40875	ENSMUSG00000063849	Ppcdc	phosphopantothenoylcysteine decarboxylase
chr9	57163171	57163694	524	Distal Intergenic	9	57100129	57110406	10278	2	74211	uc009puq.2	-52765	ENSMUSG00000032300	1700017B05Rik	RIKEN cDNA 1700017B05 gene
chr9	56182083	56182520	438	Intron (uc009psz.2/244895, intron 5 of 6)	9	56048936	56265857	216922	2	244895	uc009psz.2	83337	ENSMUSG00000074305	Peak1	pseudopodium-enriched atypical kinase 1
chr12	80821480	80822007	528	Intron (uc007oai.1/19363, intron 8 of 10)	12	81208747	81214000	5254	2	12192	uc007oal.1	391993	ENSMUSG00000021127	Zfp36l1	zinc finger protein 36, C3H type-like 1
chr9	54684618	54685014	397	Distal Intergenic	9	54711562	54760341	48780	1	64602	uc009prq.2	-26548	ENSMUSG00000032293	Ireb2	iron responsive element binding protein 2
chr9	54204348	54204652	305	Distal Intergenic	9	54216326	54264910	48585	2	235380	uc009pqz.2	60258	ENSMUSG00000041268	Dmxl2	Dmx-like 2
chr9	51933380	51933674	295	Intron (uc009plv.2/244871, intron 3 of 5)	9	51920090	51976216	56127	2	244871	uc009plv.2	42542	ENSMUSG00000035164	Zc3h12c	zinc finger CCCH type containing 12C
chr9	50938234	50938645	412	Distal Intergenic	9	50924106	50926539	2434	1	56057	uc009ple.1	14128	ENSMUSG00000032056	Btg4	B cell translocation gene 4
chr9	50913824	50914370	547	Promoter (<=1kb)	9	50913983	50927805	13823	1	56057	uc009pld.1	0	ENSMUSG00000032056	Btg4	B cell translocation gene 4
chr9	49927422	49927859	438	Distal Intergenic	9	49310251	49607174	296924	2	17967	uc009pje.2	-320248	ENSMUSG00000039542	Ncam1	neural cell adhesion molecule 1
chr9	49450946	49451403	458	Intron (uc009pje.2/17967, intron 18 of 18)	9	49354263	49365343	11081	2	17967	uc009pjl.1	-85603	ENSMUSG00000039542	Ncam1	neural cell adhesion molecule 1
chr9	49342029	49342390	362	Intron (uc012gsx.1/100036537, intron 2 of 4)	9	49343314	49351247	7934	2	17967	uc009pjk.1	8857	ENSMUSG00000039542	Ncam1	neural cell adhesion molecule 1
chr9	49337510	49337889	380	Intron (uc012gsx.1/100036537, intron 2 of 4)	9	49326393	49371052	44660	1	100036537	uc012gsx.1	11117	NA	Gm11149	predicted gene 11149
chr9	49235612	49236355	744	Promoter (<=1kb)	9	49223327	49235126	11800	2	244859	uc009pjb.1	-486	ENSMUSG00000032257	Ankk1	ankyrin repeat and kinase domain containing 1
chr12	80509055	80509797	743	Intron (uc007oai.1/19363, intron 7 of 10)	12	80398338	80609641	211304	1	19363	uc007oaj.1	110717	ENSMUSG00000059060	Rad51b	RAD51 paralog B
chr9	48777639	48777969	331	Distal Intergenic	9	48743113	48773095	29983	2	57014	uc012gsr.1	-4544	ENSMUSG00000008590	Htr3b	5-hydroxytryptamine (serotonin) receptor 3B
chr9	48697003	48697401	399	Distal Intergenic	9	48707318	48719204	11887	2	15561	uc009pio.1	21803	ENSMUSG00000032269	Htr3a	5-hydroxytryptamine (serotonin) receptor 3A
chr9	48553383	48553773	391	Intron (uc009pil.1/235320, intron 5 of 6)	9	48462402	48644050	181649	2	235320	uc009pil.1	90277	ENSMUSG00000066687	Zbtb16	zinc finger and BTB domain containing 16
chr9	47317084	47317400	317	Distal Intergenic	9	47338435	47597249	258815	1	54725	uc009phm.1	-21035	ENSMUSG00000032076	Cadm1	cell adhesion molecule 1
chr9	47096934	47097190	257	Distal Intergenic	9	47338435	47597249	258815	1	54725	uc009phm.1	-241245	ENSMUSG00000032076	Cadm1	cell adhesion molecule 1
chr9	46851758	46852182	425	Distal Intergenic	9	46721686	46730650	8965	1	73040	uc009phk.1	130072	ENSMUSG00000099696	2900052N01Rik	RIKEN cDNA 2900052N01 gene
chr9	46776906	46777224	319	Distal Intergenic	9	46721686	46730650	8965	1	73040	uc009phk.1	55220	ENSMUSG00000099696	2900052N01Rik	RIKEN cDNA 2900052N01 gene
chr9	46725563	46726042	480	Intron (uc009phk.1/73040, intron 1 of 1)	9	46721686	46730650	8965	1	73040	uc009phk.1	3877	ENSMUSG00000099696	2900052N01Rik	RIKEN cDNA 2900052N01 gene
chr9	45438558	45439077	520	Intron (uc009pfy.1/114873, intron 4 of 7)	9	45478079	45561796	83718	1	114873	uc009pga.1	-39002	ENSMUSG00000032087	Dscaml1	Down syndrome cell adhesion molecule like 1
chr9	45157124	45157590	467	Distal Intergenic	9	45178268	45204242	25975	1	59095	uc009pfs.1	-20678	ENSMUSG00000066705	Fxyd6	FXYD domain-containing ion transport regulator 6
chr12	79070866	79071768	903	Distal Intergenic	12	79327642	79785756	458115	1	268566	uc007nzc.2	-255874	ENSMUSG00000047454	Gphn	gephyrin
chr9	44668978	44669770	793	Intron (uc009pep.1/214162, intron 35 of 35)	9	44630770	44658137	27368	2	214162	uc012gsa.1	-10841	ENSMUSG00000002028	Kmt2a	lysine (K)-specific methyltransferase 2A
chr9	44227164	44227862	699	Promoter (1-2kb)	9	44218247	44226090	7844	2	382073	uc009pdo.1	-1074	ENSMUSG00000043923	Ccdc84	coiled-coil domain containing 84
chr9	43735620	43736109	490	Distal Intergenic	9	43851467	43856662	5196	1	21838	uc009pbl.1	-115358	ENSMUSG00000032011	Thy1	thymus cell antigen 1, theta
chr9	43368363	43369038	676	Distal Intergenic	9	43552659	43615544	62886	1	58235	uc009pbj.1	-183621	ENSMUSG00000032012	Pvrl1	poliovirus receptor-related 1
chr9	43281652	43281965	314	Distal Intergenic	9	43118846	43144208	25363	1	72169	uc009pbi.2	162806	ENSMUSG00000032013	Trim29	tripartite motif-containing 29
chr9	42827654	42828107	454	Intron (uc009pba.1/69632, intron 33 of 40)	9	42328495	42752454	423960	2	110637	uc009paz.2	-75200	ENSMUSG00000032017	Grik4	glutamate receptor, ionotropic, kainate 4
chr9	41025289	41025779	491	Exon (uc009pah.1/uc009pah.1, exon 4 of 5)	9	40821724	40965577	143854	2	72828	uc009pag.1	-59712	ENSMUSG00000032020	Ubash3b	ubiquitin associated and SH3 domain containing, B
chr9	40761569	40761801	233	Intron (uc009pac.1/70989, intron 7 of 8)	9	40702932	40772195	69264	2	70989	uc009pac.1	10394	ENSMUSG00000032023	Jhy	juvenile hydrocephalus
chr9	40456085	40456326	242	Distal Intergenic	9	40494047	40592129	98083	1	71566	uc009ozt.1	-37721	ENSMUSG00000032024	Clmp	CXADR-like membrane protein
chr9	40296757	40297101	345	Intron (uc009ozn.1/235283, intron 20 of 20)	9	40105492	40263349	157858	2	235283	uc009ozq.1	-33408	ENSMUSG00000040111	Gramd1b	GRAM domain containing 1B
chr12	79015078	79015638	561	Distal Intergenic	12	79327642	79785756	458115	1	268566	uc007nzc.2	-312004	ENSMUSG00000047454	Gphn	gephyrin
chr9	40178938	40179286	349	Intron (uc009ozn.1/235283, intron 19 of 20)	9	40105492	40184006	78515	2	235283	uc009ozp.1	4720	ENSMUSG00000040111	Gramd1b	GRAM domain containing 1B
chr9	39548324	39548856	533	Distal Intergenic	9	39544402	39545340	939	1	258602	uc012grg.1	3922	ENSMUSG00000094353	Olfr150	olfactory receptor 150
chr9	38396231	38396763	533	Distal Intergenic	9	38400388	38402746	2359	1	258225	uc009owt.2	-3625	ENSMUSG00000059189	Olfr913	olfactory receptor 913
chr9	37285084	37286014	931	Distal Intergenic	9	37296906	37326372	29467	1	235184	uc009oux.1	-10892	ENSMUSG00000042138	Msantd2	Myb/SANT-like DNA-binding domain containing 2
chr9	36925144	36925439	296	Intron (uc009oue.1/208076, intron 12 of 12)	9	36698567	36954899	256333	2	208076	uc009oue.1	29460	ENSMUSG00000035934	Pknox2	Pbx/knotted 1 homeobox 2
chr9	36716994	36717676	683	Exon (uc009oue.1/208076, exon 10 of 13)	9	36651247	36686225	34979	1	235180	uc009oud.1	65747	ENSMUSG00000032118	Fez1	fasciculation and elongation protein zeta 1 (zygin I)
chr9	35112715	35113204	490	Distal Intergenic	9	35075466	35083542	8077	1	71989	uc009otc.1	37249	ENSMUSG00000032044	Rpusd4	RNA pseudouridylate synthase domain containing 4
chr9	34561513	34561933	421	Intron (uc009osg.1/67703, intron 1 of 13)	9	34719369	34800822	81454	1	67703	uc009osl.1	-157436	ENSMUSG00000032036	Kirrel3	kin of IRRE like 3 (Drosophila)
chr9	32493176	32493724	549	Intron (uc009osa.1/23871, intron 3 of 3)	9	32503627	32565405	61779	1	23871	uc009osb.1	-9903	ENSMUSG00000032035	Ets1	E26 avian leukemia oncogene 1, 5' domain
chr9	31928397	31928895	499	Intron (uc009orv.2/330914, intron 1 of 21)	9	31923721	32073096	149376	1	330914	uc009orv.2	4676	ENSMUSG00000041444	Arhgap32	Rho GTPase activating protein 32
chr12	78991624	78992317	694	Distal Intergenic	12	79327642	79785756	458115	1	268566	uc007nzc.2	-335325	ENSMUSG00000047454	Gphn	gephyrin
chrX	137238434	137238702	269	Intron (uc009uld.1/23947, intron 3 of 9)	20	137212535	137302254	89720	1	23947	uc009ule.1	25899	ENSMUSG00000000266	Mid2	midline 2
chr9	31672559	31673071	513	Intron (uc009oru.1/12023, intron 3 of 3)	9	31653629	31720870	67242	2	12023	uc009oru.1	47799	ENSMUSG00000032033	Barx2	BarH-like homeobox 2
chr9	31487748	31488151	404	Distal Intergenic	9	31233781	31271823	38043	2	235135	uc009ort.1	-215925	ENSMUSG00000041737	Tmem45b	transmembrane protein 45b
chr9	31426830	31427210	381	Distal Intergenic	9	31233781	31271823	38043	2	235135	uc009ort.1	-155007	ENSMUSG00000041737	Tmem45b	transmembrane protein 45b
chr9	31315695	31316067	373	Distal Intergenic	9	31233781	31271823	38043	2	235135	uc009ort.1	-43872	ENSMUSG00000041737	Tmem45b	transmembrane protein 45b
chr9	31266183	31267038	856	Intron (uc009ort.1/235135, intron 5 of 5)	9	31233781	31271823	38043	2	235135	uc009ort.1	4785	ENSMUSG00000041737	Tmem45b	transmembrane protein 45b
chr9	30927029	30927734	706	Intron (uc009ori.1/19143, intron 18 of 18)	9	30896175	30939384	43210	2	19143	uc009ori.1	11650	ENSMUSG00000031995	St14	suppression of tumorigenicity 14 (colon carcinoma)
chr9	29309589	29309976	388	Intron (uc009oqu.1/235106, intron 7 of 7)	9	28803549	29219528	415980	2	235106	uc009oqt.1	-90061	ENSMUSG00000059974	Ntm	neurotrimin
chr9	29301429	29301777	349	Intron (uc009oqu.1/235106, intron 7 of 7)	9	28803549	29219528	415980	2	235106	uc009oqt.1	-81901	ENSMUSG00000059974	Ntm	neurotrimin
chr9	27484242	27485288	1047	Distal Intergenic	9	27598854	27837611	238758	1	330908	uc009oqq.1	-113566	ENSMUSG00000062257	Opcml	opioid binding protein/cell adhesion molecule-like
chr9	27462131	27462515	385	Distal Intergenic	9	27598854	27837611	238758	1	330908	uc009oqq.1	-136339	ENSMUSG00000062257	Opcml	opioid binding protein/cell adhesion molecule-like
chr12	77930306	77930810	505	Distal Intergenic	12	77898950	77923511	24562	2	104886	uc007nyt.2	-6795	ENSMUSG00000021062	Rab15	RAB15, member RAS oncogene family
chr9	27448788	27449130	343	Distal Intergenic	9	27598854	27837611	238758	1	330908	uc009oqq.1	-149724	ENSMUSG00000062257	Opcml	opioid binding protein/cell adhesion molecule-like
chr9	27162651	27163020	370	Promoter (2-3kb)	9	27160270	27165128	4859	1	102623	uc012gps.1	2381	NA	AI414108	expressed sequence AI414108
chr9	27020605	27020866	262	Distal Intergenic	9	26904969	26962965	57997	2	83964	uc009oqj.1	-57640	ENSMUSG00000031990	Jam3	junction adhesion molecule 3
chr9	26733678	26734180	503	Distal Intergenic	9	26687152	26730666	43515	2	382064	uc012gpr.1	-3012	ENSMUSG00000079644	Gm1110	predicted gene 1110
chr9	26274793	26275161	369	Distal Intergenic	9	26541400	26563679	22280	1	76898	uc009opo.1	-266239	ENSMUSG00000045994	B3gat1	beta-1,3-glucuronyltransferase 1 (glucuronosyltransferase P)
chr9	25671060	25671465	406	Distal Intergenic	9	25289182	25411695	122514	1	67484	uc009opn.1	381878	ENSMUSG00000036611	Eepd1	endonuclease/exonuclease/phosphatase family domain containing 1
chr9	25263904	25264687	784	Distal Intergenic	9	25289182	25411695	122514	1	67484	uc009opn.1	-24495	ENSMUSG00000036611	Eepd1	endonuclease/exonuclease/phosphatase family domain containing 1
chr9	24862563	24862923	361	Distal Intergenic	9	24913884	24914951	1068	2	80517	uc009opi.1	52028	ENSMUSG00000008429	Herpud2	HERPUD family member 2
chr9	24145888	24146234	347	Distal Intergenic	9	24104778	24120842	16065	1	319239	uc009ooy.1	41110	ENSMUSG00000043659	Npsr1	neuropeptide S receptor 1
chr9	24095963	24096578	616	Intron (uc009oox.1/319239, intron 6 of 9)	9	24104778	24120842	16065	1	319239	uc009ooy.1	-8200	ENSMUSG00000043659	Npsr1	neuropeptide S receptor 1
chr12	77600191	77600607	417	Distal Intergenic	12	77634547	77669044	34498	1	263406	uc007nyi.2	-33940	ENSMUSG00000052609	Plekhg3	pleckstrin homology domain containing, family G (with RhoGef domain) member 3
chr9	23212777	23213433	657	Intron (uc009oow.1/73230, intron 13 of 14)	9	23027520	23289646	262127	1	73230	uc009oow.1	185257	ENSMUSG00000031963	Bmper	BMP-binding endothelial regulator
chr9	22832033	22832369	337	Distal Intergenic	9	23027520	23289646	262127	1	73230	uc009oow.1	-195151	ENSMUSG00000031963	Bmper	BMP-binding endothelial regulator
chr9	22686084	22686746	663	Intron (uc009oor.1/319845, intron 20 of 21)	9	22462724	22484957	22234	1	319845	uc009oov.1	223360	ENSMUSG00000035919	Bbs9	Bardet-Biedl syndrome 9 (human)
chr9	22396988	22397484	497	Intron (uc009oor.1/319845, intron 9 of 21)	9	22450408	22692724	242317	1	319845	uc012gpo.1	-52924	ENSMUSG00000035919	Bbs9	Bardet-Biedl syndrome 9 (human)
chr9	22031355	22031870	516	Promoter (1-2kb)	9	22030147	22044137	13991	1	235047	uc009oof.2	1208	ENSMUSG00000057982	Zfp809	zinc finger protein 809
chr9	20783703	20784045	343	Promoter (2-3kb)	9	20770396	20781237	10842	2	14739	uc009ojt.2	-2466	ENSMUSG00000043895	S1pr2	sphingosine-1-phosphate receptor 2
chr9	19611721	19612132	412	Promoter (<=1kb)	9	19612764	19613693	930	1	258519	uc009ohv.1	-632	ENSMUSG00000095448	Olfr859	olfactory receptor 859
chr9	18958833	18959243	411	Distal Intergenic	9	18941372	18942411	1040	1	258558	uc009ohe.2	17461	NA	Olfr837	olfactory receptor 837
chr9	18285790	18286342	553	Promoter (2-3kb)	9	18282839	18289736	6898	1	73503	uc009ogu.1	2951	ENSMUSG00000038691	Mbd3l1	methyl-CpG binding domain protein 3-like 1
chr9	18268039	18268612	574	Intron (uc012gor.1/72230, intron 3 of 7)	9	18258498	18278003	19506	2	72230	uc012gor.1	9391	ENSMUSG00000074500	Zfp558	zinc finger protein 558
chr12	77520052	77520721	670	Promoter (1-2kb)	12	77518586	77540478	21893	1	210762	uc011yob.1	1466	ENSMUSG00000052221	Ppp1r36	protein phosphatase 1, regulatory subunit 36
chr9	17881759	17883130	1372	Distal Intergenic	9	18096711	18118444	21734	1	66917	uc009ogm.1	-213581	ENSMUSG00000001774	Chordc1	cysteine and histidine-rich domain (CHORD)-containing, zinc-binding protein 1
chr9	15348515	15349228	714	5' UTR	9	15309939	15349703	39765	1	170748	uc009ogc.1	38576	ENSMUSG00000058173	Smco4	single-pass membrane protein with coiled-coil domains 4
chr9	14923875	14924321	447	Distal Intergenic	9	14856285	14916552	60268	2	244698	uc009ofj.2	-7323	ENSMUSG00000031936	Hephl1	hephaestin-like 1
chr9	14529645	14529997	353	Intron (uc009oeu.1/330890, intron 11 of 18)	9	14506802	14522917	16116	2	330890	uc009oet.1	-6728	ENSMUSG00000036912	Piwil4	piwi-like RNA-mediated gene silencing 4
chr9	13998004	13998500	497	Distal Intergenic	9	14080745	14130578	49834	1	75747	uc009oej.1	-82245	ENSMUSG00000032009	Sesn3	sestrin 3
chr9	13978354	13979041	688	Distal Intergenic	9	14080745	14130578	49834	1	75747	uc009oej.1	-101704	ENSMUSG00000032009	Sesn3	sestrin 3
chr9	13407946	13408357	412	Distal Intergenic	9	13424433	13513977	89545	1	270118	uc009odw.2	-16076	ENSMUSG00000031925	Maml2	mastermind like 2 (Drosophila)
chr9	12897068	12897517	450	Distal Intergenic	9	13234581	13235960	1380	1	18689	uc009odu.2	-337064	ENSMUSG00000031802	Phxr4	per-hexamer repeat gene 4
chr9	12887323	12887750	428	Distal Intergenic	9	13234581	13235960	1380	1	18689	uc009odu.2	-346831	ENSMUSG00000031802	Phxr4	per-hexamer repeat gene 4
chr9	11941322	11941568	247	Distal Intergenic	9	9660891	10904775	1243885	2	244682	uc009odr.2	-1036547	ENSMUSG00000039488	Cntn5	contactin 5
chr12	77187165	77187609	445	Promoter (1-2kb)	12	77188738	77211915	23178	1	319565	uc011ynx.1	-1129	ENSMUSG00000063450	Syne2	spectrin repeat containing, nuclear envelope 2
chr9	11380515	11381161	647	Distal Intergenic	9	9660891	10904775	1243885	2	244682	uc009odr.2	-475740	ENSMUSG00000039488	Cntn5	contactin 5
chr9	11169083	11169550	468	Distal Intergenic	9	9660891	10904775	1243885	2	244682	uc009odr.2	-264308	ENSMUSG00000039488	Cntn5	contactin 5
chr9	11107312	11107619	308	Distal Intergenic	9	9660891	10904775	1243885	2	244682	uc009odr.2	-202537	ENSMUSG00000039488	Cntn5	contactin 5
chr9	10611975	10612267	293	Intron (uc009odr.2/244682, intron 19 of 20)	9	9660891	10904775	1243885	2	244682	uc009odr.2	292508	ENSMUSG00000039488	Cntn5	contactin 5
chr9	10459139	10459552	414	Intron (uc009odr.2/244682, intron 19 of 20)	9	9660891	10904775	1243885	2	244682	uc009odr.2	445223	ENSMUSG00000039488	Cntn5	contactin 5
chr9	9591254	9591920	667	Distal Intergenic	9	8994953	9239013	244061	2	71544	uc012gnz.1	-352241	ENSMUSG00000050730	Arhgap42	Rho GTPase activating protein 42
chr9	9270101	9270520	420	Distal Intergenic	9	8994953	9239013	244061	2	71544	uc012gnz.1	-31088	ENSMUSG00000050730	Arhgap42	Rho GTPase activating protein 42
chr9	8566622	8566917	296	Intron (uc009odk.1/22068, intron 1 of 2)	9	8544142	8628582	84441	1	22068	uc009odk.1	22480	ENSMUSG00000031997	Trpc6	transient receptor potential cation channel, subfamily C, member 6
chr9	7891509	7892211	703	Distal Intergenic	9	7848701	7873170	24470	2	11796	uc009odb.2	-18339	ENSMUSG00000032000	Birc3	baculoviral IAP repeat-containing 3
chr9	7878984	7879554	571	Distal Intergenic	9	7848701	7873170	24470	2	11796	uc009odb.2	-5814	ENSMUSG00000032000	Birc3	baculoviral IAP repeat-containing 3
chr12	77143197	77143676	480	Promoter (<=1kb)	12	77142335	77211915	69581	1	319565	uc007nxs.1	862	ENSMUSG00000063450	Syne2	spectrin repeat containing, nuclear envelope 2
chr9	7633757	7634228	472	Intron (uc009ocu.1/30800, intron 1 of 9)	9	7628231	7674968	46738	1	30800	uc009ocu.1	5526	ENSMUSG00000018620	Mmp20	matrix metallopeptidase 20 (enamelysin)
chr9	6366480	6366952	473	Intron (uc009oby.1/71785, intron 6 of 6)	9	6265028	6266547	1520	2	71829	uc009oca.1	-99933	ENSMUSG00000047619	Ddi1	DNA-damage inducible 1
chr9	5594402	5594994	593	Distal Intergenic	9	5345476	5353445	7970	1	12364	uc009obv.2	248926	ENSMUSG00000025887	Casp12	caspase 12
chr9	5130980	5131341	362	Distal Intergenic	9	5298517	5307281	8765	1	12362	uc009obr.1	-167176	ENSMUSG00000025888	Casp1	caspase 1
chr9	4193438	4193730	293	Distal Intergenic	9	4294793	4309469	14677	2	67618	uc009obg.2	115739	ENSMUSG00000025894	Aasdhppt	aminoadipate-semialdehyde dehydrogenase-phosphopantetheinyl transferase
chr9	3987514	3988031	518	Distal Intergenic	9	4294793	4309469	14677	2	67618	uc009obg.2	321438	ENSMUSG00000025894	Aasdhppt	aminoadipate-semialdehyde dehydrogenase-phosphopantetheinyl transferase
chr9	3037866	3038389	524	Distal Intergenic	9	3190269	3199813	9545	2	114673	uc009oaq.2	161424	ENSMUSG00000042360	4930433N12Rik	RIKEN cDNA 4930433N12 gene
chr9	3036198	3036738	541	Distal Intergenic	9	3190269	3199813	9545	2	114673	uc009oaq.2	163075	ENSMUSG00000042360	4930433N12Rik	RIKEN cDNA 4930433N12 gene
chr9	3035588	3036112	525	Distal Intergenic	9	3190269	3199813	9545	2	114673	uc009oaq.2	163701	ENSMUSG00000042360	4930433N12Rik	RIKEN cDNA 4930433N12 gene
chr9	3032239	3032722	484	Distal Intergenic	9	3190269	3199813	9545	2	114673	uc009oaq.2	167091	ENSMUSG00000042360	4930433N12Rik	RIKEN cDNA 4930433N12 gene
chr12	75904773	75905562	790	Distal Intergenic	12	75998204	76278319	280116	2	238271	uc007nwz.2	372757	ENSMUSG00000034402	Kcnh5	potassium voltage-gated channel, subfamily H (eag-related), member 5
chr9	3031710	3032183	474	Distal Intergenic	9	3190269	3199813	9545	2	114673	uc009oaq.2	167630	ENSMUSG00000042360	4930433N12Rik	RIKEN cDNA 4930433N12 gene
chr9	3026315	3027949	1635	Distal Intergenic	9	3190269	3199813	9545	2	114673	uc009oaq.2	171864	ENSMUSG00000042360	4930433N12Rik	RIKEN cDNA 4930433N12 gene
chr9	3025251	3025788	538	Distal Intergenic	9	3190269	3199813	9545	2	114673	uc009oaq.2	174025	ENSMUSG00000042360	4930433N12Rik	RIKEN cDNA 4930433N12 gene
chr9	3024501	3024850	350	Distal Intergenic	9	3190269	3199813	9545	2	114673	uc009oaq.2	174963	ENSMUSG00000042360	4930433N12Rik	RIKEN cDNA 4930433N12 gene
chr9	3022596	3022949	354	Distal Intergenic	9	3190269	3199813	9545	2	114673	uc009oaq.2	176864	ENSMUSG00000042360	4930433N12Rik	RIKEN cDNA 4930433N12 gene
chr9	3018765	3019533	769	Distal Intergenic	9	3190269	3199813	9545	2	114673	uc009oaq.2	180280	ENSMUSG00000042360	4930433N12Rik	RIKEN cDNA 4930433N12 gene
chr9	3006368	3006993	626	Distal Intergenic	9	3190269	3199813	9545	2	114673	uc009oaq.2	192820	ENSMUSG00000042360	4930433N12Rik	RIKEN cDNA 4930433N12 gene
chr9	3004269	3005312	1044	Distal Intergenic	9	3190269	3199813	9545	2	114673	uc009oaq.2	194501	ENSMUSG00000042360	4930433N12Rik	RIKEN cDNA 4930433N12 gene
chr9	3003823	3004205	383	Distal Intergenic	9	3190269	3199813	9545	2	114673	uc009oaq.2	195608	ENSMUSG00000042360	4930433N12Rik	RIKEN cDNA 4930433N12 gene
chr9	2999923	3000489	567	Distal Intergenic	9	3190269	3199813	9545	2	114673	uc009oaq.2	199324	ENSMUSG00000042360	4930433N12Rik	RIKEN cDNA 4930433N12 gene
chr12	75261611	75262272	662	Intron (uc007nwu.1/238266, intron 2 of 6)	12	75385263	75396937	11675	1	74284	uc007nww.2	-122991	ENSMUSG00000071265	1700086L19Rik	RIKEN cDNA 1700086L19 gene
chr1	197067663	197068090	428	Distal Intergenic	1	196963005	197002909	39905	2	12902	uc007eez.1	-64754	ENSMUSG00000026616	Cr2	complement receptor 2
chr1	196821459	196822150	692	Intron (uc011wze.1/320977, intron 2 of 3)	1	196781953	196803153	21201	2	320400	uc011wzd.1	-18306	ENSMUSG00000097325	Gm16897	predicted gene, 16897
chr1	196199704	196200361	658	Distal Intergenic	1	196446023	196643062	197040	1	18845	uc007een.1	-245662	ENSMUSG00000026640	Plxna2	plexin A2
chr1	195731807	195732387	581	Distal Intergenic	1	195333434	195335997	2564	2	387201	uc007eem.1	-395810	ENSMUSG00000065533	Mir205	microRNA 205
chr1	195485164	195485669	506	Distal Intergenic	1	195333434	195335997	2564	2	387201	uc007eem.1	-149167	ENSMUSG00000065533	Mir205	microRNA 205
chr1	195404091	195404459	369	Distal Intergenic	1	195333434	195335997	2564	2	387201	uc007eem.1	-68094	ENSMUSG00000065533	Mir205	microRNA 205
chr1	195376897	195377258	362	Distal Intergenic	1	195333434	195335997	2564	2	387201	uc007eem.1	-40900	ENSMUSG00000065533	Mir205	microRNA 205
chr1	195047476	195047857	382	3' UTR	1	195033919	195170072	136154	1	16780	uc007eee.1	13557	ENSMUSG00000026639	Lamb3	laminin, beta 3
chr1	193942913	193943184	272	Intron (uc007edh.1/214742, intron 2 of 9)	1	193960780	193974907	14128	1	100038712	uc007edm.1	-17596	ENSMUSG00000097316	Gm10516	predicted gene 10516
chr1	192838225	192838516	292	Promoter (2-3kb)	1	192829711	192835790	6080	2	226844	uc007ebu.1	-2435	ENSMUSG00000066595	Mfsd7b	major facilitator superfamily domain containing 7B
chr12	75255770	75256138	369	Intron (uc007nwu.1/238266, intron 2 of 6)	12	75385263	75396937	11675	1	74284	uc007nww.2	-129125	ENSMUSG00000071265	1700086L19Rik	RIKEN cDNA 1700086L19 gene
chr1	192780934	192781466	533	Intron (uc007ebr.2/226841, intron 1 of 7)	1	192771525	192802877	31353	2	226841	uc007ebr.2	21411	ENSMUSG00000037568	Vash2	vasohibin 2
chr1	192780513	192780816	304	Intron (uc007ebr.2/226841, intron 1 of 7)	1	192771525	192802877	31353	2	226841	uc007ebr.2	22061	ENSMUSG00000037568	Vash2	vasohibin 2
chr1	192458625	192459326	702	Distal Intergenic	1	192596758	192657977	61220	2	320119	uc007ebf.1	198651	ENSMUSG00000089872	Rps6kc1	ribosomal protein S6 kinase polypeptide 1
chr1	191814999	191815499	501	Distal Intergenic	1	191704371	191746167	41797	2	226830	uc007eax.1	-68832	ENSMUSG00000026603	Smyd2	SET and MYND domain containing 2
chr1	191585032	191586000	969	Promoter (<=1kb)	1	191586477	191700572	114096	1	19250	uc007eav.1	-477	ENSMUSG00000026604	Ptpn14	protein tyrosine phosphatase, non-receptor type 14
chr1	191559641	191560200	560	Intron (uc007eas.1/19250, intron 1 of 9)	1	191552147	191664488	112342	1	19250	uc007eas.1	7494	ENSMUSG00000026604	Ptpn14	protein tyrosine phosphatase, non-receptor type 14
chr1	191231041	191231537	497	Distal Intergenic	1	191031809	191226152	194344	2	16526	uc007ean.2	-4889	ENSMUSG00000037624	Kcnk2	potassium channel, subfamily K, member 2
chr1	191007858	191008599	742	Distal Intergenic	1	191031809	191167232	135424	2	16526	uc007eak.2	158633	ENSMUSG00000037624	Kcnk2	potassium channel, subfamily K, member 2
chr1	191003121	191003362	242	Distal Intergenic	1	191031809	191167232	135424	2	16526	uc007eak.2	163870	ENSMUSG00000037624	Kcnk2	potassium channel, subfamily K, member 2
chr1	189780529	189780962	434	Intron (uc007eaa.1/26381, intron 2 of 7)	1	189821738	190038763	217026	1	26381	uc007eab.1	-40776	ENSMUSG00000026610	Esrrg	estrogen-related receptor gamma
chr12	75226513	75227034	522	Intron (uc007nwu.1/238266, intron 1 of 6)	12	75098748	75368903	270156	1	238266	uc007nwu.1	127765	ENSMUSG00000044912	Syt16	synaptotagmin XVI
chr1	189489862	189490132	271	Intron (uc007eaa.1/26381, intron 1 of 7)	1	189432908	190038763	605856	1	26381	uc007eaa.1	56954	ENSMUSG00000026610	Esrrg	estrogen-related receptor gamma
chr1	189402139	189402488	350	Distal Intergenic	1	189432908	190038763	605856	1	26381	uc007eaa.1	-30420	ENSMUSG00000026610	Esrrg	estrogen-related receptor gamma
chr1	188970202	188970643	442	Intron (uc007dzt.2/74717, intron 5 of 9)	1	188959172	188966963	7792	2	74717	uc007dzv.1	-3239	ENSMUSG00000026611	Spata17	spermatogenesis associated 17
chr1	188186817	188187870	1054	Distal Intergenic	1	187911611	187941189	29579	2	226791	uc007dzm.2	-245628	ENSMUSG00000039246	Lyplal1	lysophospholipase-like 1
chr1	187409176	187409485	310	Distal Intergenic	1	187321185	187321893	709	1	114668	uc011wyd.1	87991	ENSMUSG00000102185	5033404E19Rik	NSA2 ribosome biogenesis homolog pseudogene
chr1	187357270	187357715	446	Distal Intergenic	1	187321185	187321893	709	1	114668	uc011wyd.1	36085	ENSMUSG00000102185	5033404E19Rik	NSA2 ribosome biogenesis homolog pseudogene
chr1	186909720	186910075	356	Distal Intergenic	1	186720303	186823428	103126	2	226778	uc007dyt.2	-86292	ENSMUSG00000026620	Mark1	MAP/microtubule affinity regulating kinase 1
chr1	186796016	186796564	549	Intron (uc007dyt.2/226778, intron 17 of 17)	1	186720303	186823428	103126	2	226778	uc007dyt.2	26864	ENSMUSG00000026620	Mark1	MAP/microtubule affinity regulating kinase 1
chr1	186483167	186483898	732	Distal Intergenic	1	186551024	186556372	5349	2	15284	uc007dyn.2	72474	ENSMUSG00000039377	Hlx	H2.0-like homeobox
chr1	185851301	185852094	794	Distal Intergenic	1	185856911	185857877	967	2	73363	uc011wxw.1	5783	ENSMUSG00000044854	1700056E22Rik	RIKEN cDNA 1700056E22 gene
chr12	74590350	74590742	393	Distal Intergenic	12	74644101	74647382	3282	2	238257	uc007nwm.1	56640	ENSMUSG00000034435	Tmem30b	transmembrane protein 30B
chrX	135869706	135870340	635	Promoter (1-2kb)	20	135868222	135872704	4483	1	22037	uc009uke.1	1484	ENSMUSG00000051257	Trap1a	tumor rejection antigen P1A
chr1	184876134	184876584	451	Distal Intergenic	1	184884919	184906175	21257	1	53791	uc007dyl.1	-8335	ENSMUSG00000079164	Tlr5	toll-like receptor 5
chr1	184741966	184742214	249	Intron (uc007dyk.1/96935, intron 1 of 7)	1	184695037	184825785	130749	1	96935	uc007dyk.1	46929	ENSMUSG00000038576	Susd4	sushi domain containing 4
chr1	184559350	184560176	827	Intron (uc007dyi.2/170725, intron 19 of 20)	1	184495138	184536657	41520	1	170725	uc007dyh.2	64212	ENSMUSG00000038599	Capn8	calpain 8
chr1	184430408	184431733	1326	Intron (uc007dye.2/12334, intron 19 of 20)	1	184414031	184422692	8662	2	12334	uc007dyf.1	-7716	ENSMUSG00000026509	Capn2	calpain 2
chr1	183973217	183973514	298	Distal Intergenic	1	183834576	183950111	115536	2	13800	uc007dxp.1	-23106	ENSMUSG00000022995	Enah	enabled homolog (Drosophila)
chr1	183787982	183788595	614	Distal Intergenic	1	183745446	183772532	27087	2	98386	uc007dxo.2	-15450	ENSMUSG00000004880	Lbr	lamin B receptor
chr1	183171967	183172198	232	Distal Intergenic	1	183103357	183142109	38753	2	226757	uc007dxf.2	-29858	ENSMUSG00000038733	Wdr26	WD repeat domain 26
chr1	182855001	182855246	246	Distal Intergenic	1	182865170	182868532	3363	1	13590	uc007dww.1	-9924	ENSMUSG00000038793	Lefty1	left right determination factor 1
chr1	181647066	181647535	470	Distal Intergenic	1	181676222	181684203	7982	2	226747	uc007dvq.1	36668	ENSMUSG00000026491	Ahctf1	AT hook containing transcription factor 1
chr1	181645804	181646136	333	Distal Intergenic	1	181676222	181684203	7982	2	226747	uc007dvq.1	38067	ENSMUSG00000026491	Ahctf1	AT hook containing transcription factor 1
chr12	74395895	74396422	528	Intron (uc007nwh.2/625098, intron 3 of 4)	12	74388047	74413511	25465	1	625098	uc007nwj.1	7848	ENSMUSG00000044712	Slc38a6	solute carrier family 38, member 6
chr1	181417341	181417814	474	Intron (uc007dvj.1/69726, intron 11 of 11)	1	180885170	181448134	562965	2	69726	uc007dvj.1	30320	ENSMUSG00000055067	Smyd3	SET and MYND domain containing 3
chr1	181316336	181316646	311	Intron (uc007dvj.1/69726, intron 7 of 11)	1	180885170	181448134	562965	2	69726	uc007dvj.1	131488	ENSMUSG00000055067	Smyd3	SET and MYND domain containing 3
chr1	181206692	181207425	734	Intron (uc007dvj.1/69726, intron 7 of 11)	1	180885170	181448134	562965	2	69726	uc007dvj.1	240709	ENSMUSG00000055067	Smyd3	SET and MYND domain containing 3
chr1	181002209	181002987	779	Intron (uc007dvj.1/69726, intron 4 of 11)	1	180885170	181448134	562965	2	69726	uc007dvj.1	445147	ENSMUSG00000055067	Smyd3	SET and MYND domain containing 3
chr1	180664624	180665102	479	Intron (uc007dvh.2/269152, intron 4 of 14)	1	180459256	180646631	187376	1	269152	uc007dvf.1	205368	ENSMUSG00000026494	Kif26b	kinesin family member 26B
chr1	180414000	180414385	386	Distal Intergenic	1	180459256	180646631	187376	1	269152	uc007dvf.1	-44871	ENSMUSG00000026494	Kif26b	kinesin family member 26B
chr1	180268027	180268525	499	Promoter (<=1kb)	1	180252297	180267915	15619	2	51810	uc007dvb.2	-112	ENSMUSG00000039630	Hnrnpu	heterogeneous nuclear ribonucleoprotein U
chr1	180037594	180037834	241	Intron (uc011wxj.1/545391, intron 12 of 19)	1	180117548	180182728	65181	1	78825	uc007dux.1	-79714	ENSMUSG00000026502	Desi2	desumoylating isopeptidase 2
chr1	178649238	178650132	895	Distal Intergenic	1	178663784	178680642	16859	2	545389	uc007dub.1	30510	ENSMUSG00000057335	Cep170	centrosomal protein 170
chr1	178057540	178058006	467	Intron (uc007dtv.2/319455, intron 8 of 9)	1	177892437	178144073	251637	2	319455	uc007dtv.2	86067	ENSMUSG00000055214	Pld5	phospholipase D family, member 5
chr12	74127926	74128567	642	Distal Intergenic	12	74142814	74147699	4886	2	20471	uc007nwa.2	19132	ENSMUSG00000051367	Six1	sine oculis-related homeobox 1
chr1	174388020	174388548	529	Distal Intergenic	1	174405491	174408540	3050	1	98365	uc007dql.2	-16943	ENSMUSG00000026548	Slamf9	SLAM family member 9
chr1	174280619	174280957	339	Intron (uc007dqj.1/16513, intron 1 of 1)	1	174271341	174304216	32876	1	16513	uc007dqj.1	9278	ENSMUSG00000044708	Kcnj10	potassium inwardly-rectifying channel, subfamily J, member 10
chr1	173879092	173879500	409	3' UTR	1	173847668	173873999	26332	1	30925	uc007dpg.1	31424	ENSMUSG00000015314	Slamf6	SLAM family member 6
chr1	173480762	173481215	454	Distal Intergenic	1	173489324	173508381	19058	1	18106	uc007dor.1	-8109	ENSMUSG00000004709	Cd244	CD244 natural killer cell receptor 2B4
chr1	173372615	173372882	268	Intron (uc007doo.1/16456, intron 1 of 9)	1	173367692	173394724	27033	1	16456	uc007doo.1	4923	ENSMUSG00000038235	F11r	F11 receptor
chr1	172979463	172979831	369	Downstream (1-2kb)	1	172981300	172988183	6884	2	14131	uc007dmy.2	8352	ENSMUSG00000059498	Fcgr3	Fc receptor, IgG, low affinity III
chr1	172492436	172493230	795	Intron (uc011wvt.1/70729, intron 9 of 9)	1	172254042	172487241	233200	2	70729	uc007dmf.1	-5195	ENSMUSG00000038473	Nos1ap	nitric oxide synthase 1 (neuronal) adaptor protein
chr1	172356695	172357629	935	Intron (uc011wvt.1/70729, intron 8 of 9)	1	172247627	172259438	11812	2	70729	uc007dme.1	-97257	ENSMUSG00000038473	Nos1ap	nitric oxide synthase 1 (neuronal) adaptor protein
chr1	172036438	172036753	316	Intron (uc007dlu.2/18214, intron 17 of 17)	1	171902438	172040690	138253	2	18214	uc007dlu.2	3937	ENSMUSG00000026674	Ddr2	discoidin domain receptor family, member 2
chr1	171824097	171824631	535	Distal Intergenic	1	171859070	171864784	5715	1	78465	uc007dlo.1	-34439	ENSMUSG00000070532	Ccdc190	coiled-coil domain containing 190
chr12	73782733	73783328	596	Distal Intergenic	12	73751340	73765815	14476	2	66375	uc007nvs.2	-16918	ENSMUSG00000021094	Dhrs7	dehydrogenase/reductase (SDR family) member 7
chr1	170325589	170325940	352	Intron (uc007dld.1/18514, intron 6 of 7)	1	170049495	170362389	312895	2	18514	uc007dld.1	36449	ENSMUSG00000052534	Pbx1	pre B cell leukemia homeobox 1
chr1	170287072	170287427	356	Intron (uc007dld.1/18514, intron 6 of 7)	1	170266122	170267450	1329	2	18514	uc007dlh.1	-19622	ENSMUSG00000052534	Pbx1	pre B cell leukemia homeobox 1
chr1	169845897	169846534	638	Distal Intergenic	1	169619689	169778864	159176	1	110648	uc007dlc.1	226208	ENSMUSG00000026686	Lmx1a	LIM homeobox transcription factor 1 alpha
chr1	169378758	169379105	348	Intron (uc007dkz.1/240899, intron 1 of 1)	1	169375806	169396911	21106	2	240899	uc007dkz.1	17806	ENSMUSG00000040485	Lrrc52	leucine rich repeat containing 52
chr1	168894700	168895356	657	Distal Intergenic	1	168931548	169021433	89886	1	226610	uc007dks.2	-36192	ENSMUSG00000060568	Fam78b	family with sequence similarity 78, member B
chr1	168773423	168773823	401	Distal Intergenic	1	168931548	169021433	89886	1	226610	uc007dks.2	-157725	ENSMUSG00000060568	Fam78b	family with sequence similarity 78, member B
chr1	168751329	168751876	548	Distal Intergenic	1	168592186	168611976	19791	2	240894	uc007dkq.1	-139353	ENSMUSG00000026560	Fmo9	flavin containing monooxygenase 9
chr1	168079496	168079973	478	Intron (uc007dkj.1/59290, intron 2 of 6)	1	168060591	168096641	36051	1	59290	uc007dkj.1	18905	ENSMUSG00000000544	Gpa33	glycoprotein A33 (transmembrane)
chr1	167587281	167587787	507	Exon (uc007djj.1/226594, exon 5 of 7)	1	167522312	167564672	42361	2	68481	uc007djh.1	-22609	ENSMUSG00000026566	Mpzl1	myelin protein zero-like 1
chr1	166760031	166760462	432	Distal Intergenic	1	166726863	166754397	27535	1	56429	uc007diq.1	33168	ENSMUSG00000026574	Dpt	dermatopontin
chr12	73770610	73771397	788	Distal Intergenic	12	73751340	73765815	14476	2	66375	uc007nvs.2	-4795	ENSMUSG00000021094	Dhrs7	dehydrogenase/reductase (SDR family) member 7
chr1	166391004	166391436	433	Promoter (2-3kb)	1	166367398	166388486	21089	2	11931	uc007dip.1	-2518	ENSMUSG00000026576	Atp1b1	ATPase, Na+/K+ transporting, beta 1 polypeptide
chr1	166383997	166384450	454	Intron (uc007dip.1/11931, intron 5 of 5)	1	166367398	166388486	21089	2	11931	uc007dip.1	4036	ENSMUSG00000026576	Atp1b1	ATPase, Na+/K+ transporting, beta 1 polypeptide
chr1	165940573	165940870	298	Distal Intergenic	1	165925076	165927374	2299	1	69962	uc007dhw.1	15497	ENSMUSG00000041396	Mettl18	methyltransferase like 18
chr1	165616785	165617148	364	Distal Intergenic	1	165633124	165655363	22240	2	240879	uc011wus.1	38215	ENSMUSG00000040113	Mettl11b	methyltransferase like 11B
chr1	164768585	164768943	359	Intron (uc007dgx.1/14261, intron 4 of 8)	1	164763661	164790085	26425	2	14261	uc007dgy.1	21142	ENSMUSG00000040181	Fmo1	flavin containing monooxygenase 1
chr1	164685277	164685731	455	Distal Intergenic	1	164601916	164670687	68772	2	226562	uc007dgr.1	-14590	ENSMUSG00000040225	Prrc2c	proline-rich coiled-coil 2C
chr1	164225565	164226063	499	Promoter (<=1kb)	1	163912587	164225769	313183	2	103967	uc007dfz.1	0	ENSMUSG00000040265	Dnm3	dynamin 3
chr1	164121540	164121962	423	Intron (uc007dfz.1/103967, intron 6 of 8)	1	164147754	164155681	7928	1	474332	uc007dgf.1	-25792	ENSMUSG00000078190	Dnm3os	dynamin 3, opposite strand
chr1	163342213	163342616	404	Intron (uc007dfn.2/22164, intron 1 of 2)	1	163325569	163348337	22769	1	22164	uc007dfn.2	16644	ENSMUSG00000026700	Tnfsf4	tumor necrosis factor (ligand) superfamily, member 4
chr1	162936437	162936710	274	Downstream (2-3kb)	1	162908737	162933145	24409	1	11905	uc007dem.2	27700	ENSMUSG00000026715	Serpinc1	serine (or cysteine) peptidase inhibitor, clade C (antithrombin), member 1
chr12	73750677	73751146	470	Downstream (<1kb)	12	73751340	73765815	14476	2	66375	uc007nvs.2	14669	ENSMUSG00000021094	Dhrs7	dehydrogenase/reductase (SDR family) member 7
chr1	162205037	162205823	787	Intron (uc007deh.1/29809, intron 7 of 8)	1	162186703	162239246	52544	2	29809	uc007dei.2	33423	ENSMUSG00000026721	Rabgap1l	RAB GTPase activating protein 1-like
chr1	162195889	162196484	596	Intron (uc007deh.1/29809, intron 7 of 8)	1	162186703	162239246	52544	2	29809	uc007dei.2	42762	ENSMUSG00000026721	Rabgap1l	RAB GTPase activating protein 1-like
chr1	161587194	161587683	490	Intron (uc007dea.2/21960, intron 1 of 22)	1	161453900	161855053	401154	1	21960	uc007dea.2	133294	ENSMUSG00000015829	Tnr	tenascin R
chr1	161580332	161581006	675	Intron (uc007dea.2/21960, intron 1 of 22)	1	161453900	161855053	401154	1	21960	uc007dea.2	126432	ENSMUSG00000015829	Tnr	tenascin R
chr1	161487864	161488236	373	Intron (uc007dea.2/21960, intron 1 of 22)	1	161453900	161855053	401154	1	21960	uc007dea.2	33964	ENSMUSG00000015829	Tnr	tenascin R
chr1	161309341	161309708	368	Distal Intergenic	1	161270438	161270555	118	1	100217414	uc011wul.1	38903	ENSMUSG00000089536	Scarna3a	small Cajal body-specific RNA 3A
chr1	160366172	160366634	463	Intron (uc007ddr.2/11899, intron 1 of 14)	1	160435756	160435864	109	1	735253	uc011wuk.1	-69122	ENSMUSG00000070103	Mir488	microRNA 488
chr1	159673761	159674344	584	Distal Intergenic	1	159465983	159492320	26338	1	89867	uc007ddo.1	207778	ENSMUSG00000026589	Sec16b	SEC16 homolog B (S. cerevisiae)
chr1	159661339	159661918	580	Distal Intergenic	1	159465983	159492320	26338	1	89867	uc007ddo.1	195356	ENSMUSG00000026589	Sec16b	SEC16 homolog B (S. cerevisiae)
chr1	159381564	159381961	398	Distal Intergenic	1	159388713	159418864	30152	1	226527	uc007ddj.1	-6752	ENSMUSG00000033488	BC026585	cDNA sequence BC026585
chr12	73750108	73750512	405	Downstream (<1kb)	12	73751340	73765815	14476	2	66375	uc007nvs.2	15303	ENSMUSG00000021094	Dhrs7	dehydrogenase/reductase (SDR family) member 7
chr1	158969027	158969346	320	Distal Intergenic	1	159029278	159038776	9499	2	73435	uc007dde.1	69430	ENSMUSG00000026592	Tex35	testis expressed 35
chr1	158330360	158330692	333	Promoter (<=1kb)	1	158295060	158330121	35062	2	77352	uc007dci.1	-239	NA	Axdnd1	axonemal dynein light chain domain containing 1
chr1	156902998	156904059	1062	Distal Intergenic	1	156943497	156946766	3270	2	15939	uc007dax.2	42707	ENSMUSG00000056708	Ier5	immediate early response 5
chr1	156605996	156606341	346	Distal Intergenic	1	156239649	156573050	333402	2	12290	uc007dav.1	-32946	ENSMUSG00000004110	Cacna1e	calcium channel, voltage-dependent, R type, alpha 1E subunit
chr1	155883855	155884252	398	Distal Intergenic	1	155697747	155747338	49592	2	240817	uc007dan.1	-136517	ENSMUSG00000045968	Teddm2	transmembrane epididymal family member 2
chr1	155354406	155355308	903	Intron (uc007dac.1/74091, intron 1 of 11)	1	155302888	155334790	31903	2	13211	uc007czy.1	-19616	ENSMUSG00000042699	Dhx9	DEAH (Asp-Glu-Ala-His) box polypeptide 9
chr1	155340564	155340852	289	Distal Intergenic	1	155302888	155334790	31903	2	13211	uc007czy.1	-5774	ENSMUSG00000042699	Dhx9	DEAH (Asp-Glu-Ala-His) box polypeptide 9
chr1	155134987	155135290	304	Intron (uc007czu.1/226519, intron 27 of 27)	1	155066052	155179916	113865	2	226519	uc007czu.1	44626	ENSMUSG00000026478	Lamc1	laminin, gamma 1
chr1	154832989	154833328	340	Intron (uc007czq.1/226518, intron 1 of 10)	1	154802231	154966391	164161	1	226518	uc007czq.1	30758	ENSMUSG00000042751	Nmnat2	nicotinamide nucleotide adenylyltransferase 2
chr1	154762840	154763353	514	Distal Intergenic	1	154684125	154749776	65652	2	226517	uc007czo.2	-13064	ENSMUSG00000042772	Smg7	Smg-7 homolog, nonsense mediated mRNA decay factor (C. elegans)
chr12	73154806	73155113	308	Distal Intergenic	12	73170605	73171978	1374	2	238252	uc007nvc.1	16865	ENSMUSG00000043398	Gpr135	G protein-coupled receptor 135
chr1	154750006	154750494	489	Promoter (<=1kb)	1	154684125	154749776	65652	2	226517	uc007czo.2	-230	ENSMUSG00000042772	Smg7	Smg-7 homolog, nonsense mediated mRNA decay factor (C. elegans)
chr1	152499973	152500523	551	Intron (uc007cyk.1/uc007cyk.1, intron 1 of 1)	1	152296542	152313295	16754	2	96875	uc007cyg.2	-186678	ENSMUSG00000006014	Prg4	proteoglycan 4 (megakaryocyte stimulating factor, articular superficial zone protein)
chr1	151935675	151936497	823	Intron (uc007cxu.2/320019, intron 3 of 4)	1	151923791	151946896	23106	2	320019	uc007cxu.2	10399	ENSMUSG00000097028	Ptgs2os	prostaglandin-endoperoxide synthase 2, opposite strand
chr1	151928446	151929377	932	Intron (uc007cxu.2/320019, intron 1 of 4)	1	151923791	151946896	23106	2	320019	uc007cxu.2	17519	ENSMUSG00000097028	Ptgs2os	prostaglandin-endoperoxide synthase 2, opposite strand
chr1	151797719	151798139	421	Intron (uc007cxt.1/18783, intron 17 of 17)	1	151676752	151808414	131663	2	18783	uc007cxt.1	10275	ENSMUSG00000056220	Pla2g4a	phospholipase A2, group IVA (cytosolic, calcium-dependent)
chr1	148908856	148909611	756	Distal Intergenic	1	148678691	148679087	397	1	215378	uc011wtk.1	230165	ENSMUSG00000035131	Brinp3	bone morphogenetic protein/retinoic acid inducible neural specific 3
chr1	147724475	147725132	658	Distal Intergenic	1	148342796	148749602	406807	1	215378	uc007cxo.2	-617664	ENSMUSG00000035131	Brinp3	bone morphogenetic protein/retinoic acid inducible neural specific 3
chr1	146960139	146960814	676	Distal Intergenic	1	146599971	146622551	22581	2	64214	uc007cxl.1	-337588	ENSMUSG00000026357	Rgs18	regulator of G-protein signaling 18
chr1	146956333	146957656	1324	Distal Intergenic	1	146599971	146622551	22581	2	64214	uc007cxl.1	-333782	ENSMUSG00000026357	Rgs18	regulator of G-protein signaling 18
chr1	146917725	146918565	841	Distal Intergenic	1	146599971	146622551	22581	2	64214	uc007cxl.1	-295174	ENSMUSG00000026357	Rgs18	regulator of G-protein signaling 18
chr12	72037989	72038672	684	Promoter (<=1kb)	12	72038844	72065704	26861	1	56444	uc007nty.2	-172	ENSMUSG00000021076	Actr10	ARP10 actin-related protein 10
chr1	146863114	146863574	461	Distal Intergenic	1	146599971	146622551	22581	2	64214	uc007cxl.1	-240563	ENSMUSG00000026357	Rgs18	regulator of G-protein signaling 18
chr1	144459085	144459347	263	Distal Intergenic	1	145487827	145497067	9241	1	26878	uc007cwy.2	-1028480	ENSMUSG00000033849	B3galt2	UDP-Gal:betaGlcNAc beta 1,3-galactosyltransferase, polypeptide 2
chr1	143887429	143888063	635	Distal Intergenic	1	142339678	142419837	80160	1	240776	uc007cww.1	1547751	ENSMUSG00000052726	Kcnt2	potassium channel, subfamily T, member 2
chr1	143151926	143152651	726	Distal Intergenic	1	142339678	142419837	80160	1	240776	uc007cww.1	812248	ENSMUSG00000052726	Kcnt2	potassium channel, subfamily T, member 2
chr1	143141105	143141754	650	Distal Intergenic	1	142339678	142419837	80160	1	240776	uc007cww.1	801427	ENSMUSG00000052726	Kcnt2	potassium channel, subfamily T, member 2
chr1	142101954	142102340	387	Distal Intergenic	1	141982432	142079988	97557	2	12628	uc007cws.1	-21966	ENSMUSG00000026365	Cfh	complement component factor h
chr1	141092033	141092510	478	Downstream (2-3kb)	1	141142194	141152337	10144	2	170788	uc007cwe.1	59827	ENSMUSG00000063681	Crb1	crumbs family member 1, photoreceptor morphogenesis associated
chr1	140735728	140736027	300	Promoter (2-3kb)	1	140721763	140739021	17259	2	16876	uc007cvr.1	2994	ENSMUSG00000019230	Lhx9	LIM homeobox protein 9
chr1	140684610	140684956	347	Distal Intergenic	1	140721763	140739021	17259	2	16876	uc007cvr.1	54065	ENSMUSG00000019230	Lhx9	LIM homeobox protein 9
chr1	140614908	140615844	937	Distal Intergenic	1	140381291	140516273	134983	2	59125	uc007cvn.1	-98635	ENSMUSG00000026393	Nek7	NIMA (never in mitosis gene a)-related expressed kinase 7
chr12	71811771	71812235	465	Distal Intergenic	12	71926501	72003221	76721	1	319710	uc007ntv.1	-114266	ENSMUSG00000048285	Frmd6	FERM domain containing 6
chr1	139315038	139315523	486	Distal Intergenic	1	138740161	138857025	116865	2	26424	uc007cvc.2	-458013	ENSMUSG00000026398	Nr5a2	nuclear receptor subfamily 5, group A, member 2
chr1	136887704	136888057	354	Intron (uc007csq.1/329252, intron 2 of 17)	1	136859154	136870714	11561	1	67196	uc007csp.1	28550	ENSMUSG00000026429	Ube2t	ubiquitin-conjugating enzyme E2T
chr1	136430111	136430460	350	Distal Intergenic	1	136437522	136443760	6239	2	71001	uc007csd.2	13300	ENSMUSG00000046367	Mgat4e	MGAT4 family, member E
chr1	135997500	135997925	426	Distal Intergenic	1	136007819	136048013	40195	1	71884	uc007crf.1	-9894	ENSMUSG00000026450	Chit1	chitinase 1 (chitotriosidase)
chr1	135557498	135557765	268	Promoter (<=1kb)	1	135552456	135557462	5007	2	667118	uc007cqr.2	-36	ENSMUSG00000102049	Zbed6	zinc finger, BED type containing 6
chr1	135294204	135294596	393	Intron (uc007cqk.1/20668, intron 13 of 13)	1	135278877	135287222	8346	2	20668	uc007cqj.1	-6982	ENSMUSG00000070643	Sox13	SRY (sex determining region Y)-box 13
chr1	134915580	134916190	611	5' UTR	1	134886422	134921925	35504	2	17248	uc007cpk.1	5735	ENSMUSG00000054387	Mdm4	transformed mouse 3T3 cell double minute 4
chr1	134747304	134747919	616	Distal Intergenic	1	134776932	134836582	59651	1	16980	uc007cpi.2	-29013	ENSMUSG00000026443	Lrrn2	leucine rich repeat protein 2, neuronal
chr1	134162191	134162474	284	Distal Intergenic	1	134195203	134203934	8732	1	213417	uc007con.1	-32729	ENSMUSG00000042115	Klhdc8a	kelch domain containing 8A
chr1	134097119	134097981	863	Promoter (2-3kb)	1	134094665	134094761	97	1	723818	uc011wrv.1	2454	ENSMUSG00000065435	Mir135b	microRNA 135b
chr12	71649955	71650318	364	Distal Intergenic	12	71554141	71568611	14471	1	72736	uc007ntu.1	95814	ENSMUSG00000021072	Tmx1	thioredoxin-related transmembrane protein 1
chrX	132400584	132401119	536	Intron (uc009uhv.1/70237, intron 7 of 10)	20	132420390	132425620	5231	1	70237	uc009uhw.1	-19271	ENSMUSG00000072964	Bhlhb9	basic helix-loop-helix domain containing, class B9
chr1	133786730	133787201	472	Distal Intergenic	1	133807035	133832898	25864	1	98415	uc007cnx.2	-19834	ENSMUSG00000026434	Nucks1	nuclear casein kinase and cyclin-dependent kinase substrate 1
chr1	133693528	133693998	471	Promoter (<=1kb)	1	133693972	133714692	20721	1	212933	uc007cnt.2	0	ENSMUSG00000042251	Pm20d1	peptidase M20 domain containing 1
chr1	133574563	133574897	335	Distal Intergenic	1	133585272	133610041	24770	1	226421	uc007cnp.1	-10375	ENSMUSG00000052688	Rab7b	RAB7B, member RAS oncogene family
chr1	133410649	133411140	492	Intron (uc007cng.2/14270, intron 21 of 22)	1	133226091	133422170	196080	2	14270	uc011wrq.1	11030	ENSMUSG00000026425	Srgap2	SLIT-ROBO Rho GTPase activating protein 2
chr1	132801250	132801608	359	Downstream (2-3kb)	1	132803769	132807873	4105	2	58181	uc007cmr.1	6265	ENSMUSG00000026416	Il20	interleukin 20
chr1	132410105	132410455	351	Distal Intergenic	1	132335607	132359317	23711	2	13136	uc007cly.1	-50788	ENSMUSG00000026399	Cd55	CD55 molecule, decay accelerating factor for complement
chr1	132250225	132250653	429	Distal Intergenic	1	132285105	132319576	34472	2	13137	uc007clx.1	68923	ENSMUSG00000026401	Cd55b	CD55 molecule, decay accelerating factor for complement B
chr1	132248442	132248730	289	Distal Intergenic	1	132285105	132319576	34472	2	13137	uc007clx.1	70846	ENSMUSG00000026401	Cd55b	CD55 molecule, decay accelerating factor for complement B
chr1	130925855	130926540	686	Distal Intergenic	1	131169881	131327630	157750	1	210417	uc007clu.2	-243341	ENSMUSG00000042581	Thsd7b	thrombospondin, type I, domain containing 7B
chr1	130664412	130664994	583	Distal Intergenic	1	130484776	130488876	4101	2	12767	uc007clt.1	-175536	ENSMUSG00000045382	Cxcr4	chemokine (C-X-C motif) receptor 4
chr12	71640100	71640384	285	Distal Intergenic	12	71554141	71568611	14471	1	72736	uc007ntu.1	85959	ENSMUSG00000021072	Tmx1	thioredoxin-related transmembrane protein 1
chr1	129116105	129117080	976	Intron (uc007ckp.1/107895, intron 1 of 7)	1	129101563	129284789	183227	1	107895	uc007ckp.1	14542	ENSMUSG00000036155	Mgat5	mannoside acetylglucosaminyltransferase 5
chr1	128080413	128080703	291	Intron (uc011wqy.1/210356, intron 9 of 11)	1	127810213	128278762	468550	2	210356	uc011wqy.1	198059	ENSMUSG00000049690	Nckap5	NCK-associated protein 5
chr1	128069551	128069829	279	Intron (uc011wqy.1/210356, intron 9 of 11)	1	127810213	128278762	468550	2	210356	uc011wqy.1	208933	ENSMUSG00000049690	Nckap5	NCK-associated protein 5
chr1	128046427	128047222	796	Intron (uc011wqy.1/210356, intron 9 of 11)	1	127810213	128278762	468550	2	210356	uc011wqy.1	231540	ENSMUSG00000049690	Nckap5	NCK-associated protein 5
chr1	128025622	128026125	504	Intron (uc011wqy.1/210356, intron 9 of 11)	1	127768619	127808791	40173	2	72585	uc007ckj.1	-216831	ENSMUSG00000026344	Lypd1	Ly6/Plaur domain containing 1
chr1	127661445	127661892	448	Intron (uc007ckh.2/71111, intron 1 of 1)	1	127573573	127770438	196866	1	71111	uc007ckh.2	87872	ENSMUSG00000026343	Gpr39	G protein-coupled receptor 39
chr1	127660899	127661242	344	Intron (uc007ckh.2/71111, intron 1 of 1)	1	127573573	127770438	196866	1	71111	uc007ckh.2	87326	ENSMUSG00000026343	Gpr39	G protein-coupled receptor 39
chr1	127543272	127543697	426	Distal Intergenic	1	127573573	127770438	196866	1	71111	uc007ckh.2	-29876	ENSMUSG00000026343	Gpr39	G protein-coupled receptor 39
chr1	127536852	127537277	426	Distal Intergenic	1	127573573	127770438	196866	1	71111	uc007ckh.2	-36296	ENSMUSG00000026343	Gpr39	G protein-coupled receptor 39
chr1	127411330	127411691	362	Distal Intergenic	1	127457593	127492261	34669	1	74150	uc007ckg.1	-45902	ENSMUSG00000026342	Slc35f5	solute carrier family 35, member F5
chr12	70696404	70696905	502	Promoter (<=1kb)	12	70695393	70697803	2411	2	20663	uc007nsp.1	898	ENSMUSG00000034801	Sos2	son of sevenless homolog 2 (Drosophila)
chr1	125923185	125923466	282	Intron (uc007cjx.2/269109, intron 25 of 25)	1	125228715	125942136	713422	2	269109	uc007cjx.2	18670	ENSMUSG00000036815	Dpp10	dipeptidylpeptidase 10
chr1	123738764	123739578	815	Distal Intergenic	1	123450412	123464557	14146	2	66942	uc007cjw.2	-274207	ENSMUSG00000001674	Ddx18	DEAD (Asp-Glu-Ala-Asp) box polypeptide 18
chr1	123316077	123316571	495	Distal Intergenic	1	123327644	123340599	12956	1	70829	uc007cjr.1	-11073	ENSMUSG00000026339	Ccdc93	coiled-coil domain containing 93
chr1	122983610	122984297	688	Exon (uc007cjn.1/uc007cjn.1, exon 1 of 5)	1	123200930	123208902	7973	2	72999	uc011wqv.1	224605	ENSMUSG00000003721	Insig2	insulin induced gene 2
chr1	122655835	122656351	517	Distal Intergenic	1	122499064	122504568	5505	1	13798	uc007cjm.2	156771	ENSMUSG00000058665	En1	engrailed 1
chr1	122415456	122415959	504	Distal Intergenic	1	122371115	122401661	30547	2	17167	uc007cjl.1	-13795	ENSMUSG00000026390	Marco	macrophage receptor with collagenous structure
chr1	122412190	122412781	592	Distal Intergenic	1	122371115	122401661	30547	2	17167	uc007cjl.1	-10529	ENSMUSG00000026390	Marco	macrophage receptor with collagenous structure
chr1	121498984	121499482	499	Intron (uc007ciw.2/226352, intron 11 of 24)	1	121491401	121545194	53794	2	226352	uc007cix.2	45712	ENSMUSG00000026383	Epb41l5	erythrocyte membrane protein band 4.1 like 5
chr1	121478010	121479187	1178	Intron (uc007ciw.2/226352, intron 9 of 24)	1	121422744	121424803	2060	1	226351	uc007ciu.1	55266	ENSMUSG00000098923	Tmem185b	transmembrane protein 185B
chr1	121350204	121350533	330	Distal Intergenic	1	121312042	121318825	6784	2	16324	uc007cir.1	-31379	ENSMUSG00000037035	Inhbb	inhibin beta-B
chr12	70467495	70467827	333	Distal Intergenic	12	70473137	70476967	3831	1	11845	uc007nsj.1	-5310	ENSMUSG00000044147	Arf6	ADP-ribosylation factor 6
chr1	121273540	121274281	742	Intron (uc007ciq.1/uc007ciq.1, intron 1 of 2)	1	121312042	121318825	6784	2	16324	uc007cir.1	44544	ENSMUSG00000037035	Inhbb	inhibin beta-B
chr1	121021652	121022705	1054	Distal Intergenic	1	120730638	120950196	219559	2	14633	uc007cim.1	-71456	ENSMUSG00000048402	Gli2	GLI-Kruppel family member GLI2
chr1	120972158	120973444	1287	Distal Intergenic	1	120730638	120950196	219559	2	14633	uc007cim.1	-21962	ENSMUSG00000048402	Gli2	GLI-Kruppel family member GLI2
chr1	120945676	120946030	355	Intron (uc007cim.1/14633, intron 13 of 13)	1	120730638	120950196	219559	2	14633	uc007cim.1	4166	ENSMUSG00000048402	Gli2	GLI-Kruppel family member GLI2
chr1	120778095	120778440	346	Intron (uc007cim.1/14633, intron 11 of 13)	1	120730638	120950196	219559	2	14633	uc007cim.1	171756	ENSMUSG00000048402	Gli2	GLI-Kruppel family member GLI2
chr1	120630261	120630768	508	Distal Intergenic	1	120524522	120534343	9822	1	81879	uc007cik.1	105739	ENSMUSG00000026380	Tfcp2l1	transcription factor CP2-like 1
chr1	120346815	120347183	369	Intron (uc007cid.1/76707, intron 2 of 11)	1	120355246	120355842	597	2	68204	uc007cih.2	8659	ENSMUSG00000107722	2900060B14Rik	RIKEN cDNA 2900060B14 gene
chr1	120237125	120237478	354	Distal Intergenic	1	120218420	120226141	7722	1	67949	uc011wql.1	18705	ENSMUSG00000026377	Nifk	nucleolar protein interacting with the FHA domain of MKI67
chr1	119206363	119206706	344	Distal Intergenic	1	120195095	120207709	12615	2	22099	uc007cib.1	1001003	ENSMUSG00000026374	Tsn	translin
chr1	117793341	117793671	331	Intron (uc007cia.1/636808, intron 1 of 23)	1	117581714	118477251	895538	1	636808	uc007cia.1	211627	ENSMUSG00000070695	Cntnap5a	contactin associated protein-like 5A
chr12	70381845	70382555	711	Intron (uc007nrx.1/271005, intron 12 of 12)	12	70397668	70402104	4437	1	69554	uc007nry.2	-15113	ENSMUSG00000020978	Klhdc2	kelch domain containing 2
chr1	116039889	116040357	469	Distal Intergenic	1	117581714	118477251	895538	1	636808	uc007cia.1	-1541357	ENSMUSG00000070695	Cntnap5a	contactin associated protein-like 5A
chr1	115867215	115867625	411	Distal Intergenic	1	117581714	118477251	895538	1	636808	uc007cia.1	-1714089	ENSMUSG00000070695	Cntnap5a	contactin associated protein-like 5A
chr1	115342946	115343212	267	Distal Intergenic	1	113755279	113761495	6217	2	319901	uc007chy.1	-1581451	ENSMUSG00000038702	Dsel	dermatan sulfate epimerase-like
chr1	115290774	115291449	676	Distal Intergenic	1	113755279	113761495	6217	2	319901	uc007chy.1	-1529279	ENSMUSG00000038702	Dsel	dermatan sulfate epimerase-like
chr1	113916094	113916566	473	Distal Intergenic	1	113755279	113761495	6217	2	319901	uc007chy.1	-154599	ENSMUSG00000038702	Dsel	dermatan sulfate epimerase-like
chr1	113652767	113653092	326	Distal Intergenic	1	113755279	113761495	6217	2	319901	uc007chy.1	108403	ENSMUSG00000038702	Dsel	dermatan sulfate epimerase-like
chr1	113648059	113648437	379	Distal Intergenic	1	113755279	113761495	6217	2	319901	uc007chy.1	113058	ENSMUSG00000038702	Dsel	dermatan sulfate epimerase-like
chr1	112689948	112690410	463	Distal Intergenic	1	112785772	112873949	88178	2	227485	uc007chx.1	183539	ENSMUSG00000047216	Cdh19	cadherin 19, type 2
chr1	110971872	110972120	249	Distal Intergenic	1	111878904	111962374	83471	1	241201	uc007chv.1	-906784	ENSMUSG00000026312	Cdh7	cadherin 7, type 2
chr1	109857512	109857999	488	Distal Intergenic	1	109486583	109502727	16145	1	20725	uc007chr.2	370929	ENSMUSG00000026315	Serpinb8	serine (or cysteine) peptidase inhibitor, clade B, member 8
chr12	69525958	69526561	604	Distal Intergenic	12	70258709	70260173	1465	2	20090	uc007nrp.2	733612	ENSMUSG00000034892	Rps29	ribosomal protein S29
chr1	108342380	108342709	330	Distal Intergenic	1	108434756	108610867	176112	2	12043	uc007cgw.1	268158	ENSMUSG00000057329	Bcl2	B cell leukemia/lymphoma 2
chr1	108175118	108175621	504	Intron (uc007cgu.2/98432, intron 1 of 2)	1	108068446	108183983	115538	1	98432	uc007cgu.2	106672	ENSMUSG00000044340	Phlpp1	PH domain and leucine rich repeat protein phosphatase 1
chr1	107954557	107955744	1188	Distal Intergenic	1	107902592	107930654	28063	1	227449	uc007cgs.2	51965	ENSMUSG00000038866	Zcchc2	zinc finger, CCHC domain containing 2
chr1	107224389	107224772	384	Intron (uc011wpy.1/320311, intron 1 of 2)	1	107173494	107253287	79794	2	320311	uc011wpy.1	28515	ENSMUSG00000047496	Rnf152	ring finger protein 152
chr1	106967381	106968107	727	Distal Intergenic	1	107173494	107253287	79794	2	320311	uc011wpy.1	285180	ENSMUSG00000047496	Rnf152	ring finger protein 152
chr1	106909786	106910360	575	Distal Intergenic	1	106665396	106892058	226663	1	23836	uc007cgc.1	244390	ENSMUSG00000050840	Cdh20	cadherin 20
chr1	105649232	105649632	401	Distal Intergenic	1	106665396	106892058	226663	1	23836	uc007cgc.1	-1015764	ENSMUSG00000050840	Cdh20	cadherin 20
chr1	105557877	105558436	560	Distal Intergenic	1	106665396	106892058	226663	1	23836	uc007cgc.1	-1106960	ENSMUSG00000050840	Cdh20	cadherin 20
chr1	105137429	105137978	550	Distal Intergenic	1	106665396	106892058	226663	1	23836	uc007cgc.1	-1527418	ENSMUSG00000050840	Cdh20	cadherin 20
chr1	104816331	104816582	252	Distal Intergenic	1	106665396	106892058	226663	1	23836	uc007cgc.1	-1848814	ENSMUSG00000050840	Cdh20	cadherin 20
chr12	68388279	68388915	637	Distal Intergenic	12	67567046	68323536	756491	2	320772	uc007nrl.2	-64743	ENSMUSG00000034912	Mdga2	MAM domain containing glycosylphosphatidylinositol anchor 2
chr1	104108149	104108405	257	Distal Intergenic	1	101994338	102382519	388182	1	241175	uc007cfz.1	2113811	ENSMUSG00000067028	Cntnap5b	contactin associated protein-like 5B
chr1	103689682	103690427	746	Distal Intergenic	1	101994338	102382519	388182	1	241175	uc007cfz.1	1695344	ENSMUSG00000067028	Cntnap5b	contactin associated protein-like 5B
chr1	101570419	101570769	351	Distal Intergenic	1	101669342	102382519	713178	1	241175	uc007cfy.1	-98573	ENSMUSG00000067028	Cntnap5b	contactin associated protein-like 5B
chr1	101569426	101570138	713	Distal Intergenic	1	101669342	102382519	713178	1	241175	uc007cfy.1	-99204	ENSMUSG00000067028	Cntnap5b	contactin associated protein-like 5B
chr1	100630521	100630957	437	Intron (uc007cfx.1/uc007cfx.1, intron 2 of 2)	1	100317701	100405957	88257	1	70866	uc007cfu.2	312820	ENSMUSG00000026336	Slco6d1	solute carrier organic anion transporter family, member 6d1
chr1	98379139	98379741	603	Distal Intergenic	1	98715361	98768748	53388	2	227394	uc007cfc.1	389007	ENSMUSG00000040693	Slco4c1	solute carrier organic anion transporter family, member 4C1
chr1	96792079	96792589	511	Distal Intergenic	1	97210205	97224522	14318	1	67698	uc007cex.2	-417616	ENSMUSG00000051185	Fam174a	family with sequence similarity 174, member A
chr1	96194971	96195349	379	Distal Intergenic	1	95934882	95949130	14249	2	18566	uc007cev.1	-245841	ENSMUSG00000026285	Pdcd1	programmed cell death 1
chr1	95468130	95468667	538	Intron (uc007ceb.2/227377, intron 8 of 12)	1	95408681	95477871	69191	1	227377	uc007ceb.2	59449	ENSMUSG00000034066	Farp2	FERM, RhoGEF and pleckstrin domain protein 2
chr1	95434214	95434840	627	Intron (uc007ceb.2/227377, intron 2 of 12)	1	95408681	95477871	69191	1	227377	uc007ceb.2	25533	ENSMUSG00000034066	Farp2	FERM, RhoGEF and pleckstrin domain protein 2
chr12	68160103	68160810	708	Intron (uc007nrl.2/320772, intron 15 of 15)	12	67567046	68323536	756491	2	320772	uc007nrl.2	162726	ENSMUSG00000034912	Mdga2	MAM domain containing glycosylphosphatidylinositol anchor 2
chr1	94100437	94100910	474	Distal Intergenic	1	93829332	94076918	247587	2	208727	uc007cbg.1	-23519	ENSMUSG00000026313	Hdac4	histone deacetylase 4
chr1	93861016	93861321	306	Intron (uc007cbe.1/208727, intron 10 of 22)	1	93829332	93903432	74101	2	208727	uc007cbe.1	42111	ENSMUSG00000026313	Hdac4	histone deacetylase 4
chr1	93561293	93561576	284	Distal Intergenic	1	93437657	93449355	11699	1	65247	uc007cbb.2	123636	ENSMUSG00000026311	Asb1	ankyrin repeat and SOCS box-containing 1
chr1	92797819	92798197	379	Distal Intergenic	1	92811677	92847719	36043	1	171531	uc007bzm.2	-13480	ENSMUSG00000026303	Mlph	melanophilin
chr1	92360337	92360750	414	Distal Intergenic	1	92500000	92509916	9917	1	108679	uc007bzi.1	-139250	ENSMUSG00000034432	Cops8	COP9 signalosome subunit 8
chr1	92301650	92302052	403	Distal Intergenic	1	92500000	92509916	9917	1	108679	uc007bzi.1	-197948	ENSMUSG00000034432	Cops8	COP9 signalosome subunit 8
chr1	92225829	92226321	493	Distal Intergenic	1	92100578	92112863	12286	1	12778	uc007bzh.1	125251	ENSMUSG00000044337	Ackr3	atypical chemokine receptor 3
chr1	91953861	91954359	499	Intron (uc007bzf.2/74918, intron 4 of 11)	1	91938707	91986719	48013	2	74918	uc007bzf.2	32360	ENSMUSG00000026301	Iqca	IQ motif containing with AAA domain
chr1	91858490	91858810	321	Intron (uc007bzd.1/208372, intron 2 of 5)	1	91824537	91827751	3215	2	14472	uc007bzb.1	-30739	ENSMUSG00000034486	Gbx2	gastrulation brain homeobox 2
chr1	91158441	91158784	344	Distal Intergenic	1	90967037	91050368	83332	1	98402	uc007byv.1	191404	ENSMUSG00000036206	Sh3bp4	SH3-domain binding protein 4
chr12	66447902	66448547	646	Distal Intergenic	12	66326504	66329441	2938	1	70948	uc007nrk.1	121398	ENSMUSG00000035560	Wdr20rt	WD repeat domain 20, retrogene
chr1	89580678	89581014	337	Intron (uc007bxc.2/16331, intron 9 of 26)	1	89572814	89617083	44270	1	16331	uc007bxg.2	7864	ENSMUSG00000026288	Inpp5d	inositol polyphosphate-5-phosphatase D
chr1	89572312	89572885	574	Promoter (<=1kb)	1	89572814	89617083	44270	1	16331	uc007bxg.2	0	ENSMUSG00000026288	Inpp5d	inositol polyphosphate-5-phosphatase D
chr1	88955216	88956050	835	Distal Intergenic	1	88983266	88986503	3238	2	11650	uc007bvy.1	30453	ENSMUSG00000026246	Alppl2	alkaline phosphatase, placental-like 2
chr1	88951858	88952168	311	Distal Intergenic	1	88983266	88986503	3238	2	11650	uc007bvy.1	34335	ENSMUSG00000026246	Alppl2	alkaline phosphatase, placental-like 2
chr1	87640573	87641153	581	Distal Intergenic	1	87613658	87633181	19524	2	319997	uc007bui.2	-7392	ENSMUSG00000052760	A630001G21Rik	RIKEN cDNA A630001G21 gene
chr1	87576866	87577326	461	Intron (uc007bud.1/20684, intron 10 of 11)	1	87546625	87579693	33069	1	20684	uc007bud.1	30241	ENSMUSG00000026222	Sp100	nuclear antigen Sp100
chr1	84857331	84857705	375	Intron (uc007btc.2/66153, intron 1 of 3)	1	84757338	84837091	79754	2	14897	uc007bsz.1	-20240	ENSMUSG00000026219	Trip12	thyroid hormone receptor interactor 12
chr1	83985918	83986472	555	Distal Intergenic	1	84032868	84281220	248353	2	98496	uc007bst.2	294748	ENSMUSG00000045658	Pid1	phosphotyrosine interaction domain containing 1
chr1	82956508	82956897	390	Distal Intergenic	1	83009098	83035023	25926	2	80721	uc007bsi.2	78126	ENSMUSG00000038496	Slc19a3	solute carrier family 19, member 3
chr1	82853635	82854465	831	Intron (uc007bse.1/15463, intron 1 of 12)	1	82836058	82892850	56793	1	15463	uc007bse.1	17577	ENSMUSG00000026159	Agfg1	ArfGAP with FG repeats 1
chr12	66242404	66242710	307	Intron (uc007nrg.1/217653, intron 5 of 13)	12	66249709	66253877	4169	2	217653	uc007nrh.1	11167	ENSMUSG00000047534	Mis18bp1	MIS18 binding protein 1
chr1	82148806	82149048	243	Distal Intergenic	1	82229680	82288014	58335	2	16367	uc007brp.2	138966	ENSMUSG00000055980	Irs1	insulin receptor substrate 1
chr1	81575944	81576332	389	Distal Intergenic	1	81073982	81338339	264358	1	241134	uc007brn.1	501962	ENSMUSG00000054976	Nyap2	neuronal tyrosine-phophorylated phosphoinositide 3-kinase adaptor 2
chr1	81575235	81575761	527	Distal Intergenic	1	81073982	81338339	264358	1	241134	uc007brn.1	501253	ENSMUSG00000054976	Nyap2	neuronal tyrosine-phophorylated phosphoinositide 3-kinase adaptor 2
chr1	80337626	80337856	231	Promoter (<=1kb)	1	80263393	80337005	73613	2	26554	uc007brc.1	-621	ENSMUSG00000004364	Cul3	cullin 3
chr1	79853299	79854127	829	Promoter (1-2kb)	1	79790896	79855240	64345	2	20720	uc007bqz.2	1113	ENSMUSG00000026249	Serpine2	serine (or cysteine) peptidase inhibitor, clade E, member 2
chr1	79521505	79521884	380	Distal Intergenic	1	79431244	79436665	5422	2	20254	uc007bqr.1	-84840	ENSMUSG00000050711	Scg2	secretogranin II
chr1	79216065	79216608	544	Distal Intergenic	1	79431244	79436665	5422	2	20254	uc007bqr.1	220057	ENSMUSG00000050711	Scg2	secretogranin II
chr1	79193763	79194692	930	Distal Intergenic	1	79431244	79436665	5422	2	20254	uc007bqr.1	241973	ENSMUSG00000050711	Scg2	secretogranin II
chr1	78651231	78651461	231	Promoter (2-3kb)	1	78654400	78664176	9777	1	195434	uc007bqn.2	-2939	ENSMUSG00000079470	Utp14b	UTP14B small subunit processome component
chr1	75842599	75842889	291	Distal Intergenic	1	75544519	75556006	11488	1	20536	uc007bpx.2	298080	ENSMUSG00000006576	Slc4a3	solute carrier family 4 (anion exchanger), member 3
chr12	64569839	64570314	476	Distal Intergenic	12	65572320	65575885	3566	2	623046	uc011yme.1	1005571	ENSMUSG00000043060	Fscb	fibrous sheath CABYR binding protein
chrX	131209555	131209984	430	Distal Intergenic	20	131252477	131256451	3975	1	78248	uc009ugj.2	-42493	ENSMUSG00000033460	Armcx1	armadillo repeat containing, X-linked 1
chr1	75801152	75801510	359	Distal Intergenic	1	75544519	75556006	11488	1	20536	uc007bpx.2	256633	ENSMUSG00000006576	Slc4a3	solute carrier family 4 (anion exchanger), member 3
chr1	75074735	75075276	542	Intron (uc007bnn.2/75570, intron 3 of 5)	1	75013920	75121800	107881	2	75570	uc007bnn.2	46524	NA	Nhej1	nonhomologous end-joining factor 1
chr1	74384289	74384697	409	Intron (uc007blt.1/56695, intron 2 of 9)	1	74379184	74400266	21083	1	56695	uc007blw.1	5105	ENSMUSG00000026179	Pnkd	paroxysmal nonkinesiogenic dyskinesia
chr1	73991500	73991825	326	Promoter (2-3kb)	1	73963440	73988680	25241	2	21961	uc007blg.2	-2820	ENSMUSG00000055322	Tns1	tensin 1
chr1	73939977	73940629	653	Distal Intergenic	1	73956805	73983907	27103	2	21961	uc007blf.2	43278	ENSMUSG00000055322	Tns1	tensin 1
chr1	73899963	73900279	317	Intron (uc007bld.1/uc007bld.1, intron 3 of 8)	1	73956805	73983907	27103	2	21961	uc007blf.2	83628	ENSMUSG00000055322	Tns1	tensin 1
chr1	73710046	73710503	458	Intron (uc007bld.1/uc007bld.1, intron 2 of 8)	1	73437959	73454143	16185	2	723792	uc007blb.1	-255903	NA	Pinc	pregnancy induced noncoding RNA
chr1	73592793	73593609	817	Distal Intergenic	1	73437959	73454143	16185	2	723792	uc007blb.1	-138650	NA	Pinc	pregnancy induced noncoding RNA
chr1	73499322	73500039	718	Distal Intergenic	1	73437959	73454143	16185	2	723792	uc007blb.1	-45179	NA	Pinc	pregnancy induced noncoding RNA
chr1	73457868	73458483	616	Distal Intergenic	1	73437959	73454143	16185	2	723792	uc007blb.1	-3725	NA	Pinc	pregnancy induced noncoding RNA
chr12	61889713	61890085	373	Distal Intergenic	12	62625619	62946245	320627	1	238205	uc007nqm.1	-735534	ENSMUSG00000035653	Lrfn5	leucine rich repeat and fibronectin type III domain containing 5
chr1	73306969	73307250	282	Distal Intergenic	1	73437959	73454143	16185	2	723792	uc007blb.1	146893	NA	Pinc	pregnancy induced noncoding RNA
chr1	73244602	73245049	448	Distal Intergenic	1	73061649	73062473	825	2	21958	uc007bkz.2	-182129	ENSMUSG00000026182	Tnp1	transition protein 1
chr1	72424680	72425115	436	Intron (uc007bkl.2/22596, intron 16 of 20)	1	72353995	72441527	87533	1	22596	uc007bkl.2	70685	ENSMUSG00000026187	Xrcc5	X-ray repair complementing defective repair in Chinese hamster cells 5
chr1	72251721	72252173	453	Intron (uc007bkg.2/381269, intron 4 of 4)	1	72205807	72258881	53075	2	381269	uc007bkg.2	6708	ENSMUSG00000039395	Mreg	melanoregulin
chr1	72064271	72064891	621	Distal Intergenic	1	71934686	71937778	3093	1	667931	uc011wmr.1	129585	ENSMUSG00000099707	Gm8883	predicted gene 8883
chr1	71460608	71461026	419	Promoter (<=1kb)	1	71289664	71461484	171821	2	74591	uc011wmq.1	458	ENSMUSG00000050296	Abca12	ATP-binding cassette, sub-family A (ABC1), member 12
chr1	69547008	69547353	346	Distal Intergenic	1	69577784	69732534	154751	2	22779	uc007bjd.2	185181	ENSMUSG00000025997	Ikzf2	IKAROS family zinc finger 2
chr1	69168041	69168409	369	Distal Intergenic	1	68086540	69154633	1068094	2	13869	uc007bjb.1	-13408	ENSMUSG00000062209	Erbb4	erb-b2 receptor tyrosine kinase 4
chr1	68826342	68826952	611	Intron (uc007bjb.1/13869, intron 26 of 26)	1	68086540	69154633	1068094	2	13869	uc007bjb.1	327681	ENSMUSG00000062209	Erbb4	erb-b2 receptor tyrosine kinase 4
chr1	66746843	66747271	429	Promoter (<=1kb)	1	66747458	66761821	14364	1	66646	uc007bij.1	-187	ENSMUSG00000026005	Rpe	ribulose-5-phosphate-3-epimerase
chr12	60300333	60300803	471	Downstream (<1kb)	12	60301642	60306676	5035	2	70611	uc007nqj.2	5873	ENSMUSG00000035329	Fbxo33	F-box protein 33
chr1	66444766	66445198	433	Intron (uc007bhw.1/17756, intron 6 of 14)	1	66433552	66462721	29170	1	17756	uc007bie.1	11214	ENSMUSG00000015222	Map2	microtubule-associated protein 2
chr1	65440092	65440506	415	Distal Intergenic	1	65357831	65435818	77988	1	213527	uc007bhu.1	82261	ENSMUSG00000025946	Pth2r	parathyroid hormone 2 receptor
chr1	65156592	65157031	440	Intron (uc007bhl.1/98303, intron 3 of 7)	1	65146963	65149937	2975	2	12964	uc007bhk.1	-6655	ENSMUSG00000044429	Cryga	crystallin, gamma A
chr1	65114395	65114756	362	Distal Intergenic	1	65108412	65110014	1603	2	12967	uc007bhg.2	-4381	ENSMUSG00000067299	Crygd	crystallin, gamma D
chr1	65088043	65088941	899	Distal Intergenic	1	65059660	65079322	19663	2	70861	uc007bhc.1	-8721	ENSMUSG00000025955	Akr1cl	aldo-keto reductase family 1, member C-like
chr1	65084093	65084447	355	Distal Intergenic	1	65059660	65079322	19663	2	70861	uc007bhc.1	-4771	ENSMUSG00000025955	Akr1cl	aldo-keto reductase family 1, member C-like
chr1	64288490	64288828	339	Distal Intergenic	1	64082247	64168000	85754	2	93691	uc007bgp.1	-120490	ENSMUSG00000025959	Klf7	Kruppel-like factor 7 (ubiquitous)
chr1	63967933	63968243	311	Distal Intergenic	1	64011301	64015573	4273	1	433315	uc007bgm.1	-43058	ENSMUSG00000044689	Gm13749	predicted gene 13749
chr1	63369967	63370766	800	Distal Intergenic	1	63319843	63361149	41307	1	73884	uc007bgb.2	50124	ENSMUSG00000027520	Zdbf2	zinc finger, DBF-type containing 2
chr1	63293766	63294118	353	Distal Intergenic	1	63319843	63361149	41307	1	73884	uc007bgb.2	-25725	ENSMUSG00000027520	Zdbf2	zinc finger, DBF-type containing 2
chr12	59574534	59575452	919	Distal Intergenic	12	59365707	59370245	4539	2	66864	uc007npv.2	-204289	ENSMUSG00000045930	Clec14a	C-type lectin domain family 14, member a
chr1	63241552	63241948	397	Intron (uc007bga.1/241070, intron 1 of 2)	1	63225597	63225709	113	1	100217464	uc011wme.1	15955	ENSMUSG00000064602	Snora41	small nucleolar RNA, H/ACA box 41
chr1	63185085	63185373	289	Intron (uc007bft.1/uc007bft.1, intron 1 of 3)	1	63094375	63160841	66467	2	227195	uc011wmb.1	-24244	ENSMUSG00000040865	Ino80d	INO80 complex subunit D
chr1	62430785	62431609	825	Intron (uc007bfe.2/72823, intron 18 of 22)	1	62749891	62786506	36616	1	18187	uc007bfi.1	-318282	ENSMUSG00000025969	Nrp2	neuropilin 2
chr1	60406936	60407779	844	Intron (uc007bem.1/77951, intron 1 of 7)	1	60400216	60429551	29336	1	77951	uc007bem.1	6720	ENSMUSG00000049439	Cyp20a1	cytochrome P450, family 20, subfamily a, polypeptide 1
chr1	60043451	60044009	559	Downstream (1-2kb)	1	60045912	60099931	54020	2	70375	uc007beb.1	55922	ENSMUSG00000026018	Ica1l	islet cell autoantigen 1-like
chr1	59998222	59998493	272	Intron (uc011wlt.1/72750, intron 1 of 7)	1	59969850	60042190	72341	1	72750	uc011wlt.1	28372	ENSMUSG00000041040	Fam117b	family with sequence similarity 117, member B
chr1	59529617	59530103	487	Distal Intergenic	1	59538991	59543799	4809	1	14369	uc011wlq.1	-8888	ENSMUSG00000041075	Fzd7	frizzled class receptor 7
chr1	58936296	58936684	389	Distal Intergenic	1	58859346	58904347	45002	1	12370	uc007bct.1	76950	ENSMUSG00000026029	Casp8	caspase 8
chr1	58769890	58770199	310	Promoter (<=1kb)	1	58770130	58790071	19942	1	12633	uc007bcp.1	0	ENSMUSG00000026031	Cflar	CASP8 and FADD-like apoptosis regulator
chr1	58697494	58697838	345	Distal Intergenic	1	58715209	58749289	34081	2	108812	uc011wll.1	51451	ENSMUSG00000047528	Als2cr12	amyotrophic lateral sclerosis 2 (juvenile) chromosome region, candidate 12 (human)
chr12	57637871	57638208	338	Promoter (<=1kb)	12	57632924	57637895	4972	2	21869	uc007npg.2	0	ENSMUSG00000001496	Nkx2-1	NK2 homeobox 1
chr1	58575765	58576632	868	Intron (uc007bcg.1/uc007bcg.1, intron 5 of 6)	1	58519615	58561763	42149	2	18393	uc007bcd.1	-14002	ENSMUSG00000026037	Orc2	origin recognition complex, subunit 2
chr1	58562025	58562329	305	Promoter (<=1kb)	1	58519615	58561763	42149	2	18393	uc007bcd.1	-262	ENSMUSG00000026037	Orc2	origin recognition complex, subunit 2
chr1	58425897	58426352	456	Intron (uc007bbp.1/213043, intron 34 of 35)	1	58449941	58463392	13452	1	66882	uc007bbq.1	-23589	ENSMUSG00000051223	Bzw1	basic leucine zipper and W2 domains 1
chr1	58235185	58235454	270	Intron (uc007bbm.1/71724, intron 28 of 34)	1	58267241	58325440	58200	1	71872	uc007bbo.1	-31787	ENSMUSG00000038242	Aox4	aldehyde oxidase 4
chr1	58108961	58109511	551	Intron (uc007bbl.1/11761, intron 5 of 34)	1	58086813	58163254	76442	1	11761	uc007bbl.1	22148	ENSMUSG00000063558	Aox1	aldehyde oxidase 1
chr1	57750291	57750972	682	Distal Intergenic	1	57831705	58005241	173537	1	67198	uc007bbd.2	-80733	ENSMUSG00000038305	Spats2l	spermatogenesis associated, serine-rich 2-like
chr1	57675404	57675768	365	Distal Intergenic	1	57831705	58005241	173537	1	67198	uc007bbd.2	-155937	ENSMUSG00000038305	Spats2l	spermatogenesis associated, serine-rich 2-like
chr1	57530496	57530891	396	Distal Intergenic	1	57445088	57463518	18431	2	68736	uc007baz.2	-66978	ENSMUSG00000048495	Tyw5	tRNA-yW synthesizing protein 5
chr1	57526669	57527802	1134	Distal Intergenic	1	57445088	57463518	18431	2	68736	uc007baz.2	-63151	ENSMUSG00000048495	Tyw5	tRNA-yW synthesizing protein 5
chr1	56995301	56995576	276	Intron (uc007bas.1/212712, intron 8 of 10)	1	56850825	57028178	177354	2	212712	uc007bas.1	32602	ENSMUSG00000038331	Satb2	special AT-rich sequence binding protein 2
chr12	57399526	57399825	300	Distal Intergenic	12	57429294	57446881	17588	2	217588	uc007npc.2	47056	ENSMUSG00000021028	Mbip	MAP3K12 binding inhibitory protein 1
chr1	55165402	55166582	1181	Distal Intergenic	1	55144992	55148161	3170	1	15528	uc007bac.2	20410	ENSMUSG00000073676	Hspe1	heat shock protein 1 (chaperonin 10)
chr1	55096160	55096581	422	Distal Intergenic	1	55042013	55084322	42310	2	81898	uc007azx.1	-11838	ENSMUSG00000025982	Sf3b1	splicing factor 3b, subunit 1
chr1	54901196	54901670	475	Intron (uc011wkz.1/329154, intron 27 of 27)	1	54702184	54983231	281048	2	329154	uc011wkz.1	81561	ENSMUSG00000052331	Ankrd44	ankyrin repeat domain 44
chr1	54641984	54642814	831	Distal Intergenic	1	54537550	54614526	76977	2	241062	uc011wky.1	-27458	ENSMUSG00000073678	Pgap1	post-GPI attachment to proteins 1
chr1	54384592	54385021	430	Intron (uc007azo.1/78016, intron 15 of 27)	1	54307527	54335805	28279	1	78016	uc007azn.1	77065	ENSMUSG00000025983	Ccdc150	coiled-coil domain containing 150
chr1	54175174	54175697	524	Intron (uc007azk.2/329152, intron 28 of 28)	1	53863718	54251878	388161	2	329152	uc007azk.2	76181	ENSMUSG00000042807	Hecw2	HECT, C2 and WW domain containing E3 ubiquitin protein ligase 2
chr1	53584222	53584782	561	Distal Intergenic	1	53753289	53753411	123	1	100499525	uc011wkv.1	-168507	NA	NA	NA
chr1	53008094	53008576	483	Promoter (1-2kb)	1	52981971	53009684	27714	2	67080	uc007ayr.1	1108	ENSMUSG00000043629	1700019D03Rik	RIKEN cDNA 1700019D03 gene
chr1	52987336	52987730	395	Intron (uc007ayr.1/67080, intron 1 of 1)	1	52981747	52982161	415	2	67080	uc007ayq.1	-5175	ENSMUSG00000043629	1700019D03Rik	RIKEN cDNA 1700019D03 gene
chr1	52369240	52369745	506	Distal Intergenic	1	52220294	52290076	69783	2	14660	uc007aye.2	-79164	ENSMUSG00000026103	Gls	glutaminase
chr12	55465507	55465780	274	Distal Intergenic	12	55488720	55492305	3586	2	665239	uc011ylv.1	26525	NA	Gm7550	predicted gene 7550
chr1	51963437	51963850	414	Intron (uc007axr.2/17912, intron 29 of 29)	1	51806610	51972818	166209	2	17912	uc007axr.2	8968	ENSMUSG00000018417	Myo1b	myosin IB
chr1	51738663	51739074	412	Distal Intergenic	1	51526332	51535263	8932	2	109019	uc007axo.1	-203400	ENSMUSG00000026107	Nabp1	nucleic acid binding protein 1
chr1	51735168	51735790	623	Distal Intergenic	1	51526332	51535263	8932	2	109019	uc007axo.1	-199905	ENSMUSG00000026107	Nabp1	nucleic acid binding protein 1
chr1	51287058	51287432	375	Distal Intergenic	1	51345970	51359804	13835	1	20324	uc007axk.1	-58538	ENSMUSG00000045954	Sdpr	serum deprivation response
chr1	46860773	46861112	340	Intron (uc007axb.1/uc007axb.1, intron 3 of 3)	1	46874447	46892996	18550	2	227059	uc007axd.1	31884	ENSMUSG00000025986	Slc39a10	solute carrier family 39 (zinc transporter), member 10
chr1	46752232	46752613	382	Distal Intergenic	1	46874447	46892996	18550	2	227059	uc007axd.1	140383	ENSMUSG00000025986	Slc39a10	solute carrier family 39 (zinc transporter), member 10
chr1	45971205	45971536	332	Intron (uc007awu.1/53945, intron 3 of 7)	1	45964915	45982439	17525	2	53945	uc007awu.1	10903	ENSMUSG00000025993	Slc40a1	solute carrier family 40 (iron-regulated transporter), member 1
chr1	45798024	45798446	423	Distal Intergenic	1	45852346	45880458	28113	1	73674	uc007awt.1	-53900	ENSMUSG00000025995	Wdr75	WD repeat domain 75
chr1	44979430	44980126	697	Distal Intergenic	1	44608516	44845719	237204	1	70676	uc007awl.2	370914	ENSMUSG00000056870	Gulp1	GULP, engulfment adaptor PTB domain containing 1
chr1	43627951	43628262	312	Distal Intergenic	1	43502596	43519067	16472	1	17974	uc007avn.1	125355	ENSMUSG00000066877	Nck2	non-catalytic region of tyrosine kinase adaptor protein 2
chr12	55464387	55464865	479	Distal Intergenic	12	55488720	55492305	3586	2	665239	uc011ylv.1	27440	NA	Gm7550	predicted gene 7550
chr1	43372887	43373253	367	Distal Intergenic	1	43179919	43253606	73688	2	14200	uc007avl.1	-119281	ENSMUSG00000008136	Fhl2	four and a half LIM domains 2
chr1	43343010	43343568	559	Distal Intergenic	1	43179919	43253606	73688	2	14200	uc007avl.1	-89404	ENSMUSG00000008136	Fhl2	four and a half LIM domains 2
chr1	43200622	43201041	420	Intron (uc007avk.1/14200, intron 4 of 5)	1	43179919	43220806	40888	2	14200	uc007avk.1	19765	ENSMUSG00000008136	Fhl2	four and a half LIM domains 2
chr1	42777605	42778183	579	Distal Intergenic	1	42757181	42760021	2841	1	73100	uc007aux.2	20424	NA	2900092D14Rik	RIKEN cDNA 2900092D14 gene
chr1	42743704	42744036	333	Intron (uc007aus.1/66297, intron 3 of 3)	1	42705045	42749960	44916	2	66297	uc007aus.1	5924	ENSMUSG00000060424	Pantr1	POU domain, class 3, transcription factor 3 adjacent noncoding transcript 1
chr1	42648603	42649196	594	Distal Intergenic	1	42705045	42724517	19473	2	66297	uc007aur.1	75321	ENSMUSG00000060424	Pantr1	POU domain, class 3, transcription factor 3 adjacent noncoding transcript 1
chr1	42300266	42300672	407	Distal Intergenic	1	42705045	42724517	19473	2	66297	uc007aur.1	423845	ENSMUSG00000060424	Pantr1	POU domain, class 3, transcription factor 3 adjacent noncoding transcript 1
chr1	42115377	42115862	486	Distal Intergenic	1	42705045	42724517	19473	2	66297	uc007aur.1	608655	ENSMUSG00000060424	Pantr1	POU domain, class 3, transcription factor 3 adjacent noncoding transcript 1
chr1	42084717	42085062	346	Distal Intergenic	1	42705045	42724517	19473	2	66297	uc007aur.1	639455	ENSMUSG00000060424	Pantr1	POU domain, class 3, transcription factor 3 adjacent noncoding transcript 1
chr1	42027870	42028255	386	Distal Intergenic	1	42705045	42724517	19473	2	66297	uc007aur.1	696262	ENSMUSG00000060424	Pantr1	POU domain, class 3, transcription factor 3 adjacent noncoding transcript 1
chr12	55228046	55228599	554	Distal Intergenic	12	55279968	55304861	24894	2	112407	uc007nns.2	76262	ENSMUSG00000035105	Egln3	egl-9 family hypoxia-inducible factor 3
chr1	41197399	41197739	341	Distal Intergenic	1	40862446	40912112	49667	1	381339	uc007auq.1	334953	ENSMUSG00000079588	Tmem182	transmembrane protein 182
chr1	38973231	38973606	376	Distal Intergenic	1	38920718	38955005	34288	2	98388	uc007asy.1	-18226	ENSMUSG00000026080	Chst10	carbohydrate sulfotransferase 10
chr1	37105985	37106311	327	Intron (uc007are.1/uc007are.1, intron 4 of 6)	1	36849034	36996372	147339	2	56030	uc007ard.1	-109613	ENSMUSG00000026116	Tmem131	transmembrane protein 131
chr1	37042590	37043190	601	Distal Intergenic	1	36849034	36996372	147339	2	56030	uc007ard.1	-46218	ENSMUSG00000026116	Tmem131	transmembrane protein 131
chr1	36960429	36960909	481	Intron (uc007ard.1/56030, intron 40 of 40)	1	36849034	36996372	147339	2	56030	uc007ard.1	35463	ENSMUSG00000026116	Tmem131	transmembrane protein 131
chr1	36527382	36527690	309	Promoter (<=1kb)	1	36528442	36565621	37180	1	94220	uc007aqg.2	-752	ENSMUSG00000037408	Cnnm4	cyclin M4
chr1	36169728	36170031	304	Distal Intergenic	1	36125245	36163291	38047	1	50785	uc007apn.2	44483	ENSMUSG00000045216	Hs6st1	heparan sulfate 6-O-sulfotransferase 1
chr1	36111279	36111755	477	Distal Intergenic	1	36125245	36163291	38047	1	50785	uc007apn.2	-13490	ENSMUSG00000045216	Hs6st1	heparan sulfate 6-O-sulfotransferase 1
chr1	36101177	36102289	1113	Distal Intergenic	1	36125245	36163291	38047	1	50785	uc007apn.2	-22956	ENSMUSG00000045216	Hs6st1	heparan sulfate 6-O-sulfotransferase 1
chr1	36099904	36100669	766	Distal Intergenic	1	36125245	36163291	38047	1	50785	uc007apn.2	-24576	ENSMUSG00000045216	Hs6st1	heparan sulfate 6-O-sulfotransferase 1
chr12	55227404	55227831	428	Distal Intergenic	12	55279968	55304861	24894	2	112407	uc007nns.2	77030	ENSMUSG00000035105	Egln3	egl-9 family hypoxia-inducible factor 3
chr1	36098730	36099209	480	Distal Intergenic	1	36125245	36163291	38047	1	50785	uc007apn.2	-26036	ENSMUSG00000045216	Hs6st1	heparan sulfate 6-O-sulfotransferase 1
chr1	36096666	36097689	1024	Distal Intergenic	1	36125245	36163291	38047	1	50785	uc007apn.2	-27556	ENSMUSG00000045216	Hs6st1	heparan sulfate 6-O-sulfotransferase 1
chr1	36071083	36071585	503	Distal Intergenic	1	36125245	36163291	38047	1	50785	uc007apn.2	-53660	ENSMUSG00000045216	Hs6st1	heparan sulfate 6-O-sulfotransferase 1
chr1	35950673	35951091	419	Distal Intergenic	1	36125245	36163291	38047	1	50785	uc007apn.2	-174154	ENSMUSG00000045216	Hs6st1	heparan sulfate 6-O-sulfotransferase 1
chr1	35529603	35530278	676	Distal Intergenic	1	36125245	36163291	38047	1	50785	uc007apn.2	-594967	ENSMUSG00000045216	Hs6st1	heparan sulfate 6-O-sulfotransferase 1
chr1	35277704	35278114	411	Distal Intergenic	1	34906804	34930801	23998	1	226971	uc007apk.1	370900	ENSMUSG00000026123	Plekhb2	pleckstrin homology domain containing, family B (evectins) member 2
chr1	35171929	35173170	1242	Distal Intergenic	1	34906804	34930801	23998	1	226971	uc007apk.1	265125	ENSMUSG00000026123	Plekhb2	pleckstrin homology domain containing, family B (evectins) member 2
chr1	34677139	34677518	380	Distal Intergenic	1	34690380	34693055	2676	2	241051	uc011wjd.1	15537	NA	AA619741	PHD finger protein 19 pseudogene
chr1	34626579	34626998	420	Distal Intergenic	1	34600820	34617788	16969	2	21756	uc011wjb.1	-8791	ENSMUSG00000037529	Prss40	protease, serine 40
chr1	34390396	34390788	393	Distal Intergenic	1	34347204	34365497	18294	1	13518	uc007aop.1	43192	ENSMUSG00000026131	Dst	dystonin
chr12	55203377	55203955	579	Distal Intergenic	12	55279968	55304861	24894	2	112407	uc007nns.2	100906	ENSMUSG00000035105	Egln3	egl-9 family hypoxia-inducible factor 3
chrX	130778113	130778664	552	Intron (uc009ufq.2/215201, intron 7 of 12)	20	130642272	130756495	114224	2	237038	uc009ufn.1	-21618	ENSMUSG00000031257	Nox1	NADPH oxidase 1
chrX	16659548	16659986	439	Distal Intergenic	20	16462648	16488890	26243	2	17986	uc009ssc.1	-170658	ENSMUSG00000040138	Ndp	Norrie disease (pseudoglioma) (human)
chr1	34159229	34159919	691	Intron (uc007aof.1/13518, intron 5 of 16)	1	34178427	34209364	30938	1	13518	uc007aok.1	-18508	ENSMUSG00000026131	Dst	dystonin
chr1	33581090	33581355	266	Intron (uc007anq.1/19076, intron 6 of 13)	1	33535787	33678987	143201	2	19076	uc007anr.1	97632	ENSMUSG00000026134	Prim2	DNA primase, p58 subunit
chr1	33170794	33171120	327	Distal Intergenic	1	33535787	33678987	143201	2	19076	uc007anr.1	507867	ENSMUSG00000026134	Prim2	DNA primase, p58 subunit
chr1	32948273	32948674	402	Distal Intergenic	1	32600391	32604138	3748	2	408191	uc011wiw.1	-344135	ENSMUSG00000091318	Gm5415	predicted gene 5415
chr1	32653773	32654272	500	Intron (uc007anp.1/170771, intron 6 of 8)	1	32600391	32604138	3748	2	408191	uc011wiw.1	-49635	ENSMUSG00000091318	Gm5415	predicted gene 5415
chr1	31835033	31835406	374	Distal Intergenic	1	32229651	32303717	74067	1	170771	uc007ann.1	-394245	ENSMUSG00000026058	Khdrbs2	KH domain containing, RNA binding, signal transduction associated 2
chr1	30979096	30979416	321	Distal Intergenic	1	30997148	31006600	9453	2	19243	uc007anh.1	27184	ENSMUSG00000026064	Ptp4a1	protein tyrosine phosphatase 4a1
chr1	30977383	30977981	599	Distal Intergenic	1	30997148	31006600	9453	2	19243	uc007anh.1	28619	ENSMUSG00000026064	Ptp4a1	protein tyrosine phosphatase 4a1
chr1	30489313	30490038	726	Distal Intergenic	1	30859187	30920101	60915	2	213109	uc007ane.1	430063	ENSMUSG00000048874	Phf3	PHD finger protein 3
chr1	30139225	30139481	257	Distal Intergenic	1	30859187	30920101	60915	2	213109	uc007ane.1	780620	ENSMUSG00000048874	Phf3	PHD finger protein 3
chr12	55086040	55086423	384	Intron (uc007nno.1/27386, intron 6 of 11)	12	55279968	55304861	24894	2	112407	uc007nns.2	218438	ENSMUSG00000035105	Egln3	egl-9 family hypoxia-inducible factor 3
chr1	28679519	28679755	237	Distal Intergenic	1	28832967	28837097	4131	2	210962	uc007anb.1	157342	ENSMUSG00000048411	Gm597	predicted gene 597
chr1	27179192	27179454	263	Distal Intergenic	1	26738646	26744305	5660	2	210940	uc007amz.2	-434887	ENSMUSG00000073722	4931408C20Rik	RIKEN cDNA 4931408C20 gene
chr1	26698981	26699238	258	Distal Intergenic	1	26738646	26744305	5660	2	210940	uc007amz.2	45067	ENSMUSG00000073722	4931408C20Rik	RIKEN cDNA 4931408C20 gene
chr1	25523749	25524680	932	Intron (uc007amw.2/210933, intron 20 of 28)	1	25124321	25285945	161625	2	210933	uc007amv.2	-237804	ENSMUSG00000033569	Adgrb3	adhesion G protein-coupled receptor B3
chr1	25185591	25186013	423	Exon (uc007amw.2/210933, exon 20 of 29)	1	25124321	25285945	161625	2	210933	uc007amv.2	99932	ENSMUSG00000033569	Adgrb3	adhesion G protein-coupled receptor B3
chr1	24740770	24741214	445	Intron (uc007amt.1/68421, intron 1 of 15)	1	24685765	24823146	137382	1	68421	uc007amu.1	55005	ENSMUSG00000073725	Lmbrd1	LMBR1 domain containing 1
chr1	24250471	24250914	444	Intron (uc007amo.2/12839, intron 36 of 37)	1	24202069	24259577	57509	1	12839	uc007amp.2	48402	ENSMUSG00000026147	Col9a1	collagen, type IX, alpha 1
chr1	23875941	23876361	421	Intron (uc007amf.1/98366, intron 7 of 10)	1	23851685	23916575	64891	2	98366	uc007amf.1	40214	ENSMUSG00000026155	Smap1	small ArfGAP 1
chr1	23646254	23646726	473	Distal Intergenic	1	23768765	23822579	53815	1	280645	uc007amd.1	-122039	ENSMUSG00000026156	B3gat2	beta-1,3-glucuronyltransferase 2 (glucuronosyltransferase S)
chr1	23004615	23005003	389	Distal Intergenic	1	23107313	23109092	1780	2	66755	uc007alz.1	104089	ENSMUSG00000073730	4933415F23Rik	RIKEN cDNA 4933415F23 gene
chr12	54912436	54912734	299	Intron (uc007nno.1/27386, intron 4 of 11)	12	55279968	55304861	24894	2	112407	uc007nns.2	392127	ENSMUSG00000035105	Egln3	egl-9 family hypoxia-inducible factor 3
chr1	22679331	22679685	355	Intron (uc007als.1/116837, intron 30 of 31)	1	22278503	22812563	534061	2	116837	uc007als.1	132878	NA	Rims1	regulating synaptic membrane exocytosis 1
chr1	22272688	22273283	596	Distal Intergenic	1	22278503	22305924	27422	2	116837	uc007alr.1	32641	NA	Rims1	regulating synaptic membrane exocytosis 1
chr1	22171964	22172299	336	Distal Intergenic	1	22278503	22305924	27422	2	116837	uc007alr.1	133625	NA	Rims1	regulating synaptic membrane exocytosis 1
chr1	21527755	21528417	663	Intron (uc007alq.2/226922, intron 12 of 13)	1	21414130	21477414	63285	2	226922	uc009uzv.1	-50341	ENSMUSG00000028033	Kcnq5	potassium voltage-gated channel, subfamily Q, member 5
chr1	18884369	18884582	214	Distal Intergenic	1	19093103	19156413	63311	1	226896	uc007akp.1	-208521	ENSMUSG00000042596	Tfap2d	transcription factor AP-2, delta
chr1	16920616	16921071	456	Distal Intergenic	1	16987545	17087879	100335	2	57339	uc007aka.1	166808	ENSMUSG00000042686	Jph1	junctophilin 1
chr1	16120110	16120370	261	Intron (uc007ajm.1/98711, intron 4 of 5)	1	16095963	16122631	26669	1	98711	uc007ajm.1	24147	ENSMUSG00000025921	Rdh10	retinol dehydrogenase 10 (all-trans)
chr1	16075885	16076296	412	Intron (uc007ajk.1/uc007ajk.1, intron 5 of 5)	1	16091376	16094514	3139	2	19989	uc007ajl.2	18218	ENSMUSG00000043716	Rpl7	ribosomal protein L7
chr1	14282349	14282660	312	Intron (uc007aiw.1/14048, intron 15 of 16)	1	14159039	14294651	135613	2	14048	uc007aiw.1	11991	ENSMUSG00000025932	Eya1	EYA transcriptional coactivator and phosphatase 1
chr1	14256376	14256800	425	Intron (uc007aiw.1/14048, intron 11 of 16)	1	14159039	14294651	135613	2	14048	uc007aiw.1	37851	ENSMUSG00000025932	Eya1	EYA transcriptional coactivator and phosphatase 1
chr12	54886855	54887249	395	Intron (uc007nno.1/27386, intron 4 of 11)	12	55279968	55304861	24894	2	112407	uc007nns.2	417612	ENSMUSG00000035105	Egln3	egl-9 family hypoxia-inducible factor 3
chr1	14255668	14256134	467	Intron (uc007aiw.1/14048, intron 11 of 16)	1	14159039	14294651	135613	2	14048	uc007aiw.1	38517	ENSMUSG00000025932	Eya1	EYA transcriptional coactivator and phosphatase 1
chr1	13698858	13699162	305	Distal Intergenic	1	13658852	13691804	32953	1	381246	uc007aiv.1	40006	ENSMUSG00000067813	Xkr9	X-linked Kx blood group related 9
chr1	13595533	13595973	441	Distal Intergenic	1	13554783	13579945	25163	2	72265	uc007ait.1	-15588	ENSMUSG00000025935	Tram1	translocating chain-associating membrane protein 1
chr1	13491800	13492399	600	Distal Intergenic	1	13554783	13579945	25163	2	72265	uc007ait.1	87546	ENSMUSG00000025935	Tram1	translocating chain-associating membrane protein 1
chr1	13445676	13446134	459	Distal Intergenic	1	13129240	13364164	234925	2	17978	uc007aim.1	-81512	ENSMUSG00000005886	Ncoa2	nuclear receptor coactivator 2
chr1	13419133	13419740	608	Distal Intergenic	1	13129240	13364164	234925	2	17978	uc007aim.1	-54969	ENSMUSG00000005886	Ncoa2	nuclear receptor coactivator 2
chr1	13074936	13075638	703	Distal Intergenic	1	13103509	13117244	13736	2	383491	uc007aik.1	41606	ENSMUSG00000042414	Prdm14	PR domain containing 14
chr1	13049819	13050357	539	Distal Intergenic	1	13103509	13117244	13736	2	383491	uc007aik.1	66887	ENSMUSG00000042414	Prdm14	PR domain containing 14
chr1	12772228	12772490	263	Intron (uc007aia.2/240725, intron 2 of 21)	1	12832730	12850453	17724	1	240725	uc007aie.1	-60240	ENSMUSG00000016918	Sulf1	sulfatase 1
chr1	12664397	12664874	478	Distal Intergenic	1	12682511	12850453	167943	1	240725	uc007aia.2	-17637	ENSMUSG00000016918	Sulf1	sulfatase 1
chr12	54575445	54575814	370	Intron (uc007nno.1/27386, intron 2 of 11)	12	54349664	55173162	823499	1	27386	uc007nno.1	225781	ENSMUSG00000021010	Npas3	neuronal PAS domain protein 3
chr1	12600598	12600992	395	Distal Intergenic	1	12682511	12850453	167943	1	240725	uc007aia.2	-81519	ENSMUSG00000016918	Sulf1	sulfatase 1
chr1	12494277	12494571	295	Distal Intergenic	1	12682511	12850453	167943	1	240725	uc007aia.2	-187940	ENSMUSG00000016918	Sulf1	sulfatase 1
chr1	12335024	12335367	344	Distal Intergenic	1	12682511	12850453	167943	1	240725	uc007aia.2	-347144	ENSMUSG00000016918	Sulf1	sulfatase 1
chr1	12050593	12050997	405	Distal Intergenic	1	11586232	11923821	337590	1	320492	uc007ahz.1	464361	ENSMUSG00000057715	A830018L16Rik	RIKEN cDNA A830018L16 gene
chr1	11930983	11931421	439	Intron (uc007ahx.2/320492, intron 11 of 13)	1	11586232	11923821	337590	1	320492	uc007ahz.1	344751	ENSMUSG00000057715	A830018L16Rik	RIKEN cDNA A830018L16 gene
chr1	11320486	11320842	357	Distal Intergenic	1	11254044	11293763	39720	1	109294	uc007ahv.2	66442	ENSMUSG00000048960	Prex2	phosphatidylinositol-3,4,5-trisphosphate-dependent Rac exchange factor 2
chr1	10983240	10983627	388	Promoter (<=1kb)	1	10983546	11293763	310218	1	109294	uc007ahs.2	0	ENSMUSG00000048960	Prex2	phosphatidylinositol-3,4,5-trisphosphate-dependent Rac exchange factor 2
chr1	10869807	10870156	350	Distal Intergenic	1	10983546	11293763	310218	1	109294	uc007ahs.2	-113390	ENSMUSG00000048960	Prex2	phosphatidylinositol-3,4,5-trisphosphate-dependent Rac exchange factor 2
chr1	9985853	9986442	590	Intron (uc007ahb.1/69312, intron 5 of 8)	1	9958707	9999211	40505	2	69312	uc007ahb.1	12769	ENSMUSG00000025916	Ppp1r42	protein phosphatase 1, regulatory subunit 42
chr1	9738230	9738562	333	Promoter (<=1kb)	1	9713278	9738463	25186	2	70675	uc007ags.1	0	ENSMUSG00000045210	Vcpip1	valosin containing protein (p97)/p47 complex interacting protein 1
chr12	54525628	54526371	744	Intron (uc007nno.1/27386, intron 2 of 11)	12	54349664	55173162	823499	1	27386	uc007nno.1	175964	ENSMUSG00000021010	Npas3	neuronal PAS domain protein 3
chr1	9628901	9629479	579	Distal Intergenic	1	9550914	9621173	70260	2	72481	uc007agn.2	-7728	ENSMUSG00000079671	2610203C22Rik	RIKEN cDNA 2610203C22 gene
chr1	9303324	9303620	297	Distal Intergenic	1	8352742	9289811	937070	2	71096	uc007agh.1	-13513	ENSMUSG00000025909	Sntg1	syntrophin, gamma 1
chr1	8932272	8933694	1423	Intron (uc007agh.1/71096, intron 18 of 20)	1	8352742	9289811	937070	2	71096	uc007agh.1	356117	ENSMUSG00000025909	Sntg1	syntrophin, gamma 1
chr1	8925784	8926513	730	Intron (uc007agh.1/71096, intron 18 of 20)	1	8352742	9289811	937070	2	71096	uc007agh.1	363298	ENSMUSG00000025909	Sntg1	syntrophin, gamma 1
chr1	7661312	7661914	603	Distal Intergenic	1	7150166	7163709	13544	1	319263	uc007agd.1	511146	ENSMUSG00000051285	Pcmtd1	protein-L-isoaspartate (D-aspartate) O-methyltransferase domain containing 1
chr1	7554110	7554496	387	Distal Intergenic	1	7150166	7163709	13544	1	319263	uc007agd.1	403944	ENSMUSG00000051285	Pcmtd1	protein-L-isoaspartate (D-aspartate) O-methyltransferase domain containing 1
chr1	7490971	7491347	377	Distal Intergenic	1	7150166	7163709	13544	1	319263	uc007agd.1	340805	ENSMUSG00000051285	Pcmtd1	protein-L-isoaspartate (D-aspartate) O-methyltransferase domain containing 1
chr1	7484258	7484663	406	Distal Intergenic	1	7150166	7163709	13544	1	319263	uc007agd.1	334092	ENSMUSG00000051285	Pcmtd1	protein-L-isoaspartate (D-aspartate) O-methyltransferase domain containing 1
chr1	7441765	7442308	544	Distal Intergenic	1	7150166	7163709	13544	1	319263	uc007agd.1	291599	ENSMUSG00000051285	Pcmtd1	protein-L-isoaspartate (D-aspartate) O-methyltransferase domain containing 1
chr1	7127263	7127581	319	Intron (uc007agb.1/319263, intron 2 of 5)	1	7150166	7163709	13544	1	319263	uc007agd.1	-22585	ENSMUSG00000051285	Pcmtd1	protein-L-isoaspartate (D-aspartate) O-methyltransferase domain containing 1
chr12	54354228	54354566	339	Intron (uc007nno.1/27386, intron 1 of 11)	12	54349664	55173162	823499	1	27386	uc007nno.1	4564	ENSMUSG00000021010	Npas3	neuronal PAS domain protein 3
chr1	7124993	7125412	420	Intron (uc007agb.1/319263, intron 2 of 5)	1	7150166	7163709	13544	1	319263	uc007agd.1	-24754	ENSMUSG00000051285	Pcmtd1	protein-L-isoaspartate (D-aspartate) O-methyltransferase domain containing 1
chr1	7124154	7124851	698	Intron (uc007agb.1/319263, intron 2 of 5)	1	7150166	7163709	13544	1	319263	uc007agd.1	-25315	ENSMUSG00000051285	Pcmtd1	protein-L-isoaspartate (D-aspartate) O-methyltransferase domain containing 1
chr1	7122636	7123498	863	Intron (uc007agb.1/319263, intron 2 of 5)	1	7150166	7163709	13544	1	319263	uc007agd.1	-26668	ENSMUSG00000051285	Pcmtd1	protein-L-isoaspartate (D-aspartate) O-methyltransferase domain containing 1
chr1	7121196	7121966	771	Intron (uc007agb.1/319263, intron 2 of 5)	1	7150166	7163709	13544	1	319263	uc007agd.1	-28200	ENSMUSG00000051285	Pcmtd1	protein-L-isoaspartate (D-aspartate) O-methyltransferase domain containing 1
chr1	6476565	6477171	607	Promoter (<=1kb)	1	6477312	6851021	373710	1	240690	uc007afw.1	-141	ENSMUSG00000033740	St18	suppression of tumorigenicity 18
chr1	6340891	6341267	377	Distal Intergenic	1	6349412	6384812	35401	1	620393	uc007afv.2	-8145	ENSMUSG00000087247	Fam150a	family with sequence similarity 150, member A
chr1	6049233	6049699	467	Distal Intergenic	1	5903788	5907479	3692	2	226304	uc011whw.1	-141754	ENSMUSG00000033774	Npbwr1	neuropeptides B/W receptor 1
chr1	6025032	6025399	368	Distal Intergenic	1	5903788	5907479	3692	2	226304	uc011whw.1	-117553	ENSMUSG00000033774	Npbwr1	neuropeptides B/W receptor 1
chr1	5452169	5452402	234	Distal Intergenic	1	5578574	5592947	14374	1	18387	uc007afo.1	-126172	ENSMUSG00000025905	Oprk1	opioid receptor, kappa 1
chr1	5386853	5387304	452	Distal Intergenic	1	5578574	5592947	14374	1	18387	uc007afo.1	-191270	ENSMUSG00000025905	Oprk1	opioid receptor, kappa 1
chr12	53085433	53085784	352	Distal Intergenic	12	52976860	53072308	95449	2	320487	uc007nnb.1	-13125	ENSMUSG00000035181	Heatr5a	HEAT repeat containing 5A
chr1	5127248	5127523	276	Intron (uc007afn.1/108664, intron 11 of 13)	1	5073254	5089858	16605	1	108664	uc007afm.1	53994	ENSMUSG00000033793	Atp6v1h	ATPase, H+ transporting, lysosomal V1 subunit H
chr1	4962345	4962699	355	Intron (uc007afk.2/58175, intron 4 of 4)	1	4899657	5009507	109851	2	58175	uc007afk.2	46808	ENSMUSG00000002459	Rgs20	regulator of G-protein signaling 20
chr1	4905844	4906316	473	Intron (uc007afk.2/58175, intron 2 of 4)	1	4848409	4887990	39582	1	21399	uc011whu.1	57435	ENSMUSG00000033813	Tcea1	transcription elongation factor A (SII) 1
chr1	4126658	4127042	385	Distal Intergenic	1	4333588	4350395	16808	2	19888	uc007aex.2	223353	ENSMUSG00000025900	Rp1	retinitis pigmentosa 1 (human)
chr1	3984811	3985168	358	Distal Intergenic	1	3204563	3661579	457017	2	497097	uc007aeu.1	-323232	ENSMUSG00000051951	Xkr4	X-linked Kx blood group related 4
chr2	181746897	181748079	1183	Distal Intergenic	2	181599065	181605531	6467	1	67005	uc008onw.1	147832	ENSMUSG00000038628	Polr3k	polymerase (RNA) III (DNA directed) polypeptide K
chr2	181653185	181653536	352	Distal Intergenic	2	181599065	181605531	6467	1	67005	uc008onw.1	54120	ENSMUSG00000038628	Polr3k	polymerase (RNA) III (DNA directed) polypeptide K
chr2	181652187	181652764	578	Distal Intergenic	2	181599065	181605531	6467	1	67005	uc008onw.1	53122	ENSMUSG00000038628	Polr3k	polymerase (RNA) III (DNA directed) polypeptide K
chr2	180792028	180792369	342	Distal Intergenic	2	180757016	180773882	16867	2	11438	uc008okq.1	-18146	ENSMUSG00000027577	Chrna4	cholinergic receptor, nicotinic, alpha polypeptide 4
chr2	179981382	179981853	472	Distal Intergenic	2	179992084	179993147	1064	1	66481	uc008oiq.1	-10231	ENSMUSG00000039001	Rps21	ribosomal protein S21
chr12	48697795	48698288	494	Distal Intergenic	12	47795504	47919762	124259	2	664883	uc007nmd.2	-778033	ENSMUSG00000021047	Nova1	neuro-oncological ventral antigen 1
chr2	179526728	179527047	320	Intron (uc008ohu.2/12561, intron 3 of 5)	2	179646851	179664129	17279	2	228980	uc012clu.1	137082	ENSMUSG00000039117	Taf4	TATA-box binding protein associated factor 4
chr2	179247877	179248270	394	Intron (uc008ohu.2/12561, intron 2 of 5)	2	179177183	179582409	405227	1	12561	uc008ohu.2	70694	ENSMUSG00000000305	Cdh4	cadherin 4
chr2	179157300	179157703	404	Distal Intergenic	2	179177183	179582409	405227	1	12561	uc008ohu.2	-19480	ENSMUSG00000000305	Cdh4	cadherin 4
chr2	179131294	179131822	529	Distal Intergenic	2	179177183	179582409	405227	1	12561	uc008ohu.2	-45361	ENSMUSG00000000305	Cdh4	cadherin 4
chr2	178998564	178999462	899	Distal Intergenic	2	179177183	179582409	405227	1	12561	uc008ohu.2	-177721	ENSMUSG00000000305	Cdh4	cadherin 4
chr2	178715547	178716529	983	Distal Intergenic	2	179177183	179582409	405227	1	12561	uc008ohu.2	-460654	ENSMUSG00000000305	Cdh4	cadherin 4
chr2	178338019	178338560	542	Distal Intergenic	2	178165312	178222071	56760	1	381409	uc008ohr.1	172707	ENSMUSG00000039155	Cdh26	cadherin-like 26
chr2	178334460	178335248	789	Distal Intergenic	2	178165312	178222071	56760	1	381409	uc008ohr.1	169148	ENSMUSG00000039155	Cdh26	cadherin-like 26
chr2	174560407	174561269	863	Distal Intergenic	2	174586274	174609543	23270	1	13616	uc008ofi.1	-25005	ENSMUSG00000027524	Edn3	endothelin 3
chr2	173641278	173641670	393	Distal Intergenic	2	173563072	173609837	46766	1	56491	uc008oei.1	78206	ENSMUSG00000054455	Vapb	vesicle-associated membrane protein, associated protein B and C
chr12	48230908	48231279	372	Distal Intergenic	12	47795504	47919762	124259	2	664883	uc007nmd.2	-311146	ENSMUSG00000021047	Nova1	neuro-oncological ventral antigen 1
chr2	173120128	173120528	401	Distal Intergenic	2	173049966	173102034	52069	2	65112	uc008odq.1	-18094	ENSMUSG00000038400	Pmepa1	prostate transmembrane protein, androgen induced 1
chr2	172444375	172444794	420	Distal Intergenic	2	172376491	172384121	7631	1	21420	uc008oda.2	67884	ENSMUSG00000028640	Tfap2c	transcription factor AP-2, gamma
chr2	172402753	172403075	323	Distal Intergenic	2	172376491	172384121	7631	1	21420	uc008oda.2	26262	ENSMUSG00000028640	Tfap2c	transcription factor AP-2, gamma
chr2	172346275	172346977	703	Distal Intergenic	2	172375093	172384121	9029	1	21420	uc008ocz.2	-28116	ENSMUSG00000028640	Tfap2c	transcription factor AP-2, gamma
chr2	172341372	172343981	2610	Distal Intergenic	2	172375093	172384121	9029	1	21420	uc008ocz.2	-31112	ENSMUSG00000028640	Tfap2c	transcription factor AP-2, gamma
chr2	172321651	172322086	436	Distal Intergenic	2	172298054	172299816	1763	1	76426	uc008ocy.2	23597	ENSMUSG00000027505	Fam209	family with sequence similarity 209
chr2	172082982	172083271	290	Distal Intergenic	2	172073992	172076614	2623	1	17201	uc008ocl.1	8990	ENSMUSG00000038537	Mc3r	melanocortin 3 receptor
chr2	171399881	171400200	320	Distal Intergenic	2	171861836	171868966	7131	2	228942	uc008ock.1	468766	ENSMUSG00000067578	Cbln4	cerebellin 4 precursor protein
chr2	171104909	171105229	321	Distal Intergenic	2	170557307	170705275	147969	1	76829	uc008ocg.2	547602	ENSMUSG00000027560	Dok5	docking protein 5
chr2	170945243	170946340	1098	Distal Intergenic	2	170557307	170705275	147969	1	76829	uc008ocg.2	387936	ENSMUSG00000027560	Dok5	docking protein 5
chr12	45811080	45811423	344	Distal Intergenic	12	45685822	45702833	17012	1	319504	uc007nmb.2	125258	ENSMUSG00000020598	Nrcam	neuronal cell adhesion molecule
chrX	130055613	130055950	338	Distal Intergenic	20	130117400	130223532	106133	2	279653	uc009uew.2	167582	ENSMUSG00000051323	Pcdh19	protocadherin 19
chr2	170143023	170143330	308	Distal Intergenic	2	170172491	170232348	59858	2	76960	uc008obx.2	89018	ENSMUSG00000013523	Bcas1	breast carcinoma amplified sequence 1
chr2	169928962	169929361	400	Distal Intergenic	2	169934143	169956720	22578	2	228913	uc008obu.2	27359	ENSMUSG00000052056	Zfp217	zinc finger protein 217
chr2	169871138	169871711	574	Intron (uc008obr.1/228911, intron 1 of 1)	2	169886740	169896171	9432	2	100043910	uc012ckk.1	24460	ENSMUSG00000097065	A630075F10Rik	RIKEN cDNA A630075F10 gene
chr2	169744591	169745406	816	Intron (uc008obr.1/228911, intron 1 of 1)	2	169710393	169738587	28195	1	228911	uc008obs.1	34198	ENSMUSG00000047907	Tshz2	teashirt zinc finger family member 2
chr2	169682862	169683174	313	Intron (uc008obo.2/228911, intron 1 of 1)	2	169709026	169897316	188291	1	228911	uc008obr.1	-25852	ENSMUSG00000047907	Tshz2	teashirt zinc finger family member 2
chr2	169670487	169670790	304	Intron (uc008obo.2/228911, intron 1 of 1)	2	169709026	169897316	188291	1	228911	uc008obr.1	-38236	ENSMUSG00000047907	Tshz2	teashirt zinc finger family member 2
chr2	168994090	168994711	622	Distal Intergenic	2	168719012	168781087	62076	2	22722	uc008obj.1	-213003	ENSMUSG00000027551	Zfp64	zinc finger protein 64
chr2	168495428	168495832	405	Intron (uc008obb.1/11981, intron 15 of 27)	2	168459938	168559744	99807	2	11981	uc008obb.1	63912	ENSMUSG00000027546	Atp9a	ATPase, class II, type 9A
chr2	168217492	168218143	652	Distal Intergenic	2	168087198	168094831	7634	2	241794	uc008oat.1	-122661	ENSMUSG00000074575	Kcng1	potassium voltage-gated channel, subfamily G, member 1
chr2	168179521	168180106	586	Distal Intergenic	2	168087198	168094831	7634	2	241794	uc008oat.1	-84690	ENSMUSG00000074575	Kcng1	potassium voltage-gated channel, subfamily G, member 1
chr12	45062721	45063098	378	Distal Intergenic	12	45306884	45311055	4172	2	27362	uc007nlo.1	247957	ENSMUSG00000014905	Dnajb9	DnaJ heat shock protein family (Hsp40) member B9
chr2	167947777	167948532	756	Distal Intergenic	2	167906504	167926703	20200	1	58220	uc008oao.2	41273	ENSMUSG00000044641	Pard6b	par-6 family cell polarity regulator beta
chr2	167641586	167642436	851	Distal Intergenic	2	167757827	167804885	47059	1	19246	uc008oaj.1	-115391	ENSMUSG00000027540	Ptpn1	protein tyrosine phosphatase, non-receptor type 1
chr2	167514676	167515876	1201	Promoter (<=1kb)	2	167468725	167515322	46598	2	407243	uc008oae.1	0	ENSMUSG00000090213	Tmem189	transmembrane protein 189
chr2	167389107	167389824	718	Intron (uc008nzz.1/uc008nzz.1, intron 2 of 3)	2	167363727	167368311	4585	1	20613	uc008nzy.1	25380	ENSMUSG00000042821	Snai1	snail family zinc finger 1
chr2	167365363	167366112	750	Promoter (1-2kb)	2	167363727	167368311	4585	1	20613	uc008nzy.1	1636	ENSMUSG00000042821	Snai1	snail family zinc finger 1
chr2	167355519	167356126	608	Distal Intergenic	2	167363727	167368311	4585	1	20613	uc008nzy.1	-7601	ENSMUSG00000042821	Snai1	snail family zinc finger 1
chr2	166899898	166900723	826	Distal Intergenic	2	166890793	166890858	66	1	100217443	uc012cjm.1	9105	NA	Snord12	small nucleolar RNA, C/D box 12
chr2	166897735	166898193	459	Distal Intergenic	2	166890793	166890858	66	1	100217443	uc012cjm.1	6942	NA	Snord12	small nucleolar RNA, C/D box 12
chr2	166215080	166215528	449	Distal Intergenic	2	166272951	166284270	11320	1	319684	uc012cjk.1	-57423	NA	5031425F14Rik	RIKEN cDNA 5031425F14 gene
chr2	166105114	166105631	518	Intron (uc012cjj.1/670775, intron 1 of 2)	2	166099408	166120331	20924	1	670775	uc012cjj.1	5706	ENSMUSG00000084840	Gm11468	predicted gene 11468
chr12	44387411	44387878	468	Distal Intergenic	12	45306884	45311055	4172	2	27362	uc007nlo.1	923177	ENSMUSG00000014905	Dnajb9	DnaJ heat shock protein family (Hsp40) member B9
chr2	166019367	166019798	432	Distal Intergenic	2	165898589	165981156	82568	2	72043	uc008nyl.1	-38211	ENSMUSG00000006800	Sulf2	sulfatase 2
chr2	165953625	165954008	384	Intron (uc008nyk.1/72043, intron 19 of 20)	2	165898589	165980785	82197	2	72043	uc008nyk.1	26777	ENSMUSG00000006800	Sulf2	sulfatase 2
chr2	165827935	165828551	617	Intron (uc008nyi.2/17979, intron 1 of 22)	2	165818137	165898742	80606	1	17979	uc008nyi.2	9798	ENSMUSG00000027678	Ncoa3	nuclear receptor coactivator 3
chr2	165719984	165720289	306	Promoter (2-3kb)	2	165652682	165722450	69769	2	228880	uc008nyf.1	2161	ENSMUSG00000039671	Zmynd8	zinc finger, MYND-type containing 8
chr2	165614132	165614854	723	Intron (uc008nya.1/228880, intron 2 of 21)	2	165609654	165683673	74020	2	228880	uc008nya.1	68819	ENSMUSG00000039671	Zmynd8	zinc finger, MYND-type containing 8
chr2	165406424	165406821	398	Distal Intergenic	2	165420528	165597131	176604	1	14049	uc008nxw.1	-13707	ENSMUSG00000017897	Eya2	EYA transcriptional coactivator and phosphatase 2
chr2	164691959	164692676	718	Distal Intergenic	2	164665018	164683208	18191	2	18830	uc008nwn.1	-8751	ENSMUSG00000017754	Pltp	phospholipid transfer protein
chr2	164649442	164649899	458	Promoter (1-2kb)	2	164648186	164652367	4182	1	71971	uc008nwi.1	1256	ENSMUSG00000017764	Zswim1	zinc finger SWIM-type containing 1
chr2	164586652	164587508	857	Intron (uc008nvx.1/76233, intron 8 of 12)	2	164595429	164598402	2974	1	68612	uc008nvy.1	-7921	ENSMUSG00000001403	Ube2c	ubiquitin-conjugating enzyme E2C
chr2	163342034	163342469	436	Intron (uc008nsz.2/15378, intron 1 of 7)	2	163332674	163392148	59475	1	15378	uc008nsz.2	9360	ENSMUSG00000017950	Hnf4a	hepatic nuclear factor 4, alpha
chr12	44033651	44034052	402	Distal Intergenic	12	45306884	45311055	4172	2	27362	uc007nlo.1	1277003	ENSMUSG00000014905	Dnajb9	DnaJ heat shock protein family (Hsp40) member B9
chr2	163286561	163286813	253	Distal Intergenic	2	163298281	163298739	459	1	69517	uc012cir.1	-11468	ENSMUSG00000053353	2310001K24Rik	RIKEN cDNA 2310001K24 gene
chr2	162952959	162953279	321	Intron (uc008nsn.1/uc008nsn.1, intron 1 of 1)	2	162912767	162915337	2571	2	68236	uc008nsm.1	-37622	ENSMUSG00000070708	Gtsf1l	gametocyte specific factor 1-like
chr2	162900379	162902595	2217	Exon (uc008nsl.1/17865, exon 8 of 14)	2	162912767	162915337	2571	2	68236	uc008nsm.1	12742	ENSMUSG00000070708	Gtsf1l	gametocyte specific factor 1-like
chr2	162612114	162612628	515	Distal Intergenic	2	162486899	162500940	14042	1	77288	uc008nsb.1	125215	NA	9430021M05Rik	RIKEN cDNA 9430021M05 gene
chr2	161096622	161097004	383	Distal Intergenic	2	160772714	160934792	162079	2	71389	uc008nrn.1	-161830	ENSMUSG00000057133	Chd6	chromodomain helicase DNA binding protein 6
chr2	160992926	160993553	628	Distal Intergenic	2	160772714	160934792	162079	2	71389	uc008nrn.1	-58134	ENSMUSG00000057133	Chd6	chromodomain helicase DNA binding protein 6
chr2	160263858	160264418	561	Distal Intergenic	2	160189413	160192801	3389	2	16658	uc008nqw.2	-71057	ENSMUSG00000074622	Mafb	v-maf musculoaponeurotic fibrosarcoma oncogene family, protein B (avian)
chr2	159430705	159431135	431	Distal Intergenic	2	160137137	160153230	16094	2	329554	uc008nqv.1	722095	ENSMUSG00000074623	Gm826	predicted gene 826
chr2	158975347	158975611	265	Distal Intergenic	2	158620556	158672725	52170	1	71715	uc008nqs.1	354791	ENSMUSG00000027655	Dhx35	DEAH (Asp-Glu-Ala-His) box polypeptide 35
chr2	158974816	158975147	332	Distal Intergenic	2	158620556	158672725	52170	1	71715	uc008nqs.1	354260	ENSMUSG00000027655	Dhx35	DEAH (Asp-Glu-Ala-His) box polypeptide 35
chr12	43236385	43237082	698	Distal Intergenic	12	42178255	42212338	34084	2	16981	uc007nln.1	-1024047	ENSMUSG00000036295	Lrrn3	leucine rich repeat protein 3, neuronal
chr2	158838450	158839322	873	Distal Intergenic	2	158620556	158672725	52170	1	71715	uc008nqs.1	217894	ENSMUSG00000027655	Dhx35	DEAH (Asp-Glu-Ala-His) box polypeptide 35
chr2	158624964	158625233	270	Intron (uc008nqs.1/71715, intron 1 of 17)	2	158620556	158672725	52170	1	71715	uc008nqs.1	4408	ENSMUSG00000027655	Dhx35	DEAH (Asp-Glu-Ala-His) box polypeptide 35
chr2	157386339	157386837	499	Promoter (<=1kb)	2	157385876	157388255	2380	1	18111	uc008npg.1	463	ENSMUSG00000067786	Nnat	neuronatin
chr2	156278424	156278676	253	Intron (uc008nng.1/13821, intron 2 of 6)	2	156301573	156368950	67378	1	13821	uc008nno.1	-22897	ENSMUSG00000027624	Epb41l1	erythrocyte membrane protein band 4.1 like 1
chr2	156251418	156251838	421	Intron (uc008nng.1/13821, intron 1 of 6)	2	156246788	156328164	81377	1	13821	uc008nng.1	4630	ENSMUSG00000027624	Epb41l1	erythrocyte membrane protein band 4.1 like 1
chr2	154905492	154905854	363	Distal Intergenic	2	154885048	154900233	15186	2	269378	uc008nka.2	-5259	ENSMUSG00000027597	Ahcy	S-adenosylhomocysteine hydrolase
chr2	154291696	154292186	491	Intron (uc012cgv.1/12396, intron 1 of 8)	2	154262220	154352149	89930	1	12396	uc012cgv.1	29476	ENSMUSG00000038533	Cbfa2t2	core-binding factor, runt domain, alpha subunit 2, translocated to, 2 (human)
chr2	154253428	154254171	744	Distal Intergenic	2	154262220	154352149	89930	1	12396	uc012cgv.1	-8049	ENSMUSG00000038533	Cbfa2t2	core-binding factor, runt domain, alpha subunit 2, translocated to, 2 (human)
chr2	154252169	154252924	756	Distal Intergenic	2	154262220	154352149	89930	1	12396	uc012cgv.1	-9296	ENSMUSG00000038533	Cbfa2t2	core-binding factor, runt domain, alpha subunit 2, translocated to, 2 (human)
chr2	154232918	154233590	673	Promoter (<=1kb)	2	154202050	154233820	31771	2	20648	uc008nje.2	230	ENSMUSG00000027488	Snta1	syntrophin, acidic 1
chr12	43092402	43092792	391	Distal Intergenic	12	42178255	42212338	34084	2	16981	uc007nln.1	-880064	ENSMUSG00000036295	Lrrn3	leucine rich repeat protein 3, neuronal
chr2	153448181	153448592	412	Exon (uc008nhx.2/99311, exon 5 of 10)	2	153442666	153458517	15852	2	99311	uc008nhx.2	9925	ENSMUSG00000056941	Commd7	COMM domain containing 7
chr2	153437370	153438195	826	Distal Intergenic	2	153442666	153458517	15852	2	99311	uc008nhx.2	20322	ENSMUSG00000056941	Commd7	COMM domain containing 7
chr2	152993716	152994298	583	Intron (uc008nhd.1/99237, intron 1 of 16)	2	152987037	153030598	43562	1	99237	uc008nhd.1	6679	ENSMUSG00000068040	Tm9sf4	transmembrane 9 superfamily protein member 4
chr2	152790310	152791029	720	Promoter (2-3kb)	2	152788221	152828940	40720	1	74711	uc008ngv.1	2089	ENSMUSG00000074673	Ttll9	tubulin tyrosine ligase-like family, member 9
chr2	152618069	152618774	706	Intron (uc008ngi.1/12048, intron 1 of 1)	2	152606404	152655726	49323	2	12048	uc008ngi.1	36952	ENSMUSG00000007659	Bcl2l1	BCL2-like 1
chr2	152597970	152598305	336	Distal Intergenic	2	152580830	152590773	9944	1	84682	uc008ngh.1	17140	ENSMUSG00000009876	Cox4i2	cytochrome c oxidase subunit IV isoform 2
chr2	152348191	152349111	921	Distal Intergenic	2	152343991	152347183	3193	1	545475	uc008nfp.1	4200	ENSMUSG00000074679	Defb28	defensin beta 28
chr2	151589353	151589810	458	Distal Intergenic	2	151541798	151567029	25232	2	228769	uc008nek.1	-22324	ENSMUSG00000032869	Psmf1	proteasome (prosome, macropain) inhibitor subunit 1
chr2	149399560	149400123	564	Distal Intergenic	2	149230985	149236014	5030	1	58214	uc008mtu.1	168575	ENSMUSG00000033156	Cst10	cystatin 10 (chondrocytes)
chr2	148700497	148700839	343	Promoter (<=1kb)	2	148697468	148701204	3737	2	13010	uc008mtt.1	365	ENSMUSG00000027447	Cst3	cystatin C
chr12	42000241	42000704	464	Intron (uc007nll.1/93757, intron 4 of 6)	12	42178255	42212338	34084	2	16981	uc007nln.1	211634	ENSMUSG00000036295	Lrrn3	leucine rich repeat protein 3, neuronal
chr2	147569541	147570107	567	Distal Intergenic	2	147868614	147871641	3028	2	15376	uc008mta.1	301534	ENSMUSG00000037025	Foxa2	forkhead box A2
chr2	147482145	147482562	418	Distal Intergenic	2	147194018	147219031	25014	1	18503	uc008msy.1	288127	ENSMUSG00000037034	Pax1	paired box 1
chr2	146836972	146837771	800	Promoter (1-2kb)	2	146838796	146860606	21811	1	24128	uc008msp.1	-1025	ENSMUSG00000027433	Xrn2	5'-3' exoribonuclease 2
chr2	146835841	146836285	445	Promoter (2-3kb)	2	146838796	146860606	21811	1	24128	uc008msp.1	-2511	ENSMUSG00000027433	Xrn2	5'-3' exoribonuclease 2
chr2	146644927	146645551	625	Distal Intergenic	2	146681625	146795825	114201	1	228730	uc008mso.1	-36074	ENSMUSG00000074749	Kiz	kizuna centrosomal protein
chr2	145726223	145726729	507	Promoter (2-3kb)	2	145728977	145742161	13185	1	67877	uc008mrx.2	-2248	ENSMUSG00000002728	Naa20	N(alpha)-acetyltransferase 20, NatB catalytic subunit
chr2	145263990	145264426	437	Intron (uc008mrq.1/94249, intron 2 of 16)	2	145375191	145380718	5528	2	627302	uc008mrs.1	116292	NA	Gm14092	predicted gene 14092
chr2	144540973	144541418	446	Intron (uc008mro.2/66044, intron 4 of 5)	2	144649402	144650151	750	1	66328	uc008mrp.1	-107984	ENSMUSG00000027431	Scp2d1	SCP2 sterol-binding domain containing 1
chr2	144337480	144337763	284	Intron (uc008mrd.1/241688, intron 17 of 20)	2	144296293	144353134	56842	2	241688	uc008mrd.1	15371	ENSMUSG00000037259	Dzank1	double zinc ribbon and ankyrin repeat domains 1
chr2	143505230	143505743	514	Intron (uc008mqf.2/18549, intron 2 of 11)	2	143371869	143402470	30602	1	18549	uc008mqe.2	133361	ENSMUSG00000027419	Pcsk2	proprotein convertase subtilisin/kexin type 2
chr12	41832599	41832805	207	Intron (uc007nll.1/93757, intron 3 of 6)	12	41750953	43056573	1305621	1	93757	uc007nlm.1	81646	ENSMUSG00000056899	Immp2l	IMP2 inner mitochondrial membrane peptidase-like (S. cerevisiae)
chr2	142915500	142915831	332	Distal Intergenic	2	142904228	142907435	3208	1	57329	uc008mqc.1	11272	ENSMUSG00000027416	Otor	otoraplin
chr2	142464405	142465027	623	Intron (uc008mpy.1/16558, intron 1 of 1)	2	142444081	142474499	30419	2	16558	uc008mpy.1	9472	ENSMUSG00000038844	Kif16b	kinesin family member 16B
chr2	141244701	141245467	767	Intron (uc008mpv.1/72899, intron 5 of 18)	2	141381412	142215786	834375	1	72899	uc008mpx.1	-135945	ENSMUSG00000068205	Macrod2	MACRO domain containing 2
chr2	140097528	140097781	254	Intron (uc008mpq.1/228684, intron 15 of 19)	2	139996766	140030988	34223	1	69487	uc008mpp.2	100762	ENSMUSG00000027384	Ndufaf5	NADH dehydrogenase (ubiquinone) complex I, assembly factor 5
chr2	139699120	139700243	1124	Intron (uc008mpg.2/75812, intron 2 of 13)	2	139802265	139867950	65686	2	75812	uc008mpm.1	167707	ENSMUSG00000039033	Tasp1	taspase, threonine aspartase 1
chr2	139579042	139579352	311	Intron (uc008mpf.2/319909, intron 5 of 5)	2	139503914	139584317	80404	1	319909	uc008mpf.2	75128	ENSMUSG00000074766	Ism1	isthmin 1, angiogenesis inhibitor
chr2	139543402	139544085	684	Intron (uc008mpf.2/319909, intron 1 of 5)	2	139503914	139584317	80404	1	319909	uc008mpf.2	39488	ENSMUSG00000074766	Ism1	isthmin 1, angiogenesis inhibitor
chr2	139067854	139068125	272	Distal Intergenic	2	139319649	139463410	143762	1	228677	uc008mpd.1	-251524	ENSMUSG00000039092	Sptlc3	serine palmitoyltransferase, long chain base subunit 3
chr2	138342062	138342906	845	Distal Intergenic	2	138104229	138113158	8930	1	228662	uc008mpb.1	237833	ENSMUSG00000062098	Btbd3	BTB (POZ) domain containing 3
chr2	137886487	137887001	515	Distal Intergenic	2	138082320	138113158	30839	1	228662	uc008mpa.1	-195319	ENSMUSG00000062098	Btbd3	BTB (POZ) domain containing 3
chr12	41299456	41299747	292	Intron (uc007nlc.1/238130, intron 1 of 5)	12	41172640	41364277	191638	1	238130	uc007nlc.1	126816	ENSMUSG00000035954	Dock4	dedicator of cytokinesis 4
chr2	137431408	137431731	324	Distal Intergenic	2	136907194	136942067	34874	2	16449	uc008moz.1	-489341	ENSMUSG00000027276	Jag1	jagged 1
chr2	136974380	136974950	571	Distal Intergenic	2	136907194	136942067	34874	2	16449	uc008moz.1	-32313	ENSMUSG00000027276	Jag1	jagged 1
chr2	135607193	135607625	433	Intron (uc008mob.1/18798, intron 2 of 28)	2	135567566	135838804	271239	1	18798	uc008mod.1	39627	ENSMUSG00000039943	Plcb4	phospholipase C, beta 4
chr2	135570006	135570596	591	Promoter (2-3kb)	2	135567566	135838804	271239	1	18798	uc008mod.1	2440	ENSMUSG00000039943	Plcb4	phospholipase C, beta 4
chr2	135476669	135477539	871	Distal Intergenic	2	135485283	135808862	323580	1	18798	uc008mob.1	-7744	ENSMUSG00000039943	Plcb4	phospholipase C, beta 4
chr2	135397471	135397861	391	Distal Intergenic	2	135406266	135408956	2691	2	320684	uc008moa.2	11095	ENSMUSG00000085631	9630028H03Rik	RIKEN cDNA 9630028H03 gene
chr2	135368743	135369191	449	Distal Intergenic	2	135406266	135408956	2691	2	320684	uc008moa.2	39765	ENSMUSG00000085631	9630028H03Rik	RIKEN cDNA 9630028H03 gene
chr2	135025152	135025485	334	Intron (uc008mnw.2/18795, intron 3 of 6)	2	135406266	135408956	2691	2	320684	uc008moa.2	383471	ENSMUSG00000085631	9630028H03Rik	RIKEN cDNA 9630028H03 gene
chr2	134113243	134113622	380	Distal Intergenic	2	134323097	134380088	56992	2	15112	uc008mns.1	266466	ENSMUSG00000027261	Hao1	hydroxyacid oxidase 1, liver
chr2	133027261	133027739	479	Distal Intergenic	2	132729915	132771772	41858	2	241639	uc008mno.1	-255489	ENSMUSG00000027356	Fermt1	fermitin family member 1
chr12	41121048	41121492	445	Intron (uc007nla.2/246196, intron 11 of 12)	12	41041633	41172377	130745	2	246196	uc007nla.2	50885	ENSMUSG00000055917	Zfp277	zinc finger protein 277
chr2	132523804	132524117	314	Intron (uc008mne.2/73747, intron 2 of 2)	2	132516019	132576791	60773	1	73747	uc012cet.1	7785	ENSMUSG00000044991	1110034G24Rik	RIKEN cDNA 1110034G24 gene
chr2	132474089	132474493	405	Intron (uc012ces.1/767814, intron 3 of 3)	2	132512618	132576791	64174	1	73747	uc008mne.2	-38125	ENSMUSG00000044991	1110034G24Rik	RIKEN cDNA 1110034G24 gene
chr2	132312961	132313443	483	Distal Intergenic	2	132316452	132339638	23187	1	70371	uc008mms.1	-3009	ENSMUSG00000086379	1700026D11Rik	RIKEN cDNA 1700026D11 gene
chr2	132183851	132184197	347	Distal Intergenic	2	132196065	132210678	14614	2	246313	uc008mmp.2	26481	ENSMUSG00000050558	Prokr2	prokineticin receptor 2
chr2	132164867	132165530	664	Distal Intergenic	2	132196065	132210678	14614	2	246313	uc008mmp.2	45148	ENSMUSG00000050558	Prokr2	prokineticin receptor 2
chr2	132052819	132053251	433	Distal Intergenic	2	132065228	132073524	8297	2	70612	uc008mmk.2	20273	ENSMUSG00000027341	Tmem230	transmembrane protein 230
chr2	132033940	132034224	285	Distal Intergenic	2	132065228	132073524	8297	2	70612	uc008mmk.2	39300	ENSMUSG00000027341	Tmem230	transmembrane protein 230
chr2	131757874	131758641	768	Intron (uc008mly.2/19122, intron 2 of 2)	2	131776597	131781866	5270	1	26434	uc008mmd.2	-17956	ENSMUSG00000027338	Prnd	prion protein dublet
chr2	131653933	131654245	313	Intron (uc008mlw.2/414081, intron 1 of 2)	2	131645742	131673392	27651	2	414081	uc008mlw.2	19147	ENSMUSG00000086822	5330413P13Rik	RIKEN cDNA 5330413P13 gene
chr2	130921802	130922600	799	Distal Intergenic	2	130894956	130912501	17546	2	20612	uc008mko.1	-9301	ENSMUSG00000027322	Siglec1	sialic acid binding Ig-like lectin 1, sialoadhesin
chr12	41017996	41018393	398	Distal Intergenic	12	40929716	40949776	20061	2	15982	uc007nky.2	-68220	ENSMUSG00000001627	Ifrd1	interferon-related developmental regulator 1
chrX	125867421	125867847	427	Distal Intergenic	20	126284278	126490548	206271	1	54004	uc012hoe.1	-416431	ENSMUSG00000034480	Diaph2	diaphanous related formin 2
chr2	130225719	130226120	402	Promoter (2-3kb)	2	130216511	130223365	6855	2	56264	uc008mir.2	-2354	ENSMUSG00000027408	Cpxm1	carboxypeptidase X 1 (M14 family)
chr2	128323542	128323918	377	Distal Intergenic	2	128124399	128255087	130689	2	100043424	uc008mgo.2	-68455	NA	Gm14005	predicted gene 14005
chr2	128165062	128165595	534	Intron (uc008mgo.2/100043424, intron 2 of 2)	2	128124399	128255087	130689	2	100043424	uc008mgo.2	89492	NA	Gm14005	predicted gene 14005
chr2	127959460	127960082	623	Intron (uc008mgk.1/12125, intron 3 of 4)	2	127953311	127956744	3434	1	12125	uc008mgn.1	6149	ENSMUSG00000027381	Bcl2l11	BCL2-like 11 (apoptosis facilitator)
chr2	127430714	127431392	679	Distal Intergenic	2	127413162	127421793	8632	1	77721	uc008mft.1	17552	ENSMUSG00000027374	Mrps5	mitochondrial ribosomal protein S5
chr2	126784395	126784815	421	Distal Intergenic	2	126716131	126758971	42841	2	66552	uc008mej.2	-25424	ENSMUSG00000027366	Sppl2a	signal peptide peptidase like 2A
chr2	126767651	126768225	575	Distal Intergenic	2	126716131	126758971	42841	2	66552	uc008mej.2	-8680	ENSMUSG00000027366	Sppl2a	signal peptide peptidase like 2A
chr2	126758534	126758784	251	Promoter (<=1kb)	2	126716131	126758971	42841	2	66552	uc008mej.2	187	ENSMUSG00000027366	Sppl2a	signal peptide peptidase like 2A
chr2	126137207	126137971	765	Distal Intergenic	2	126146709	126200339	53631	2	241633	uc008mdm.2	62368	ENSMUSG00000060131	Atp8b4	ATPase, class I, type 8B, member 4
chr2	125072219	125073299	1081	Promoter (<=1kb)	2	125072984	125084785	11802	1	110074	uc008mck.1	0	ENSMUSG00000027203	Dut	deoxyuridine triphosphatase
chr12	41005704	41006116	413	Distal Intergenic	12	40929716	40949776	20061	2	15982	uc007nky.2	-55928	ENSMUSG00000001627	Ifrd1	interferon-related developmental regulator 1
chr2	124984512	124984927	416	Intron (uc008mcf.1/20495, intron 2 of 4)	2	124979467	125021458	41992	1	20495	uc008mci.1	5045	ENSMUSG00000027202	Slc12a1	solute carrier family 12, member 1
chr2	122771539	122772318	780	Distal Intergenic	2	122607735	122635287	27553	1	59010	uc008mbj.1	163804	ENSMUSG00000005803	Sqrdl	sulfide quinone reductase-like (yeast)
chr2	121998561	121998870	310	Intron (uc008mah.1/70928, intron 3 of 6)	2	121986436	122004763	18328	1	70928	uc008mah.1	12125	ENSMUSG00000033368	Trim69	tripartite motif-containing 69
chr2	121446847	121447382	536	Intron (uc008lzk.1/228564, intron 14 of 14)	2	121332459	121358525	26067	1	241627	uc012ccs.1	114388	ENSMUSG00000027242	Wdr76	WD repeat domain 76
chr2	121347925	121348566	642	Intron (uc012ccs.1/241627, intron 5 of 10)	2	121332459	121358525	26067	1	241627	uc012ccs.1	15466	ENSMUSG00000027242	Wdr76	WD repeat domain 76
chr2	120506972	120507618	647	Distal Intergenic	2	120541890	120546814	4925	2	68968	uc008lwt.1	39196	ENSMUSG00000027284	Cdan1	congenital dyserythropoietic anemia, type I (human)
chr2	119288778	119289219	442	Intron (uc008ltt.1/68142, intron 35 of 35)	2	119198779	119303365	104587	2	68142	uc008ltt.1	14146	ENSMUSG00000034154	Ino80	INO80 complex subunit
chr2	118782503	118782751	249	Distal Intergenic	2	118752250	118754315	2066	1	72136	uc012cbo.1	30253	ENSMUSG00000074916	Chst14	carbohydrate (N-acetylgalactosamine 4-0) sulfotransferase 14
chr2	118362794	118363223	430	Intron (uc008lsb.1/171543, intron 1 of 3)	2	118354493	118373296	18804	2	171543	uc008lsb.1	10073	ENSMUSG00000040093	Bmf	BCL2 modifying factor
chr2	118134093	118134590	498	Intron (uc008lru.2/381413, intron 2 of 2)	2	118030624	118082702	52079	2	71313	uc008lrs.2	-51391	ENSMUSG00000027344	Fsip1	fibrous sheath-interacting protein 1
chr12	41000831	41001154	324	Distal Intergenic	12	40929716	40949776	20061	2	15982	uc007nky.2	-51055	ENSMUSG00000001627	Ifrd1	interferon-related developmental regulator 1
chr2	117576312	117576579	268	Distal Intergenic	2	117937658	117952869	15212	1	21825	uc008lrq.1	-361079	ENSMUSG00000040152	Thbs1	thrombospondin 1
chr2	116916120	116916370	251	Distal Intergenic	2	116947186	116998589	51404	1	114715	uc008lrh.1	-30816	ENSMUSG00000027351	Spred1	sprouty protein with EVH-1 domain 1, related sequence
chr2	116879344	116879658	315	Distal Intergenic	2	116947186	116998589	51404	1	114715	uc008lrh.1	-67528	ENSMUSG00000027351	Spred1	sprouty protein with EVH-1 domain 1, related sequence
chr2	115357360	115357730	371	Distal Intergenic	2	115319249	115337937	18689	2	100043232	uc008lqp.1	-19423	ENSMUSG00000085582	3110099E03Rik	RIKEN cDNA 3110099E03 gene
chr2	115333312	115333754	443	Intron (uc008lqp.1/100043232, intron 2 of 2)	2	115319249	115337937	18689	2	100043232	uc008lqp.1	4183	ENSMUSG00000085582	3110099E03Rik	RIKEN cDNA 3110099E03 gene
chr2	114005324	114005533	210	Distal Intergenic	2	113926909	114001075	74167	2	11834	uc008lqd.2	-4249	ENSMUSG00000040383	Aqr	aquarius
chr2	114004036	114004719	684	Promoter (2-3kb)	2	113926909	114001075	74167	2	11834	uc008lqd.2	-2961	ENSMUSG00000040383	Aqr	aquarius
chr2	113100129	113100647	519	Distal Intergenic	2	113125889	113137347	11459	1	75275	uc008lpj.1	-25242	ENSMUSG00000041255	Tmco5b	transmembrane and coiled-coil domains 5B
chr2	112871407	112871687	281	Promoter (<=1kb)	2	112471539	112870488	398950	2	20192	uc008lpg.1	-919	ENSMUSG00000057378	Ryr3	ryanodine receptor 3
chr2	112043030	112043750	721	Distal Intergenic	2	112079998	112087268	7271	1	99010	uc008loo.1	-36248	ENSMUSG00000027134	Lpcat4	lysophosphatidylcholine acyltransferase 4
chr12	40724597	40725192	596	Distal Intergenic	12	40732034	40763963	31930	2	11861	uc007nkr.1	38771	ENSMUSG00000047446	Arl4a	ADP-ribosylation factor-like 4A
chr2	109513822	109514199	378	Promoter (<=1kb)	2	109514857	109567200	52344	1	12064	uc008lmd.1	-658	ENSMUSG00000048482	Bdnf	brain derived neurotrophic factor
chr2	109444087	109444667	581	Distal Intergenic	2	109514857	109567200	52344	1	12064	uc008lmd.1	-70190	ENSMUSG00000048482	Bdnf	brain derived neurotrophic factor
chr2	109151485	109151973	489	Intron (uc008lmc.1/228421, intron 12 of 16)	2	109120895	109135949	15055	1	228421	uc008lly.1	30590	ENSMUSG00000027115	Kif18a	kinesin family member 18A
chr2	109039488	109039812	325	Intron (uc008llv.1/76894, intron 4 of 5)	2	108932457	109118447	185991	2	76894	uc008llv.1	78635	ENSMUSG00000057234	Mettl15	methyltransferase like 15
chr2	108890375	108891480	1106	Distal Intergenic	2	108932457	109118447	185991	2	76894	uc008llv.1	226967	ENSMUSG00000057234	Mettl15	methyltransferase like 15
chr2	106831418	106832000	583	Distal Intergenic	2	106802686	106814554	11869	2	212772	uc008llr.1	-16864	ENSMUSG00000027122	Arl14ep	ADP-ribosylation factor-like 14 effector protein
chr2	106517471	106517944	474	Distal Intergenic	2	106533616	106708517	174902	1	77015	uc008llm.2	-15672	ENSMUSG00000016386	Mpped2	metallophosphoesterase domain containing 2
chr2	105188091	105188362	272	Intron (uc008lkq.2/74088, intron 3 of 3)	2	105226105	105239476	13372	2	19672	uc008lks.1	51114	ENSMUSG00000005973	Rcn1	reticulocalbin 1
chr2	104357587	104358202	616	Distal Intergenic	2	104266639	104334646	68008	2	15259	uc008lju.2	-22941	ENSMUSG00000027177	Hipk3	homeodomain interacting protein kinase 3
chr2	104165645	104165960	316	Intron (uc008ljr.1/241589, intron 20 of 20)	2	104025144	104081393	56250	2	241589	uc008ljs.1	-84252	ENSMUSG00000068373	D430041D05Rik	RIKEN cDNA D430041D05 gene
chr12	40651374	40651692	319	Distal Intergenic	12	40732034	40763963	31930	2	11861	uc007nkr.1	112271	ENSMUSG00000047446	Arl4a	ADP-ribosylation factor-like 4A
chr2	102944182	102944509	328	Distal Intergenic	2	102913832	102932806	18975	1	56369	uc008lin.2	30350	ENSMUSG00000010911	Apip	APAF1 interacting protein
chr2	102600828	102601366	539	Exon (uc008lid.2/20511, exon 8 of 11)	2	102546595	102618263	71669	1	20511	uc008lia.1	54233	ENSMUSG00000005089	Slc1a2	solute carrier family 1 (glial high affinity glutamate transporter), member 2
chr2	102376272	102376733	462	Distal Intergenic	2	102390178	102475805	85628	1	210622	uc008lhy.2	-13445	ENSMUSG00000027188	Pamr1	peptidase domain containing associated with muscle regeneration 1
chr2	102143344	102143899	556	3' UTR	2	102140276	102241057	100782	2	80985	uc008lhv.1	97158	ENSMUSG00000027189	Trim44	tripartite motif-containing 44
chr2	101563243	101563647	405	Intron (uc012cac.1/72446, intron 1 of 6)	2	101518597	101526392	7796	1	22034	uc008lhl.1	44646	ENSMUSG00000027164	Traf6	TNF receptor-associated factor 6
chr2	101540539	101541300	762	3' UTR	2	101518597	101526392	7796	1	22034	uc008lhl.1	21942	ENSMUSG00000027164	Traf6	TNF receptor-associated factor 6
chr2	99864211	99864548	338	Distal Intergenic	2	101400938	101461203	60266	2	68170	uc008lhg.1	1596655	ENSMUSG00000027165	B230118H07Rik	RIKEN cDNA B230118H07 gene
chr2	98506298	98507565	1268	Distal Intergenic	2	97307831	97471821	163991	1	241568	uc008lhf.2	1198467	ENSMUSG00000050587	Lrrc4c	leucine rich repeat containing 4C
chr2	98503789	98504317	529	Distal Intergenic	2	97307831	97471821	163991	1	241568	uc008lhf.2	1195958	ENSMUSG00000050587	Lrrc4c	leucine rich repeat containing 4C
chr2	98502334	98503215	882	Distal Intergenic	2	97307831	97471821	163991	1	241568	uc008lhf.2	1194503	ENSMUSG00000050587	Lrrc4c	leucine rich repeat containing 4C
chr12	40484218	40485226	1009	Distal Intergenic	12	40732034	40763963	31930	2	11861	uc007nkr.1	278737	ENSMUSG00000047446	Arl4a	ADP-ribosylation factor-like 4A
chr2	97873222	97873567	346	Distal Intergenic	2	97307831	97471821	163991	1	241568	uc008lhf.2	565391	ENSMUSG00000050587	Lrrc4c	leucine rich repeat containing 4C
chr2	94640908	94641392	485	Distal Intergenic	2	94251884	94278304	26421	2	11800	uc008lgx.1	-362604	ENSMUSG00000027193	Api5	apoptosis inhibitor 5
chr2	94329827	94330593	767	Distal Intergenic	2	94251884	94278304	26421	2	11800	uc008lgx.1	-51523	ENSMUSG00000027193	Api5	apoptosis inhibitor 5
chr2	93853357	93853979	623	Promoter (2-3kb)	2	93820791	93850887	30097	2	69113	uc008lgn.1	-2470	ENSMUSG00000040174	Alkbh3	alkB homolog 3, alpha-ketoglutarate-dependent dioxygenase
chr2	93853058	93853286	229	Promoter (2-3kb)	2	93820791	93850887	30097	2	69113	uc008lgn.1	-2171	ENSMUSG00000040174	Alkbh3	alkB homolog 3, alpha-ketoglutarate-dependent dioxygenase
chr2	93418671	93419253	583	Distal Intergenic	2	93482591	93520543	37953	1	11695	uc008lgd.2	-63338	ENSMUSG00000040310	Alx4	aristaless-like homeobox 4
chr2	93406294	93406645	352	Distal Intergenic	2	93482591	93520543	37953	1	11695	uc008lgd.2	-75946	ENSMUSG00000040310	Alx4	aristaless-like homeobox 4
chr2	93313866	93314305	440	Distal Intergenic	2	93259269	93303103	43835	2	12521	uc008lfz.1	-10763	ENSMUSG00000027215	Cd82	CD82 antigen
chr2	93129734	93130151	418	Intron (uc012bzr.1/241556, intron 8 of 9)	2	93151420	93152672	1253	2	241556	uc012bzs.1	22521	ENSMUSG00000027217	Tspan18	tetraspanin 18
chr2	92777453	92777775	323	Intron (uc008lfn.1/80976, intron 1 of 5)	2	92755258	92796208	40951	1	80976	uc008lfn.1	22195	ENSMUSG00000027220	Syt13	synaptotagmin XIII
chr12	37208033	37208736	704	Intron (uc007njz.2/75847, intron 5 of 5)	12	37108734	37205405	96672	1	75847	uc007nkd.1	99299	ENSMUSG00000043153	Ispd	isoprenoid synthase domain containing
chr2	92750571	92750987	417	Distal Intergenic	2	92755258	92796208	40951	1	80976	uc008lfn.1	-4271	ENSMUSG00000027220	Syt13	synaptotagmin XIII
chr2	92572616	92573112	497	Distal Intergenic	2	92447539	92447569	31	1	76969	uc008lfl.1	125077	ENSMUSG00000027221	Chst1	carbohydrate (keratan sulfate Gal-6) sulfotransferase 1
chr2	92522440	92522792	353	Distal Intergenic	2	92447539	92447569	31	1	76969	uc008lfl.1	74901	ENSMUSG00000027221	Chst1	carbohydrate (keratan sulfate Gal-6) sulfotransferase 1
chr2	92509909	92510352	444	Distal Intergenic	2	92447539	92447569	31	1	76969	uc008lfl.1	62370	ENSMUSG00000027221	Chst1	carbohydrate (keratan sulfate Gal-6) sulfotransferase 1
chr2	92072404	92072775	372	Promoter (1-2kb)	2	92070816	92204823	134008	1	192285	uc008kxj.2	1588	ENSMUSG00000058318	Phf21a	PHD finger protein 21A
chr2	91933598	91933954	357	Distal Intergenic	2	91822485	91864327	41843	2	26427	uc008kxf.1	-69271	ENSMUSG00000027230	Creb3l1	cAMP responsive element binding protein 3-like 1
chr2	91772496	91773122	627	Promoter (<=1kb)	2	91769979	91772439	2461	2	17242	uc008kwz.1	-57	ENSMUSG00000027239	Mdk	midkine
chr2	91245207	91245627	421	Intron (uc008kvs.1/228356, intron 7 of 8)	2	91113397	91284799	171403	2	228356	uc008kvs.1	39172	ENSMUSG00000040591	1110051M20Rik	RIKEN cDNA 1110051M20 gene
chr2	89245125	89245727	603	Promoter (1-2kb)	2	89246287	89247234	948	2	258786	uc008krk.1	1507	ENSMUSG00000075089	Olfr1238	olfactory receptor 1238
chr2	89155995	89156607	613	Distal Intergenic	2	89165400	89166335	936	2	258320	uc008krh.1	9728	ENSMUSG00000075092	Olfr1232	olfactory receptor 1232
chr12	36781784	36782685	902	Distal Intergenic	12	36741142	36769065	27924	2	66109	uc007njn.1	-12719	ENSMUSG00000020577	Tspan13	tetraspanin 13
chr2	88396421	88396911	491	Promoter (2-3kb)	2	88399608	88400575	968	1	258921	uc008kpy.2	-2697	ENSMUSG00000068809	Olfr1188	olfactory receptor 1188
chr2	87901252	87901641	390	Distal Intergenic	2	87910522	87911564	1043	2	258638	uc008kph.2	9923	ENSMUSG00000075137	Olfr1163	olfactory receptor 1163
chr2	87262739	87263252	514	Distal Intergenic	2	87258207	87259178	972	1	258347	uc008knx.1	4532	ENSMUSG00000043274	Olfr1123	olfactory receptor 1123
chr2	87099942	87100294	353	Distal Intergenic	2	87091997	87093098	1102	1	258294	uc008knr.2	7945	ENSMUSG00000070856	Olfr1115	olfactory receptor 1115
chr2	85993361	85993755	395	Distal Intergenic	2	85985948	85986889	942	2	404323	uc008klq.1	-6472	ENSMUSG00000075203	Olfr1040	olfactory receptor 1040
chr2	84678288	84678713	426	Promoter (<=1kb)	2	84679565	84702545	22981	1	72401	uc008kji.1	-852	ENSMUSG00000027075	Slc43a1	solute carrier family 43, member 1
chr2	84649689	84650034	346	3' UTR	2	84638985	84650160	11176	1	56791	uc012byn.1	10704	ENSMUSG00000027078	Ube2l6	ubiquitin-conjugating enzyme E2L 6
chr2	84584042	84584319	278	Promoter (2-3kb)	2	84581272	84581335	64	2	387149	uc012bym.1	-2707	ENSMUSG00000065484	Mir130a	microRNA 130a
chr2	84426236	84426649	414	Distal Intergenic	2	84451936	84460611	8676	2	12388	uc008kiu.1	33962	ENSMUSG00000034101	Ctnnd1	catenin (cadherin associated protein), delta 1
chr2	82752687	82753119	433	Distal Intergenic	2	82075330	82100035	24706	1	241514	uc008khv.1	677357	ENSMUSG00000070866	Zfp804a	zinc finger protein 804A
chr12	36327713	36328063	351	Intron (uc007njj.1/uc007njj.1, intron 1 of 2)	12	36182651	36219661	37011	2	11622	uc007nji.1	-108052	ENSMUSG00000019256	Ahr	aryl-hydrocarbon receptor
chr2	80217665	80218041	377	Distal Intergenic	2	80155623	80164945	9323	1	66861	uc008khi.1	62042	ENSMUSG00000027006	Dnajc10	DnaJ heat shock protein family (Hsp40) member C10
chr2	80035685	80036007	323	Distal Intergenic	2	79674610	79969569	294960	2	18573	uc008khd.2	-66116	ENSMUSG00000059173	Pde1a	phosphodiesterase 1A, calmodulin-dependent
chr2	79758643	79759118	476	Intron (uc012bxz.1/18573, intron 13 of 14)	2	79699182	79748556	49375	2	18573	uc008khe.1	-10087	ENSMUSG00000059173	Pde1a	phosphodiesterase 1A, calmodulin-dependent
chr2	79524758	79525594	837	Distal Intergenic	2	79547937	79650470	102534	1	75276	uc008kgy.1	-22343	ENSMUSG00000034683	Ppp1r1c	protein phosphatase 1, regulatory (inhibitor) subunit 1C
chr2	79359951	79360312	362	Distal Intergenic	2	79292798	79296793	3996	2	18012	uc008kgt.1	-63158	ENSMUSG00000034701	Neurod1	neurogenic differentiation 1
chr2	78997045	78997333	289	Distal Intergenic	2	79095583	79098009	2427	1	16401	uc008kgo.1	-98250	ENSMUSG00000027009	Itga4	integrin alpha 4
chr2	77279663	77279981	319	Intron (uc008kfy.2/241494, intron 4 of 7)	2	77248689	77357723	109035	2	241494	uc008kfy.2	77742	ENSMUSG00000027016	Zfp385b	zinc finger protein 385B
chr2	76951564	76951885	322	Intron (uc012bxr.1/545428, intron 19 of 23)	2	76847963	77008692	160730	2	545428	uc012bxr.1	56807	ENSMUSG00000044033	Ccdc141	coiled-coil domain containing 141
chr2	76184148	76184489	342	Distal Intergenic	2	75829189	76176710	347522	2	241489	uc008kex.1	-7438	ENSMUSG00000075270	Pde11a	phosphodiesterase 11A
chr2	75605969	75606582	614	Distal Intergenic	2	75513576	75542698	29123	2	18024	uc008keq.1	-63271	ENSMUSG00000015839	Nfe2l2	nuclear factor, erythroid derived 2, like 2
chr12	36326412	36327291	880	Intron (uc007njj.1/uc007njj.1, intron 1 of 2)	12	36182651	36219661	37011	2	11622	uc007nji.1	-106751	ENSMUSG00000019256	Ahr	aryl-hydrocarbon receptor
chr2	74628741	74629587	847	Distal Intergenic	2	74601037	74603199	2163	1	15429	uc008kei.1	27704	ENSMUSG00000042448	Hoxd1	homeobox D1
chr2	72892203	72892816	614	Distal Intergenic	2	72774490	72818503	44014	2	20687	uc008kcc.1	-73700	ENSMUSG00000027109	Sp3	trans-acting transcription factor 3
chr2	72747206	72747590	385	Distal Intergenic	2	72779125	72782613	3489	2	20687	uc008kcd.1	35023	ENSMUSG00000027109	Sp3	trans-acting transcription factor 3
chr2	72353859	72354147	289	Distal Intergenic	2	72314276	72324947	10672	1	66953	uc008kbx.1	39583	ENSMUSG00000055612	Cdca7	cell division cycle associated 7
chr2	71704664	71705084	421	Distal Intergenic	2	71711329	71723683	12355	1	228026	uc008kbh.1	-6245	ENSMUSG00000006494	Pdk1	pyruvate dehydrogenase kinase, isoenzyme 1
chr2	70756680	70756974	295	Distal Intergenic	2	70550465	70663537	113073	2	228012	uc008jzt.1	-93143	ENSMUSG00000041997	Tlk1	tousled-like kinase 1
chr2	70746715	70747107	393	Distal Intergenic	2	70550465	70663537	113073	2	228012	uc008jzt.1	-83178	ENSMUSG00000041997	Tlk1	tousled-like kinase 1
chr2	70287461	70287876	416	Distal Intergenic	2	70312980	70315783	2804	1	64406	uc008jzg.1	-25104	ENSMUSG00000075304	Sp5	trans-acting transcription factor 5
chr2	70116726	70117281	556	Intron (uc008jzd.2/329421, intron 23 of 34)	2	70127399	70267252	139854	1	329421	uc008jzf.2	-10118	ENSMUSG00000042064	Myo3b	myosin IIIB
chr2	69801218	69801954	737	Intron (uc008jza.2/68795, intron 19 of 38)	2	69831733	69862070	30338	1	68795	uc008jzc.1	-29779	ENSMUSG00000044308	Ubr3	ubiquitin protein ligase E3 component n-recognin 3
chr12	36281827	36282182	356	Distal Intergenic	12	36182651	36219661	37011	2	11622	uc007nji.1	-62166	ENSMUSG00000019256	Ahr	aryl-hydrocarbon receptor
chrX	125866658	125867072	415	Distal Intergenic	20	126284278	126490548	206271	1	54004	uc012hoe.1	-417206	ENSMUSG00000034480	Diaph2	diaphanous related formin 2
chr2	69451436	69451900	465	Distal Intergenic	2	69262392	69424124	161733	2	14725	uc008jyc.1	-27312	ENSMUSG00000027070	Lrp2	low density lipoprotein receptor-related protein 2
chr2	68441451	68441705	255	Intron (uc008jxq.1/227998, intron 8 of 16)	2	68420470	68454520	34051	1	227998	uc008jxq.1	20981	ENSMUSG00000053896	4933409G03Rik	RIKEN cDNA 4933409G03 gene
chr2	68182019	68182481	463	Intron (uc008jxn.1/53416, intron 8 of 10)	2	68048504	68204576	156073	2	53416	uc008jxn.1	22095	ENSMUSG00000027030	Stk39	serine/threonine kinase 39
chr2	67914414	67914924	511	Distal Intergenic	2	67955770	67960747	4978	1	26877	uc008jxm.2	-40846	ENSMUSG00000034780	B3galt1	UDP-Gal:betaGlcNAc beta 1,3-galactosyltransferase, polypeptide 1
chr2	67034278	67034567	290	Promoter (1-2kb)	2	67032813	67364663	331851	1	241431	uc012bwl.1	1465	ENSMUSG00000027022	Xirp2	xin actin-binding repeat containing 2
chr2	67033544	67034047	504	Promoter (<=1kb)	2	67032813	67364663	331851	1	241431	uc012bwl.1	731	ENSMUSG00000027022	Xirp2	xin actin-binding repeat containing 2
chr2	65861490	65861833	344	3' UTR	2	65787006	65869603	82598	1	77771	uc008jwt.2	74484	ENSMUSG00000044647	Csrnp3	cysteine-serine-rich nuclear protein 3
chr2	65267020	65267879	860	Distal Intergenic	2	65307349	65322637	15289	2	20269	uc008jwl.1	54758	ENSMUSG00000057182	Scn3a	sodium channel, voltage-gated, type III, alpha
chr2	65206466	65206941	476	Distal Intergenic	2	65154690	65202083	47394	2	320106	uc008jwj.1	-4383	ENSMUSG00000061171	Slc38a11	solute carrier family 38, member 11
chr2	64460429	64460967	539	Distal Intergenic	2	64774348	64813803	39456	2	50915	uc008jvy.1	352836	ENSMUSG00000026888	Grb14	growth factor receptor bound protein 14
chr12	36086908	36087254	347	Distal Intergenic	12	36182651	36219661	37011	2	11622	uc007nji.1	132407	ENSMUSG00000019256	Ahr	aryl-hydrocarbon receptor
chr2	63729763	63730015	253	Distal Intergenic	2	63810631	63936069	125439	2	60344	uc008jvv.2	206054	ENSMUSG00000075324	Fign	fidgetin
chr2	60354537	60355020	484	Intron (uc008jug.1/18779, intron 26 of 29)	2	60257096	60391318	134223	2	18779	uc008jug.1	36298	ENSMUSG00000054580	Pla2r1	phospholipase A2 receptor 1
chr2	60106328	60106819	492	Intron (uc008jub.1/66205, intron 3 of 4)	2	60090050	60122475	32426	2	66205	uc008jub.1	15656	ENSMUSG00000060703	Cd302	CD302 antigen
chr2	59361505	59361797	293	Distal Intergenic	2	59322710	59343078	20369	1	76747	uc008jti.2	38795	ENSMUSG00000026989	Dapl1	death associated protein-like 1
chr2	59230646	59231549	904	Distal Intergenic	2	59146147	59162962	16816	1	227937	uc008jtg.1	84499	ENSMUSG00000026991	Pkp4	plakophilin 4
chr2	59223357	59224086	730	Intron (uc008jth.1/uc008jth.1, intron 2 of 2)	2	59146147	59162962	16816	1	227937	uc008jtg.1	77210	ENSMUSG00000026991	Pkp4	plakophilin 4
chr2	58908494	58908769	276	Intron (uc008jsx.1/227933, intron 14 of 14)	2	58674109	58998684	324576	2	227933	uc008jsx.1	89915	ENSMUSG00000036641	Ccdc148	coiled-coil domain containing 148
chr2	58476960	58477327	368	Intron (uc008jsv.1/76654, intron 1 of 7)	2	58419794	58645381	225588	1	76654	uc008jsv.1	57166	ENSMUSG00000026839	Upp2	uridine phosphorylase 2
chr2	57481903	57482300	398	Distal Intergenic	2	57850566	57891639	41074	1	241391	uc012bvo.1	-368266	ENSMUSG00000026828	Galnt5	UDP-N-acetyl-alpha-D-galactosamine:polypeptide N-acetylgalactosaminyltransferase 5
chr2	56129502	56129875	374	Distal Intergenic	2	56959637	56967449	7813	2	18227	uc008jrw.2	837574	ENSMUSG00000026826	Nr4a2	nuclear receptor subfamily 4, group A, member 2
chr12	32059744	32060654	911	Distal Intergenic	12	32016427	32036302	19876	2	13382	uc007nhg.2	-23442	ENSMUSG00000020664	Dld	dihydrolipoamide dehydrogenase
chr2	55935719	55936097	379	Distal Intergenic	2	55289192	55447936	158745	1	16519	uc008jru.1	646527	ENSMUSG00000026824	Kcnj3	potassium inwardly-rectifying channel, subfamily J, member 3
chr2	54789632	54789920	289	Intron (uc008jrq.1/271786, intron 9 of 12)	2	55289192	55447936	158745	1	16519	uc008jru.1	-499272	ENSMUSG00000026824	Kcnj3	potassium inwardly-rectifying channel, subfamily J, member 3
chr2	54758064	54758340	277	Intron (uc008jrq.1/271786, intron 8 of 12)	2	54289118	54970155	681038	1	271786	uc008jrs.1	468946	ENSMUSG00000060988	Galnt13	UDP-N-acetyl-alpha-D-galactosamine:polypeptide N-acetylgalactosaminyltransferase 13
chr2	54220327	54220772	446	Distal Intergenic	2	54288798	54970155	681358	1	271786	uc008jrq.1	-68026	ENSMUSG00000060988	Galnt13	UDP-N-acetyl-alpha-D-galactosamine:polypeptide N-acetylgalactosaminyltransferase 13
chr2	54150346	54150929	584	Distal Intergenic	2	54288798	54970155	681358	1	271786	uc008jrq.1	-137869	ENSMUSG00000060988	Galnt13	UDP-N-acetyl-alpha-D-galactosamine:polypeptide N-acetylgalactosaminyltransferase 13
chr2	53958394	53959131	738	Distal Intergenic	2	53936504	53937963	1460	2	67874	uc008jrp.1	-20431	ENSMUSG00000075334	Rprm	reprimo, TP53 dependent G2 arrest mediator candidate
chr2	52887930	52888480	551	Intron (uc008jrh.1/71409, intron 2 of 26)	2	52967286	52993236	25951	1	71409	uc008jri.1	-78806	ENSMUSG00000036053	Fmnl2	formin-like 2
chr2	52851477	52851817	341	Intron (uc008jrh.1/71409, intron 1 of 26)	2	52967286	52993236	25951	1	71409	uc008jri.1	-115469	ENSMUSG00000036053	Fmnl2	formin-like 2
chr2	51926840	51927534	695	Promoter (<=1kb)	2	51928357	51977901	49545	1	51869	uc008jqq.1	-823	ENSMUSG00000036202	Rif1	replication timing regulatory factor 1
chr2	50995252	50995566	315	Intron (uc008jqf.1/74194, intron 3 of 4)	2	50985959	51004631	18673	2	74194	uc008jqf.1	9065	ENSMUSG00000017144	Rnd3	Rho family GTPase 3
chr12	31777786	31778289	504	Distal Intergenic	12	31758833	31764805	5973	1	104943	uc007nhb.1	18953	ENSMUSG00000036136	Fam110c	family with sequence similarity 110, member C
chr2	50614216	50614582	367	Distal Intergenic	2	50765204	50767366	2163	1	227885	uc012bvh.1	-150622	ENSMUSG00000083270	Gm13498	heat shock protein 90 alpha (cytosolic), class B member 1 pseudogene
chr2	50409134	50410165	1032	Distal Intergenic	2	50135401	50152197	16797	2	109129	uc008jqc.1	-256937	ENSMUSG00000026766	Mmadhc	methylmalonic aciduria (cobalamin deficiency) cblD type, with homocystinuria
chr2	50007153	50007438	286	Intron (uc008jqa.2/320343, intron 2 of 5)	2	49921982	50049084	127103	1	320343	uc008jqa.2	85171	ENSMUSG00000050447	Lypd6	LY6/PLAUR domain containing 6
chr2	48833842	48834153	312	Intron (uc008jpt.2/109241, intron 1 of 10)	2	48805028	49114480	309453	1	109241	uc008jpt.2	28814	ENSMUSG00000036792	Mbd5	methyl-CpG binding domain protein 5
chr2	48649259	48649662	404	Distal Intergenic	2	48669629	48758784	89156	1	11480	uc008jpn.2	-19967	ENSMUSG00000052155	Acvr2a	activin receptor IIA
chr2	48258942	48259225	284	Distal Intergenic	2	48669629	48758784	89156	1	11480	uc008jpn.2	-410404	ENSMUSG00000052155	Acvr2a	activin receptor IIA
chr2	48222803	48223233	431	Distal Intergenic	2	48669629	48758784	89156	1	11480	uc008jpn.2	-446396	ENSMUSG00000052155	Acvr2a	activin receptor IIA
chr2	48211762	48212067	306	Distal Intergenic	2	48669629	48758784	89156	1	11480	uc008jpn.2	-457562	ENSMUSG00000052155	Acvr2a	activin receptor IIA
chr2	45060029	45060378	350	Distal Intergenic	2	44965536	44972915	7380	2	24136	uc008jpj.1	-87114	ENSMUSG00000026872	Zeb2	zinc finger E-box binding homeobox 2
chr2	44685335	44685700	366	Intron (uc008jpa.1/227835, intron 9 of 10)	2	44419942	44717142	297201	2	227835	uc008jpa.1	31442	ENSMUSG00000036890	Gtdc1	glycosyltransferase-like domain containing 1
chr12	30746237	30747438	1202	Intron (uc007ngo.1/22018, intron 1 of 16)	12	30684829	30702523	17695	1	69675	uc007ngm.2	61408	ENSMUSG00000020674	Pxdn	peroxidasin
chr2	44636401	44636845	445	Intron (uc008jpa.1/227835, intron 8 of 10)	2	44419942	44717142	297201	2	227835	uc008jpa.1	80297	ENSMUSG00000036890	Gtdc1	glycosyltransferase-like domain containing 1
chr2	43539657	43540278	622	Distal Intergenic	2	43604344	43747293	142950	1	76117	uc008jou.1	-64066	ENSMUSG00000049744	Arhgap15	Rho GTPase activating protein 15
chr2	43221362	43222076	715	Distal Intergenic	2	43410849	43534683	123835	1	70789	uc012bvc.1	-188773	ENSMUSG00000026866	Kynu	kynureninase (L-kynurenine hydrolase)
chr2	41751530	41751888	359	Intron (uc008jon.1/94217, intron 88 of 90)	2	40452293	42509118	2056826	2	94217	uc008jon.1	757230	ENSMUSG00000049252	Lrp1b	low density lipoprotein-related protein 1B (deleted in tumors)
chr2	41344018	41344323	306	Intron (uc008jon.1/94217, intron 80 of 90)	2	40452293	40558368	106076	2	94217	uc008jom.1	-785650	ENSMUSG00000049252	Lrp1b	low density lipoprotein-related protein 1B (deleted in tumors)
chr2	38265948	38266397	450	Distal Intergenic	2	38206828	38225248	18421	1	16870	uc008jnl.1	59120	ENSMUSG00000000247	Lhx2	LIM homeobox protein 2
chr2	37858186	37858719	534	Intron (uc008jng.2/227801, intron 12 of 21)	2	37871356	37873689	2334	2	227801	uc008jnj.1	14970	ENSMUSG00000035392	Dennd1a	DENN/MADD domain containing 1A
chr2	37215590	37215992	403	Promoter (<=1kb)	2	37205594	37214852	9259	2	67466	uc008jmp.2	-738	ENSMUSG00000009030	Pdcl	phosducin-like
chr2	36892724	36893099	376	Distal Intergenic	2	36923827	36924780	954	1	258615	uc008jmi.1	-30728	ENSMUSG00000083361	Olfr360	olfactory receptor 360
chr2	36269942	36270325	384	Distal Intergenic	2	36276920	36277849	930	1	258951	uc008jlo.1	-6595	ENSMUSG00000094464	Olfr339	olfactory receptor 339
chr12	30411865	30412304	440	Intron (uc007ngd.1/17933, intron 3 of 24)	12	30511734	30542664	30931	1	17933	uc007ngh.1	-99430	ENSMUSG00000061911	Myt1l	myelin transcription factor 1-like
chr2	36077669	36078059	391	Distal Intergenic	2	36085946	36107789	21844	1	19224	uc008jll.1	-7887	ENSMUSG00000047250	Ptgs1	prostaglandin-endoperoxide synthase 1
chr2	35591552	35592112	561	Distal Intergenic	2	35565338	35586514	21177	1	69601	uc008jkv.2	26214	ENSMUSG00000026883	Dab2ip	disabled 2 interacting protein
chr2	35498328	35498662	335	Intron (uc008jkx.2/69601, intron 1 of 16)	2	35477501	35586514	109014	1	69601	uc008jkr.2	20827	ENSMUSG00000026883	Dab2ip	disabled 2 interacting protein
chr2	35226133	35226685	553	Promoter (2-3kb)	2	35209738	35223249	13512	2	75859	uc012bum.1	-2884	ENSMUSG00000026882	4930568D16Rik	RIKEN cDNA 4930568D16 gene
chr2	34566313	34566559	247	Intron (uc008jiq.1/66691, intron 16 of 26)	2	34532502	34556370	23869	2	66691	uc008jip.1	-9943	ENSMUSG00000026867	Gapvd1	GTPase activating protein and VPS9 domains 1
chr2	34460351	34460756	406	Intron (uc008jil.1/227743, intron 10 of 11)	2	34532502	34556370	23869	2	66691	uc008jip.1	95614	ENSMUSG00000026867	Gapvd1	GTPase activating protein and VPS9 domains 1
chr2	33295593	33295924	332	Distal Intergenic	2	33261628	33286844	25217	2	241311	uc008jhu.1	-8749	ENSMUSG00000068966	Zbtb34	zinc finger and BTB domain containing 34
chr2	32937155	32937817	663	Intron (uc008jhh.1/99326, intron 27 of 27)	2	32841886	32941886	100001	2	99326	uc008jhh.1	4069	ENSMUSG00000038860	Garnl3	GTPase activating RANGAP domain-like 3
chr2	31978462	31979067	606	Distal Intergenic	2	31951171	31966340	15170	1	227721	uc008jel.1	27291	ENSMUSG00000051373	Plpp7	phospholipid phosphatase 7 (inactive)
chr2	31726140	31726698	559	Distal Intergenic	2	31742801	31802055	59255	1	23928	uc008jef.1	-16103	ENSMUSG00000026840	Lamc3	laminin gamma 3
chr12	29596703	29597123	421	Distal Intergenic	12	29436693	29552356	115664	1	380752	uc007ngb.2	160010	ENSMUSG00000036613	Tssc1	tumor suppressing subtransferable candidate 1
chr2	31370228	31371129	902	Exon (uc008jdu.1/11898, exon 14 of 16)	2	31330219	31376190	45972	1	11898	uc008jdv.1	40009	ENSMUSG00000076441	Ass1	argininosuccinate synthetase 1
chr2	30022189	30022444	256	Distal Intergenic	2	30027044	30029589	2546	1	13804	uc008jbk.1	-4600	ENSMUSG00000015337	Endog	endonuclease G
chr2	28604211	28604447	237	Intron (uc008izd.1/68870, intron 10 of 12)	2	28588798	28588871	74	1	100526498	uc012btb.1	15413	ENSMUSG00000092832	Mir3088	microRNA 3088
chr2	28462613	28463282	670	Downstream (1-2kb)	2	28464970	28477502	12533	2	14582	uc008iyu.2	14220	ENSMUSG00000026815	Gfi1b	growth factor independent 1B
chr2	28319396	28319710	315	Promoter (2-3kb)	2	28317521	28321844	4324	2	69327	uc008iyf.1	2134	ENSMUSG00000026831	1700007K13Rik	RIKEN cDNA 1700007K13 gene
chr2	28288464	28288934	471	Distal Intergenic	2	28303461	28311028	7568	1	241289	uc008iye.1	-14527	ENSMUSG00000035829	Ppp1r26	protein phosphatase 1, regulatory subunit 26
chr2	27808406	27808856	451	Exon (uc008ixt.2/12831, exon 9 of 66)	2	27813917	27814156	240	1	12831	uc008ixu.1	-5061	ENSMUSG00000026837	Col5a1	collagen, type V, alpha 1
chr2	27426316	27426705	390	Distal Intergenic	2	27370667	27392055	21389	1	140858	uc012bsw.1	55649	ENSMUSG00000026917	Wdr5	WD repeat domain 5
chr2	27401561	27402383	823	Exon (uc008ixr.1/uc008ixr.1, exon 2 of 2)	2	27370667	27392055	21389	1	140858	uc012bsw.1	30894	ENSMUSG00000026917	Wdr5	WD repeat domain 5
chr2	27233429	27233816	388	Intron (uc008ixh.1/22325, intron 26 of 27)	2	27119155	27282345	163191	2	22325	uc008ixh.1	48529	ENSMUSG00000009621	Vav2	vav 2 oncogene
chr12	29482104	29483331	1228	Intron (uc007ngb.2/380752, intron 3 of 8)	12	29436693	29552356	115664	1	380752	uc007ngb.2	45411	ENSMUSG00000036613	Tssc1	tumor suppressing subtransferable candidate 1
chr2	26682926	26683515	590	Distal Intergenic	2	26698023	26720499	22477	2	80908	uc008iwb.1	36984	ENSMUSG00000015787	Abo	ABO blood group (transferase A, alpha 1-3-N-acetylgalactosaminyltransferase, transferase B, alpha 1-3-galactosyltransferase)
chr2	26473409	26473777	369	Distal Intergenic	2	26483977	26492017	8041	1	56279	uc012bsn.1	-10200	ENSMUSG00000036186	Fam69b	family with sequence similarity 69, member B
chr2	26411659	26412280	622	Distal Intergenic	2	26436576	26448202	11627	1	353156	uc008ivp.2	-24296	ENSMUSG00000026921	Egfl7	EGF-like domain 7
chr2	23854338	23854821	484	Distal Intergenic	2	23858432	23904899	46468	2	140483	uc008iok.1	50078	ENSMUSG00000026986	Hnmt	histamine N-methyltransferase
chr2	22595666	22596265	600	Distal Intergenic	2	22629847	22684106	54260	1	54519	uc008inl.2	-33582	ENSMUSG00000026786	Apbb1ip	amyloid beta (A4) precursor protein-binding, family B, member 1 interacting protein
chr2	21389568	21389842	275	Intron (uc008ine.1/241263, intron 2 of 7)	2	21289194	21733315	444122	1	241263	uc008ine.1	100374	ENSMUSG00000045967	Gpr158	G protein-coupled receptor 158
chr2	21314324	21314757	434	Intron (uc008ine.1/241263, intron 1 of 7)	2	21289194	21733315	444122	1	241263	uc008ine.1	25130	ENSMUSG00000045967	Gpr158	G protein-coupled receptor 158
chr2	20855938	20856477	540	Intron (uc008imz.1/71435, intron 23 of 23)	2	20769546	20889348	119803	2	71435	uc008imz.1	32871	ENSMUSG00000036591	Arhgap21	Rho GTPase activating protein 21
chr2	20516519	20516938	420	Intron (uc008imk.1/208618, intron 4 of 7)	2	20441140	20633492	192353	1	208618	uc008imp.1	75379	ENSMUSG00000036617	Etl4	enhancer trap locus 4
chr2	20514451	20515108	658	Intron (uc008imk.1/208618, intron 4 of 7)	2	20441140	20633492	192353	1	208618	uc008imp.1	73311	ENSMUSG00000036617	Etl4	enhancer trap locus 4
chr12	28625921	28626426	506	Distal Intergenic	12	28019133	28027583	8451	2	20666	uc007nfn.2	-598338	ENSMUSG00000063632	Sox11	SRY (sex determining region Y)-box 11
chr2	20505645	20506370	726	Intron (uc008imk.1/208618, intron 4 of 7)	2	20441140	20633492	192353	1	208618	uc008imp.1	64505	ENSMUSG00000036617	Etl4	enhancer trap locus 4
chr2	20417869	20418207	339	Intron (uc008imk.1/208618, intron 3 of 7)	2	20431674	20732162	300489	1	208618	uc008imn.1	-13467	ENSMUSG00000036617	Etl4	enhancer trap locus 4
chr2	20415398	20415780	383	Intron (uc008imk.1/208618, intron 3 of 7)	2	20431674	20732162	300489	1	208618	uc008imn.1	-15894	ENSMUSG00000036617	Etl4	enhancer trap locus 4
chr2	20315688	20316188	501	Intron (uc008imk.1/208618, intron 3 of 7)	2	20211521	20732162	520642	1	208618	uc008imm.1	104167	ENSMUSG00000036617	Etl4	enhancer trap locus 4
chr2	20310986	20311425	440	Intron (uc008imk.1/208618, intron 3 of 7)	2	20211521	20732162	520642	1	208618	uc008imm.1	99465	ENSMUSG00000036617	Etl4	enhancer trap locus 4
chr2	20277200	20277524	325	Intron (uc008imk.1/208618, intron 3 of 7)	2	20211521	20732162	520642	1	208618	uc008imm.1	65679	ENSMUSG00000036617	Etl4	enhancer trap locus 4
chr2	19755781	19756248	468	Distal Intergenic	2	19831407	20667217	835811	1	208618	uc008imk.1	-75159	ENSMUSG00000036617	Etl4	enhancer trap locus 4
chr2	19302045	19302865	821	Intron (uc008imf.1/76467, intron 2 of 4)	2	19293263	19316597	23335	1	76467	uc008imf.1	8782	ENSMUSG00000023094	Msrb2	methionine sulfoxide reductase B2
chr2	18814955	18815389	435	Intron (uc008imb.1/18718, intron 7 of 9)	2	18763883	18919748	155866	2	18718	uc008imb.1	104359	ENSMUSG00000026737	Pip4k2a	phosphatidylinositol-5-phosphate 4-kinase, type II, alpha
chr2	18751542	18751864	323	Distal Intergenic	2	18620649	18671232	50584	1	381350	uc008ima.1	130893	ENSMUSG00000037708	Spag6l	sperm associated antigen 6 like
chr12	27996628	27997195	568	Distal Intergenic	12	28019133	28027583	8451	2	20666	uc007nfn.2	30388	ENSMUSG00000063632	Sox11	SRY (sex determining region Y)-box 11
chr2	18571321	18571642	322	Distal Intergenic	2	18594089	18597843	3755	1	12238	uc008ilx.1	-22447	ENSMUSG00000051154	Commd3	COMM domain containing 3
chr2	18242438	18242836	399	Intron (uc008ilt.2/13418, intron 12 of 12)	2	18127960	18314457	186498	2	13418	uc008ilt.2	71621	ENSMUSG00000026740	Dnajc1	DnaJ heat shock protein family (Hsp40) member C1
chr2	17910690	17911356	667	Distal Intergenic	2	17918049	17918573	525	2	68231	uc008ili.1	7217	ENSMUSG00000062651	H2afb1	H2A histone family, member B1
chr2	17908727	17908993	267	Distal Intergenic	2	17918049	17918573	525	2	68231	uc008ili.1	9580	ENSMUSG00000062651	H2afb1	H2A histone family, member B1
chr2	17904466	17905114	649	Distal Intergenic	2	17918049	17918573	525	2	68231	uc008ili.1	13459	ENSMUSG00000062651	H2afb1	H2A histone family, member B1
chr2	17863394	17864135	742	Distal Intergenic	2	17918049	17918573	525	2	68231	uc008ili.1	54438	ENSMUSG00000062651	H2afb1	H2A histone family, member B1
chr2	17520607	17521017	411	Intron (uc008ila.1/74103, intron 5 of 6)	2	17268361	17652695	384335	2	74103	uc008ila.1	131678	ENSMUSG00000053702	Nebl	nebulette
chr2	16604562	16604914	353	Intron (uc008ikz.1/67448, intron 9 of 13)	2	16277949	16673742	395794	1	67448	uc008ikz.1	326613	ENSMUSG00000026748	Plxdc2	plexin domain containing 2
chr2	15957317	15957661	345	Distal Intergenic	2	16277949	16673742	395794	1	67448	uc008ikz.1	-320288	ENSMUSG00000026748	Plxdc2	plexin domain containing 2
chr2	15182076	15182543	468	Distal Intergenic	2	14976989	14996740	19752	1	75869	uc008ikx.1	205087	ENSMUSG00000017418	Arl5b	ADP-ribosylation factor-like 5B
chr12	27031026	27031327	302	Intron (uc007nff.1/108089, intron 7 of 9)	12	26991663	27100121	108459	2	108089	uc007nff.1	68794	ENSMUSG00000020642	Rnf144a	ring finger protein 144A
chrX	125590940	125591335	396	Distal Intergenic	20	126284278	126490548	206271	1	54004	uc012hoe.1	-692943	ENSMUSG00000034480	Diaph2	diaphanous related formin 2
chr2	14781470	14781820	351	Intron (uc008ikm.1/12296, intron 2 of 13)	2	14795283	14893747	98465	1	12296	uc008ikr.1	-13463	ENSMUSG00000057914	Cacnb2	calcium channel, voltage-dependent, beta 2 subunit
chr2	13962932	13963435	504	Intron (uc012bqy.1/30963, intron 4 of 7)	2	13771909	13977662	205754	2	30963	uc012bqy.1	14227	ENSMUSG00000063275	Hacd1	3-hydroxyacyl-CoA dehydratase 1
chr2	13878021	13878432	412	Intron (uc012bqy.1/30963, intron 1 of 7)	2	13771909	13977662	205754	2	30963	uc012bqy.1	99230	ENSMUSG00000063275	Hacd1	3-hydroxyacyl-CoA dehydratase 1
chr2	13834554	13834971	418	Intron (uc012bqy.1/30963, intron 1 of 7)	2	13576565	13715147	138583	2	241230	uc008ikc.1	-119407	ENSMUSG00000003418	St8sia6	ST8 alpha-N-acetyl-neuraminide alpha-2,8-sialyltransferase 6
chr2	13371723	13372042	320	Intron (uc008ijz.1/65969, intron 50 of 66)	2	13197965	13413503	215539	2	65969	uc008ijz.1	41461	ENSMUSG00000026726	Cubn	cubilin (intrinsic factor-cobalamin receptor)
chr2	13201815	13202185	371	Exon (uc008ijz.1/65969, exon 65 of 67)	2	12998636	13192905	194270	2	20163	uc008ijw.1	-8910	ENSMUSG00000026727	Rsu1	Ras suppressor protein 1
chr2	12920365	12920683	319	Intron (uc008iju.1/19212, intron 4 of 4)	2	12923514	12932491	8978	2	227580	uc008ijv.1	11808	ENSMUSG00000049630	C1ql3	C1q-like 3
chr2	12060426	12061069	644	Intron (uc008ijk.1/241226, intron 4 of 29)	2	12028287	12223547	195261	2	241226	uc008ijk.1	162478	ENSMUSG00000026768	Itga8	integrin alpha 8
chr2	11977831	11978404	574	Distal Intergenic	2	12028287	12223547	195261	2	241226	uc008ijk.1	245143	ENSMUSG00000026768	Itga8	integrin alpha 8
chr2	11621574	11621957	384	Distal Intergenic	2	11627163	11655589	28427	1	16169	uc008iir.1	-5206	ENSMUSG00000023206	Il15ra	interleukin 15 receptor, alpha chain
chr12	27003135	27003530	396	Intron (uc007nff.1/108089, intron 3 of 9)	12	26991663	27100121	108459	2	108089	uc007nff.1	96591	ENSMUSG00000020642	Rnf144a	ring finger protein 144A
chr2	11484485	11484929	445	Distal Intergenic	2	11393058	11475556	82499	2	170768	uc008iih.2	-8929	ENSMUSG00000026773	Pfkfb3	6-phosphofructo-2-kinase/fructose-2,6-biphosphatase 3
chr2	11468203	11468545	343	Intron (uc008iih.2/170768, intron 14 of 14)	2	11393058	11475556	82499	2	170768	uc008iih.2	7011	ENSMUSG00000026773	Pfkfb3	6-phosphofructo-2-kinase/fructose-2,6-biphosphatase 3
chr2	11060858	11061881	1024	Distal Intergenic	2	11094009	11184023	90015	1	18761	uc008iia.1	-32128	ENSMUSG00000026778	Prkcq	protein kinase C, theta
chr2	10924839	10925588	750	Distal Intergenic	2	11094009	11184023	90015	1	18761	uc008iia.1	-168421	ENSMUSG00000026778	Prkcq	protein kinase C, theta
chr2	10606729	10607066	338	Distal Intergenic	2	10439782	10439906	125	1	100316831	uc012bqs.1	166947	ENSMUSG00000080594	Mir669h	microRNA 669h
chr2	9622756	9623267	512	Distal Intergenic	2	9778705	9800227	21523	2	14462	uc008ihe.1	176960	ENSMUSG00000015619	Gata3	GATA binding protein 3
chr2	9456706	9457738	1033	Distal Intergenic	2	9778705	9800227	21523	2	14462	uc008ihe.1	342489	ENSMUSG00000015619	Gata3	GATA binding protein 3
chr2	7501252	7501790	539	Distal Intergenic	2	6460744	7317825	857082	2	14007	uc008igp.1	-183427	ENSMUSG00000002107	Celf2	CUGBP, Elav-like family member 2
chr2	6985526	6986047	522	Intron (uc008igs.2/14007, intron 14 of 14)	2	6460744	7002348	541605	2	14007	uc008igs.2	16301	ENSMUSG00000002107	Celf2	CUGBP, Elav-like family member 2
chr2	6806845	6807210	366	Promoter (<=1kb)	2	6460744	6806042	345299	2	14007	uc008igo.1	-803	ENSMUSG00000002107	Celf2	CUGBP, Elav-like family member 2
chr12	25829448	25829901	454	Distal Intergenic	12	25778664	25780957	2294	2	15902	uc007nfe.2	-48491	ENSMUSG00000020644	Id2	inhibitor of DNA binding 2
chr2	6672106	6672398	293	Intron (uc008igo.1/14007, intron 11 of 11)	2	6642463	6642892	430	2	14007	uc008igy.1	-29214	ENSMUSG00000002107	Celf2	CUGBP, Elav-like family member 2
chr2	6295083	6295568	486	Intron (uc008igk.1/98910, intron 2 of 14)	2	6273782	6364866	91085	1	98910	uc008igl.1	21301	ENSMUSG00000039046	Usp6nl	USP6 N-terminal like
chr2	6091748	6092172	425	Distal Intergenic	2	6053915	6061616	7702	1	100038358	uc008igh.2	37833	ENSMUSG00000102887	Gm10857	predicted gene 10857
chr2	5992989	5993478	490	Distal Intergenic	2	5944329	5977749	33421	1	326622	uc008igd.1	48660	ENSMUSG00000043241	Upf2	UPF2 regulator of nonsense transcripts homolog (yeast)
chr2	5878617	5878902	286	Exon (uc008igc.1/326622, exon 2 of 22)	2	5872515	5977749	105235	1	326622	uc008igc.1	6102	ENSMUSG00000043241	Upf2	UPF2 regulator of nonsense transcripts homolog (yeast)
chr2	5455559	5455933	375	Intron (uc008ifp.1/227541, intron 9 of 10)	2	5214503	5635710	421208	2	227541	uc008ifp.1	179777	ENSMUSG00000039145	Camk1d	calcium/calmodulin-dependent protein kinase ID
chr2	4875395	4875915	521	Distal Intergenic	2	4897168	4906794	9627	1	68527	uc008ife.2	-21253	ENSMUSG00000026668	Ucma	upper zone of growth plate and cartilage matrix associated
chr2	3796262	3797028	767	Distal Intergenic	2	3630730	3699406	68677	1	66540	uc008iek.1	165532	ENSMUSG00000026655	Fam107b	family with sequence similarity 107, member B
chr2	3017505	3017785	281	Distal Intergenic	2	3031496	3145081	113586	1	269233	uc008idm.1	-13711	ENSMUSG00000050530	Fam171a1	family with sequence similarity 171, member A1
chr3	159367910	159368140	231	Distal Intergenic	3	159262145	159288271	26127	1	19892	uc008rwb.1	105765	ENSMUSG00000028174	Rpe65	retinal pigment epithelium 65
chr12	25758063	25758810	748	Distal Intergenic	12	25778664	25780957	2294	2	15902	uc007nfe.2	22147	ENSMUSG00000020644	Id2	inhibitor of DNA binding 2
chr3	157935983	157936321	339	Intron (uc008rvw.1/242274, intron 20 of 27)	3	157699667	157731442	31776	1	67144	uc008rvu.1	236316	ENSMUSG00000063052	Lrrc40	leucine rich repeat containing 40
chr3	157856500	157856841	342	Intron (uc008rvw.1/242274, intron 16 of 27)	3	157699667	157731442	31776	1	67144	uc008rvu.1	156833	ENSMUSG00000063052	Lrrc40	leucine rich repeat containing 40
chr3	157565904	157566695	792	Intron (uc008rvj.1/107869, intron 2 of 11)	3	157557212	157588027	30816	2	107869	uc008rvj.1	21332	ENSMUSG00000028179	Cth	cystathionase (cystathionine gamma-lyase)
chr3	157250163	157250400	238	Intron (uc008rvg.1/19218, intron 1 of 1)	3	157229856	157270559	40704	1	19218	uc008rvg.1	20307	ENSMUSG00000040016	Ptger3	prostaglandin E receptor 3 (subtype EP3)
chr3	156494362	156494926	565	Intron (uc008rvb.1/320840, intron 1 of 6)	3	156224758	156834793	610036	1	320840	uc008rvb.1	269604	ENSMUSG00000040037	Negr1	neuronal growth regulator 1
chr3	155969440	155969873	434	Distal Intergenic	3	156224758	156834793	610036	1	320840	uc008rvb.1	-254885	ENSMUSG00000040037	Negr1	neuronal growth regulator 1
chr3	155862603	155863398	796	Distal Intergenic	3	156224758	156834793	610036	1	320840	uc008rvb.1	-361360	ENSMUSG00000040037	Negr1	neuronal growth regulator 1
[truncated: 2,847 more rows]

## Sheet: B) SE overlap with Trim24 
B) Super-enhancers overlaping with Trim24
Chrom.	Peak center	peak detected in 2i/serum (IDR 2%)	V4	Fold enrichment	annotation	geneChr	geneStart	geneEnd	geneLength	geneStrand	geneId	transcriptId	distanceToTSS	ENSEMBL	SYMBOL	GENENAME
chr9	121246901	both	chr9:121246511-121247290	45.3983	Intron (uc009sda.1/67095, intron 1 of 11)	chr9	121276076	121354226	78151	+	67095	uc009sde.1	-29175	ENSMUSG00000032536	Trak1	trafficking protein, kinesin binding 1
chr9	121244731	both	chr9:121244224-121245238	31.0804	Intron (uc009sda.1/67095, intron 1 of 11)	chr9	121276076	121354226	78151	+	67095	uc009sde.1	-31345	ENSMUSG00000032536	Trak1	trafficking protein, kinesin binding 1
chr17	66823736	FBS	Trim24_FBS13362	98.6277	Distal Intergenic	chr17	66686322	66799090	112769	-	68617	uc008djv.2	-24646	ENSMUSG00000052105	Mtcl1	microtubule crosslinking factor 1
chr6	122652617	2i	Trim24_2i35218	77.7094	Distal Intergenic	chr6	122657583	122663796	6214	+	71950	uc009dpo.1	-4966	ENSMUSG00000012396	Nanog	Nanog homeobox
chr17	26639606	2i	Trim24_2i18039	63.8765	Downstream (2-3kb)	chr17	26642536	26645417	2882	-	19252	uc008bee.2	5811	ENSMUSG00000024190	Dusp1	dual specificity phosphatase 1
chr8	87997371	both	chr8:87996960-87997781	41.3653	Distal Intergenic	chr8	88016516	88048733	32218	+	108682	uc009mpx.1	-19145	ENSMUSG00000031700	Gpt2	glutamic pyruvate transaminase (alanine aminotransferase) 2
chr8	37611172	both	chr8:37610941-37611402	41.0365	Distal Intergenic	chr8	37568543	37576067	7525	+	319582	uc009llp.1	42629	ENSMUSG00000039620	6430573F11Rik	RIKEN cDNA 6430573F11 gene
chr17	66829151	FBS	Trim24_FBS13365	69.9521	Distal Intergenic	chr17	66686322	66799090	112769	-	68617	uc008djv.2	-30061	ENSMUSG00000052105	Mtcl1	microtubule crosslinking factor 1
chr6	64966040	FBS	Trim24_FBS24687	41.0365	Distal Intergenic	chr6	64992661	64994195	1535	+	13990	uc009cec.1	-26621	ENSMUSG00000029920	Smarcad1	SWI/SNF-related, matrix-associated actin-dependent regulator of chromatin, subfamily a, containing DEAD/H box 1
chr17	66821197	FBS	Trim24_FBS13360	34.1822	Distal Intergenic	chr17	66686322	66799090	112769	-	68617	uc008djv.2	-22107	ENSMUSG00000052105	Mtcl1	microtubule crosslinking factor 1
chr7	4772725	both	chr7:4772429-4773020	56.8633	Distal Intergenic	chr7	4759616	4763942	4327	-	77891	uc009eyt.1	-8783	ENSMUSG00000060860	Ube2s	ubiquitin-conjugating enzyme E2S
chr7	91027590	both	chr7:91027319-91027860	50.5596	Downstream (1-2kb)	chr7	91029005	91032851	3847	-	80889	uc009idw.1	5261	ENSMUSG00000070462	Mesdc1	mesoderm development candidate 1
chr7	86367764	both	chr7:86367323-86368205	28.7832	Distal Intergenic	chr7	86418152	86490257	72106	+	54608	uc012fnf.1	-50388	ENSMUSG00000039202	Abhd2	abhydrolase domain containing 2
chr18	40467849	FBS	Trim24_FBS14323	32.5127	Intron (uc012bch.1/383348, intron 1 of 1)	chr18	40418015	40690838	272824	+	383348	uc012bch.1	49834	ENSMUSG00000051401	Kctd16	potassium channel tetramerisation domain containing 16
chr7	86358338	FBS	Trim24_FBS26624	31.7444	Distal Intergenic	chr7	86418152	86490257	72106	+	54608	uc012fnf.1	-59814	ENSMUSG00000039202	Abhd2	abhydrolase domain containing 2
chr6	64967460	FBS	Trim24_FBS24688	29.5694	Distal Intergenic	chr6	64992661	64994195	1535	+	13990	uc009cec.1	-25201	ENSMUSG00000029920	Smarcad1	SWI/SNF-related, matrix-associated actin-dependent regulator of chromatin, subfamily a, containing DEAD/H box 1
chr7	86356536	2i	Trim24_2i36980	63.2589	Distal Intergenic	chr7	86418152	86490257	72106	+	54608	uc012fnf.1	-61616	ENSMUSG00000039202	Abhd2	abhydrolase domain containing 2
chr12	12950335	2i	Trim24_2i8508	59.85	Promoter (1-2kb)	chr12	12942899	12948642	5744	-	18109	uc007nbg.2	-1693	ENSMUSG00000037169	Mycn	v-myc myelocytomatosis viral related oncogene, neuroblastoma derived (avian)
chr6	39396139	both	chr6:39395837-39396440	26.9403	Distal Intergenic	chr6	39347820	39370368	22549	-	54484	uc009blr.1	-25771	ENSMUSG00000029922	Mkrn1	makorin, ring finger protein, 1
chr6	122716551	both	chr6:122716283-122716819	24.3495	Distal Intergenic	chr6	122677827	122692763	14937	-	20527	uc009dpq.2	-23788	ENSMUSG00000003153	Slc2a3	solute carrier family 2 (facilitated glucose transporter), member 3
chr6	122292219	both	chr6:122292035-122292402	21.0061	Promoter (1-2kb)	chr6	122269919	122290233	20315	-	13619	uc009dpb.1	-1986	ENSMUSG00000040669	Phc1	polyhomeotic-like 1 (Drosophila)
chr7	38813189	FBS	Trim24_FBS26211	29.3085	Distal Intergenic	chr7	38745011	38808570	63560	-	19777	uc009gkq.2	-4619	ENSMUSG00000030421	Uri1	URI1, prefoldin-like chaperone
chr10	79513819	FBS	Trim24_FBS3429	28.184	Promoter (2-3kb)	chr10	79516255	79519184	2930	+	625249	uc007gbk.1	-2436	ENSMUSG00000075706	Gpx4	glutathione peroxidase 4
chr2	33295758	FBS	Trim24_FBS16250	28.0916	Distal Intergenic	chr2	33261628	33286844	25217	-	241311	uc008jhu.1	-8914	ENSMUSG00000068966	Zbtb34	zinc finger and BTB domain containing 34
chr5	135417853	2i	Trim24_2i32800	47.6206	3' UTR	chr5	135420993	135422804	1812	-	12740	uc008zxd.2	4951	ENSMUSG00000047501	Cldn4	claudin 4
chr1	13075287	2i	Trim24_2i195	46.3277	Distal Intergenic	chr1	13103509	13117244	13736	-	383491	uc007aik.1	41957	ENSMUSG00000042414	Prdm14	PR domain containing 14
chr6	145224954	2i	Trim24_2i35735	42.0281	Distal Intergenic	chr6	145165219	145198751	33533	-	16653	uc009erh.2	-26203	ENSMUSG00000030265	Kras	v-Ki-ras2 Kirsten rat sarcoma viral oncogene homolog
chr4	98514465	2i	Trim24_2i29354	41.1092	Distal Intergenic	chr4	98421583	98484228	62646	-	242553	uc008tuk.2	-30237	ENSMUSG00000035407	Kank4	KN motif and ankyrin repeat domains 4
chr5	65256153	both	chr5:65255920-65256385	23.5121	Distal Intergenic	chr5	65213113	65218509	5397	+	16599	uc012dwl.1	43040	ENSMUSG00000029178	Klf3	Kruppel-like factor 3 (basic)
chr5	120170738	both	chr5:120170095-120171380	23.3102	Distal Intergenic	chr5	120120871	120134610	13740	+	21386	uc008zgw.1	49867	ENSMUSG00000018604	Tbx3	T-box 3
chr5	113759279	both	chr5:113758969-113759588	21.8929	Distal Intergenic	chr5	113772106	113772179	74	+	723872	uc008yww.2	-12827	NA	NA	NA
chr14	106258746	FBS	Trim24_FBS9805	27.7107	Distal Intergenic	chr14	106291164	106296036	4873	-	24064	uc007uxy.2	37290	ENSMUSG00000022114	Spry2	sprouty homolog 2 (Drosophila)
chr8	37642888	FBS	Trim24_FBS27998	27.556	Intron (uc009llq.2/50768, intron 8 of 13)	chr8	37630793	37676997	46205	-	50768	uc009llq.2	34109	ENSMUSG00000031523	Dlc1	deleted in liver cancer 1
chr3	34644430	2i	Trim24_2i25918	40.9375	Distal Intergenic	chr3	34548927	34551382	2456	+	20674	uc008oxu.1	95503	ENSMUSG00000074637	Sox2	SRY (sex determining region Y)-box 2
chr12	111656009	2i	Trim24_2i10002	38.3027	Intron (uc007pbf.1/26931, intron 1 of 11)	chr12	111685389	111689207	3819	+	26931	uc007pbj.2	-29380	ENSMUSG00000017843	Ppp2r5c	protein phosphatase 2, regulatory subunit B', gamma
chr15	88539498	2i	Trim24_2i15639	37.4156	Promoter (1-2kb)	chr15	88517465	88537724	20260	-	223770	uc007xei.2	-1774	ENSMUSG00000022387	Brd1	bromodomain containing 1
chr7	30982859	2i	Trim24_2i36192	36.7912	Promoter (2-3kb)	chr7	30971961	30980067	8107	-	12336	uc009gdr.1	-2792	ENSMUSG00000001794	Capns1	calpain, small subunit 1
chr13	98053014	2i	Trim24_2i11970	36.7392	Distal Intergenic	chr13	98011060	98022995	11936	+	13803	uc007rod.2	41954	ENSMUSG00000041773	Enc1	ectodermal-neural cortex 1
chr3	103008523	both	chr3:103008300-103008746	56.7666	Distal Intergenic	chr3	102975634	102983077	7444	+	68183	uc008qsu.1	32889	ENSMUSG00000005687	Bcas2	breast carcinoma amplified sequence 2
chr11	62324597	FBS	Trim24_FBS5058	27.556	Intron (uc007jje.1/327942, intron 5 of 6)	chr11	62338446	62352763	14318	-	73139	uc007jjf.2	28166	ENSMUSG00000018509	Cenpv	centromere protein V
chr9	58127374	FBS	Trim24_FBS30016	26.6643	Distal Intergenic	chr9	58104436	58111016	6581	+	69106	uc009pwu.1	22938	ENSMUSG00000032333	Stoml1	stomatin-like 1
chr8	87174065	FBS	Trim24_FBS28571	26.2919	Distal Intergenic	chr8	87185230	87186751	1522	-	15936	uc009mmr.2	12686	ENSMUSG00000053560	Ier2	immediate early response 2
chr19	23161827	FBS	Trim24_FBS15221	25.9594	Distal Intergenic	chr19	23215716	23241401	25686	+	16601	uc008gzz.1	-53889	ENSMUSG00000033863	Klf9	Kruppel-like factor 9
chr9	120599861	2i	Trim24_2i43149	34.9842	Distal Intergenic	chr9	120480634	120483770	3137	+	67115	uc009scr.1	119227	ENSMUSG00000025794	Rpl14	ribosomal protein L14
chr2	154253799	both	chr2:154253427-154254171	88.2092	Distal Intergenic	chr2	154262220	154352149	89930	+	12396	uc012cgv.1	-8421	ENSMUSG00000038533	Cbfa2t2	core-binding factor, runt domain, alpha subunit 2, translocated to, 2 (human)
chr2	154252546	both	chr2:154252168-154252924	39.4676	Distal Intergenic	chr2	154262220	154352149	89930	+	12396	uc012cgv.1	-9674	ENSMUSG00000038533	Cbfa2t2	core-binding factor, runt domain, alpha subunit 2, translocated to, 2 (human)
chr1	36111517	FBS	Trim24_FBS404	24.0353	Distal Intergenic	chr1	36125245	36163291	38047	+	50785	uc007apn.2	-13728	ENSMUSG00000045216	Hs6st1	heparan sulfate 6-O-sulfotransferase 1
chr12	12948893	FBS	Trim24_FBS6220	23.7377	Promoter (<=1kb)	chr12	12942899	12948642	5744	-	18109	uc007nbg.2	-251	ENSMUSG00000037169	Mycn	v-myc myelocytomatosis viral related oncogene, neuroblastoma derived (avian)
chr3	103009477	FBS	Trim24_FBS19336	22.068	Distal Intergenic	chr3	102975634	102983077	7444	+	68183	uc008qsu.1	33843	ENSMUSG00000005687	Bcas2	breast carcinoma amplified sequence 2
chr17	66826967	FBS	Trim24_FBS13364	22.068	Distal Intergenic	chr17	66686322	66799090	112769	-	68617	uc008djv.2	-27877	ENSMUSG00000052105	Mtcl1	microtubule crosslinking factor 1
chr7	56602658	FBS	Trim24_FBS26361	21.8322	Intron (uc009hbd.2/78286, intron 2 of 38)	chr7	56620091	56710012	89922	+	78286	uc009hbk.1	-17433	ENSMUSG00000052512	Nav2	neuron navigator 2
chr10	85002489	FBS	Trim24_FBS3559	21.4985	Intron (uc007glg.2/74007, intron 1 of 16)	chr10	85061156	85123037	61882	+	74007	uc007glh.1	-58667	ENSMUSG00000020042	Btbd11	BTB (POZ) domain containing 11
chr10	75344733	FBS	Trim24_FBS3339	21.4139	Distal Intergenic	chr10	75356143	75358686	2544	+	70377	uc007ftj.1	-11410	ENSMUSG00000009092	Derl3	Der1-like domain family, member 3
chr11	117834198	FBS	Trim24_FBS5999	21.0818	Distal Intergenic	chr11	117827401	117830680	3280	-	12702	uc007moi.2	-3518	ENSMUSG00000053113	Socs3	suppressor of cytokine signaling 3
chr13	96304362	2i	Trim24_2i11931	34.7042	Distal Intergenic	chr13	96281684	96295195	13512	-	14063	uc011zda.1	-9167	ENSMUSG00000021678	F2rl1	coagulation factor II (thrombin) receptor-like 1
chr16	84769580	2i	Trim24_2i17315	32.8187	Distal Intergenic	chr16	84774368	84811241	36874	+	67374	uc007ztf.1	-4788	ENSMUSG00000053062	Jam2	junction adhesion molecule 2
chr17	31943629	2i	Trim24_2i18219	31.983	Distal Intergenic	chr17	31981195	31992737	11543	-	17691	uc008bvr.1	49108	ENSMUSG00000024042	Sik1	salt inducible kinase 1
chr10	21708321	2i	Trim24_2i3816	30.0967	Promoter (2-3kb)	chr10	21705910	21719708	13799	+	20393	uc011xbg.1	2411	ENSMUSG00000019970	Sgk1	serum/glucocorticoid regulated kinase 1
chr6	31847142	2i	Trim24_2i33645	29.6308	Distal Intergenic	chr6	32000288	32008915	8628	+	76382	uc009bgk.1	-153146	ENSMUSG00000029766	1700012A03Rik	RIKEN cDNA 1700012A03 gene
chr3	103014936	FBS	Trim24_FBS19338	21.0061	Distal Intergenic	chr3	102975634	102983077	7444	+	68183	uc008qsu.1	39302	ENSMUSG00000005687	Bcas2	breast carcinoma amplified sequence 2
chr5	120162844	2i	Trim24_2i32402	29.37	Distal Intergenic	chr5	120120871	120134610	13740	+	21386	uc008zgw.1	41973	ENSMUSG00000018604	Tbx3	T-box 3
chr17	29215969	2i	Trim24_2i18120	29.1337	Promoter (<=1kb)	chr17	29194419	29215906	21488	-	100499420	uc008bsf.1	-63	NA	NA	NA
chr6	64980869	FBS	Trim24_FBS24691	20.3581	Distal Intergenic	chr6	64992661	64994195	1535	+	13990	uc009cec.1	-11792	ENSMUSG00000029920	Smarcad1	SWI/SNF-related, matrix-associated actin-dependent regulator of chromatin, subfamily a, containing DEAD/H box 1
chr10	59437258	2i	Trim24_2i4433	29.1168	Distal Intergenic	chr10	59412423	59414518	2096	-	74747	uc007fee.1	-22740	ENSMUSG00000020108	Ddit4	DNA-damage-inducible transcript 4
chr4	141722365	2i	Trim24_2i30276	29.0782	Intron (uc008vpv.2/71529, intron 13 of 13)	chr4	141695155	141710515	15361	-	71529	uc008vpw.2	-11850	ENSMUSG00000040606	Kazn	kazrin, periplakin interacting protein
chr1	37042890	2i	Trim24_2i593	28.7738	Distal Intergenic	chr1	36849034	36996372	147339	-	56030	uc007ard.1	-46518	ENSMUSG00000026116	Tmem131	transmembrane protein 131
chr3	103012057	FBS	Trim24_FBS19337	20.2698	Distal Intergenic	chr3	102975634	102983077	7444	+	68183	uc008qsu.1	36423	ENSMUSG00000005687	Bcas2	breast carcinoma amplified sequence 2
chr12	87839802	FBS	Trim24_FBS6971	20.269	Intron (uc007oht.2/26380, intron 3 of 6)	chr12	87811067	87862578	51512	+	26380	uc007ohw.2	28735	ENSMUSG00000021255	Esrrb	estrogen related receptor, beta
chr1	13050088	2i	Trim24_2i192	28.6849	Distal Intergenic	chr1	13103509	13117244	13736	-	383491	uc007aik.1	67156	ENSMUSG00000042414	Prdm14	PR domain containing 14
chr9	78223066	2i	Trim24_2i42309	28.5417	Downstream (1-2kb)	chr9	78224710	78226395	1686	-	67968	uc009quh.2	3329	ENSMUSG00000032346	Ooep	oocyte expressed protein
chr11	33438034	2i	Trim24_2i6481	28.5417	Distal Intergenic	chr11	33228444	33420681	192238	-	66011	uc011xsy.1	-17353	ENSMUSG00000040594	Ranbp17	RAN binding protein 17
chr3	88375850	FBS	Trim24_FBS19133	19.7068	Downstream (2-3kb)	chr3	88383563	88392335	8773	+	66256	uc008pvs.1	-7713	ENSMUSG00000041355	Ssr2	signal sequence receptor, beta
chr8	44406336	FBS	Trim24_FBS28053	19.6848	Distal Intergenic	chr8	44380421	44392363	11943	-	22702	uc009lob.2	-13973	ENSMUSG00000051176	Zfp42	zinc finger protein 42
chr14	76894929	2i	Trim24_2i13562	27.5037	Intron (uc007uri.2/21807, intron 1 of 2)	chr14	76888243	76907573	19331	+	21807	uc007urj.2	6686	ENSMUSG00000022010	Tsc22d1	TSC22 domain family, member 1
chr19	53523905	FBS	Trim24_FBS15647	19.6725	Promoter (2-3kb)	chr19	53518504	53525993	7490	-	381232	uc012bnj.1	2088	ENSMUSG00000097636	5830416P10Rik	RIKEN cDNA 5830416P10 gene
chr1	36071334	FBS	Trim24_FBS396	19.6069	Distal Intergenic	chr1	36125245	36163291	38047	+	50785	uc007apn.2	-53911	ENSMUSG00000045216	Hs6st1	heparan sulfate 6-O-sulfotransferase 1
chr5	120136435	FBS	Trim24_FBS23401	19.3689	Downstream (1-2kb)	chr5	120120871	120134610	13740	+	21386	uc008zgw.1	15564	ENSMUSG00000018604	Tbx3	T-box 3
chr5	33878407	2i	Trim24_2i31021	26.6565	Distal Intergenic	chr5	33943002	33972284	29283	-	74504	uc008xat.2	93877	ENSMUSG00000037339	Fam53a	family with sequence similarity 53, member A
chr17	71178259	2i	Trim24_2i18897	26.4712	Distal Intergenic	chr17	71193545	71196117	2573	-	21815	uc012awn.1	17858	ENSMUSG00000047407	Tgif1	TGFB-induced factor homeobox 1
chr17	37216093	2i	Trim24_2i18316	26.01	Distal Intergenic	chr17	37222136	37223181	1046	-	258469	uc008cme.2	7088	ENSMUSG00000056600	Olfr90	olfactory receptor 90
chr1	120972801	both	chr1:120972157-120973444	20.5281	Distal Intergenic	chr1	120730638	120950196	219559	-	14633	uc007cim.1	-22605	ENSMUSG00000048402	Gli2	GLI-Kruppel family member GLI2
chr16	84779581	FBS	Trim24_FBS12281	19.2122	Intron (uc007ztf.1/67374, intron 1 of 3)	chr16	84774368	84811241	36874	+	67374	uc007ztf.1	5213	ENSMUSG00000053062	Jam2	junction adhesion molecule 2
chr5	118896002	FBS	Trim24_FBS23366	19.132	Distal Intergenic	chr5	119010728	119170116	159389	+	76199	uc008zgk.1	-114726	ENSMUSG00000018076	Med13l	mediator complex subunit 13-like
chr1	182855123	FBS	Trim24_FBS2083	18.6118	Distal Intergenic	chr1	182865170	182868532	3363	+	13590	uc007dww.1	-10047	ENSMUSG00000038793	Lefty1	left right determination factor 1
chr1	84857518	FBS	Trim24_FBS993	18.539	Intron (uc007btc.2/66153, intron 1 of 3)	chr1	84757338	84837091	79754	-	14897	uc007bsz.1	-20427	ENSMUSG00000026219	Trip12	thyroid hormone receptor interactor 12
chr12	57399675	2i	Trim24_2i9072	25.7904	Distal Intergenic	chr12	57429294	57446881	17588	-	217588	uc007npc.2	47206	ENSMUSG00000021028	Mbip	MAP3K12 binding inhibitory protein 1
chr6	83843823	2i	Trim24_2i34486	25.7691	Distal Intergenic	chr6	83864347	83881837	17491	+	18139	uc009coo.2	-20524	ENSMUSG00000030016	Zfml	zinc finger, matrin-like
chr10	39978408	2i	Trim24_2i4131	25.6505	Promoter (<=1kb)	chr10	39969009	39977471	8463	-	67371	uc007ewr.1	-937	ENSMUSG00000019837	Gtf3c6	general transcription factor IIIC, polypeptide 6, alpha

## Sheet: C) non-SE overlap with Trim24
C) Non super-enhancers overlaping with Trim24
Chrom.	Peak center	peak detected in 2i/serum (IDR 2%)	V4	Fold enrichment	annotation	geneStart	geneEnd	geneLength	geneStrand	geneId	transcriptId	distanceToTSS	ENSEMBL	SYMBOL	GENENAME
chr11	20065193	BOTH	chr11:20064761-20065624	333.575	Distal Intergenic	20101605	20119490	17886	+	19324	uc007icu.1	-36412	ENSMUSG00000020149	Rab1	RAB1, member RAS oncogene family
chr9	66506662	BOTH	chr9:66506211-66507112	270.09	Distal Intergenic	66561493	66602187	40695	+	76459	uc009qfb.2	-54831	ENSMUSG00000032373	Car12	carbonic anyhydrase 12
chr5	139450929	BOTH	chr5:139450409-139451449	256.283	Downstream (1-2kb)	139452929	139470907	17979	-	18590	uc009afw.1	19978	ENSMUSG00000025856	Pdgfa	platelet derived growth factor, alpha
chr10	117482712	BOTH	chr10:117482425-117482999	190	Distal Intergenic	117578843	117585195	6353	+	17245	uc007hds.2	-96131	ENSMUSG00000020212	Mdm1	transformed mouse 3T3 cell double minute 1
chr1	107955150	BOTH	chr1:107954556-107955744	145.775	Distal Intergenic	107902592	107930654	28063	+	227449	uc007cgs.2	52558	ENSMUSG00000038866	Zcchc2	zinc finger, CCHC domain containing 2
chr11	76164934	BOTH	chr11:76164608-76165259	140.556	Intron (uc007kfo.2/18230, intron 7 of 7)	76070728	76212643	141916	-	18230	uc007kfo.2	47709	ENSMUSG00000020844	Nxn	nucleoredoxin
chr14	32731472	BOTH	chr14:32730911-32732032	138.067	Distal Intergenic	32513201	32643601	130401	-	105522	uc007sya.1	-87871	ENSMUSG00000014496	Ankrd28	ankyrin repeat domain 28
chr18	82947211	BOTH	chr18:82946962-82947459	136.793	Distal Intergenic	82762989	82862126	99138	-	329002	uc008fub.2	-85085	ENSMUSG00000041258	Zfp236	zinc finger protein 236
chr3	121848495	BOTH	chr3:121848268-121848721	120.469	Intron (uc008rel.1/11304, intron 32 of 49)	121822948	121831575	8628	+	11304	uc008rem.1	25547	ENSMUSG00000028125	Abca4	ATP-binding cassette, sub-family A (ABC1), member 4
chr6	70914460	BOTH	chr6:70913866-70915054	113.022	Distal Intergenic	70906600	70911060	4461	+	232077	uc012ene.1	7860	ENSMUSG00000055874	Foxi3	forkhead box I3
chr11	18974409	BOTH	chr11:18974173-18974644	106.653	Distal Intergenic	18780431	18918972	138542	-	17268	uc007icl.2	-55437	ENSMUSG00000020160	Meis1	Meis homeobox 1
chr10	119609066	BOTH	chr10:119608273-119609858	106.558	Intron (uc007het.1/73914, intron 7 of 11)	119578710	119638593	59884	-	73914	uc007het.1	29527	ENSMUSG00000020227	Irak3	interleukin-1 receptor-associated kinase 3
chr8	11644368	BOTH	chr8:11644045-11644690	90.162	Distal Intergenic	11611583	11635754	24172	-	102334	uc009kvo.2	-8614	ENSMUSG00000031508	Ankrd10	ankyrin repeat domain 10
chr2	166897964	BOTH	chr2:166897734-166898193	84.6556	Distal Intergenic	166890793	166890858	66	+	100217443	uc012cjm.1	7171	NA	Snord12	small nucleolar RNA, C/D box 12
chr14	16810984	BOTH	chr14:16810630-16811338	81.4129	Distal Intergenic	17071173	17075841	4669	-	71147	uc007sgw.1	264857	ENSMUSG00000021786	Oxsm	3-oxoacyl-ACP synthase, mitochondrial
chr11	89440030	BOTH	chr11:89439573-89440487	74.3582	Distal Intergenic	89282400	89399869	117470	-	382543	uc007kwj.1	-40161	ENSMUSG00000047773	Ankfn1	ankyrin-repeat and fibronectin type III domain containing 1
chr13	64667375	BOTH	chr13:64667067-64667683	74.2071	Distal Intergenic	64582554	64599100	16547	-	68880	uc011zbb.1	-68275	ENSMUSG00000096537	1190003K10Rik	RIKEN cDNA 1190003K10 gene
chr8	85560832	BOTH	chr8:85560502-85561161	68.5176	Intron (uc009mjt.2/330812, intron 5 of 6)	85689251	85796839	107589	+	71310	uc009mju.2	-128419	ENSMUSG00000031709	Tbc1d9	TBC1 domain family, member 9
chr2	28462947	BOTH	chr2:28462612-28463282	68.5176	Downstream (2-3kb)	28464970	28477502	12533	-	14582	uc008iyu.2	14555	ENSMUSG00000026815	Gfi1b	growth factor independent 1B
chr10	84672230	BOTH	chr10:84671935-84672524	66.0381	Distal Intergenic	84594445	84647799	53355	-	12952	uc007gle.1	-24431	ENSMUSG00000020038	Cry1	cryptochrome 1 (photolyase-like)
chr9	116371548	BOTH	chr9:116371273-116371823	65.8001	Distal Intergenic	115996813	116084481	87669	-	21813	uc009rys.2	-287067	ENSMUSG00000032440	Tgfbr2	transforming growth factor, beta receptor II
chr14	32713289	BOTH	chr14:32713077-32713501	63.8781	Distal Intergenic	32513201	32643601	130401	-	105522	uc007sya.1	-69688	ENSMUSG00000014496	Ankrd28	ankyrin repeat domain 28
chr8	28350712	BOTH	chr8:28349730-28351693	63.7297	Distal Intergenic	28336248	28340060	3813	-	11556	uc009lie.1	-10652	ENSMUSG00000031489	Adrb3	adrenergic receptor, beta 3
chr18	81817144	BOTH	chr18:81816952-81817336	61.484	Distal Intergenic	81163113	81183317	20205	-	20689	uc008ftn.1	-633827	ENSMUSG00000024565	Sall3	sal-like 3 (Drosophila)
chr3	31298676	BOTH	chr3:31298136-31299216	59.1477	Distal Intergenic	31101778	31209241	107464	-	241919	uc008ovx.2	-89435	ENSMUSG00000069072	Slc7a14	solute carrier family 7 (cationic amino acid transporter, y+ system), member 14
chr18	34252770	BOTH	chr18:34252380-34253159	59.1138	Distal Intergenic	33955981	34166860	210880	-	13824	uc008ejz.1	-85910	ENSMUSG00000024376	Epb4.1l4a	erythrocyte protein band 4.1-like 4a
chr1	191585516	BOTH	chr1:191585031-191586000	58.5207	Promoter (<=1kb)	191586477	191700572	114096	+	19250	uc007eav.1	-961	ENSMUSG00000026604	Ptpn14	protein tyrosine phosphatase, non-receptor type 14
chr7	149591219	BOTH	chr7:149590816-149591622	58.4028	Distal Intergenic	149561821	149573775	11955	-	13033	uc009kmv.1	-17444	ENSMUSG00000007891	Ctsd	cathepsin D
chr10	8805360	BOTH	chr10:8805109-8805611	58.4028	Distal Intergenic	8442017	8605868	163852	-	70097	uc007eiu.1	-199492	ENSMUSG00000015305	Sash1	SAM and SH3 domain containing 1
chr19	31193526	BOTH	chr19:31193183-31193869	57.5993	Intron (uc008heo.1/19091, intron 15 of 17)	31157331	31161082	3752	+	83410	uc008her.1	36195	ENSMUSG00000053536	Cstf2t	cleavage stimulation factor, 3' pre-RNA subunit 2, tau
chr3	21975657	BOTH	chr3:21975083-21976230	56.7666	Promoter (<=1kb)	21975574	22115516	139943	+	81004	uc008osw.1	83	ENSMUSG00000027630	Tbl1xr1	transducin (beta)-like 1X-linked receptor 1
chr13	4558453	BOTH	chr13:4558231-4558675	55.8825	Distal Intergenic	4573321	4585789	12469	+	77337	uc007pjr.1	-14868	ENSMUSG00000021207	Akr1c21	aldo-keto reductase family 1, member C21
chr4	65491728	BOTH	chr4:65491431-65492025	55.2085	Intron (uc008thn.1/56079, intron 13 of 22)	65266020	65277274	11255	+	69807	uc008thq.2	225708	ENSMUSG00000051675	Trim32	tripartite motif-containing 32
chr6	126260841	BOTH	chr6:126260307-126261375	54.8129	Distal Intergenic	126051430	126116762	65333	-	18205	uc012esx.1	-144079	ENSMUSG00000049107	Ntf3	neurotrophin 3
chr2	172342676	BOTH	chr2:172341371-172343981	53.4925	Distal Intergenic	172375093	172384121	9029	+	21420	uc008ocz.2	-32417	ENSMUSG00000028640	Tfap2c	transcription factor AP-2, gamma
chr2	154291941	BOTH	chr2:154291695-154292186	53.4925	Intron (uc012cgv.1/12396, intron 1 of 8)	154262220	154352149	89930	+	12396	uc012cgv.1	29721	ENSMUSG00000038533	Cbfa2t2	core-binding factor, runt domain, alpha subunit 2, translocated to, 2 (human)
chr6	99841859	BOTH	chr6:99841613-99842104	53.3234	Distal Intergenic	99661293	99676386	15094	-	50501	uc009dbt.1	-165473	ENSMUSG00000030069	Prok2	prokineticin 2
chr7	30766954	BOTH	chr7:30766735-30767172	53.2815	Promoter (2-3kb)	30768974	30813301	44328	+	243905	uc009gct.2	-2020	ENSMUSG00000074221	Zfp568	zinc finger protein 568
chr2	114004377	BOTH	chr2:114004035-114004719	53.2725	Distal Intergenic	113926909	114001075	74167	-	11834	uc008lqd.2	-3302	ENSMUSG00000040383	Aqr	aquarius
chr11	20039941	BOTH	chr11:20039492-20040389	52.7907	Distal Intergenic	19962307	20012954	50648	-	66713	uc011xrw.1	-26987	ENSMUSG00000020152	Actr2	ARP2 actin-related protein 2
chr3	9008955	BOTH	chr3:9008619-9009290	51.4144	Distal Intergenic	8929436	9004515	75080	-	21985	uc008oot.1	-4440	ENSMUSG00000027506	Tpd52	tumor protein D52
chr18	24552712	BOTH	chr18:24552222-24553202	51.3086	Distal Intergenic	24587611	24587671	61	-	387182	uc008egs.2	34959	ENSMUSG00000065532	Mir187	microRNA 187
chr5	97655580	BOTH	chr5:97655209-97655950	51.0766	Distal Intergenic	97511348	97540615	29268	-	231474	uc008yfq.1	-114965	ENSMUSG00000055725	Paqr3	progestin and adipoQ receptor family member III
chr1	106967744	BOTH	chr1:106967380-106968107	50.4556	Distal Intergenic	107173494	107253287	79794	-	320311	uc011wpy.1	285543	ENSMUSG00000047496	Rnf152	ring finger protein 152
chr16	64885401	BOTH	chr16:64884923-64885879	48.6881	Distal Intergenic	64851911	64859207	7297	+	106143	uc007zqe.1	33490	ENSMUSG00000054604	Cggbp1	CGG triplet repeat binding protein 1
chr7	114380602	BOTH	chr7:114380279-114380925	48.6881	Distal Intergenic	114352959	114354430	1472	+	76572	uc009jay.1	27643	ENSMUSG00000073894	Rbmxl2	RNA binding motif protein, X-linked-like 2
chr2	84678500	BOTH	chr2:84678287-84678713	48.141	Promoter (1-2kb)	84679565	84702545	22981	+	72401	uc008kji.1	-1065	ENSMUSG00000027075	Slc43a1	solute carrier family 43, member 1
chr8	118793652	BOTH	chr8:118793301-118794002	47.495	Distal Intergenic	119028915	119039815	10901	+	75465	uc009nog.1	-235263	ENSMUSG00000034467	Dynlrb2	dynein light chain roadblock-type 2
chr4	23549612	BOTH	chr4:23549289-23549934	46.4939	Distal Intergenic	24423609	24430555	6947	+	212377	uc008sdu.2	-873997	ENSMUSG00000045751	Mms22l	MMS22-like, DNA repair protein
chr8	128224557	BOTH	chr8:128224262-128224852	46.3277	Distal Intergenic	128193718	128197265	3548	+	74393	uc009nyi.2	30839	ENSMUSG00000050930	Map10	microtubule-associated protein 10
chr4	144414796	BOTH	chr4:144414480-144415111	45.3983	Distal Intergenic	144367107	144376486	9380	-	329993	uc012dou.1	-38310	ENSMUSG00000078504	Gm438	predicted gene 438
chr5	148987440	BOTH	chr5:148987189-148987690	45.1629	Intron (uc009aon.2/77521, intron 4 of 14)	149076793	149127641	50849	+	77521	uc009aop.2	-89353	ENSMUSG00000029651	Mtus2	microtubule associated tumor suppressor candidate 2
chr2	17904790	BOTH	chr2:17904465-17905114	44.9915	Distal Intergenic	17918049	17918573	525	-	68231	uc008ili.1	13783	ENSMUSG00000062651	H2afb1	H2A histone family, member B1
chr5	64440053	BOTH	chr5:64439811-64440294	44.9915	Distal Intergenic	64484189	64519397	35209	+	66681	uc008xmi.1	-44136	ENSMUSG00000029171	Pgm1	phosphoglucomutase 1
chr4	33911048	BOTH	chr4:33910737-33911359	44.374	Distal Intergenic	34011607	34035806	24200	+	12801	uc008sfw.1	-100559	ENSMUSG00000044288	Cnr1	cannabinoid receptor 1 (brain)
chr2	158838886	BOTH	chr2:158838449-158839322	44.374	Distal Intergenic	158620556	158672725	52170	+	71715	uc008nqs.1	218330	ENSMUSG00000027655	Dhx35	DEAH (Asp-Glu-Ala-His) box polypeptide 35
chr5	82083171	BOTH	chr5:82082884-82083457	43.9965	Intron (uc008xwk.1/319387, intron 11 of 12)	82089287	82224755	135469	+	319387	uc008xwr.1	-6116	ENSMUSG00000037605	Lphn3	latrophilin 3
chr14	28086505	BOTH	chr14:28085945-28087064	43.9965	Intron (uc007sto.1/71704, intron 5 of 13)	28051248	28053680	2433	+	71704	uc007stq.1	35257	ENSMUSG00000021895	Arhgef3	Rho guanine nucleotide exchange factor (GEF) 3
chr6	34137737	BOTH	chr6:34137557-34137917	43.3167	Distal Intergenic	34105879	34127054	21176	-	58246	uc009bgx.1	-10683	ENSMUSG00000018999	Slc35b4	solute carrier family 35, member B4
chr10	38826953	BOTH	chr10:38826708-38827197	43.1495	Intron (uc007evq.2/16775, intron 37 of 37)	38838614	38853701	15088	-	66337	uc007evr.1	26748	ENSMUSG00000051736	Fam229b	family with sequence similarity 229, member B
chr7	114484069	BOTH	chr7:114483845-114484292	42.9159	Distal Intergenic	114514304	114692169	177866	+	60510	uc009jba.1	-30235	ENSMUSG00000062542	Syt9	synaptotagmin IX
chr4	101562025	BOTH	chr4:101561738-101562312	42.0281	Distal Intergenic	101507574	101516627	9054	-	545662	uc008twc.1	-45398	ENSMUSG00000035201	B020004J07Rik	RIKEN cDNA B020004J07 gene
chr4	53352053	BOTH	chr4:53351722-53352384	41.7176	Distal Intergenic	53274228	53283104	8877	-	381524	uc008swx.1	-68949	ENSMUSG00000086712	AI427809	expressed sequence AI427809
chr15	65581359	BOTH	chr15:65580861-65581856	41.6804	Distal Intergenic	65618603	65622913	4311	+	76740	uc007vzq.1	-37244	ENSMUSG00000015002	Efr3a	EFR3 homolog A (S. cerevisiae)
chr18	35917374	BOTH	chr18:35916961-35917786	41.3661	Distal Intergenic	35931213	35966826	35614	+	56550	uc012bbj.1	-13839	ENSMUSG00000091896	Ube2d2a	ubiquitin-conjugating enzyme E2D 2A
chr10	17299512	BOTH	chr10:17299293-17299730	40.9333	Distal Intergenic	17443034	17445480	2447	+	17684	uc007elt.2	-143522	ENSMUSG00000039910	Cited2	Cbp/p300-interacting transactivator, with Glu/Asp-rich carboxy-terminal domain, 2
chr15	74218131	BOTH	chr15:74217953-74218309	40.2917	Distal Intergenic	74346626	74370990	24365	+	107831	uc011zua.1	-128495	ENSMUSG00000034730	Bai1	brain-specific angiogenesis inhibitor 1
chr11	17783324	BOTH	chr11:17782810-17783838	39.7563	Distal Intergenic	17838752	17853878	15127	-	68145	uc007icf.2	70554	ENSMUSG00000016984	Etaa1	Ewing tumor-associated antigen 1
chr3	129044155	BOTH	chr3:129043950-129044359	39.7039	Distal Intergenic	128972095	129035667	63573	-	13809	uc008rhy.1	-8488	ENSMUSG00000028024	Enpep	glutamyl aminopeptidase
chr4	137967139	BOTH	chr4:137966749-137967529	39.4676	Distal Intergenic	137950007	137952373	2367	-	625638	uc008vkx.2	-14766	ENSMUSG00000078235	Fam43b	family with sequence similarity 43, member B
chr9	70665525	BOTH	chr9:70665321-70665728	39.3419	Intron (uc009qos.1/15450, intron 5 of 8)	70645935	70782615	136681	-	15450	uc009qos.1	117090	ENSMUSG00000032207	Lipc	lipase, hepatic
chr13	73483750	BOTH	chr13:73483588-73483911	39.0081	Intron (uc007rdj.1/uc007rdj.1, intron 1 of 2)	73468457	73469626	1170	+	94066	uc007rdi.1	15293	ENSMUSG00000021607	Mrpl36	mitochondrial ribosomal protein L36
chr2	156251628	BOTH	chr2:156251417-156251838	38.7999	Intron (uc008nng.1/13821, intron 1 of 6)	156246788	156328164	81377	+	13821	uc008nng.1	4840	ENSMUSG00000027624	Epb4.1l1	erythrocyte protein band 4.1-like 1
chr8	74050427	BOTH	chr8:74050099-74050754	38.7138	Distal Intergenic	74058161	74061336	3176	-	69550	uc009mdr.1	10909	ENSMUSG00000046718	Bst2	bone marrow stromal cell antigen 2
chr8	109040160	BOTH	chr8:109039969-109040350	38.5048	Intron (uc009ngg.1/12560, intron 2 of 15)	109034791	109080808	46018	+	12560	uc009ngg.1	5369	ENSMUSG00000061048	Cdh3	cadherin 3
chr6	124904731	BOTH	chr6:124903858-124905604	38.2072	Distal Intergenic	124908825	124915415	6591	-	26894	uc009dss.2	10684	ENSMUSG00000030127	Cops7a	COP9 (constitutive photomorphogenic) homolog, subunit 7a (Arabidopsis thaliana)
chr10	59604543	BOTH	chr10:59604185-59604900	38.0292	Distal Intergenic	59569005	59590086	21082	+	94214	uc007fek.1	35538	ENSMUSG00000058297	Spock2	sparc/osteonectin, cwcv and kazal-like domains proteoglycan 2
chr3	8510997	BOTH	chr3:8510732-8511261	37.2691	Promoter (1-2kb)	8509527	8548773	39247	+	20257	uc008oon.1	1470	ENSMUSG00000027500	Stmn2	stathmin-like 2
chr4	104949225	BOTH	chr4:104948904-104949546	37.2691	Distal Intergenic	104829952	104905372	75421	+	67916	uc008tye.1	119273	ENSMUSG00000028517	Ppap2b	phosphatidic acid phosphatase type 2B
chr2	19302455	BOTH	chr2:19302044-19302865	37.0673	Intron (uc008imf.1/76467, intron 2 of 4)	19293263	19316597	23335	+	76467	uc008imf.1	9192	ENSMUSG00000023094	Msrb2	methionine sulfoxide reductase B2
chr11	53016418	BOTH	chr11:53015790-53017046	37.0673	Distal Intergenic	53112850	53113980	1131	-	15525	uc007ivs.1	97562	ENSMUSG00000020361	Hspa4	heat shock protein 4
chr6	135514213	BOTH	chr6:135513702-135514723	35.6338	Distal Intergenic	135312949	135333191	20243	+	13730	uc009elo.1	201264	ENSMUSG00000030208	Emp1	epithelial membrane protein 1
chr6	127286814	BOTH	chr6:127286502-127287126	34.8502	Distal Intergenic	127396858	127444257	47400	+	101187	uc009dvw.1	-110044	ENSMUSG00000037997	Parp11	poly (ADP-ribose) polymerase family, member 11
chr13	97430236	BOTH	chr13:97430008-97430463	34.8209	Intron (uc007rnm.2/15357, intron 14 of 19)	97421316	97436663	15348	-	15357	uc007rnn.1	6427	ENSMUSG00000021670	Hmgcr	3-hydroxy-3-methylglutaryl-Coenzyme A reductase
chr14	61577047	BOTH	chr14:61576205-61577889	34.7946	Distal Intergenic	61582671	61656824	74154	-	29820	uc007ufi.2	79777	ENSMUSG00000060548	Tnfrsf19	tumor necrosis factor receptor superfamily, member 19
chr5	20198273	BOTH	chr5:20197937-20198609	34.7042	Intron (uc012dsm.1/50791, intron 22 of 22)	20208095	20211867	3773	+	50791	uc008wny.1	-9822	ENSMUSG00000040003	Magi2	membrane associated guanylate kinase, WW and PDZ domain containing 2
chr13	106047164	BOTH	chr13:106046964-106047363	34.7042	Intron (uc007rtr.1/71816, intron 6 of 7)	105937574	106083094	145521	-	71816	uc007rtt.1	35930	ENSMUSG00000021720	Rnf180	ring finger protein 180
chr16	9083968	BOTH	chr16:9083631-9084305	33.8953	Distal Intergenic	8850298	8852435	2138	+	69053	uc007ydb.1	233670	ENSMUSG00000022507	1810013L24Rik	RIKEN cDNA 1810013L24 gene
chr7	86804734	BOTH	chr7:86804588-86804879	33.8953	Promoter (<=1kb)	86805082	86840708	35627	+	77011	uc012fni.1	-348	ENSMUSG00000046591	Ticrr	TOPBP1-interacting checkpoint and replication regulator
chr17	48755676	BOTH	chr17:48755478-48755874	33.2675	Distal Intergenic	48601501	48608009	6509	+	76589	uc008cya.1	154175	ENSMUSG00000043592	Unc5cl	unc-5 homolog C (C. elegans)-like
chr17	89155676	BOTH	chr17:89155403-89155949	32.9226	Intron (uc012ayp.1/16867, intron 2 of 6)	89115823	89173396	57574	-	16867	uc012ayp.1	17720	ENSMUSG00000024107	Lhcgr	luteinizing hormone/choriogonadotropin receptor
chr17	69571461	BOTH	chr17:69571299-69571622	32.862	Intron (uc008dko.1/13823, intron 3 of 12)	69557199	69637068	79870	+	13823	uc012awk.1	14262	ENSMUSG00000024044	Epb4.1l3	erythrocyte protein band 4.1-like 3
chr17	27178296	BOTH	chr17:27178051-27178540	32.4628	Distal Intergenic	27165778	27173323	7546	+	70772	uc008bfh.2	12518	ENSMUSG00000048731	Ggnbp1	gametogenetin binding protein 1
chr7	114482726	BOTH	chr7:114481644-114483808	32.3801	Distal Intergenic	114514304	114692169	177866	+	60510	uc009jba.1	-31578	ENSMUSG00000062542	Syt9	synaptotagmin IX
chr10	41549921	BOTH	chr10:41549643-41550199	32.3801	Intron (uc007eye.2/140742, intron 1 of 9)	41530380	41628242	97863	+	140742	uc007eye.2	19541	ENSMUSG00000038332	Sesn1	sestrin 1
chr3	102521778	BOTH	chr3:102521014-102522542	32.3801	Distal Intergenic	102538693	102576215	37523	+	70747	uc008qrw.1	-16915	ENSMUSG00000027858	Tspan2	tetraspanin 2
chr19	20998527	BOTH	chr19:20998275-20998779	32.3801	Intron (uc008gyp.1/13409, intron 19 of 20)	20857948	21028692	170745	-	13409	uc008gyp.1	30165	ENSMUSG00000024749	Tmc1	transmembrane channel-like gene family 1
chr19	11047308	BOTH	chr19:11047022-11047593	32.218	Promoter (1-2kb)	11036785	11049160	12376	-	69826	uc008grk.1	1852	ENSMUSG00000024731	Ms4a10	membrane-spanning 4-domains, subfamily A, member 10
chr16	33844517	BOTH	chr16:33844295-33844738	31.8109	Intron (uc007zan.2/16419, intron 1 of 14)	33829751	33949424	119674	+	16419	uc007zan.2	14766	ENSMUSG00000022817	Itgb5	integrin beta 5
chr4	54473701	BOTH	chr4:54473436-54473966	31.7444	Distal Intergenic	54960817	55096435	135619	+	242466	uc008sxi.1	-487116	ENSMUSG00000060206	Zfp462	zinc finger protein 462
chr12	40724894	BOTH	chr12:40724596-40725192	31.2876	Distal Intergenic	40732034	40763963	31930	-	11861	uc007nkr.1	39069	ENSMUSG00000047446	Arl4a	ADP-ribosylation factor-like 4A
chr4	21974974	BOTH	chr4:21974597-21975351	31.2853	Distal Intergenic	21858473	21878036	19564	+	76132	uc008sdk.2	116501	ENSMUSG00000028246	Faxc	failed axon connections homolog (Drosophila)
chr9	120058604	BOTH	chr9:120058397-120058810	30.9045	Promoter (<=1kb)	120058860	120078494	19635	+	17433	uc009scj.1	-256	ENSMUSG00000032517	Mobp	myelin-associated oligodendrocytic basic protein
chr9	13978697	BOTH	chr9:13978353-13979041	30.1722	Distal Intergenic	14080745	14130578	49834	+	75747	uc009oej.1	-102048	ENSMUSG00000032009	Sesn3	sestrin 3
chr6	136438629	BOTH	chr6:136438429-136438828	30.0967	Distal Intergenic	136467372	136509960	42589	+	54343	uc009elu.1	-28743	ENSMUSG00000030213	Atf7ip	activating transcription factor 7 interacting protein
chr6	8611424	BOTH	chr6:8611014-8611834	30.0967	Intron (uc009axx.1/15893, intron 5 of 11)	8580527	8708458	127932	-	15893	uc009axx.1	97034	ENSMUSG00000062995	Ica1	islet cell autoantigen 1
chr1	121350368	BOTH	chr1:121350203-121350533	30.0967	Distal Intergenic	121312042	121318825	6784	-	16324	uc007cir.1	-31543	ENSMUSG00000037035	Inhbb	inhibin beta-B
chr1	134747611	BOTH	chr1:134747303-134747919	30.0488	Distal Intergenic	134776932	134836582	59651	+	16980	uc007cpi.2	-29321	ENSMUSG00000026443	Lrrn2	leucine rich repeat protein 2, neuronal
chr8	40414943	BOTH	chr8:40414676-40415209	29.9965	Intron (uc009lmi.1/uc009lmi.1, intron 2 of 3)	40667054	40728032	60979	-	20288	uc012gcm.1	313089	ENSMUSG00000025044	Msr1	macrophage scavenger receptor 1
chr4	138350485	BOTH	chr4:138349937-138351033	29.6682	Distal Intergenic	138333809	138338058	4250	+	18782	uc008vlh.1	16676	ENSMUSG00000041202	Pla2g2d	phospholipase A2, group IID
chr4	10326965	BOTH	chr4:10326718-10327211	29.6308	Distal Intergenic	10801645	10826570	24926	+	67157	uc012dam.1	-474680	ENSMUSG00000059482	2610301B20Rik	RIKEN cDNA 2610301B20 gene
chr19	56740909	BOTH	chr19:56740517-56741301	29.1606	Distal Intergenic	56796862	56799352	2491	+	11554	uc008hze.2	-55953	ENSMUSG00000035283	Adrb1	adrenergic receptor, beta 1
chr3	92498773	BOTH	chr3:92498539-92499007	29.0782	Distal Intergenic	92489421	92491132	1712	-	69611	uc008qem.1	-7641	ENSMUSG00000103243	Lce1d	late cornified envelope 1D
chr2	43221719	BOTH	chr2:43221361-43222076	29.0782	Distal Intergenic	43410849	43534683	123835	+	70789	uc012bvc.1	-189130	ENSMUSG00000026866	Kynu	kynureninase (L-kynurenine hydrolase)
chr3	7579767	BOTH	chr3:7579316-7580217	28.7749	Intron (uc008ooh.1/16196, intron 3 of 5)	7572077	7612893	40817	-	16196	uc008ooh.1	33126	ENSMUSG00000040329	Il7	interleukin 7
chr19	37563041	BOTH	chr19:37562601-37563480	28.4414	Distal Intergenic	37509331	37515221	5891	+	15242	uc008hio.1	53710	ENSMUSG00000024986	Hhex	hematopoietically expressed homeobox
chr6	83371937	BOTH	chr6:83371617-83372257	28.2684	Intron (uc009cni.2/194388, intron 9 of 10)	83312368	83391672	79305	-	194388	uc009cni.2	19735	ENSMUSG00000034832	Tet3	tet methylcytosine dioxygenase 3
chr7	82922972	BOTH	chr7:82922603-82923340	27.9546	Distal Intergenic	82993224	83012377	19154	+	207952	uc009hwz.2	-70252	ENSMUSG00000055652	Klhl25	kelch-like 25
chr17	50556150	BOTH	chr17:50555954-50556345	27.7107	Distal Intergenic	50648872	50827819	178948	+	224860	uc012avf.1	-92722	ENSMUSG00000038910	Plcl2	phospholipase C-like 2
chr7	152325490	BOTH	chr7:152324859-152326120	27.7107	Distal Intergenic	152391723	152394024	2302	-	100040049	uc009kqu.2	68534	NA	1810010D01Rik	RIKEN cDNA 1810010D01 gene
chr9	97015004	BOTH	chr9:97014821-97015187	27.7107	Distal Intergenic	96977430	97011460	34031	-	192287	uc009rdb.1	-3544	ENSMUSG00000032449	Slc25a36	solute carrier family 25, member 36
chr11	88929460	BOTH	chr11:88929230-88929690	27.556	Promoter (1-2kb)	88905554	88928164	22611	-	56077	uc011yco.1	-1296	ENSMUSG00000000276	Dgke	diacylglycerol kinase, epsilon
chr1	181207058	BOTH	chr1:181206691-181207425	27.556	Intron (uc007dvj.1/69726, intron 7 of 11)	180885170	181448134	562965	-	69726	uc007dvj.1	241076	ENSMUSG00000055067	Smyd3	SET and MYND domain containing 3
chr16	23030912	BOTH	chr16:23030542-23031281	26.8866	Promoter (1-2kb)	22985925	23029174	43250	-	385643	uc007ysx.1	-1738	ENSMUSG00000060459	Kng2	kininogen 2
chr6	60944186	BOTH	chr6:60943969-60944403	26.8755	Distal Intergenic	60894311	60939372	45062	+	70945	uc009cdr.2	49875	ENSMUSG00000054641	Mmrn1	multimerin 1
chr10	30347735	BOTH	chr10:30347403-30348066	26.8755	Downstream (1-2kb)	30328013	30338172	10160	-	66847	uc007etg.1	-9563	ENSMUSG00000019791	Hint3	histidine triad nucleotide binding protein 3
chr19	55566209	BOTH	chr19:55565944-55566473	26.6287	Intron (uc008hxx.1/53611, intron 5 of 7)	55390841	55407126	16286	+	53611	uc012bno.1	175368	ENSMUSG00000024983	Vti1a	vesicle transport through interaction with t-SNAREs 1A
chrX	100507351	BOTH	chrX:100507185-100507516	26.5545	Distal Intergenic	100516737	100525563	8827	+	12592	uc009tzk.1	-9386	ENSMUSG00000031326	Cdx4	caudal type homeobox 4
chr15	59133787	BOTH	chr15:59133360-59134213	26.1173	Distal Intergenic	59146647	59162748	16102	+	20775	uc007vxq.1	-12860	ENSMUSG00000022351	Sqle	squalene epoxidase
chr1	55165992	BOTH	chr1:55165401-55166582	25.6604	Distal Intergenic	55144992	55148161	3170	+	15528	uc007bac.2	21000	ENSMUSG00000073676	Hspe1	heat shock protein 1 (chaperonin 10)
chr10	33953849	BOTH	chr10:33953686-33954012	25.522	Distal Intergenic	33871199	33927357	56159	-	212898	uc007eus.1	-26492	ENSMUSG00000039497	Dse	dermatan sulfate epimerase
chr2	164649670	BOTH	chr2:164649441-164649899	25.2043	Promoter (1-2kb)	164648186	164652367	4182	+	71971	uc008nwi.1	1484	ENSMUSG00000017764	Zswim1	zinc finger SWIM-type containing 1
chr10	6405039	BOTH	chr10:6404611-6405466	25.043	Intron (uc007ehl.2/213783, intron 6 of 15)	6179460	6373466	194007	-	270685	uc011wzu.1	-31573	ENSMUSG00000040675	Mthfd1l	methylenetetrahydrofolate dehydrogenase (NADP+ dependent) 1-like
chr10	28356096	BOTH	chr10:28355822-28356370	24.7357	Distal Intergenic	28388201	28483845	95645	+	210757	uc007eso.1	-32105	ENSMUSG00000049109	Themis	thymocyte selection associated
chr17	10272171	BOTH	chr17:10271319-10273023	24.4467	Distal Intergenic	10399336	10512226	112891	-	19317	uc008akb.2	240055	ENSMUSG00000062078	Qk	quaking
chr11	36272383	BOTH	chr11:36272218-36272547	24.4467	Intron (uc007ilk.1/23964, intron 27 of 28)	35954254	36491247	536994	-	23964	uc007ilm.1	218864	ENSMUSG00000049336	Tenm2	teneurin transmembrane protein 2
chr17	75572470	BOTH	chr17:75572200-75572739	24.2927	Intron (uc008dom.1/268977, intron 4 of 33)	75578222	75748273	170052	+	268977	uc008don.1	-5752	ENSMUSG00000001870	Ltbp1	latent transforming growth factor beta binding protein 1
chr4	6896073	BOTH	chr4:6895804-6896342	24.2325	Intron (uc008rxs.2/252838, intron 8 of 8)	6747841	6917672	169832	-	252838	uc008rxu.1	21599	ENSMUSG00000041272	Tox	thymocyte selection-associated high mobility group box
chr19	28209658	BOTH	chr19:28209434-28209882	24.0353	Distal Intergenic	27836211	28085656	249446	-	19726	uc008hcb.2	-124002	ENSMUSG00000040929	Rfx3	regulatory factor X, 3 (influences HLA class II expression)
chr14	122815788	BOTH	chr14:122815547-122816029	23.5306	Intron (uc011zqj.1/328479, intron 3 of 3)	122764901	122805965	41065	-	328479	uc007vaz.2	-9823	ENSMUSG00000064052	Gm5089	predicted gene 5089
chr12	111186939	BOTH	chr12:111186634-111187244	23.5121	Intron (uc007pbf.1/26931, intron 1 of 11)	111140611	111809900	669290	+	26931	uc007pbf.1	46328	ENSMUSG00000017843	Ppp2r5c	protein phosphatase 2, regulatory subunit B', gamma
chr5	37294333	BOTH	chr5:37294047-37294619	23.5121	Intron (uc008xfe.1/269643, intron 1 of 8)	37259809	37346317	86509	+	269643	uc008xfe.1	34524	ENSMUSG00000029120	Ppp2r2c	protein phosphatase 2, regulatory subunit B, gamma
chr8	12871390	BOTH	chr8:12871182-12871597	23.5121	Promoter (2-3kb)	12873827	13020509	146683	+	17207	uc009kwk.2	-2437	ENSMUSG00000031442	Mcf2l	mcf.2 transforming sequence-like
chr11	30650165	BOTH	chr11:30649599-30650731	23.5121	Distal Intergenic	30671775	30780361	108587	+	103554	uc007ihx.1	-21610	ENSMUSG00000040850	Psme4	proteasome (prosome, macropain) activator subunit 4
chr14	55803614	BOTH	chr14:55803252-55803976	23.5121	Distal Intergenic	55840844	55860277	19434	+	71412	uc007tyk.2	-37230	ENSMUSG00000022209	Dhrs2	dehydrogenase/reductase member 2
chr10	94683330	BOTH	chr10:94683069-94683590	23.5026	Intron (uc007gwa.1/12905, intron 1 of 1)	94637380	94785599	148220	-	12905	uc007gwa.1	102269	ENSMUSG00000045867	Cradd	CASP2 and RIPK1 domain containing adaptor with death domain
chr16	10468091	BOTH	chr16:10467854-10468328	23.2346	Distal Intergenic	10480165	10512950	32786	+	12265	uc007ydq.1	-12074	ENSMUSG00000022504	Ciita	class II transactivator
chr10	56094194	BOTH	chr10:56093751-56094636	23.0628	Promoter (2-3kb)	56097079	56110225	13147	+	14609	uc007fcc.2	-2885	ENSMUSG00000050953	Gja1	gap junction protein, alpha 1
chr16	36708056	BOTH	chr16:36707738-36708373	22.7298	Intron (uc007zcr.1/106347, intron 1 of 4)	36694124	36717491	23368	+	106347	uc007zcr.1	13932	ENSMUSG00000022900	Ildr1	immunoglobulin-like domain containing receptor 1
chr13	96339394	BOTH	chr13:96339132-96339655	22.658	Distal Intergenic	96281684	96295195	13512	-	14063	uc011zda.1	-44199	ENSMUSG00000021678	F2rl1	coagulation factor II (thrombin) receptor-like 1
chr2	127431053	BOTH	chr2:127430713-127431392	22.1264	Downstream (1-2kb)	127413162	127421793	8632	+	77721	uc008mft.1	17891	ENSMUSG00000027374	Mrps5	mitochondrial ribosomal protein S5
chr4	39551967	BOTH	chr4:39551468-39552466	22.1142	Distal Intergenic	39397326	39398811	1486	+	75471	uc008shc.1	154641	ENSMUSG00000028287	1700009N14Rik	RIKEN cDNA 1700009N14 gene
chr2	5993233	BOTH	chr2:5992988-5993478	22.068	Distal Intergenic	5944329	5977749	33421	+	326622	uc008igd.1	48904	ENSMUSG00000043241	Upf2	UPF2 regulator of nonsense transcripts homolog (yeast)
chr17	35213713	BOTH	chr17:35213485-35213941	22.068	Promoter (<=1kb)	35213887	35215230	1344	+	70274	uc008cfo.1	-174	ENSMUSG00000013766	Ly6g6e	lymphocyte antigen 6 complex, locus G6E
chrX	149586583	BOTH	chrX:149586386-149586780	21.8929	Intron (uc012hqx.1/245670, intron 5 of 10)	149574501	149606486	31986	+	245670	uc012hqx.1	12082	ENSMUSG00000041658	Rragb	Ras-related GTP binding B
chr9	6366716	BOTH	chr9:6366479-6366952	21.8929	Intron (uc009oby.1/71785, intron 6 of 6)	6265028	6266547	1520	-	71829	uc009oca.1	-100169	ENSMUSG00000047619	Ddi1	DDI1, DNA-damage inducible 1, homolog 1 (S. cerevisiae)
chr8	130408869	BOTH	chr8:130408301-130409437	21.584	Distal Intergenic	130882973	130952369	69397	+	18186	uc009nzq.2	-474104	ENSMUSG00000025810	Nrp1	neuropilin 1
chr8	94552675	BOTH	chr8:94552504-94552846	21.584	Intron (uc009msx.1/uc009msx.1, intron 1 of 3)	94322424	94325273	2850	-	16373	uc009msu.1	-227402	ENSMUSG00000031734	Irx3	Iroquois related homeobox 3
chr15	10653466	BOTH	chr15:10653205-10653727	21.584	Intron (uc007vgr.1/uc007vgr.1, intron 2 of 4)	10498733	10644386	145654	-	75646	uc007vgn.2	-9080	ENSMUSG00000022246	Rai14	retinoic acid induced 14
chr3	53673393	BOTH	chr3:53673180-53673606	21.4139	Distal Intergenic	53657298	53667729	10432	-	67890	uc008pfa.2	-5664	ENSMUSG00000027746	Ufm1	ubiquitin-fold modifier 1
chr7	127302146	BOTH	chr7:127301885-127302406	21.4139	Distal Intergenic	127275875	127288804	12930	-	22787	uc009jmi.1	-13342	ENSMUSG00000030911	Zp2	zona pellucida glycoprotein 2
chr2	20415589	BOTH	chr2:20415397-20415780	21.4139	Intron (uc008imk.1/208618, intron 3 of 7)	20431674	20732162	300489	+	208618	uc008imn.1	-16085	ENSMUSG00000036617	Etl4	enhancer trap locus 4
chr9	106070151	BOTH	chr9:106069951-106070350	21.2991	Distal Intergenic	106073260	106094037	20778	+	77305	uc009rjc.1	-3109	ENSMUSG00000020257	Wdr82	WD repeat domain containing 82
chr10	69827569	BOTH	chr10:69827379-69827758	21.2466	Distal Intergenic	69903416	69963383	59968	+	71721	uc007fns.2	-75847	ENSMUSG00000043259	Fam13c	family with sequence similarity 13, member C
chr16	88720626	BOTH	chr16:88720305-88720947	21.0724	Distal Intergenic	88729107	88729856	750	+	268905	uc007zvb.1	-8481	ENSMUSG00000056350	Krtap13-1	keratin associated protein 13-1
chr6	97912123	BOTH	chr6:97911748-97912498	21.0061	Intron (uc009daz.2/17342, intron 2 of 9)	97888488	97891296	2809	+	17342	uc009dbb.1	23635	ENSMUSG00000035158	Mitf	microphthalmia-associated transcription factor
chr5	143884679	BOTH	chr5:143884293-143885065	21.0061	Distal Intergenic	143752572	143874699	122128	-	108086	uc009ajm.2	-9980	ENSMUSG00000045078	Rnf216	ring finger protein 216
chr2	84426442	BOTH	chr2:84426235-84426649	20.8591	Distal Intergenic	84451936	84460611	8676	-	12388	uc008kiu.1	34169	ENSMUSG00000034101	Ctnnd1	catenin (cadherin associated protein), delta 1
chr17	44609510	BOTH	chr17:44609103-44609917	20.7159	Distal Intergenic	44374055	44388668	14614	+	224796	uc008cpx.1	235455	ENSMUSG00000023959	Clic5	chloride intracellular channel 5
chr18	4404318	BOTH	chr18:4404092-4404543	20.6159	Distal Intergenic	4375590	4383521	7932	+	67440	uc008dyh.1	28728	ENSMUSG00000024234	Mtpap	mitochondrial poly(A) polymerase
chr14	30608640	BOTH	chr14:30608409-30608870	20.601	Distal Intergenic	29718129	30535050	816922	-	12294	uc007sui.1	-73590	ENSMUSG00000021991	Cacna2d3	calcium channel, voltage-dependent, alpha2/delta subunit 3
chr9	48697202	BOTH	chr9:48697002-48697401	20.601	Distal Intergenic	48707318	48719204	11887	-	15561	uc009pio.1	22002	ENSMUSG00000032269	Htr3a	5-hydroxytryptamine (serotonin) receptor 3A
chr18	5011818	BOTH	chr18:5011640-5011995	20.601	Intron (uc008dym.2/225115, intron 2 of 4)	5046587	5118253	71667	+	225115	uc012ayz.1	-34769	ENSMUSG00000024236	Svil	supervillin
chr17	88373148	BOTH	chr17:88372962-88373333	20.601	Promoter (1-2kb)	88374390	88390232	15843	+	17688	uc008dvd.2	-1242	ENSMUSG00000005370	Msh6	mutS homolog 6 (E. coli)
chr13	72955249	BOTH	chr13:72954846-72955651	20.4167	Distal Intergenic	72766426	72771642	5217	+	16372	uc007rde.1	188823	ENSMUSG00000001504	Irx2	Iroquois related homeobox 2 (Drosophila)
chr11	62028788	BOTH	chr11:62028398-62029177	20.2698	Intron (uc007jin.1/432572, intron 12 of 12)	62062486	62079954	17469	+	11541	uc007jio.1	-33698	ENSMUSG00000018500	Adora2b	adenosine A2b receptor
chr7	6210196	BOTH	chr7:6209851-6210541	20.2698	Intron (uc012exi.1/627821, intron 2 of 10)	6204312	6233463	29152	+	627821	uc012exi.1	5884	ENSMUSG00000053367	Gm6792	predicted gene 6792
chr15	62790593	BOTH	chr15:62790159-62791026	20.2698	Distal Intergenic	62049096	62051006	1911	-	67552	uc007vyp.1	-739587	NA	H2afy3	H2A histone family, member Y3
chr7	105121312	BOTH	chr7:105121117-105121507	20.2698	Intron (uc012fpl.1/233537, intron 7 of 17)	105068468	105198173	129706	+	233537	uc012fpl.1	52844	ENSMUSG00000035582	Gdpd4	glycerophosphodiester phosphodiesterase domain containing 4
chr18	12179458	BOTH	chr18:12179040-12179876	20.2586	Intron (uc008ebw.1/338363, intron 2 of 14)	12140448	12279962	139515	-	338363	uc008ebw.1	100504	ENSMUSG00000049411	Tmem241	transmembrane protein 241
chr19	38422938	BOTH	chr19:38422567-38423308	20.2072	Distal Intergenic	38470470	38477080	6611	+	240660	uc008hjm.1	-47532	ENSMUSG00000044026	Slc35g1	solute carrier family 35, member G1
chr16	69952158	BOTH	chr16:69951816-69952499	19.8431	Exon (uc007zqs.1/uc007zqs.1, exon 3 of 3)	69857119	69863989	6871	-	224318	uc012ahb.1	-88169	ENSMUSG00000063163	Speer2	spermatogenesis associated glutamate (E)-rich protein 2
chr10	82272253	BOTH	chr10:82271994-82272512	19.8424	Distal Intergenic	82296696	82360469	63774	+	50493	uc007gjy.1	-24443	ENSMUSG00000020250	Txnrd1	thioredoxin reductase 1
chr5	126711295	BOTH	chr5:126710796-126711794	19.8424	Distal Intergenic	126102831	126179143	76313	+	208151	uc008zrt.2	608464	ENSMUSG00000070498	Tmem132b	transmembrane protein 132B
chr1	106910073	BOTH	chr1:106909785-106910360	19.8424	Distal Intergenic	106665396	106892058	226663	+	23836	uc007cgc.1	244677	ENSMUSG00000050840	Cdh20	cadherin 20
chr9	58604710	BOTH	chr9:58604531-58604889	19.3689	Distal Intergenic	58500663	58589366	88704	-	73673	uc009pxh.2	-15344	ENSMUSG00000074269	Rec114	REC114 meiotic recombination protein
chr3	14999584	BOTH	chr3:14998679-15000489	19.3689	Intron (uc008oqu.1/uc008oqu.1, intron 4 of 4)	14886426	14900770	14345	+	12349	uc008oqt.2	113158	ENSMUSG00000027562	Car2	carbonic anhydrase 2
chr7	133363989	BOTH	chr7:133363300-133364678	19.3229	Distal Intergenic	133245233	133343922	98690	-	74204	uc009jqr.1	-20067	ENSMUSG00000000131	Xpo6	exportin 6
chr3	72662710	BOTH	chr3:72662465-72662954	19.3229	Distal Intergenic	72754482	72755628	1147	-	69983	uc008pmr.1	92918	ENSMUSG00000027790	Sis	sucrase isomaltase (alpha-glucosidase)
chr13	34201509	BOTH	chr13:34201106-34201911	19.3229	Distal Intergenic	34218877	34222223	3347	-	73710	uc007qbd.1	20714	ENSMUSG00000045136	Tubb2b	tubulin, beta 2B class IIB
chr4	45216420	BOTH	chr4:45216190-45216650	19.0389	Intron (uc008ssi.1/666060, intron 1 of 15)	45197778	45298808	101031	+	666060	uc008ssi.1	18642	ENSMUSG00000035615	Frmpd1	FERM and PDZ domain containing 1
chr2	146837371	BOTH	chr2:146836971-146837771	18.6168	Promoter (1-2kb)	146838796	146860606	21811	+	24128	uc008msp.1	-1425	ENSMUSG00000027433	Xrn2	5'-3' exoribonuclease 2
chr12	77600399	BOTH	chr12:77600190-77600607	18.6118	Distal Intergenic	77634547	77669044	34498	+	263406	uc007nyi.2	-34148	ENSMUSG00000052609	Plekhg3	pleckstrin homology domain containing, family G (with RhoGef domain) member 3
chr11	55760246	BOTH	chr11:55760050-55760441	18.5163	Distal Intergenic	55838492	55854489	15998	-	216749	uc007izq.1	94243	ENSMUSG00000037393	Nmur2	neuromedin U receptor 2
chr1	133786965	BOTH	chr1:133786729-133787201	18.5163	Distal Intergenic	133807035	133832898	25864	+	98415	uc007cnx.2	-20070	ENSMUSG00000026434	Nucks1	nuclear casein kinase and cyclin-dependent kinase substrate 1
chr2	70117003	BOTH	chr2:70116725-70117281	18.4988	Intron (uc008jzd.2/329421, intron 23 of 34)	70127399	70267252	139854	+	329421	uc008jzf.2	-10396	ENSMUSG00000042064	Myo3b	myosin IIIB
chr11	63085337	FBS	Trim24_FBS5073	138.067	Distal Intergenic	62945012	62973048	28037	+	18858	uc007jkm.1	140325	ENSMUSG00000018217	Pmp22	peripheral myelin protein 22
chr12	29482717	FBS	Trim24_FBS6349	135.566	Intron (uc007ngb.2/380752, intron 3 of 8)	29436693	29552356	115664	+	380752	uc007ngb.2	46024	ENSMUSG00000036613	Tssc1	tumor suppressing subtransferable candidate 1
chr4	145700105	FBS	Trim24_FBS21759	82.4374	Intron (uc008vse.1/433791, intron 1 of 3)	145728599	145749009	20411	-	433791	uc008vsh.2	48904	ENSMUSG00000070605	Gm13251	predicted gene 13251
chr2	17911023	FBS	Trim24_FBS15971	51.0766	Distal Intergenic	17918049	17918573	525	-	68231	uc008ili.1	7550	ENSMUSG00000062651	H2afb1	H2A histone family, member B1
chr13	54311568	FBS	Trim24_FBS8178	48.6881	Intron (uc007qob.1/15466, intron 2 of 2)	54287498	54317801	30304	+	15466	uc007qob.1	24070	ENSMUSG00000034987	Hrh2	histamine receptor H2
chr7	19335434	FBS	Trim24_FBS25932	47.495	Distal Intergenic	19303439	19312597	9159	+	243862	uc009fjq.1	31995	ENSMUSG00000044903	Psg22	pregnancy-specific glycoprotein 22
chr5	131570885	FBS	Trim24_FBS23599	43.5536	Intron (uc008zuq.1/212996, intron 8 of 10)	131350821	131783392	432572	-	212996	uc008zuq.1	212507	ENSMUSG00000034040	Wbscr17	Williams-Beuren syndrome chromosome region 17 homolog (human)
chr2	17863764	FBS	Trim24_FBS15963	43.0977	Distal Intergenic	17918049	17918573	525	-	68231	uc008ili.1	54809	ENSMUSG00000062651	H2afb1	H2A histone family, member B1
chr5	119505777	FBS	Trim24_FBS23380	42.2807	Distal Intergenic	119199618	119213911	14294	+	76199	uc008zgp.1	306159	ENSMUSG00000018076	Med13l	mediator complex subunit 13-like
chr12	100640652	FBS	Trim24_FBS7082	40.9656	Intron (uc007ort.1/71375, intron 5 of 5)	100433304	100631282	197979	-	71375	uc007ors.1	-9370	ENSMUSG00000033713	Foxn3	forkhead box N3
chr6	82654087	FBS	Trim24_FBS24862	38.3027	Distal Intergenic	82571852	82602859	31008	-	66979	uc009clj.1	-51228	ENSMUSG00000030042	Pole4	polymerase (DNA-directed), epsilon 4 (p12 subunit)
chr3	153338954	FBS	Trim24_FBS19881	36.7913	Intron (uc008rtw.1/20447, intron 4 of 4)	152865473	153388097	522625	-	20447	uc008rtw.1	49143	ENSMUSG00000052544	St6galnac3	ST6 (alpha-N-acetyl-neuraminyl-2,3-beta-galactosyl-1,3)-N-acetylgalactosaminide alpha-2,6-sialyltransferase 3
chr2	20516728	FBS	Trim24_FBS16030	36.1962	Intron (uc008imk.1/208618, intron 4 of 7)	20441140	20633492	192353	+	208618	uc008imp.1	75588	ENSMUSG00000036617	Etl4	enhancer trap locus 4
chr1	4962522	FBS	Trim24_FBS19	35.9553	Intron (uc007afk.2/58175, intron 4 of 4)	4899657	5009507	109851	-	58175	uc007afk.2	46985	ENSMUSG00000002459	Rgs20	regulator of G-protein signaling 20
chr16	90165840	FBS	Trim24_FBS12331	32.862	Distal Intergenic	89787356	90144059	356704	-	21844	uc007zvw.2	-21781	ENSMUSG00000002489	Tiam1	T cell lymphoma invasion and metastasis 1
chr8	15843273	FBS	Trim24_FBS27687	32.3801	Distal Intergenic	15892545	15984884	92340	-	94109	uc009kzo.1	141611	ENSMUSG00000060924	Csmd1	CUB and Sushi multiple domains 1
chr17	45632268	FBS	Trim24_FBS13093	31.4215	Distal Intergenic	45643790	45657792	14003	+	224805	uc008cqr.1	-11522	ENSMUSG00000023938	Aars2	alanyl-tRNA synthetase 2, mitochondrial (putative)
chr8	86718571	FBS	Trim24_FBS28566	31.2876	Distal Intergenic	86732417	86732491	75	+	387216	uc012ghd.1	-13846	ENSMUSG00000065611	Mir23a	microRNA 23a
chr7	48838219	FBS	Trim24_FBS26240	30.2721	Distal Intergenic	48888901	48906902	18002	+	67607	uc009glt.1	-50682	ENSMUSG00000074165	Zfp788	zinc finger protein 788
chr1	134097550	FBS	Trim24_FBS1483	30.0967	Promoter (2-3kb)	134094665	134094761	97	+	723818	uc011wrv.1	2885	ENSMUSG00000065435	Mir135b	microRNA 135b
chr1	6049466	FBS	Trim24_FBS34	30.0488	Distal Intergenic	5903788	5907479	3692	-	226304	uc011whw.1	-141987	ENSMUSG00000033774	Npbwr1	neuropeptides B/W receptor 1
chr10	16897302	FBS	Trim24_FBS2519	29.6308	Distal Intergenic	17443034	17445480	2447	+	17684	uc007elt.2	-545732	ENSMUSG00000039910	Cited2	Cbp/p300-interacting transactivator, with Glu/Asp-rich carboxy-terminal domain, 2
chr6	52028971	FBS	Trim24_FBS24562	29.3925	Distal Intergenic	51809164	51962548	153385	-	54353	uc009bxv.1	-66423	ENSMUSG00000059182	Skap2	src family associated phosphoprotein 2
chr2	119288998	FBS	Trim24_FBS17205	28.7832	Intron (uc008ltt.1/68142, intron 35 of 35)	119198779	119303365	104587	-	68142	uc008ltt.1	14367	ENSMUSG00000034154	Ino80	INO80 homolog (S. cerevisiae)
chr5	128169205	FBS	Trim24_FBS23540	28.2684	Intron (uc008zsd.1/319804, intron 8 of 11)	128112632	128187890	75259	+	319804	uc008zsd.1	56573	ENSMUSG00000049971	Glt1d1	glycosyltransferase 1 domain containing 1
chr5	135477489	FBS	Trim24_FBS23697	28.1271	Promoter (<=1kb)	135463303	135477220	13918	-	71304	uc008zxf.1	-269	ENSMUSG00000054909	Wbscr25	Williams Beuren syndrome chromosome region 25 (human)
chr11	22507877	FBS	Trim24_FBS4477	28.0916	Distal Intergenic	22412286	22419234	6949	+	103765	uc007iee.1	95591	ENSMUSG00000049904	Tmem17	transmembrane protein 17
chr2	172402914	FBS	Trim24_FBS18042	28.0916	Distal Intergenic	172376491	172384121	7631	+	21420	uc008oda.2	26423	ENSMUSG00000028640	Tfap2c	transcription factor AP-2, gamma
chr2	181653360	FBS	Trim24_FBS18174	28.0533	Distal Intergenic	181599065	181605531	6467	+	67005	uc008onw.1	54295	ENSMUSG00000038628	Polr3k	polymerase (RNA) III (DNA directed) polypeptide K
chr3	101994983	FBS	Trim24_FBS19316	27.8561	Intron (uc012cux.1/229658, intron 6 of 7)	101967108	102000899	33792	-	229658	uc008qrt.1	5916	ENSMUSG00000027860	Vangl1	vang-like 1 (van gogh, Drosophila)
chr17	3740946	FBS	Trim24_FBS12505	27.7291	Distal Intergenic	3635240	3696261	61022	-	224480	uc008aev.1	-44685	ENSMUSG00000023802	Nox3	NADPH oxidase 3
chr7	51531900	FBS	Trim24_FBS26266	27.556	Distal Intergenic	51508457	51512574	4118	-	546967	uc012fjn.1	-19326	NA	NA	NA
chr2	166019582	FBS	Trim24_FBS17893	27.556	Distal Intergenic	165898589	165981156	82568	-	72043	uc008nyl.1	-38426	ENSMUSG00000006800	Sulf2	sulfatase 2
chr6	112900632	FBS	Trim24_FBS25259	27.5546	Distal Intergenic	112667966	112897260	229295	-	259302	uc009deh.1	-3372	ENSMUSG00000030257	Srgap3	SLIT-ROBO Rho GTPase activating protein 3
chr10	12328563	FBS	Trim24_FBS2470	26.9681	Intron (uc007ejw.1/22288, intron 24 of 73)	12105316	12334689	229374	-	22288	uc007ejx.1	6126	ENSMUSG00000019820	Utrn	utrophin
chr17	90333489	FBS	Trim24_FBS13767	26.8866	Distal Intergenic	91020143	91029608	9466	-	18189	uc008dwd.1	696119	ENSMUSG00000024109	Nrxn1	neurexin I
chr18	17577548	FBS	Trim24_FBS14005	26.5545	Distal Intergenic	17392992	17393991	1000	-	664619	uc012bac.1	-183557	NA	4921533I20Rik	PRP18 pre-mRNA processing factor 18 homolog pseudogene
chr10	89600541	FBS	Trim24_FBS3633	25.9594	Intron (uc011xlm.1/77531, intron 8 of 24)	89336254	90435729	1099476	+	77531	uc011xlm.1	264287	ENSMUSG00000058589	Anks1b	ankyrin repeat and sterile alpha motif domain containing 1B
chr10	69323078	FBS	Trim24_FBS3248	25.7904	Intron (uc007fmv.1/11735, intron 8 of 8)	69388280	69457988	69709	+	11735	uc007fnh.1	-65202	ENSMUSG00000069601	Ank3	ankyrin 3, epithelial
chr8	13986010	FBS	Trim24_FBS27653	25.7904	Distal Intergenic	13952008	13974777	22770	-	72148	uc009kyv.2	-11233	ENSMUSG00000050052	Tdrp	testis development related protein
chr13	115069512	FBS	Trim24_FBS8947	25.6604	Distal Intergenic	115078003	115178302	100300	-	17993	uc007rxm.2	108790	ENSMUSG00000021764	Ndufs4	NADH dehydrogenase (ubiquinone) Fe-S protein 4
chr9	3987772	FBS	Trim24_FBS29309	25.6604	Distal Intergenic	4294793	4309469	14677	-	67618	uc009obg.2	321697	ENSMUSG00000025894	Aasdhppt	aminoadipate-semialdehyde dehydrogenase-phosphopantetheinyl transferase
chr15	96533237	FBS	Trim24_FBS11144	25.6604	Distal Intergenic	96517823	96530129	12307	-	67760	uc007xkm.1	-3108	ENSMUSG00000022462	Slc38a2	solute carrier family 38, member 2
chr10	129731186	FBS	Trim24_FBS4139	25.522	Distal Intergenic	129705208	129717296	12089	-	11923	uc007hri.2	-13890	ENSMUSG00000048015	Neurod4	neurogenic differentiation 4
chr3	93215905	FBS	Trim24_FBS19181	24.3709	Distal Intergenic	93197621	93203364	5744	+	20129	uc008qfh.1	18284	ENSMUSG00000041984	Rptn	repetin
chr5	56513596	FBS	Trim24_FBS22592	24.3597	Distal Intergenic	57961323	58109158	147836	-	319216	uc008xls.1	1595562	ENSMUSG00000097216	4932441J04Rik	RIKEN cDNA 4932441J04 gene
chr14	50067715	FBS	Trim24_FBS9449	24.3597	Intron (uc007tkf.1/75288, intron 7 of 7)	49918195	50145512	227318	-	75288	uc007tkf.1	77797	ENSMUSG00000021852	Slc35f4	solute carrier family 35, member F4
chr14	58351742	FBS	Trim24_FBS9499	24.3597	Promoter (1-2kb)	58341026	58353255	12230	-	50523	uc007udm.1	1513	ENSMUSG00000021959	Lats2	large tumor suppressor 2
chr5	139467686	FBS	Trim24_FBS23772	24.2325	Intron (uc009afw.1/18590, intron 4 of 5)	139452929	139470907	17979	-	18590	uc009afw.1	3221	ENSMUSG00000025856	Pdgfa	platelet derived growth factor, alpha
chr2	13878226	FBS	Trim24_FBS15933	24.2325	Intron (uc012bqy.1/30963, intron 1 of 7)	13771909	13977662	205754	-	30963	uc012bqy.1	99436	ENSMUSG00000063275	Hacd1	3-hydroxyacyl-CoA dehydratase 1
chr12	73750911	FBS	Trim24_FBS6755	23.9706	Downstream (<1kb)	73751340	73765815	14476	-	66375	uc007nvs.2	14904	ENSMUSG00000021094	Dhrs7	dehydrogenase/reductase (SDR family) member 7
chr16	13786164	FBS	Trim24_FBS11476	23.945	Intron (uc007ygj.1/106298, intron 3 of 17)	13780792	13814934	34143	+	106298	uc007ygj.1	5372	ENSMUSG00000022682	Rrn3	RRN3 RNA polymerase I transcription factor homolog (yeast)
chr6	144403179	FBS	Trim24_FBS25696	23.5306	Intron (uc009eqn.1/20678, intron 11 of 13)	143781349	144158078	376730	-	20678	uc009eqk.2	-245101	ENSMUSG00000041540	Sox5	SRY (sex determining region Y)-box 5
chr8	42024519	FBS	Trim24_FBS28034	23.5306	3' UTR	42011587	42025298	13712	+	68797	uc009lnh.2	12932	ENSMUSG00000031595	Pdgfrl	platelet-derived growth factor receptor-like
chr11	6795226	FBS	Trim24_FBS4231	23.5121	Distal Intergenic	6963492	7078508	115017	+	432530	uc007hzf.1	-168266	ENSMUSG00000020431	Adcy1	adenylate cyclase 1
chr13	63510785	FBS	Trim24_FBS8324	23.5121	Intron (uc007qxp.1/14088, intron 15 of 15)	63406017	63533053	127037	-	14088	uc007qxp.1	22268	ENSMUSG00000021461	Fancc	Fanconi anemia, complementation group C
chr5	80255802	FBS	Trim24_FBS22875	23.5121	Distal Intergenic	81449596	81817809	368214	+	319387	uc008xwi.1	-1193794	ENSMUSG00000037605	Lphn3	latrophilin 3
chr8	24672725	FBS	Trim24_FBS27770	22.8098	Distal Intergenic	24780133	25173577	393445	+	320158	uc009lew.2	-107408	ENSMUSG00000037492	Zmat4	zinc finger, matrin type 4
chr16	13951575	FBS	Trim24_FBS11478	22.7298	Downstream (2-3kb)	13940788	13949450	8663	+	93734	uc007ygr.1	10787	ENSMUSG00000022679	Mpv17l	Mpv17 transgene, kidney disease mutant-like
chr3	151895011	FBS	Trim24_FBS19853	22.1142	Intron (uc008rsv.1/51886, intron 19 of 19)	151900578	151911332	10755	-	68810	uc008rtc.1	16321	ENSMUSG00000039103	Nexn	nexilin
chr1	63185229	FBS	Trim24_FBS732	22.068	Intron (uc007bft.1/uc007bft.1, intron 1 of 3)	63094375	63160841	66467	-	227195	uc011wmb.1	-24388	ENSMUSG00000040865	Ino80d	INO80 complex subunit D
chr11	110904775	FBS	Trim24_FBS5860	22.0247	Distal Intergenic	110927478	110938139	10662	+	16518	uc007mdw.2	-22703	ENSMUSG00000041695	Kcnj2	potassium inwardly-rectifying channel, subfamily J, member 2
chr1	16120240	FBS	Trim24_FBS199	22.0247	Intron (uc007ajm.1/98711, intron 4 of 5)	16095963	16122631	26669	+	98711	uc007ajm.1	24277	ENSMUSG00000025921	Rdh10	retinol dehydrogenase 10 (all-trans)
chr18	54736729	FBS	Trim24_FBS14494	22.0247	Distal Intergenic	55052135	55055291	3157	-	269023	uc008eye.1	318562	ENSMUSG00000052713	Zfp608	zinc finger protein 608
[truncated: 465 more rows]

## Sheet: D) diff. bound SE 
D) Super-enhancers differentially (FDR<0.05) bound by Trim24
[truncated: 18 more rows]

[truncated: 2 more sheets: E) diff. bound nonSE, F) BPs]
