# Supplementary material for: Expanding the Circuitry of Pluripotency by Selective Isolation of Chromatin-Associated Proteins
Source: Mol Cell. 2016 Nov 3;64(3):624–35. doi: 10.1016/j.molcel.2016.09.019 (PMC5101186; doi:10.1016/j.molcel.2016.09.019)
Supplement: Table S4. Gene Expression after Trim24 Knockdown, Combined with ChIP-seq Peaks, Related to Figures 4D and 5A [file mmc5.xlsx]

## Sheet: S5A
Table S4_gene expression after Trim24 knockdown, combined with ChIP-seq peaks, related to Figure 4D, 5A
A) Relative gene expression after Trim24, p53 and the double knockdown
ENSEMBL Gene ID	Gene.name	description	baseMean..Trim24.vs.Scramble.	log2FC..Trim24.vs.Scramble.	lfcSE..Trim24.vs.Scramble.	stat..Trim24.vs.Scramble.	pval..Trim24.vs.Scramble.	padj..Trim24.vs.Scramble.	baseMean..p53.vs.Scramble.	log2FC..p53.vs.Scramble.	lfcSE..p53.vs.Scramble.	stat..p53.vs.Scramble.	pval..p53.vs.Scramble.	padj..p53.vs.Scramble.	baseMean..Trim24.P53.vs.Scramble.	log2FC...Trim24.P53.vs.Scramble.	lfcSE..Trim24.P53.vs.Scramble.	stat..Trim24.P53.vs.Scramble.	pval..Trim24.P53.vs.Scramble.	padj..Trim24.P53.vs.Scramble.	log2FC..Trim24.p53.vs.P53.	Log2FC..Trim24.P53.vs.Trim24.
ENSMUSG00000021252	0610007P14RIK	RIKEN cDNA 0610007P14 gene [Source:MGI Symbol;Acc:MGI:1915571]	2939.76	0.247427	0.0549169	4.50548	6.62e-06	2.86e-05	2813.6	-0.0674939	0.0574801	-1.17421	0.24031	0.383281	2638.67	0.107093	0.0548327	1.95308	0.05081	0.091279	0.151515	-0.140334
ENSMUSG00000007777	0610009B22RIK	RIKEN cDNA 0610009B22 gene [Source:MGI Symbol;Acc:MGI:1913300]	731.237	-0.176893	0.0722091	-2.44973	0.0142963	0.032109	808.747	-0.0897618	0.0841154	-1.06713	0.285915	0.435858	692.19	-0.177808	0.0787098	-2.25904	0.0238811	0.0471428	-0.102689	-0.000915628
ENSMUSG00000086714	0610009E02RIK	RIKEN cDNA 0610009E02 gene [Source:MGI Symbol;Acc:MGI:3698435]	5.78612	-0.30772	0.197385	-1.55898	0.119001	NA	7.91746	-0.103703	0.227638	-0.455561	0.648706	0.773553	6.6546	-0.190373	0.295476	-0.644294	0.519385	0.624078	-0.022003	0.117347
ENSMUSG00000043644	0610009L18RIK	RIKEN cDNA 0610009L18 gene [Source:MGI Symbol;Acc:MGI:1914088]	13.0626	-0.0861784	0.227038	-0.379577	0.70426	0.791729	16.693	0.171693	0.251834	0.681772	0.495383	0.648593	12.2865	-0.112678	0.300359	-0.375144	0.707554	0.786409	-0.195833	-0.0264992
ENSMUSG00000024442	0610009O20RIK	RIKEN cDNA 0610009O20 gene [Source:MGI Symbol;Acc:MGI:1914089]	1956.84	-0.431453	0.0523347	-8.2441	1.66e-16	2.35e-15	2430.17	0.0415059	0.0589851	0.703668	0.48164	0.635743	1864.17	-0.409279	0.061317	-6.67481	2.48e-11	1.74e-10	-0.460316	0.0221734
ENSMUSG00000042208	0610010F05RIK	RIKEN cDNA 0610010F05 gene [Source:MGI Symbol;Acc:MGI:1918925]	793.276	0.146327	0.0728649	2.00819	0.0446229	0.0873734	703.651	-0.516841	0.0911308	-5.67142	1.42e-08	1.14e-07	671.809	-0.168048	0.088334	-1.90241	0.0571172	0.100865	0.31915	-0.314375
ENSMUSG00000020831	0610010K14RIK	RIKEN cDNA 0610010K14 gene [Source:MGI Symbol;Acc:MGI:1915609]	29.8836	-0.364776	0.223503	-1.63209	0.102661	0.177575	38.0135	-0.0366449	0.244188	-0.150068	0.880711	0.931934	28.8495	-0.385969	0.266747	-1.44694	0.147912	0.227425	-0.244068	-0.0211926
ENSMUSG00000025731	0610011F06RIK	RIKEN cDNA 0610011F06 gene [Source:MGI Symbol;Acc:MGI:1915597]	771.106	0.194085	0.0781257	2.48426	0.0129821	0.0294844	719.019	-0.226217	0.0943267	-2.39823	0.0164744	0.0416036	658.2	-0.0877931	0.0855827	-1.02583	0.304973	0.412162	0.117929	-0.281878
ENSMUSG00000089755	0610012D04RIK	RIKEN cDNA 0610012D04 gene [Source:MGI Symbol;Acc:MGI:1918926]	0.333683	-0.0004109	0.0607891	-0.00675944	0.994607	NA	0.215065	-0.0247042	0.0502074	-0.492043	0.622689	NA	0.158864	-0.0455031	0.0753299	-0.604051	0.54581	NA	NA	-0.0450922
ENSMUSG00000058706	0610030E20RIK	RIKEN cDNA 0610030E20 gene [Source:MGI Symbol;Acc:MGI:1915614]	1143.34	-0.634218	0.0712829	-8.89719	5.73e-19	9.83e-18	1391.45	-0.261246	0.0750837	-3.4794	0.000502546	0.00187966	1061.57	-0.712643	0.0715105	-9.96557	2.16e-23	3.89e-22	-0.456021	-0.0784247
ENSMUSG00000028608	0610037L13RIK	RIKEN cDNA 0610037L13 gene [Source:MGI Symbol;Acc:MGI:1921348]	1395.89	-0.284912	0.0590692	-4.82336	1.41e-06	6.73e-06	1583.45	-0.12773	0.0680544	-1.87689	0.0605337	0.126202	1278.35	-0.391784	0.0702897	-5.57384	2.49e-08	1.27e-07	-0.27558	-0.106872
ENSMUSG00000058812	0610039K10RIK	RIKEN cDNA 0610039K10 gene [Source:MGI Symbol;Acc:MGI:1915636]	0.69041	0.0523662	0.0868025	0.603281	0.546322	NA	0.367556	-0.000340122	0.0663506	-0.00512614	0.99591	NA	0.515121	0.0503918	0.130244	0.386904	0.698827	NA	0.0183376	-0.00197445
ENSMUSG00000089889	0610040B10RIK	RIKEN cDNA 0610040B10 gene [Source:MGI Symbol;Acc:MGI:1914922]	7.94249	0.0296127	0.211001	0.140344	0.888389	0.927995	9.39399	0.155566	0.23185	0.670978	0.502235	0.654471	7.42953	0.0285937	0.296831	0.0963301	0.923258	0.948077	-0.0925547	-0.0010189
ENSMUSG00000087341	0610040F04RIK	RIKEN cDNA 0610040F04 gene [Source:MGI Symbol;Acc:MGI:1922644]	31.6321	-0.230546	0.216995	-1.06245	0.288031	0.407226	52.3247	0.698058	0.225109	3.10097	0.00192885	0.00626781	43.1265	0.524465	0.23816	2.20216	0.0276543	0.0536235	-0.21412	0.755011
ENSMUSG00000060512	0610040J01RIK	RIKEN cDNA 0610040J01 gene [Source:MGI Symbol;Acc:MGI:1923511]	133.313	1.99887	0.157919	12.6575	1.02e-36	4.85e-35	38.4228	-0.561189	0.240538	-2.33306	0.0196451	0.0485411	71.6224	1.11377	0.202735	5.49374	3.94e-08	1.95e-07	1.39243	-0.885092
ENSMUSG00000087361	0610043K17RIK	RIKEN cDNA 0610043K17 gene [Source:MGI Symbol;Acc:MGI:1915650]	24.6829	0.086126	0.225435	0.382044	0.702429	0.790233	23.3517	-0.151817	0.252692	-0.600798	0.547974	0.692809	26.1914	0.321315	0.271515	1.18341	0.236645	0.336768	0.330237	0.235189
ENSMUSG00000019689	1110001J03RIK	RIKEN cDNA 1110001J03 gene [Source:MGI Symbol;Acc:MGI:1913367]	425.002	-0.306699	0.0961123	-3.19104	0.0014176	0.00402725	543.499	0.249145	0.106148	2.34714	0.0189181	0.0469148	424.272	-0.148048	0.110268	-1.34262	0.179395	0.268362	-0.396903	0.15865
ENSMUSG00000090066	1110002E22RIK	RIKEN cDNA 1110002E22 gene [Source:MGI Symbol;Acc:MGI:1915066]	0.720669	-0.0496905	0.0831723	-0.59744	0.550214	NA	0.690309	-0.0693507	0.0828619	-0.836943	0.402625	NA	0.684238	-0.0771445	0.13778	-0.559911	0.57554	NA	0.0168572	-0.027454
ENSMUSG00000071456	1110002L01RIK	RIKEN cDNA 1110002L01 gene [Source:MGI Symbol;Acc:MGI:1915821]	591.177	-0.147301	0.0954532	-1.54317	0.122789	0.206037	729.297	0.294734	0.103207	2.85576	0.00429346	0.0127989	611.409	0.101015	0.10441	0.967482	0.333303	0.441915	-0.207036	0.248316
ENSMUSG00000022972	1110004E09RIK	RIKEN cDNA 1110004E09 gene [Source:MGI Symbol;Acc:MGI:1915251]	1089.46	-0.0272833	0.0692654	-0.393895	0.693659	0.78301	1088.56	-0.277957	0.077249	-3.59819	0.000320435	0.00124733	975.965	-0.186521	0.0784974	-2.37615	0.0174946	0.0357976	0.0714285	-0.159238
ENSMUSG00000030663	1110004F10RIK	RIKEN cDNA 1110004F10 gene [Source:MGI Symbol;Acc:MGI:1929274]	3799.49	-0.0435891	0.0434865	-1.00236	0.31617	0.438339	4063.06	-0.0459265	0.0544825	-0.842958	0.399252	0.556949	3606.21	-0.0344552	0.0518936	-0.663958	0.506717	0.61222	-0.00765324	0.00913389
ENSMUSG00000027637	1110008F13RIK	RIKEN cDNA 1110008F13 gene [Source:MGI Symbol;Acc:MGI:1914638]	3110.69	0.154371	0.0461749	3.34317	0.000828263	0.00247587	3341.08	0.211215	0.0560519	3.76821	0.000164423	0.000680036	3028.54	0.230807	0.0554295	4.16397	3.13e-05	0.000105455	-0.000922756	0.0764364
ENSMUSG00000021023	1110008L16RIK	RIKEN cDNA 1110008L16 gene [Source:MGI Symbol;Acc:MGI:1913382]	1565.15	-0.357902	0.0582712	-6.142	8.15e-10	5.83e-09	1989.26	0.191562	0.0655663	2.92165	0.00348179	0.0106092	1664.29	-0.00353439	0.0622279	-0.0567975	0.954706	0.968725	-0.2122	0.354368
ENSMUSG00000039195	1110008P14RIK	RIKEN cDNA 1110008P14 gene [Source:MGI Symbol;Acc:MGI:1920987]	701.315	-0.0173642	0.0789603	-0.219911	0.825941	0.884504	807.951	0.240144	0.0920034	2.61017	0.00904974	0.0246284	689.175	0.0902761	0.0834983	1.08117	0.27962	0.383996	-0.165725	0.10764
ENSMUSG00000045237	1110012L19RIK	RIKEN cDNA 1110012L19 gene [Source:MGI Symbol;Acc:MGI:1915868]	569.715	0.117026	0.0812627	1.44009	0.149842	0.242633	596.422	0.0742994	0.095801	0.77556	0.438009	0.592752	537.757	0.110193	0.0865405	1.27331	0.202908	0.296656	0.0140704	-0.00683268
ENSMUSG00000028441	1110017D15RIK	RIKEN cDNA 1110017D15 gene [Source:MGI Symbol;Acc:MGI:1920971]	1.38217	0.05634	0.120972	0.465729	0.64141	NA	0.876214	-0.0426108	0.104548	-0.407571	0.683589	NA	1.16775	0.0578029	0.187642	0.308049	0.758045	NA	0.0428658	0.00146291
ENSMUSG00000085151	1110018N20RIK	RIKEN cDNA 1110018N20 gene [Source:MGI Symbol;Acc:MGI:1915753]	3.52107	0.111247	0.169885	0.654833	0.512575	NA	2.31861	-0.0936886	0.152025	-0.616271	0.537715	NA	1.78965	-0.17947	0.213008	-0.842553	0.399479	NA	-0.0124095	-0.290717
ENSMUSG00000085972	1110028F11RIK	RIKEN cDNA 1110028F11 gene [Source:MGI Symbol;Acc:MGI:1915940]	0.67294	0.00172908	0.0891565	0.0193937	0.984527	NA	0.82885	0.0269557	0.0990969	0.272014	0.785611	NA	0.653476	0.00906809	0.142511	0.0636309	0.949264	NA	-0.0123881	0.00733901
ENSMUSG00000037971	1110032A03RIK	RIKEN cDNA 1110032A03 gene [Source:MGI Symbol;Acc:MGI:1915971]	127.623	0.273259	0.146151	1.86971	0.0615246	0.115032	107.375	-0.399427	0.189605	-2.10663	0.0351501	0.079851	108.377	0.0114723	0.168983	0.0678902	0.945873	0.962721	0.351836	-0.261787
ENSMUSG00000046999	1110032F04RIK	RIKEN cDNA 1110032F04 gene [Source:MGI Symbol;Acc:MGI:1915975]	52.8333	0.55961	0.195022	2.86947	0.00411166	0.0105851	33.5319	-0.611047	0.246673	-2.47715	0.0132435	0.0343715	43.3831	0.320863	0.231956	1.38329	0.166576	0.251946	0.722336	-0.238747
ENSMUSG00000044991	1110034G24RIK	RIKEN cDNA 1110034G24 gene [Source:MGI Symbol;Acc:MGI:1920997]	364.445	-0.263318	0.100558	-2.61857	0.00882984	0.0209539	473.98	0.343479	0.106642	3.22085	0.0012781	0.00434314	405.213	0.189378	0.0983969	1.92463	0.0542753	0.0966855	-0.172181	0.452696
ENSMUSG00000040720	1110037F02RIK	RIKEN cDNA 1110037F02 gene [Source:MGI Symbol;Acc:MGI:1913435]	3951.11	-0.416925	0.0421505	-9.89136	4.54e-23	1.04e-21	4986.72	0.111058	0.0576177	1.9275	0.0539176	0.11472	4077.96	-0.141559	0.0514705	-2.7503	0.00595415	0.0135128	-0.267987	0.275366
ENSMUSG00000092203	1110038B12RIK	RIKEN cDNA 1110038B12 gene [Source:MGI Symbol;Acc:MGI:1916013]	3834.91	-0.392576	0.0592828	-6.62209	3.54e-11	2.98e-10	4262.39	-0.333811	0.0763355	-4.37295	1.23e-05	6.28e-05	3465.26	-0.550828	0.0709155	-7.76739	8.01e-15	7.82e-14	-0.228944	-0.158252
ENSMUSG00000063236	1110038F14RIK	RIKEN cDNA 1110038F14 gene [Source:MGI Symbol;Acc:MGI:2152337]	1915.71	-0.230389	0.0564743	-4.07954	4.51e-05	0.000170872	2190.9	-0.0292028	0.0604033	-0.483464	0.628766	0.7588	1759.44	-0.324779	0.0588279	-5.52084	3.37e-08	1.69e-07	-0.308576	-0.0943903
ENSMUSG00000085457	1110046J04RIK	RIKEN cDNA 1110046J04 gene [Source:MGI Symbol;Acc:MGI:1916058]	0.637996	-0.00182608	0.0877758	-0.0208039	0.983402	NA	1.33337	0.114415	0.125473	0.911871	0.361837	NA	0.653053	0.00976237	0.148669	0.0656651	0.947644	NA	-0.0703087	0.0115884
ENSMUSG00000040591	1110051M20RIK	RIKEN cDNA 1110051M20 gene [Source:MGI Symbol;Acc:MGI:1915079]	380.328	0.263072	0.100017	2.63028	0.0085314	0.0203209	358.239	-0.0852899	0.118091	-0.722238	0.470148	0.624915	360.244	0.266282	0.11521	2.31128	0.0208173	0.0418246	0.311581	0.00320967
ENSMUSG00000035171	1110059E24RIK	RIKEN cDNA 1110059E24 gene [Source:MGI Symbol;Acc:MGI:1913456]	1545.55	0.192187	0.0588656	3.26484	0.00109526	0.00318929	1409.73	-0.330997	0.0693872	-4.77029	1.84e-06	1.08e-05	1252.42	-0.25344	0.0770259	-3.29033	0.00100071	0.00266218	0.057193	-0.445627
ENSMUSG00000032551	1110059G10RIK	RIKEN cDNA 1110059G10 gene [Source:MGI Symbol;Acc:MGI:1913452]	362.086	-0.375732	0.100056	-3.7552	0.000173201	0.000592755	443.661	0.0338018	0.108909	0.310368	0.756281	0.849055	334.592	-0.460751	0.111469	-4.13346	3.57e-05	0.000119394	-0.483035	-0.0850195
ENSMUSG00000078570	1110065P20RIK	RIKEN cDNA 1110065P20 gene [Source:MGI Symbol;Acc:MGI:1916170]	453.107	-0.255751	0.0945861	-2.7039	0.0068531	0.0167349	452.166	-0.607172	0.111405	-5.45012	5.03e-08	3.76e-07	364.762	-0.810621	0.113489	-7.14271	9.15e-13	7.46e-12	-0.19517	-0.55487
ENSMUSG00000045414	1190002N15RIK	RIKEN cDNA 1190002N15 gene [Source:MGI Symbol;Acc:MGI:1916111]	2257.49	0.395895	0.0482353	8.20758	2.26e-16	3.14e-15	2340.6	0.391212	0.0586042	6.6755	2.46e-11	2.76e-10	2396.28	0.67321	0.0602514	11.1733	5.51e-29	1.4e-27	0.255614	0.277315
ENSMUSG00000043687	1190005I06RIK	RIKEN cDNA 1190005I06 gene [Source:MGI Symbol;Acc:MGI:1916168]	117.644	-0.673915	0.154625	-4.35839	1.31e-05	5.41e-05	134.324	-0.565068	0.178749	-3.16124	0.00157101	0.00521278	111.045	-0.713317	0.167189	-4.26653	1.99e-05	6.89e-05	-0.0949126	-0.0394025
ENSMUSG00000063320	1190007I07RIK	RIKEN cDNA 1190007I07 gene [Source:MGI Symbol;Acc:MGI:3698433]	474.068	-0.605233	0.0916847	-6.60124	4.08e-11	3.41e-10	629.111	0.0849377	0.0956132	0.888346	0.374354	0.531102	462.055	-0.508649	0.0943875	-5.38894	7.09e-08	3.43e-07	-0.582897	0.0965843
ENSMUSG00000033688	1300017J02RIK	RIKEN cDNA 1300017J02 gene [Source:MGI Symbol;Acc:MGI:1919025]	65.9975	-0.470308	0.184151	-2.55393	0.0106515	0.024727	79.1191	-0.197568	0.203711	-0.969847	0.332123	0.487346	73.3811	-0.057889	0.197386	-0.293278	0.769309	0.834766	0.113912	0.412419
ENSMUSG00000068099	1500009C09RIK	RIKEN cDNA 1500009C09 gene [Source:MGI Symbol;Acc:MGI:1923755]	121.626	-0.0308542	0.152206	-0.202713	0.839359	0.894847	178.675	0.830286	0.153145	5.42157	5.91e-08	4.36e-07	170.132	0.879455	0.152268	5.7757	7.66e-09	4.15e-08	-0.000656954	0.910309
ENSMUSG00000087651	1500009L16RIK	RIKEN cDNA 1500009L16 gene [Source:MGI Symbol;Acc:MGI:1917034]	520.07	0.0304099	0.0870428	0.349367	0.726814	0.80952	545.453	-0.0162469	0.103418	-0.157099	0.875167	0.928424	613.785	0.594275	0.086785	6.84767	7.51e-12	5.54e-11	0.568768	0.563865
ENSMUSG00000072694	1500011B03RIK	RIKEN cDNA 1500011B03 gene [Source:MGI Symbol;Acc:MGI:1913486]	170.274	-0.323936	0.140165	-2.31111	0.0208268	0.0447508	237.03	0.439396	0.146106	3.00737	0.0026352	0.00827995	190.047	0.1261	0.144501	0.872659	0.382849	0.493656	-0.323365	0.450036
ENSMUSG00000051319	1500011K16RIK	RIKEN cDNA 1500011K16 gene [Source:MGI Symbol;Acc:MGI:1915135]	393.841	0.142061	0.09919	1.43221	0.152083	0.245499	450.448	0.390783	0.105848	3.69192	0.000222564	0.000899943	365.117	0.0913713	0.117496	0.777652	0.436774	0.547696	-0.300979	-0.0506899
ENSMUSG00000026051	1500015O10RIK	RIKEN cDNA 1500015O10 gene [Source:MGI Symbol;Acc:MGI:1926146]	10.919	0.567256	0.2232	2.54147	0.0110386	0.025537	4.57091	-0.238551	0.198576	-1.2013	0.229633	NA	5.61379	0.0518935	0.291907	0.177774	0.8589	NA	0.181652	-0.515363
ENSMUSG00000087579	1500017E21RIK	RIKEN cDNA 1500017E21 gene [Source:MGI Symbol;Acc:MGI:1919243]	0.501563	-0.0251901	0.0722428	-0.348687	0.727325	NA	0.659749	-0.011911	0.084166	-0.141517	0.887461	NA	0.492413	-0.0358157	0.121709	-0.294273	0.76855	NA	-0.00617096	-0.0106256
ENSMUSG00000043747	1520401A03RIK	RIKEN cDNA 1520401A03 gene [Source:MGI Symbol;Acc:MGI:2443785]	7.95722	-0.0133355	0.215437	-0.0618997	0.950643	0.968299	6.91455	-0.250791	0.223643	-1.12139	0.262123	NA	6.41938	-0.224912	0.296282	-0.759114	0.447784	0.557999	0.060994	-0.211576
ENSMUSG00000086899	1600002D24RIK	RIKEN cDNA 1600002D24 gene [Source:MGI Symbol;Acc:MGI:1917026]	2.96907	-0.0610258	0.164458	-0.371073	0.710583	NA	2.5506	-0.195041	0.163238	-1.19482	0.232156	NA	2.82545	-0.0940423	0.255644	-0.367865	0.712974	NA	0.0871094	-0.0330165
ENSMUSG00000024118	1600002H07RIK	RIKEN cDNA 1600002H07 gene [Source:MGI Symbol;Acc:MGI:1919266]	1371.35	-0.290126	0.0573088	-5.0625	4.14e-07	2.12e-06	1536.28	-0.179121	0.0668397	-2.67986	0.00736526	0.0206021	1225.59	-0.479493	0.0671184	-7.14399	9.07e-13	7.4e-12	-0.310384	-0.189367
ENSMUSG00000035595	1600002K03RIK	RIKEN cDNA 1600002K03 gene [Source:MGI Symbol;Acc:MGI:1917020]	229.281	-0.217716	0.118896	-1.83114	0.0670791	0.123614	228.792	-0.533706	0.140771	-3.79132	0.00014985	0.000626258	190.294	-0.643709	0.134413	-4.78902	1.68e-06	6.77e-06	-0.0955965	-0.425993
ENSMUSG00000050088	1600012H06RIK	RIKEN cDNA 1600012H06 gene [Source:MGI Symbol;Acc:MGI:1915162]	878.549	-0.279995	0.0728653	-3.84263	0.000121721	0.000428245	1118.61	0.270661	0.0760024	3.56122	0.000369141	0.00142068	932.516	0.0579345	0.0704672	0.82215	0.410992	0.521476	-0.229262	0.337929
ENSMUSG00000047661	1600012P17RIK	RIKEN cDNA 1600012P17 gene [Source:MGI Symbol;Acc:MGI:1919275]	0.181924	0.0275237	0.0444347	0.619419	0.53564	NA	0.229619	0.0354469	0.0505557	0.701144	0.483213	NA	0.172847	0.047946	0.0760686	0.630299	0.528499	NA	-0.00630821	0.0204223
ENSMUSG00000054676	1600014C10RIK	RIKEN cDNA 1600014C10 gene [Source:MGI Symbol;Acc:MGI:1919494]	397.366	-0.071795	0.0955272	-0.751566	0.452312	0.572704	385.188	-0.46188	0.113351	-4.07478	4.61e-05	0.000212956	373.158	-0.0922954	0.100364	-0.919603	0.35778	0.468051	0.338391	-0.0205004
ENSMUSG00000029813	1600015I10RIK	RIKEN cDNA 1600015I10 gene [Source:MGI Symbol;Acc:MGI:1917011]	3.77205	0.115762	0.179309	0.645598	0.51854	NA	2.90512	-0.0425741	0.171883	-0.247693	0.804372	NA	2.44047	-0.090021	0.243472	-0.369739	0.711577	NA	-0.0103622	-0.205783
ENSMUSG00000065361	1600017P15RIK	RIKEN cDNA 1600017P15 gene [Source:MGI Symbol;Acc:MGI:1920499]	0.725354	0.0497612	0.0833012	0.597364	0.550264	NA	0.230103	-0.0250367	0.0505562	-0.495226	0.62044	NA	0.169851	-0.0462472	0.0759062	-0.609267	0.542348	NA	NA	-0.0960083
ENSMUSG00000085114	1600025M17RIK	RIKEN cDNA 1600025M17 gene [Source:MGI Symbol;Acc:MGI:1919280]	0	NA	NA	NA	NA	NA	0	NA	NA	NA	NA	NA	0.347108	0.0982528	0.107394	0.914881	0.360254	NA	0.0355069	NA
ENSMUSG00000057818	1600029O15RIK	RIKEN cDNA 1600029O15 gene [Source:MGI Symbol;Acc:MGI:3045362]	3.70128	-0.102118	0.175126	-0.583114	0.559817	NA	4.54007	-0.0184662	0.196536	-0.093958	0.925142	NA	3.48729	-0.1568	0.267179	-0.586874	0.557288	NA	-0.0547798	-0.0546823
ENSMUSG00000029182	1700001C02RIK	RIKEN cDNA 1700001C02 gene [Source:MGI Symbol;Acc:MGI:1922684]	0.16788	-0.0272356	0.0440334	-0.618521	0.536232	NA	0.215065	-0.0247042	0.0502074	-0.492043	0.622689	NA	0.158864	-0.0455031	0.0753299	-0.604051	0.54581	NA	NA	-0.0182675
ENSMUSG00000047150	1700001C19RIK	RIKEN cDNA 1700001C19 gene [Source:MGI Symbol;Acc:MGI:1922712]	13.954	0.405288	0.228154	1.77638	0.0756698	0.136561	14.6285	0.437612	0.250798	1.74488	0.0810058	0.160412	16.2437	0.809844	0.293135	2.7627	0.00573252	0.0130511	0.133411	0.404556
ENSMUSG00000087170	1700001G01RIK	RIKEN cDNA 1700001G01 gene [Source:MGI Symbol;Acc:MGI:1922683]	0.165803	0.0269332	0.0439693	0.612547	0.540176	NA	0.367072	0.065042	0.0681674	0.954152	0.340007	NA	0	NA	NA	NA	NA	NA	-0.0405775	NA
ENSMUSG00000085984	1700001G11RIK	RIKEN cDNA 1700001G11 gene [Source:MGI Symbol;Acc:MGI:1916553]	7.35272	-0.216576	0.21272	-1.01813	0.308617	0.430262	8.92363	-0.101083	0.236719	-0.427019	0.669366	0.78756	8.27592	-0.0490979	0.300818	-0.163215	0.87035	0.909845	0.0410134	0.167478
ENSMUSG00000056508	1700001K19RIK	RIKEN cDNA 1700001K19 gene [Source:MGI Symbol;Acc:MGI:1913573]	1.17592	0.0756988	0.107032	0.707254	0.479409	NA	0.540306	-0.0203695	0.078348	-0.259988	0.794873	NA	0.643107	0.0107121	0.141831	0.0755273	0.939795	NA	0.0183376	-0.0649867
ENSMUSG00000075511	1700001L05RIK	RIKEN cDNA 1700001L05 gene [Source:MGI Symbol;Acc:MGI:1916541]	862.261	0.105749	0.0684589	1.54471	0.122418	0.205539	849.629	-0.148211	0.0835207	-1.77454	0.0759743	0.152051	771.876	-0.0487354	0.0777877	-0.626518	0.530975	0.634421	0.0788578	-0.154484
ENSMUSG00000021534	1700001L19RIK	RIKEN cDNA 1700001L19 gene [Source:MGI Symbol;Acc:MGI:1916565]	21.071	0.0970789	0.226744	0.428144	0.668547	0.764138	24.7966	0.302714	0.251035	1.20586	0.227871	0.368257	21.5067	0.259526	0.277108	0.936549	0.348991	0.45903	-0.0889324	0.162447
ENSMUSG00000044320	1700001O22RIK	RIKEN cDNA 1700001O22 gene [Source:MGI Symbol;Acc:MGI:1923631]	98.488	-0.298139	0.161116	-1.85046	0.0642474	0.119266	126.881	0.229487	0.173913	1.31955	0.186985	0.315079	104.712	0.00942909	0.170135	0.0554211	0.955803	0.969278	-0.217199	0.307568
ENSMUSG00000018543	1700001P01RIK	RIKEN cDNA 1700001P01 gene [Source:MGI Symbol;Acc:MGI:1919465]	35.9474	0.145939	0.213071	0.684933	0.493386	0.610875	36.2848	0.0577499	0.241672	0.23896	0.811137	0.886944	36.1925	0.294029	0.249382	1.17903	0.238385	0.338719	0.14894	0.14809
ENSMUSG00000085944	1700003D09RIK	RIKEN cDNA 1700003D09 gene [Source:MGI Symbol;Acc:MGI:1916588]	0.361506	-1.96e-06	0.0625978	-3.13e-05	0.999975	NA	0.230103	-0.0250367	0.0505562	-0.495226	0.62044	NA	0.169851	-0.0462472	0.0759062	-0.609267	0.542348	NA	NA	-0.0462452
ENSMUSG00000030030	1700003E16RIK	RIKEN cDNA 1700003E16 gene [Source:MGI Symbol;Acc:MGI:1919087]	9.94036	0.126946	0.221854	0.572205	0.567183	0.67791	6.19641	-0.473555	0.212081	-2.2329	0.0255554	NA	6.42027	-0.346378	0.294962	-1.17431	0.24027	0.340839	0.143834	-0.473324
ENSMUSG00000038523	1700003F12RIK	RIKEN cDNA 1700003F12 gene [Source:MGI Symbol;Acc:MGI:1922730]	4.0216	0.0999057	0.181669	0.549934	0.582365	NA	3.05809	-0.0788091	0.175888	-0.448065	0.654106	NA	4.17947	0.188989	0.266661	0.708723	0.478497	NA	0.115516	0.089083
ENSMUSG00000085831	1700003G13RIK	RIKEN cDNA 1700003G13 gene [Source:MGI Symbol;Acc:MGI:1919479]	0.347727	0.056249	0.0630272	0.892456	0.372148	NA	0.137453	0.0312887	0.0477732	0.654942	0.512505	NA	0.347531	0.098343	0.107441	0.915324	0.360022	NA	0.0185245	0.042094
ENSMUSG00000087621	1700003G18RIK	RIKEN cDNA 1700003G18 gene [Source:MGI Symbol;Acc:MGI:1916600]	2.4856	-0.0315484	0.156134	-0.202059	0.83987	NA	2.45886	-0.0768958	0.16338	-0.470655	0.637887	NA	2.6619	0.0277392	0.250596	0.110693	0.91186	NA	0.0581682	0.0592875
ENSMUSG00000085389	1700003M07RIK	RIKEN cDNA 1700003M07 gene [Source:MGI Symbol;Acc:MGI:1919475]	66.6512	-0.542923	0.187223	-2.89988	0.00373302	0.00969875	64.8432	-1.11919	0.224255	-4.99072	6.02e-07	3.8e-06	49.4786	-1.48841	0.24253	-6.13702	8.41e-10	5.06e-09	-0.157131	-0.945491
ENSMUSG00000010841	1700006E09RIK	RIKEN cDNA 1700006E09 gene [Source:MGI Symbol;Acc:MGI:1922687]	0.14698	0.0261629	0.0433529	0.603487	0.546185	NA	0	NA	NA	NA	NA	NA	0	NA	NA	NA	NA	NA	NA	NA
ENSMUSG00000034764	1700006J14RIK	RIKEN cDNA 1700006J14 gene [Source:MGI Symbol;Acc:MGI:2447818]	28.4214	0.436179	0.219995	1.98267	0.0474038	0.0920395	17.1036	-0.670821	0.252056	-2.6614	0.00778165	0.0216422	17.9278	-0.284503	0.286233	-0.993957	0.320244	0.427553	0.311477	-0.720682
ENSMUSG00000031620	1700007B14RIK	RIKEN cDNA 1700007B14 gene [Source:MGI Symbol;Acc:MGI:1919081]	0.326562	-0.00347909	0.0602886	-0.0577073	0.953982	NA	0.964247	0.100597	0.107033	0.93987	0.347284	NA	0.689806	0.104248	0.152229	0.684811	0.493463	NA	-0.0310851	0.107727
ENSMUSG00000057816	1700007G11RIK	RIKEN cDNA 1700007G11 gene [Source:MGI Symbol;Acc:MGI:1916571]	0.681145	-0.0552033	0.0865273	-0.637987	0.523482	NA	1.11947	-0.00206264	0.109288	-0.0188733	0.984942	NA	0.834687	-0.0373239	0.162357	-0.229887	0.818179	NA	-0.0125293	0.0178794
ENSMUSG00000086330	1700007J10RIK	RIKEN cDNA 1700007J10 gene [Source:MGI Symbol;Acc:MGI:1916570]	0.314861	-0.00234464	0.0594819	-0.0394177	0.968557	NA	0.215065	-0.0247042	0.0502074	-0.492043	0.622689	NA	0.331287	0.00365546	0.103456	0.0353336	0.971814	NA	0.016807	0.0060001
ENSMUSG00000030858	1700007K09RIK	RIKEN cDNA 1700007K09 gene [Source:MGI Symbol;Acc:MGI:1916568]	1.6547	-0.0602755	0.130332	-0.462477	0.643739	NA	1.87168	-0.0457827	0.141156	-0.324341	0.74568	NA	1.49615	-0.123185	0.21018	-0.58609	0.557815	NA	-0.0141165	-0.0629091
ENSMUSG00000026831	1700007K13RIK	RIKEN cDNA 1700007K13 gene [Source:MGI Symbol;Acc:MGI:1916577]	687.373	-0.146393	0.0756997	-1.93386	0.0531302	0.10142	544.932	-1.81728	0.107196	-16.953	1.83e-64	2.88e-62	455.691	-1.54458	0.0995447	-15.5164	2.69e-54	2.16e-52	0.261382	-1.39818
ENSMUSG00000086613	1700007M16RIK	RIKEN cDNA 1700007M16 gene [Source:MGI Symbol;Acc:MGI:1919487]	0.706626	-0.107855	0.0856746	-1.25889	0.208071	NA	1.82385	0.0374128	0.128586	0.290956	0.771085	NA	1.1888	-0.0341499	0.182647	-0.186972	0.851682	NA	-0.0375879	0.0737049
ENSMUSG00000008028	1700008O03RIK	RIKEN cDNA 1700008O03 gene [Source:MGI Symbol;Acc:MGI:1916599]	109.072	-0.751148	0.156526	-4.79888	1.6e-06	7.55e-06	156.298	0.127821	0.161711	0.790425	0.42928	0.585329	117.451	-0.361192	0.161117	-2.24179	0.0249747	0.0490671	-0.446093	0.389956
ENSMUSG00000028287	1700009N14RIK	RIKEN cDNA 1700009N14 gene [Source:MGI Symbol;Acc:MGI:1922721]	0.165803	0.0269332	0.0439693	0.612547	0.540176	NA	0.871597	0.150918	0.101874	1.48143	0.138493	NA	0.521792	0.142817	0.127922	1.11644	0.264235	NA	-0.0449305	0.115884
ENSMUSG00000057047	1700010B08RIK	RIKEN cDNA 1700010B08 gene [Source:MGI Symbol;Acc:MGI:1922735]	0.304313	-0.00127659	0.0587283	-0.0217371	0.982658	NA	0.660666	0.046943	0.0847317	0.554019	0.579566	NA	0.321342	0.00539321	0.102309	0.0527151	0.957959	NA	-0.0279532	0.00666979
ENSMUSG00000071721	1700010D01RIK	RIKEN cDNA 1700010D01 gene [Source:MGI Symbol;Acc:MGI:1923636]	0.312783	0.0518741	0.0605955	0.856072	0.391958	NA	0	NA	NA	NA	NA	NA	0.347531	0.098343	0.107441	0.915324	0.360022	NA	0.0355451	0.0464689
ENSMUSG00000067101	1700010H22RIK	RIKEN cDNA 1700010H22 gene [Source:MGI Symbol;Acc:MGI:1922750]	0.312783	0.0518741	0.0605955	0.856072	0.391958	NA	0	NA	NA	NA	NA	NA	0.172423	0.0479193	0.0760477	0.630122	0.528615	NA	0.016807	-0.00395476
ENSMUSG00000023873	1700010I14RIK	RIKEN cDNA 1700010I14 gene [Source:MGI Symbol;Acc:MGI:1914181]	16.3962	0.114819	0.228778	0.50188	0.615752	0.720375	15.421	-0.0899595	0.251046	-0.358339	0.72009	0.825072	11.6654	-0.366085	0.299695	-1.22153	0.221887	0.319104	-0.133202	-0.480904
ENSMUSG00000085102	1700010K24RIK	RIKEN cDNA 1700010K24 gene [Source:MGI Symbol;Acc:MGI:1922690]	0.518839	-0.0267364	0.0770614	-0.346949	0.72863	NA	0.706435	0.00162025	0.0927119	0.0174761	0.986057	NA	0.493454	-0.0400945	0.128319	-0.312459	0.754691	NA	-0.0140909	-0.0133582
ENSMUSG00000030636	1700010L04RIK	RIKEN cDNA 1700010L04 gene [Source:MGI Symbol;Acc:MGI:1916583]	0.451293	0.0211135	0.0695473	0.303584	0.761445	NA	0.476332	0.0252555	0.0749656	0.336894	0.736197	NA	0.148918	-0.0447822	0.074766	-0.598964	0.549197	NA	-0.0268601	-0.0658956
ENSMUSG00000063971	1700011A15RIK	RIKEN cDNA 1700011A15 gene [Source:MGI Symbol;Acc:MGI:1913572]	0.328904	0.053886	0.0617288	0.872947	0.382692	NA	0	NA	NA	NA	NA	NA	0	NA	NA	NA	NA	NA	NA	NA
ENSMUSG00000036557	1700011E24RIK	RIKEN cDNA 1700011E24 gene [Source:MGI Symbol;Acc:MGI:1922717]	1.37379	-0.0520379	0.109718	-0.474289	0.635294	NA	1.15051	-0.107105	0.101634	-1.05382	0.291963	NA	1.71406	0.00746849	0.201519	0.037061	0.970436	NA	0.0914457	0.0595064
ENSMUSG00000021850	1700011H14RIK	RIKEN cDNA 1700011H14 gene [Source:MGI Symbol;Acc:MGI:1914332]	0.950779	0.0495485	0.103288	0.479714	0.631431	NA	1.74733	0.174159	0.139625	1.24733	0.212276	NA	0.825052	0.0512552	0.154546	0.331651	0.740153	NA	-0.0812191	0.00170669
ENSMUSG00000031682	1700011L22RIK	RIKEN cDNA 1700011L22 gene [Source:MGI Symbol;Acc:MGI:1914937]	0.157333	-0.0268239	0.0437039	-0.613766	0.53937	NA	0.201427	-0.0243788	0.0498639	-0.488906	0.624908	NA	0.148918	-0.0447822	0.074766	-0.598964	0.549197	NA	NA	-0.0179582
ENSMUSG00000020617	1700012B07RIK	RIKEN cDNA 1700012B07 gene [Source:MGI Symbol;Acc:MGI:1916574]	11.2829	-0.229326	0.225502	-1.01695	0.309175	0.4309	10.9909	-0.432658	0.243142	-1.77945	0.0751663	0.150729	11.3719	-0.179483	0.30091	-0.596468	0.550862	0.65229	0.184393	0.0498426
ENSMUSG00000031927	1700012B09RIK	RIKEN cDNA 1700012B09 gene [Source:MGI Symbol;Acc:MGI:1916575]	0.157333	-0.0268239	0.0437039	-0.613766	0.53937	NA	0.201427	-0.0243788	0.0498639	-0.488906	0.624908	NA	0.148918	-0.0447822	0.074766	-0.598964	0.549197	NA	NA	-0.0179582
ENSMUSG00000085470	1700012C14RIK	RIKEN cDNA 1700012C14 gene [Source:MGI Symbol;Acc:MGI:1916587]	4.98793	-0.362274	0.191281	-1.89394	0.058233	NA	5.80498	-0.339447	0.209161	-1.6229	0.104612	NA	5.17314	-0.40479	0.286179	-1.41447	0.157225	NA	0.0475328	-0.0425157
ENSMUSG00000028589	1700012P22RIK	RIKEN cDNA 1700012P22 gene [Source:MGI Symbol;Acc:MGI:1916614]	0.833169	0.0213428	0.0879242	0.24274	0.808207	NA	0.43013	-0.0454599	0.067655	-0.671937	0.501624	NA	0.665259	0.00765447	0.143271	0.0534267	0.957392	NA	0.0355451	-0.0136883
ENSMUSG00000027886	1700013F07RIK	RIKEN cDNA 1700013F07 gene [Source:MGI Symbol;Acc:MGI:1922754]	1.66001	0.110271	0.135491	0.813858	0.415726	NA	1.05895	0.00276712	0.113757	0.0243248	0.980593	NA	0.999849	0.0124592	0.178816	0.0696764	0.944451	NA	0.00227341	-0.0978114
ENSMUSG00000041399	1700013G24RIK	RIKEN cDNA 1700013G24 gene [Source:MGI Symbol;Acc:MGI:1916630]	1.79195	0.0575993	0.128942	0.446707	0.655087	NA	1.04283	-0.0756518	0.107404	-0.704368	0.481203	NA	1.01326	-0.0750059	0.166751	-0.449807	0.652849	NA	0.0163114	-0.132605
ENSMUSG00000054727	1700013H16RIK	RIKEN cDNA 1700013H16 gene [Source:MGI Symbol;Acc:MGI:1922764]	874.889	0.0864868	0.0693894	1.2464	0.212618	0.319878	1174.86	0.785348	0.0762275	10.3027	6.85e-25	2.3e-23	953.88	0.455161	0.0749887	6.06973	1.28e-09	7.58e-09	-0.348005	0.368674
ENSMUSG00000051054	1700014D04RIK	RIKEN cDNA 1700014D04 gene [Source:MGI Symbol;Acc:MGI:1921474]	2.16345	0.341171	0.143596	2.37591	0.017506	NA	0.826311	0.136415	0.0971552	1.40409	0.160291	NA	2.42876	0.626204	0.235993	2.65349	0.00796649	NA	0.147363	0.285033
ENSMUSG00000079666	1700015F17RIK	RIKEN cDNA 1700015F17 gene [Source:MGI Symbol;Acc:MGI:2686532]	0.855754	-0.0780388	0.0953686	-0.818286	0.413194	NA	1.27542	-0.0209024	0.117477	-0.177928	0.85878	NA	0.982386	-0.0714966	0.166802	-0.428632	0.668191	NA	-0.0124424	0.00654218
ENSMUSG00000015962	1700016C15RIK	RIKEN cDNA 1700016C15 gene [Source:MGI Symbol;Acc:MGI:1916678]	0.825853	-0.0250671	0.0929013	-0.269825	0.787295	NA	1.27493	0.0403345	0.122771	0.328536	0.742506	NA	1.15964	0.0559794	0.181849	0.307834	0.758208	NA	-0.0042957	0.0810465
ENSMUSG00000031509	1700016D06RIK	RIKEN cDNA 1700016D06 gene [Source:MGI Symbol;Acc:MGI:1923663]	88.6584	0.584122	0.172241	3.39131	0.000695599	0.00211267	69.9085	-0.0949101	0.209885	-0.4522	0.651125	0.77525	67.7966	0.145204	0.199071	0.729407	0.465753	0.574194	0.188236	-0.438918
ENSMUSG00000029320	1700016H13RIK	RIKEN cDNA 1700016H13 gene [Source:MGI Symbol;Acc:MGI:1921468]	7.1478	-0.261657	0.208904	-1.25253	0.210379	0.317196	11.8848	0.221135	0.245367	0.90124	0.367461	0.523868	5.76232	-0.583262	0.290829	-2.00552	0.0449079	NA	-0.439197	-0.321605
ENSMUSG00000053783	1700016K19RIK	RIKEN cDNA 1700016K19 gene [Source:MGI Symbol;Acc:MGI:1921480]	7.32027	0.449877	0.20905	2.15201	0.0313964	0.0643733	3.04811	-0.141861	0.174479	-0.813051	0.416189	NA	5.86944	0.470377	0.292524	1.60799	0.107836	NA	0.32139	0.0205004
ENSMUSG00000085609	1700016P03RIK	RIKEN cDNA 1700016P03 gene [Source:MGI Symbol;Acc:MGI:1922792]	0.866301	-0.0861407	0.09957	-0.865126	0.386969	NA	1.33594	-0.0280582	0.122393	-0.229246	0.818678	NA	0.819908	-0.13351	0.163306	-0.817546	0.413616	NA	-0.0279532	-0.0473694
ENSMUSG00000032300	1700017B05RIK	RIKEN cDNA 1700017B05 gene [Source:MGI Symbol;Acc:MGI:1921461]	3465.46	0.319985	0.0491518	6.51013	7.51e-11	6.13e-10	3575.34	0.283124	0.0564445	5.01597	5.28e-07	3.37e-06	3361.88	0.383862	0.0661492	5.80297	6.51e-09	3.56e-08	0.0782313	0.0638773
ENSMUSG00000086348	1700017J07RIK	RIKEN cDNA 1700017J07 gene [Source:MGI Symbol;Acc:MGI:1922758]	5.4171	-0.428904	0.195941	-2.18895	0.0286004	NA	9.44885	0.0254328	0.237353	0.107152	0.914668	0.952367	5.97571	-0.407008	0.292387	-1.39201	0.163918	NA	-0.210832	0.021897
ENSMUSG00000038408	1700018A04RIK	RIKEN cDNA 1700018A04 gene [Source:MGI Symbol;Acc:MGI:1916631]	0.473542	0.0190716	0.0707318	0.269633	0.787443	NA	0.779914	0.0661344	0.0923738	0.715943	0.474027	NA	0.689806	0.104248	0.152229	0.684811	0.493463	NA	-0.0141165	0.0851767
ENSMUSG00000031809	1700018B08RIK	RIKEN cDNA 1700018B08 gene [Source:MGI Symbol;Acc:MGI:1923655]	24.9953	-0.431128	0.22497	-1.91638	0.0553167	0.105075	32.8332	-0.0368495	0.24394	-0.151059	0.879929	0.931505	22.013	-0.703678	0.277576	-2.53508	0.011242	0.0240869	-0.420914	-0.27255
ENSMUSG00000037910	1700018B24RIK	RIKEN cDNA 1700018B24 gene [Source:MGI Symbol;Acc:MGI:1913582]	22.7584	0.32012	0.227194	1.40901	0.158831	0.254372	27.8034	0.594861	0.250509	2.37461	0.0175673	0.044042	27.0382	0.771027	0.273262	2.82156	0.004779	0.0110637	0.0126476	0.450907
ENSMUSG00000029620	1700018F24RIK	RIKEN cDNA 1700018F24 gene [Source:MGI Symbol;Acc:MGI:1916646]	0.16788	-0.0272356	0.0440334	-0.618521	0.536232	NA	0.215065	-0.0247042	0.0502074	-0.492043	0.622689	NA	0.158864	-0.0455031	0.0753299	-0.604051	0.54581	NA	NA	-0.0182675
ENSMUSG00000046145	1700018M17RIK	RIKEN cDNA 1700018M17 gene [Source:MGI Symbol;Acc:MGI:1919495]	0	NA	NA	NA	NA	NA	0.137453	0.0312887	0.0477732	0.654942	0.512505	NA	0	NA	NA	NA	NA	NA	-0.0204644	NA
ENSMUSG00000060715	1700019A02RIK	RIKEN cDNA 1700019A02 gene [Source:MGI Symbol;Acc:MGI:1916647]	36.2695	-0.225343	0.213003	-1.05793	0.290087	0.40959	56.8035	0.625161	0.221821	2.81831	0.00482765	0.0141946	39.0428	0.048893	0.242041	0.202003	0.839914	0.888154	-0.522493	0.274236
ENSMUSG00000040340	1700019B03RIK	RIKEN cDNA 1700019B03 gene [Source:MGI Symbol;Acc:MGI:1923656]	0.347462	-0.05677	0.0630537	-0.900343	0.367938	NA	0.904407	0.0222053	0.100419	0.221126	0.824994	NA	0.848246	0.0534859	0.163216	0.3277	0.743138	NA	0.00386507	0.110256
ENSMUSG00000085757	1700019B21RIK	RIKEN cDNA 1700019B21 gene [Source:MGI Symbol;Acc:MGI:1922795]	37.4023	-0.27346	0.215637	-1.26815	0.204743	0.310131	70.0589	0.960872	0.208969	4.59815	4.26e-06	2.35e-05	63.88	0.948888	0.212387	4.46772	7.91e-06	2.92e-05	-0.10301	1.22235
ENSMUSG00000043629	1700019D03RIK	RIKEN cDNA 1700019D03 gene [Source:MGI Symbol;Acc:MGI:1914330]	1167.27	-0.0135069	0.0611168	-0.221002	0.825091	0.883821	1329.55	0.204006	0.0707295	2.8843	0.00392279	0.0118038	1181.35	0.172787	0.0666814	2.59123	0.00956346	0.0207135	-0.0514219	0.186294
ENSMUSG00000086202	1700019E08RIK	RIKEN cDNA 1700019E08 gene [Source:MGI Symbol;Acc:MGI:1916655]	7.44505	-0.34826	0.200738	-1.7349	0.0827585	0.147389	11.7399	0.012328	0.237689	0.0518659	0.958636	0.977098	7.18834	-0.463137	0.290009	-1.59697	0.110272	0.177447	-0.255148	-0.114877
ENSMUSG00000068299	1700019G17RIK	RIKEN cDNA 1700019G17 gene [Source:MGI Symbol;Acc:MGI:1922791]	210.036	-0.370977	0.122295	-3.03347	0.00241756	0.00652953	246.835	-0.109439	0.135859	-0.80554	0.420508	0.577192	205.293	-0.280862	0.130709	-2.14877	0.031653	0.0604265	-0.169295	0.0901148
ENSMUSG00000085416	1700019G24RIK	RIKEN cDNA 1700019G24 gene [Source:MGI Symbol;Acc:MGI:1919499]	0.833699	-0.0312431	0.100687	-0.310299	0.756333	NA	0.646595	-0.085057	0.0910452	-0.934229	0.350186	NA	0.65048	-0.0888619	0.149432	-0.594665	0.552068	NA	0.0168158	-0.0576188
ENSMUSG00000026931	1700019N19RIK	RIKEN cDNA 1700019N19 gene [Source:MGI Symbol;Acc:MGI:1914757]	1.3202	0.105418	0.117457	0.897499	0.369453	NA	0.632473	-0.00985576	0.0829095	-0.118874	0.905376	NA	0.643107	0.0107121	0.141831	0.0755273	0.939795	NA	0.011041	-0.0947056
ENSMUSG00000036574	1700019O17RIK	RIKEN cDNA 1700019O17 gene [Source:MGI Symbol;Acc:MGI:1919113]	0.14698	0.0261629	0.0433529	0.603487	0.546185	NA	0	NA	NA	NA	NA	NA	0.172423	0.0479193	0.0760477	0.630122	0.528615	NA	0.016807	0.0217564
ENSMUSG00000085438	1700020I14RIK	RIKEN cDNA 1700020I14 gene [Source:MGI Symbol;Acc:MGI:1913852]	4187.89	-0.276736	0.0609186	-4.54272	5.55e-06	2.43e-05	4461.96	-0.364523	0.0691951	-5.26804	1.38e-07	9.57e-07	3891.62	-0.336453	0.0657092	-5.12033	3.05e-07	1.37e-06	0.0105482	-0.059717
ENSMUSG00000035085	1700020L24RIK	RIKEN cDNA 1700020L24 gene [Source:MGI Symbol;Acc:MGI:1913580]	0.640074	-0.0548691	0.0848607	-0.646579	0.517905	NA	1.22825	0.0257423	0.119614	0.215212	0.829602	NA	0.466647	-0.126667	0.122753	-1.03188	0.302128	NA	-0.0638233	-0.0717974
ENSMUSG00000050844	1700020N01RIK	RIKEN cDNA 1700020N01 gene [Source:MGI Symbol;Acc:MGI:1914942]	8.05409	-0.0354945	0.216124	-0.164232	0.869548	0.916649	8.9391	-0.00596234	0.236477	-0.0252132	0.979885	0.988961	8.81488	0.139121	0.301037	0.462139	0.643982	0.732917	0.0687966	0.174615
ENSMUSG00000059690	1700020N15RIK	RIKEN cDNA 1700020N15 gene [Source:MGI Symbol;Acc:MGI:1922759]	2.59648	-0.0101679	0.153968	-0.0660393	0.947347	NA	4.88952	0.28874	0.202894	1.42311	0.154704	NA	2.1409	-0.0978125	0.231033	-0.42337	0.672025	NA	-0.223752	-0.0876445
ENSMUSG00000037535	1700021A07RIK	RIKEN cDNA 1700021A07 gene [Source:MGI Symbol;Acc:MGI:1924174]	9.85839	-0.0650288	0.222333	-0.292484	0.769917	0.842876	11.9891	0.0966369	0.246835	0.391505	0.695424	0.807869	9.77642	-0.0108539	0.301299	-0.0360238	0.971263	0.981005	-0.0808386	0.0541749
ENSMUSG00000019797	1700021F05RIK	RIKEN cDNA 1700021F05 gene [Source:MGI Symbol;Acc:MGI:1915101]	1072.63	0.0884081	0.0643934	1.37294	0.169772	0.268028	1171.93	0.186579	0.0733444	2.54388	0.010963	0.0290657	1112.24	0.331615	0.071884	4.61319	3.97e-06	1.53e-05	0.120383	0.243207
ENSMUSG00000027518	1700021F07RIK	RIKEN cDNA 1700021F07 gene [Source:MGI Symbol;Acc:MGI:1919471]	0.675018	-0.051408	0.0862523	-0.596019	0.551162	NA	0.769009	-0.0485303	0.0959886	-0.505585	0.613148	NA	0.639493	-0.0794931	0.142654	-0.557242	0.577362	NA	0.000678261	-0.028085
ENSMUSG00000086890	1700021J08RIK	RIKEN cDNA 1700021J08 gene [Source:MGI Symbol;Acc:MGI:1919485]	0.496784	0.0264046	0.0759456	0.347677	0.728083	NA	0.627423	0.0462642	0.0843736	0.548326	0.583468	NA	0.853503	0.153136	0.165555	0.924984	0.354974	NA	0.0192497	0.126732
ENSMUSG00000086955	1700021L23RIK	RIKEN cDNA 1700021L23 gene [Source:MGI Symbol;Acc:MGI:1923660]	0.157333	-0.0268239	0.0437039	-0.613766	0.53937	NA	0.201427	-0.0243788	0.0498639	-0.488906	0.624908	NA	0.148918	-0.0447822	0.074766	-0.598964	0.549197	NA	NA	-0.0179582
ENSMUSG00000038165	1700022A21RIK	RIKEN cDNA 1700022A21 gene [Source:MGI Symbol;Acc:MGI:1919502]	9.75722	-0.0360204	0.220169	-0.163604	0.870043	0.916779	7.99736	-0.382316	0.226851	-1.68532	0.0919269	0.177669	10.16	0.0854463	0.301363	0.283533	0.776768	0.839935	0.323312	0.121467
ENSMUSG00000028451	1700022I11RIK	RIKEN cDNA 1700022I11 gene [Source:MGI Symbol;Acc:MGI:1914567]	24.4748	0.120729	0.224327	0.538182	0.590451	0.698702	22.545	-0.12956	0.252607	-0.512892	0.608027	0.742473	16.9854	-0.470224	0.295522	-1.59116	0.111572	0.179182	-0.168705	-0.590952
ENSMUSG00000020940	1700023F06RIK	RIKEN cDNA 1700023F06 gene [Source:MGI Symbol;Acc:MGI:1916691]	22.7571	-0.232579	0.225495	-1.03142	0.302345	0.423471	23.7852	-0.343991	0.251374	-1.36844	0.171173	0.293562	19.1751	-0.543602	0.284537	-1.91048	0.0560714	0.0992836	-0.0755606	-0.311023
ENSMUSG00000089827	1700023H06RIK	RIKEN cDNA 1700023H06 gene [Source:MGI Symbol;Acc:MGI:1916692]	0.97095	0.0955733	0.100747	0.948646	0.342801	NA	0.779914	0.0661344	0.0923738	0.715943	0.474027	NA	0.169851	-0.0462472	0.0759062	-0.609267	0.542348	NA	-0.0534197	-0.141821
ENSMUSG00000052334	1700024B05RIK	RIKEN cDNA 1700024B05 gene [Source:MGI Symbol;Acc:MGI:1922768]	23.7607	0.0644177	0.224344	0.287138	0.774007	0.846399	29.4571	0.372957	0.246377	1.51376	0.130086	0.236093	22.6141	0.0883033	0.275846	0.320118	0.748879	0.818784	-0.247889	0.0238856
ENSMUSG00000072473	1700024G13RIK	RIKEN cDNA 1700024G13 gene [Source:MGI Symbol;Acc:MGI:1914335]	0.314861	-0.00234464	0.0594819	-0.0394177	0.968557	NA	0.215065	-0.0247042	0.0502074	-0.492043	0.622689	NA	0.158864	-0.0455031	0.0753299	-0.604051	0.54581	NA	NA	-0.0431585
ENSMUSG00000069890	1700024J04RIK	RIKEN cDNA 1700024J04 gene [Source:MGI Symbol;Acc:MGI:1919098]	0.325214	-0.0539811	0.0615321	-0.877283	0.380333	NA	0.416492	-0.0509447	0.0713799	-0.713712	0.475406	NA	0.307783	-0.0863793	0.102563	-0.842207	0.399672	NA	NA	-0.0323982
ENSMUSG00000045022	1700024P04RIK	RIKEN cDNA 1700024P04 gene [Source:MGI Symbol;Acc:MGI:1916632]	0.347727	0.056249	0.0630272	0.892456	0.372148	NA	0.137453	0.0312887	0.0477732	0.654942	0.512505	NA	0	NA	NA	NA	NA	NA	-0.0204644	NA
ENSMUSG00000078612	1700024P16RIK	RIKEN cDNA 1700024P16 gene [Source:MGI Symbol;Acc:MGI:2685466]	3.65496	0.399819	0.176469	2.26567	0.0234719	NA	1.05895	0.00276712	0.113757	0.0243248	0.980593	NA	3.2552	0.537243	0.258497	2.07833	0.037679	NA	0.205059	0.137424
ENSMUSG00000086760	1700025D23RIK	RIKEN cDNA 1700025D23 gene [Source:MGI Symbol;Acc:MGI:1916667]	0.165803	0.0269332	0.0439693	0.612547	0.540176	NA	0	NA	NA	NA	NA	NA	0	NA	NA	NA	NA	NA	NA	NA
ENSMUSG00000032666	1700025G04RIK	RIKEN cDNA 1700025G04 gene [Source:MGI Symbol;Acc:MGI:1916649]	487.763	-0.0332436	0.0872181	-0.381155	0.703088	0.790761	573.417	0.280409	0.0968345	2.89576	0.00378244	0.0114277	538.091	0.375885	0.0884201	4.25113	2.13e-05	7.34e-05	0.0684934	0.409129
ENSMUSG00000086379	1700026D11RIK	RIKEN cDNA 1700026D11 gene [Source:MGI Symbol;Acc:MGI:1917621]	0.347727	0.056249	0.0630272	0.892456	0.372148	NA	0	NA	NA	NA	NA	NA	0	NA	NA	NA	NA	NA	NA	NA
ENSMUSG00000026809	1700026L06RIK	RIKEN cDNA 1700026L06 gene [Source:MGI Symbol;Acc:MGI:1917237]	3.68954	-0.153129	0.175986	-0.870119	0.384236	NA	3.56615	-0.256344	0.182679	-1.40325	0.160543	NA	3.30113	-0.278749	0.264098	-1.05548	0.291207	NA	0.0503416	-0.12562
ENSMUSG00000084864	1700027A07RIK	RIKEN cDNA 1700027A07 gene [Source:MGI Symbol;Acc:MGI:1917246]	0.486237	0.0274595	0.0754134	0.364119	0.715769	NA	0.201427	-0.0243788	0.0498639	-0.488906	0.624908	NA	0.148918	-0.0447822	0.074766	-0.598964	0.549197	NA	NA	-0.0722417
ENSMUSG00000056821	1700028I16RIK	RIKEN cDNA 1700028I16 gene [Source:MGI Symbol;Acc:MGI:1917253]	40.2161	0.288502	0.206822	1.39493	0.163037	0.259834	42.8289	0.335448	0.232873	1.44048	0.149732	0.264181	35.6284	0.183868	0.245318	0.749507	0.453552	0.563009	-0.162864	-0.104634
ENSMUSG00000038782	1700028J19RIK	RIKEN cDNA 1700028J19 gene [Source:MGI Symbol;Acc:MGI:1917254]	35.505	-0.282946	0.21379	-1.32348	0.185676	0.287898	45.6091	0.137212	0.231272	0.593291	0.552987	0.696668	39.4621	0.0645861	0.245472	0.26311	0.792466	0.852111	-0.0763465	0.347533
ENSMUSG00000089798	1700028K03RIK	RIKEN cDNA 1700028K03 gene [Source:MGI Symbol;Acc:MGI:1923671]	3.91776	0.157797	0.170608	0.924907	0.355014	NA	2.50415	-0.0589814	0.164157	-0.3593	0.719371	NA	3.0059	0.109037	0.259465	0.420238	0.674311	NA	0.0808611	-0.0487598
ENSMUSG00000078635	1700028N14RIK	RIKEN cDNA 1700028N14 gene [Source:MGI Symbol;Acc:MGI:1920530]	0.323136	0.000656086	0.0600672	0.0109225	0.991285	NA	0.338879	0.00176606	0.0643201	0.0274574	0.978095	NA	0.148918	-0.0447822	0.074766	-0.598964	0.549197	NA	-0.0204644	-0.0454383
ENSMUSG00000033053	1700028P14RIK	RIKEN cDNA 1700028P14 gene [Source:MGI Symbol;Acc:MGI:1914733]	2.87089	0.113943	0.155265	0.733861	0.463034	NA	1.55148	-0.120309	0.131503	-0.914873	0.360259	NA	1.32331	-0.168997	0.197937	-0.853795	0.393219	NA	0.0111898	-0.28294
ENSMUSG00000086823	1700028P15RIK	RIKEN cDNA 1700028P15 gene [Source:MGI Symbol;Acc:MGI:1922905]	0.473542	0.0190716	0.0707318	0.269633	0.787443	NA	0.367556	-0.000340122	0.0663506	-0.00512614	0.99591	NA	0.169851	-0.0462472	0.0759062	-0.609267	0.542348	NA	-0.0204644	-0.0653188
ENSMUSG00000052075	1700029F12RIK	RIKEN cDNA 1700029F12 gene [Source:MGI Symbol;Acc:MGI:1913729]	0	NA	NA	NA	NA	NA	0	NA	NA	NA	NA	NA	0.172847	0.047946	0.0760686	0.630299	0.528499	NA	0.0168158	NA
ENSMUSG00000031452	1700029H14RIK	RIKEN cDNA 1700029H14 gene [Source:MGI Symbol;Acc:MGI:1913751]	1.31094	-8.84e-05	0.120295	-0.000734679	0.999414	NA	0.970436	-0.0715752	0.106059	-0.674859	0.499765	NA	0.787988	-0.11766	0.155464	-0.75683	0.449152	NA	0.000648498	-0.117571
ENSMUSG00000044916	1700029I15RIK	RIKEN cDNA 1700029I15 gene [Source:MGI Symbol;Acc:MGI:1916742]	5.40736	0.271415	0.195387	1.38912	0.164797	NA	4.32841	0.125666	0.196209	0.640471	0.521866	NA	4.34492	0.253973	0.280183	0.906453	0.364696	NA	0.0197199	-0.0174422
ENSMUSG00000071103	1700029J07RIK	RIKEN cDNA 1700029J07 gene [Source:MGI Symbol;Acc:MGI:1916729]	2.12967	-0.029403	0.1471	-0.199884	0.841571	NA	2.35257	-0.0216291	0.159556	-0.135558	0.892171	NA	1.78619	-0.0997937	0.216274	-0.461422	0.644496	NA	-0.0270534	-0.0703907
ENSMUSG00000086788	1700029M20RIK	RIKEN cDNA 1700029M20 gene [Source:MGI Symbol;Acc:MGI:1913597]	40.4811	0.381416	0.209345	1.82195	0.0684625	0.125768	32.3072	-0.209376	0.245811	-0.851776	0.394339	0.551885	35.9906	0.313176	0.245578	1.27526	0.202216	0.295775	0.380174	-0.0682393
ENSMUSG00000061633	1700029P11RIK	RIKEN cDNA 1700029P11 gene [Source:MGI Symbol;Acc:MGI:1913596]	339.905	-0.660981	0.100408	-6.58296	4.61e-11	3.84e-10	437.654	-0.0925224	0.108831	-0.850151	0.395241	0.552722	333.408	-0.547102	0.106177	-5.15271	2.57e-07	1.16e-06	-0.443604	0.113879
ENSMUSG00000085333	1700030A11RIK	RIKEN cDNA 1700030A11 gene [Source:MGI Symbol;Acc:MGI:1921429]	0.494442	-0.031307	0.075869	-0.412645	0.679867	NA	0.445168	-0.0536678	0.0731841	-0.733325	0.46336	NA	0.328715	-0.0908232	0.105054	-0.864535	0.387294	NA	NA	-0.0595162
ENSMUSG00000091071	1700030C10RIK	RIKEN cDNA 1700030C10 gene [Source:MGI Symbol;Acc:MGI:1916763]	1262	-0.221	0.0689918	-3.20328	0.00135874	0.00387126	1381.45	-0.182429	0.0808803	-2.25555	0.0240991	0.0577326	1075.34	-0.56616	0.0837542	-6.75979	1.38e-11	9.92e-11	-0.389857	-0.34516
ENSMUSG00000086459	1700030C12RIK	RIKEN cDNA 1700030C12 gene [Source:MGI Symbol;Acc:MGI:1919496]	2.5138	0.117352	0.147548	0.795346	0.426412	NA	1.7187	-0.0106262	0.141218	-0.0752466	0.940019	NA	2.17743	0.138813	0.229629	0.604508	0.545506	NA	0.0603168	0.0214611
ENSMUSG00000031847	1700030J22RIK	RIKEN cDNA 1700030J22 gene [Source:MGI Symbol;Acc:MGI:1916778]	122.242	-0.0535001	0.159483	-0.33546	0.737278	0.817513	113.153	-0.583335	0.184783	-3.15687	0.00159471	0.00528713	94.467	-0.666501	0.181403	-3.67414	0.000238656	0.000707487	-0.0490549	-0.613001
ENSMUSG00000052794	1700030K09RIK	RIKEN cDNA 1700030K09 gene [Source:MGI Symbol;Acc:MGI:1919504]	570.422	-0.106964	0.0844172	-1.26709	0.205122	0.310592	580.067	-0.319306	0.100703	-3.17077	0.00152038	0.00506742	504.834	-0.311378	0.0973333	-3.19909	0.00137863	0.00356252	-0.00617609	-0.204414
ENSMUSG00000092239	1700031A10RIK	RIKEN cDNA 1700031A10 gene [Source:MGI Symbol;Acc:MGI:1920536]	0.165803	0.0269332	0.0439693	0.612547	0.540176	NA	0	NA	NA	NA	NA	NA	0	NA	NA	NA	NA	NA	NA	NA
ENSMUSG00000032894	1700031F05RIK	RIKEN cDNA 1700031F05 gene [Source:MGI Symbol;Acc:MGI:1920550]	0.14698	0.0261629	0.0433529	0.603487	0.546185	NA	0.137453	0.0312887	0.0477732	0.654942	0.512505	NA	0	NA	NA	NA	NA	NA	-0.0204644	NA
ENSMUSG00000047046	1700031F10RIK	RIKEN cDNA 1700031F10 gene [Source:MGI Symbol;Acc:MGI:1920567]	0.492364	0.0236653	0.0757167	0.31255	0.754622	NA	0.230103	-0.0250367	0.0505562	-0.495226	0.62044	NA	0.169851	-0.0462472	0.0759062	-0.609267	0.542348	NA	NA	-0.0699124
ENSMUSG00000024532	1700034E13RIK	RIKEN cDNA 1700034E13 gene [Source:MGI Symbol;Acc:MGI:1925664]	0.179582	-0.0276613	0.0443714	-0.623404	0.533019	NA	0.230103	-0.0250367	0.0505562	-0.495226	0.62044	NA	0.169851	-0.0462472	0.0759062	-0.609267	0.542348	NA	NA	-0.0185859
ENSMUSG00000055833	1700034H15RIK	RIKEN cDNA 1700034H15 gene [Source:MGI Symbol;Acc:MGI:1921515]	34.3732	-0.133637	0.21902	-0.610159	0.541757	0.655039	36.552	-0.172496	0.241304	-0.714849	0.474703	0.629341	35.9993	0.0688806	0.247616	0.278175	0.780878	0.842704	0.17877	0.202517
ENSMUSG00000040163	1700034J05RIK	RIKEN cDNA 1700034J05 gene [Source:MGI Symbol;Acc:MGI:1920594]	0.16788	-0.0272356	0.0440334	-0.618521	0.536232	NA	0.215065	-0.0247042	0.0502074	-0.492043	0.622689	NA	0.158864	-0.0455031	0.0753299	-0.604051	0.54581	NA	NA	-0.0182675
ENSMUSG00000005983	1700037C18RIK	RIKEN cDNA 1700037C18 gene [Source:MGI Symbol;Acc:MGI:1920511]	31.1349	-0.364792	0.218726	-1.6678	0.0953553	0.166477	35.5027	-0.279818	0.241546	-1.15845	0.246681	0.39104	26.9462	-0.668349	0.265737	-2.51508	0.0119005	0.0253433	-0.222952	-0.303557
ENSMUSG00000027327	1700037H04RIK	RIKEN cDNA 1700037H04 gene [Source:MGI Symbol;Acc:MGI:1914576]	2811.58	-0.165014	0.0561523	-2.93869	0.00329598	0.0086496	2974.59	-0.244297	0.0636256	-3.8396	0.000123236	0.000523192	2562.88	-0.280303	0.065503	-4.27924	1.88e-05	6.54e-05	-0.0539679	-0.115289
ENSMUSG00000070568	1700039E15RIK	RIKEN cDNA 1700039E15 gene [Source:MGI Symbol;Acc:MGI:1923963]	16.0611	-0.394188	0.228772	-1.72306	0.0848773	0.15057	21.8028	-0.023058	0.252618	-0.0912765	0.927273	0.959014	16.1172	-0.368826	0.292436	-1.26122	0.20723	0.301852	-0.199171	0.0253625
ENSMUSG00000092369	1700039E22RIK	RIKEN cDNA 1700039E22 gene [Source:MGI Symbol;Acc:MGI:1920572]	0.179582	-0.0276613	0.0443714	-0.623404	0.533019	NA	0.230103	-0.0250367	0.0505562	-0.495226	0.62044	NA	0.169851	-0.0462472	0.0759062	-0.609267	0.542348	NA	NA	-0.0185859
ENSMUSG00000019945	1700040L02RIK	RIKEN cDNA 1700040L02 gene [Source:MGI Symbol;Acc:MGI:1920537]	0.14698	0.0261629	0.0433529	0.603487	0.546185	NA	0.137453	0.0312887	0.0477732	0.654942	0.512505	NA	0.174684	0.0480608	0.0761588	0.63106	0.528001	NA	0.000817598	0.0218978
ENSMUSG00000054822	1700041G16RIK	RIKEN cDNA 1700041G16 gene [Source:MGI Symbol;Acc:MGI:1920549]	0.681409	0.0538474	0.0864825	0.622639	0.533522	NA	0.48997	0.0243284	0.0757443	0.321192	0.748065	NA	0.158864	-0.0455031	0.0753299	-0.604051	0.54581	NA	-0.0268601	-0.0993505
ENSMUSG00000087010	1700041M05RIK	RIKEN cDNA 1700041M05 gene [Source:MGI Symbol;Acc:MGI:1920510]	0.179582	-0.0276613	0.0443714	-0.623404	0.533019	NA	0.230103	-0.0250367	0.0505562	-0.495226	0.62044	NA	0.169851	-0.0462472	0.0759062	-0.609267	0.542348	NA	NA	-0.0185859
ENSMUSG00000078593	1700042G07RIK	RIKEN cDNA 1700042G07 gene [Source:MGI Symbol;Acc:MGI:1914573]	1.00636	-0.11182	0.105831	-1.05659	0.2907	NA	1.81087	0.00012188	0.144076	0.000845939	0.999325	NA	2.00727	0.105344	0.228707	0.460607	0.64508	NA	0.0408994	0.217164
ENSMUSG00000087044	1700042G15RIK	RIKEN cDNA 1700042G15 gene [Source:MGI Symbol;Acc:MGI:1920599]	5.79619	-0.0199134	0.19705	-0.101058	0.919505	NA	4.49147	-0.311975	0.197499	-1.57963	0.114192	NA	4.40595	-0.272198	0.280964	-0.968799	0.332646	NA	0.0836784	-0.252284
ENSMUSG00000086391	1700042O10RIK	RIKEN cDNA 1700042O10 gene [Source:MGI Symbol;Acc:MGI:1920571]	102.308	0.309801	0.157897	1.96204	0.0497574	0.0958276	102.385	0.201914	0.184533	1.09419	0.273874	0.422149	81.2359	-0.112616	0.188154	-0.598534	0.549484	0.651129	-0.287653	-0.422417
ENSMUSG00000085561	1700046C09RIK	RIKEN cDNA 1700046C09 gene [Source:MGI Symbol;Acc:MGI:1920557]	0.179582	-0.0276613	0.0443714	-0.623404	0.533019	NA	0.230103	-0.0250367	0.0505562	-0.495226	0.62044	NA	0.169851	-0.0462472	0.0759062	-0.609267	0.542348	NA	NA	-0.0185859
ENSMUSG00000085437	1700047A11RIK	RIKEN cDNA 1700047A11 gene [Source:MGI Symbol;Acc:MGI:1923854]	0	NA	NA	NA	NA	NA	0	NA	NA	NA	NA	NA	0.344846	0.086021	0.100853	0.852939	0.393693	NA	0.0305791	NA
ENSMUSG00000085549	1700047F07RIK	RIKEN cDNA 1700047F07 gene [Source:MGI Symbol;Acc:MGI:1920570]	1.30905	0.100256	0.117198	0.85544	0.392307	NA	0.43013	-0.0454599	0.067655	-0.671937	0.501624	NA	0.664836	0.00758518	0.143244	0.052953	0.957769	NA	0.0355069	-0.0926707
ENSMUSG00000087347	1700047K16RIK	RIKEN cDNA 1700047K16 gene [Source:MGI Symbol;Acc:MGI:1920585]	1.2315	0.0209102	0.106186	0.19692	0.84389	NA	1.74624	0.0811276	0.128329	0.632185	0.527266	NA	1.3793	0.0831986	0.185264	0.449082	0.653372	NA	-0.0227241	0.0622884
ENSMUSG00000085637	1700048M11RIK	RIKEN cDNA 1700048M11 gene [Source:MGI Symbol;Acc:MGI:1920636]	3.94082	-0.0716366	0.178128	-0.402164	0.687564	NA	3.53402	-0.192979	0.175493	-1.09964	0.271489	NA	2.96923	-0.276641	0.252877	-1.09397	0.273968	NA	0.0124066	-0.205004
ENSMUSG00000043773	1700048O20RIK	RIKEN cDNA 1700048O20 gene [Source:MGI Symbol;Acc:MGI:1920637]	26.8174	-0.171317	0.223061	-0.768027	0.442471	0.563903	39.6964	0.467077	0.240395	1.94295	0.0520217	0.111573	25.8496	-0.158307	0.271496	-0.58309	0.559833	0.660214	-0.490983	0.0130102
ENSMUSG00000085077	1700049E15RIK	RIKEN cDNA 1700049E15 gene [Source:MGI Symbol;Acc:MGI:1920644]	0.179582	-0.0276613	0.0443714	-0.623404	0.533019	NA	0.230103	-0.0250367	0.0505562	-0.495226	0.62044	NA	0.169851	-0.0462472	0.0759062	-0.609267	0.542348	NA	NA	-0.0185859
ENSMUSG00000072613	1700049E17RIK2	tandem duplication of RIKEN cDNA 1700049E17 gene, gene 2 [Source:MGI Symbol;Acc:MGI:3796510]	0.545772	0.0743683	0.0720346	1.0324	0.301886	NA	0.229619	0.0354469	0.0505557	0.701144	0.483213	NA	0.172423	0.0479193	0.0760477	0.630122	0.528615	NA	-0.00633755	-0.026449
ENSMUSG00000070709	1700049G17RIK	RIKEN cDNA 1700049G17 gene [Source:MGI Symbol;Acc:MGI:1920680]	117.295	-0.0986468	0.153285	-0.64355	0.519867	0.635165	128.673	-0.0443619	0.174166	-0.25471	0.798947	0.879143	116.598	0.0290478	0.16109	0.18032	0.856901	0.899779	0.0495493	0.127695
ENSMUSG00000011052	1700049J03RIK	RIKEN cDNA 1700049J03 gene [Source:MGI Symbol;Acc:MGI:1920615]	0	NA	NA	NA	NA	NA	0.137453	0.0312887	0.0477732	0.654942	0.512505	NA	0	NA	NA	NA	NA	NA	-0.0204644	NA
ENSMUSG00000043859	1700049L16RIK	RIKEN cDNA 1700049L16 gene [Source:MGI Symbol;Acc:MGI:1920633]	0.179582	-0.0276613	0.0443714	-0.623404	0.533019	NA	0.230103	-0.0250367	0.0505562	-0.495226	0.62044	NA	0.169851	-0.0462472	0.0759062	-0.609267	0.542348	NA	NA	-0.0185859
ENSMUSG00000086951	1700051A21RIK	RIKEN cDNA 1700051A21 gene [Source:MGI Symbol;Acc:MGI:1920616]	0.494707	0.0872344	0.0778594	1.12041	0.262539	NA	0.459239	0.0686732	0.0698141	0.983658	0.325284	NA	0.519531	0.142372	0.127738	1.11456	0.265039	NA	0.00386507	0.0551375
ENSMUSG00000085889	1700054M17RIK	RIKEN cDNA 1700054M17 gene [Source:MGI Symbol;Acc:MGI:1920608]	0.328904	0.053886	0.0617288	0.872947	0.382692	NA	0	NA	NA	NA	NA	NA	0	NA	NA	NA	NA	NA	NA	NA
ENSMUSG00000070997	1700055D18RIK	RIKEN cDNA 1700055D18 gene [Source:MGI Symbol;Acc:MGI:1920655]	11.4948	-0.234958	0.221675	-1.05992	0.289181	0.408461	10.7892	-0.501628	0.2385	-2.10326	0.0354431	0.0804453	10.0826	-0.466218	0.30138	-1.54695	0.121877	0.192962	0.113784	-0.23126
ENSMUSG00000044854	1700056E22RIK	RIKEN cDNA 1700056E22 gene [Source:MGI Symbol;Acc:MGI:1920613]	4.05771	-0.0467935	0.179917	-0.260084	0.794799	NA	4.17897	-0.0790982	0.195913	-0.403742	0.686402	NA	3.97247	-0.0343553	0.273104	-0.125796	0.899894	NA	0.0326884	0.0124382
ENSMUSG00000084792	1700056N10RIK	RIKEN cDNA 1700056N10 gene [Source:MGI Symbol;Acc:MGI:1920642]	4.41267	0.137425	0.184415	0.745196	0.456153	NA	3.98564	0.055182	0.189023	0.291933	0.770338	NA	4.5691	0.272674	0.280302	0.972788	0.330659	NA	0.081432	0.135249
ENSMUSG00000074139	1700057G04RIK	RIKEN cDNA 1700057G04 gene [Source:MGI Symbol;Acc:MGI:1925709]	1.9549	0.0869904	0.134184	0.648293	0.516795	NA	1.82402	0.0531207	0.132256	0.40165	0.687941	NA	1.32783	0.0136067	0.188513	0.072179	0.942459	NA	-0.0364143	-0.0733837
ENSMUSG00000086007	1700057H21RIK	RIKEN cDNA 1700057H21 gene [Source:MGI Symbol;Acc:MGI:1920625]	81.9458	0.055442	0.170675	0.32484	0.745302	0.823238	87.669	0.0840105	0.197801	0.424722	0.67104	0.788987	70.8178	-0.179333	0.195019	-0.919568	0.357798	0.468051	-0.231729	-0.234775
ENSMUSG00000089636	1700058P15RIK	RIKEN cDNA 1700058P15 gene [Source:MGI Symbol;Acc:MGI:1920627]	1.6574	-0.0609559	0.131541	-0.4634	0.643078	NA	1.55148	-0.120309	0.131503	-0.914873	0.360259	NA	1.32557	-0.1586	0.192805	-0.822594	0.410739	NA	0.00984944	-0.0976441
ENSMUSG00000086887	1700060C16RIK	RIKEN cDNA 1700060C16 gene [Source:MGI Symbol;Acc:MGI:1920675]	0.179582	-0.0276613	0.0443714	-0.623404	0.533019	NA	0.230103	-0.0250367	0.0505562	-0.495226	0.62044	NA	0.342274	0.00182051	0.104681	0.017391	0.986125	NA	0.016807	0.0294818
ENSMUSG00000078957	1700060C20RIK	RIKEN cDNA 1700060C20 gene [Source:MGI Symbol;Acc:MGI:1920649]	1.459	-0.035289	0.125006	-0.282298	0.777715	NA	1.50412	-0.0478444	0.130912	-0.365469	0.714761	NA	1.49873	-0.0299655	0.211106	-0.141946	0.887123	NA	0.0190798	0.00532345
ENSMUSG00000084970	1700060J05RIK	RIKEN cDNA 1700060J05 gene [Source:MGI Symbol;Acc:MGI:1920641]	1.14299	-0.031757	0.109418	-0.290235	0.771637	NA	0.875298	-0.0990875	0.0979139	-1.01199	0.311544	NA	0.646443	-0.167721	0.139572	-1.20168	0.229488	NA	NA	-0.135964
ENSMUSG00000024209	1700061G19RIK	RIKEN cDNA 1700061G19 gene [Source:MGI Symbol;Acc:MGI:1925875]	3170.59	-0.434524	0.0523799	-8.29562	1.08e-16	1.54e-15	3674.15	-0.219357	0.060863	-3.60411	0.000313219	0.00122098	3026.39	-0.40716	0.0582921	-6.98483	2.85e-12	2.2e-11	-0.20344	0.0273634
ENSMUSG00000028009	1700061I17RIK	RIKEN cDNA 1700061I17 gene [Source:MGI Symbol;Acc:MGI:1920612]	0.649698	-0.00297497	0.0882418	-0.0337139	0.973105	NA	0.43153	-0.0523734	0.0723326	-0.724063	0.469027	NA	0.491616	-0.0403926	0.12817	-0.31515	0.752648	NA	0.0168158	-0.0374176
ENSMUSG00000086366	1700061J23RIK	RIKEN cDNA 1700061J23 gene [Source:MGI Symbol;Acc:MGI:1924243]	1.18954	0.124509	0.108188	1.15085	0.249792	NA	0.582137	0.0395017	0.0856432	0.461236	0.64463	NA	0.505972	0.0525375	0.129515	0.405647	0.685002	NA	-0.00610301	-0.0719713
ENSMUSG00000040657	1700063H04RIK	RIKEN cDNA 1700063H04 gene [Source:MGI Symbol;Acc:MGI:1921519]	26.9103	-0.409529	0.223417	-1.83303	0.0667985	0.123239	29.495	-0.436046	0.248386	-1.75552	0.079171	0.157274	26.5386	-0.380141	0.267149	-1.42295	0.154749	0.236265	0.0875004	0.0293878
ENSMUSG00000082766	1700064H15RIK	RIKEN cDNA 1700064H15 gene [Source:MGI Symbol;Acc:MGI:1920674]	0.683487	0.000697678	0.0857283	0.00813825	0.993507	NA	0.889369	0.0214318	0.0948435	0.225971	0.821224	NA	0.317728	-0.0778534	0.0974642	-0.79879	0.424412	NA	-0.0427287	-0.0785511
ENSMUSG00000073598	1700066B19RIK	RIKEN cDNA 1700066B19 gene [Source:MGI Symbol;Acc:MGI:1920699]	55.2625	0.162703	0.197271	0.824771	0.409502	0.53127	61.6907	0.308834	0.222473	1.38819	0.16508	0.285587	50.6917	0.109534	0.229501	0.477271	0.633169	0.723822	-0.203474	-0.0531694
ENSMUSG00000038323	1700066M21RIK	RIKEN cDNA 1700066M21 gene [Source:MGI Symbol;Acc:MGI:1920717]	538.911	-0.313722	0.0827903	-3.78936	0.000151035	0.000522987	608.806	-0.183678	0.0965274	-1.90286	0.0570591	0.120231	480.166	-0.511717	0.105006	-4.87321	1.1e-06	4.54e-06	-0.325754	-0.197995
ENSMUSG00000046408	1700067K01RIK	RIKEN cDNA 1700067K01 gene [Source:MGI Symbol;Acc:MGI:1920703]	31.2736	0.256419	0.22254	1.15224	0.249222	0.362634	27.7543	-0.0638564	0.24928	-0.256163	0.797825	0.87844	27.0545	0.138519	0.266083	0.520585	0.602656	0.69781	0.136848	-0.117901
ENSMUSG00000053081	1700069B07RIK	RIKEN cDNA 1700069B07 gene [Source:MGI Symbol;Acc:MGI:1923863]	0.328904	0.053886	0.0617288	0.872947	0.382692	NA	0	NA	NA	NA	NA	NA	0	NA	NA	NA	NA	NA	NA	NA
ENSMUSG00000042184	1700069L16RIK	RIKEN cDNA 1700069L16 gene [Source:MGI Symbol;Acc:MGI:1920726]	2.92535	-0.0121878	0.151955	-0.0802065	0.936073	NA	2.23113	-0.151092	0.143957	-1.04956	0.293919	NA	2.13731	-0.172965	0.226315	-0.764267	0.444708	NA	0.0369567	-0.160777
ENSMUSG00000080980	1700071K01RIK	RIKEN cDNA 1700071K01 gene [Source:MGI Symbol;Acc:MGI:3588264]	0	NA	NA	NA	NA	NA	0.137453	0.0312887	0.0477732	0.654942	0.512505	NA	0.172847	0.047946	0.0760686	0.630299	0.528499	NA	0.000678261	NA
ENSMUSG00000087204	1700073E17RIK	RIKEN cDNA 1700073E17 gene [Source:MGI Symbol;Acc:MGI:1920734]	1.27526	0.0950303	0.115371	0.823692	0.410115	NA	0.981341	0.0484739	0.105728	0.458478	0.646609	NA	1.01115	0.107412	0.180127	0.596313	0.550966	NA	0.00261656	0.0123819
ENSMUSG00000032566	1700080E11RIK	RIKEN cDNA 1700080E11 gene [Source:MGI Symbol;Acc:MGI:1920782]	0.16788	-0.0272356	0.0440334	-0.618521	0.536232	NA	0.48997	0.0243284	0.0757443	0.321192	0.748065	NA	0.331287	0.00365546	0.103456	0.0353336	0.971814	NA	-0.0142416	0.030891
ENSMUSG00000086771	1700080G11RIK	RIKEN cDNA 1700080G11 gene [Source:MGI Symbol;Acc:MGI:1920738]	5.26878	0.0236328	0.194136	0.121733	0.903111	NA	5.03352	-0.0671557	0.205281	-0.327141	0.743562	NA	6.41682	0.290342	0.295583	0.98227	0.325967	0.433861	0.185384	0.266709
ENSMUSG00000031118	1700080O16RIK	RIKEN cDNA 1700080O16 gene [Source:MGI Symbol;Acc:MGI:1921529]	14.6582	0.169853	0.226126	0.751144	0.452566	0.572939	33.0137	1.32361	0.246417	5.37143	7.81e-08	5.69e-07	20.4427	0.778572	0.292	2.66634	0.00766818	0.0169804	-0.490742	0.608719
ENSMUSG00000023737	1700082M22RIK	RIKEN cDNA 1700082M22 gene [Source:MGI Symbol;Acc:MGI:1920784]	0.336915	-0.0554465	0.0623369	-0.889465	0.373753	NA	0.706435	0.00162025	0.0927119	0.0174761	0.986057	NA	0.31877	-0.0887153	0.103879	-0.854027	0.39309	NA	-0.0268601	-0.0332688
ENSMUSG00000086016	1700084C06RIK	RIKEN cDNA 1700084C06 gene [Source:MGI Symbol;Acc:MGI:1923868]	4.8608	0.0700928	0.179484	0.390524	0.696149	NA	3.52352	-0.167987	0.182595	-0.919996	0.357575	NA	5.82932	0.304333	0.286078	1.06381	0.287413	NA	0.23671	0.234241
ENSMUSG00000058101	1700084J12RIK	RIKEN cDNA 1700084J12 gene [Source:MGI Symbol;Acc:MGI:1920736]	1.31321	-0.00374052	0.114013	-0.0328078	0.973828	NA	2.74091	0.184085	0.157059	1.17208	0.241166	NA	1.50337	0.0497209	0.18964	0.262186	0.793178	NA	-0.1126	0.0534614
ENSMUSG00000057805	1700084M14RIK	RIKEN cDNA 1700084M14 gene [Source:MGI Symbol;Acc:MGI:1920737]	0.14698	0.0261629	0.0433529	0.603487	0.546185	NA	0.229619	0.0354469	0.0505557	0.701144	0.483213	NA	0	NA	NA	NA	NA	NA	-0.0232483	NA
ENSMUSG00000020548	1700086D15RIK	RIKEN cDNA 1700086D15 gene [Source:MGI Symbol;Acc:MGI:1921532]	5.82626	-0.214096	0.201991	-1.05993	0.289178	NA	7.12323	-0.103198	0.223591	-0.461546	0.644407	0.77009	6.65395	-0.0724426	0.297366	-0.243614	0.80753	0.864408	0.0349871	0.141653
ENSMUSG00000071265	1700086L19RIK	RIKEN cDNA 1700086L19 gene [Source:MGI Symbol;Acc:MGI:1921534]	1.82915	0.291106	0.134444	2.16525	0.0303682	NA	0.137453	0.0312887	0.0477732	0.654942	0.512505	NA	0.347108	0.0982528	0.107394	0.914881	0.360254	NA	0.0184916	-0.192853
ENSMUSG00000085085	1700086P04RIK	RIKEN cDNA 1700086P04 gene [Source:MGI Symbol;Acc:MGI:1914599]	43.0661	-0.325475	0.204047	-1.5951	0.11069	0.189068	55.0249	0.0945594	0.220421	0.428994	0.667927	0.786894	44.4552	-0.133748	0.235962	-0.566819	0.570837	0.670558	-0.18841	0.191728
ENSMUSG00000087653	1700087M22RIK	RIKEN cDNA 1700087M22 gene [Source:MGI Symbol;Acc:MGI:1925717]	0.157333	-0.0268239	0.0437039	-0.613766	0.53937	NA	0.201427	-0.0243788	0.0498639	-0.488906	0.624908	NA	0.321765	0.00546475	0.102357	0.053389	0.957422	NA	0.0168158	0.0322887
ENSMUSG00000033029	1700088E04RIK	RIKEN cDNA 1700088E04 gene [Source:MGI Symbol;Acc:MGI:1920774]	9.4749	0.0131564	0.22084	0.0595743	0.952495	0.969528	7.33955	-0.384283	0.225848	-1.70151	0.0888474	0.173006	7.00779	-0.324272	0.29825	-1.08725	0.276928	0.381151	0.100956	-0.337428
ENSMUSG00000086781	1700092C02RIK	RIKEN cDNA 1700092C02 gene [Source:MGI Symbol;Acc:MGI:1914607]	0	NA	NA	NA	NA	NA	0	NA	NA	NA	NA	NA	0.172847	0.047946	0.0760686	0.630299	0.528499	NA	0.0168158	NA
ENSMUSG00000092499	1700092C10RIK	RIKEN cDNA 1700092C10 gene [Source:MGI Symbol;Acc:MGI:1920804]	0.29396	0.0431934	0.0553931	0.77976	0.435532	NA	0	NA	NA	NA	NA	NA	0	NA	NA	NA	NA	NA	NA	NA
ENSMUSG00000078600	1700092K14RIK	RIKEN cDNA 1700092K14 gene [Source:MGI Symbol;Acc:MGI:1920786]	0.16788	-0.0272356	0.0440334	-0.618521	0.536232	NA	0.215065	-0.0247042	0.0502074	-0.492043	0.622689	NA	0.158864	-0.0455031	0.0753299	-0.604051	0.54581	NA	NA	-0.0182675
ENSMUSG00000090840	1700092M07RIK	RIKEN cDNA 1700092M07 gene [Source:MGI Symbol;Acc:MGI:1921557]	14.2828	-0.145233	0.227913	-0.63723	0.523975	0.639152	15.5504	-0.134176	0.250874	-0.534835	0.592764	0.730398	14.974	-0.00566866	0.294196	-0.0192683	0.984627	0.98954	0.0913502	0.139564
ENSMUSG00000022915	1700093J21RIK	RIKEN cDNA 1700093J21 gene [Source:MGI Symbol;Acc:MGI:1921546]	0.459763	0.0745942	0.0721911	1.03329	0.301469	NA	0.137453	0.0312887	0.0477732	0.654942	0.512505	NA	0.349369	0.0869304	0.101358	0.857658	0.391081	NA	0.0166633	0.0123363
ENSMUSG00000020286	1700093K21RIK	RIKEN cDNA 1700093K21 gene [Source:MGI Symbol;Acc:MGI:1914608]	5.50697	0.473138	0.196257	2.41081	0.0159172	NA	2.38077	0.0384801	0.160816	0.239281	0.810888	NA	2.33418	0.108361	0.240318	0.450907	0.652056	NA	0.0172285	-0.364777
ENSMUSG00000085407	1700095J03RIK	RIKEN cDNA 1700095J03 gene [Source:MGI Symbol;Acc:MGI:1921543]	1.59381	0.197694	0.127606	1.54926	0.12132	NA	0.505008	0.0233618	0.0765806	0.305062	0.760319	NA	0.342274	0.00182051	0.104681	0.017391	0.986125	NA	-0.0142416	-0.195874
ENSMUSG00000091906	1700099I09RIK	RIKEN cDNA 1700099I09 gene [Source:MGI Symbol;Acc:MGI:1923874]	0.181924	0.0275237	0.0444347	0.619419	0.53564	NA	0	NA	NA	NA	NA	NA	0.174684	0.0480608	0.0761588	0.63106	0.528001	NA	0.0168572	0.0205371
ENSMUSG00000032611	1700102P08RIK	RIKEN cDNA 1700102P08 gene [Source:MGI Symbol;Acc:MGI:2148248]	63.3959	-0.00602147	0.186606	-0.0322684	0.974258	0.983825	61.5502	-0.268912	0.22103	-1.21663	0.223745	0.363128	55.0587	-0.225205	0.220206	-1.0227	0.306448	0.413693	0.0472985	-0.219184
ENSMUSG00000049476	1700104B16RIK	RIKEN cDNA 1700104B16 gene [Source:MGI Symbol;Acc:MGI:1925886]	0	NA	NA	NA	NA	NA	0	NA	NA	NA	NA	NA	0.172423	0.0479193	0.0760477	0.630122	0.528615	NA	0.016807	NA
ENSMUSG00000084837	1700108N11RIK	RIKEN cDNA 1700108N11 gene [Source:MGI Symbol;Acc:MGI:1921551]	0	NA	NA	NA	NA	NA	0.137453	0.0312887	0.0477732	0.654942	0.512505	NA	0	NA	NA	NA	NA	NA	-0.0204644	NA
ENSMUSG00000085044	1700109G15RIK	RIKEN cDNA 1700109G15 gene [Source:MGI Symbol;Acc:MGI:1925721]	0.29396	0.0431934	0.0553931	0.77976	0.435532	NA	0	NA	NA	NA	NA	NA	0.172423	0.0479193	0.0760477	0.630122	0.528615	NA	0.016807	0.00472596
ENSMUSG00000008307	1700109H08RIK	RIKEN cDNA 1700109H08 gene [Source:MGI Symbol;Acc:MGI:1924286]	21.1142	-0.405611	0.228417	-1.77575	0.0757737	0.136688	25.7916	-0.209065	0.250919	-0.8332	0.404732	0.562099	23.2148	-0.180237	0.278954	-0.646117	0.518203	0.623089	0.0384519	0.225374
ENSMUSG00000087047	1700110K17RIK	RIKEN cDNA 1700110K17 gene [Source:MGI Symbol;Acc:MGI:1920808]	3.71043	0.108425	0.176248	0.615183	0.538434	NA	2.38696	-0.131095	0.158906	-0.824984	0.409381	NA	2.25711	-0.121483	0.230138	-0.527871	0.597589	NA	0.0278826	-0.229908
ENSMUSG00000091329	1700112D23RIK	RIKEN cDNA 1700112D23 gene [Source:MGI Symbol;Acc:MGI:1920861]	4.29871	0.439044	0.177477	2.47381	0.0133682	NA	1.77946	0.123679	0.140874	0.87794	0.379976	NA	2.89603	0.458567	0.249657	1.83679	0.066241	NA	0.103852	0.0195232
ENSMUSG00000063458	1700112E06RIK	RIKEN cDNA 1700112E06 gene [Source:MGI Symbol;Acc:MGI:1923883]	3.34703	0.00591323	0.167206	0.0353649	0.971789	NA	2.818	-0.113683	0.167806	-0.67747	0.498108	NA	2.40928	-0.162996	0.240029	-0.679068	0.497095	NA	0.00631073	-0.168909
ENSMUSG00000047129	1700113H08RIK	RIKEN cDNA 1700113H08 gene [Source:MGI Symbol;Acc:MGI:1923890]	0.14698	0.0261629	0.0433529	0.603487	0.546185	NA	0	NA	NA	NA	NA	NA	0	NA	NA	NA	NA	NA	NA	NA
ENSMUSG00000092276	1700116B05RIK	RIKEN cDNA 1700116B05 gene [Source:MGI Symbol;Acc:MGI:1925889]	0.14698	0.0261629	0.0433529	0.603487	0.546185	NA	0.229619	0.0354469	0.0505557	0.701144	0.483213	NA	0.172847	0.047946	0.0760686	0.630299	0.528499	NA	-0.00630821	0.021783
ENSMUSG00000045391	1700120B22RIK	RIKEN cDNA 1700120B22 gene [Source:MGI Symbol;Acc:MGI:3604190]	2.15056	0.0152392	0.142321	0.107076	0.914729	NA	2.74467	0.0873494	0.162048	0.539033	0.589864	NA	1.49451	-0.0983549	0.190112	-0.517353	0.60491	NA	-0.0939486	-0.113594
ENSMUSG00000092066	1700121N20RIK	RIKEN cDNA 1700121N20 gene [Source:MGI Symbol;Acc:MGI:1923889]	0	NA	NA	NA	NA	NA	0	NA	NA	NA	NA	NA	0.172847	0.047946	0.0760686	0.630299	0.528499	NA	0.0168158	NA
ENSMUSG00000087685	1700122E12RIK	RIKEN cDNA 1700122E12 gene [Source:MGI Symbol;Acc:MGI:1920869]	9.81401	-0.000373669	0.221268	-0.00168877	0.998653	0.999334	10.9397	0.053873	0.24335	0.22138	0.824796	0.895355	8.29939	-0.162155	0.300653	-0.539342	0.589651	0.687212	-0.125684	-0.161781
ENSMUSG00000024786	1700123I01RIK	RIKEN cDNA 1700123I01 gene [Source:MGI Symbol;Acc:MGI:1923913]	35.961	-0.869892	0.214336	-4.05855	4.94e-05	0.000185481	62.9345	0.364825	0.213676	1.70738	0.0877523	0.171343	44.4313	-0.207559	0.230241	-0.901485	0.36733	0.478051	-0.486272	0.662333
ENSMUSG00000029526	1700123K08RIK	RIKEN cDNA 1700123K08 gene [Source:MGI Symbol;Acc:MGI:1923908]	0.14698	0.0261629	0.0433529	0.603487	0.546185	NA	0	NA	NA	NA	NA	NA	0	NA	NA	NA	NA	NA	NA	NA
ENSMUSG00000085614	1700123M08RIK	RIKEN cDNA 1700123M08 gene [Source:MGI Symbol;Acc:MGI:1923915]	5.94806	-0.0478924	0.196443	-0.243798	0.807388	NA	6.68495	-0.0140016	0.213823	-0.065482	0.94779	NA	6.98404	0.150748	0.291708	0.516775	0.605313	0.699954	0.0851132	0.19864
ENSMUSG00000086080	1700123O12RIK	RIKEN cDNA 1700123O12 gene [Source:MGI Symbol;Acc:MGI:1920874]	0.641687	0.111653	0.0874823	1.27629	0.201853	NA	0.274905	0.0441712	0.0562216	0.785663	0.432065	NA	0.867909	0.226972	0.157617	1.44002	0.149861	NA	0.0493058	0.115319
ENSMUSG00000040822	1700123O20RIK	RIKEN cDNA 1700123O20 gene [Source:MGI Symbol;Acc:MGI:1920893]	764.615	-0.0472523	0.0723386	-0.65321	0.513621	0.62924	883.24	0.208148	0.0827163	2.51641	0.0118558	0.0311849	763.519	0.103219	0.077366	1.33417	0.182148	0.271668	-0.1234	0.150472
ENSMUSG00000085197	1700125H03RIK	RIKEN cDNA 1700125H03 gene [Source:MGI Symbol;Acc:MGI:1920859]	0.472194	-0.0289546	0.0747208	-0.387504	0.698383	NA	0.783564	0.0147732	0.100579	0.146882	0.883226	NA	0.307783	-0.0863793	0.102563	-0.842207	0.399672	NA	-0.0405775	-0.0574247
ENSMUSG00000018479	1700125H20RIK	RIKEN cDNA 1700125H20 gene [Source:MGI Symbol;Acc:MGI:1920884]	2.25884	0.121965	0.140643	0.867195	0.385835	NA	2.49448	0.159848	0.15499	1.03134	0.30238	NA	2.04261	0.18593	0.228867	0.812394	0.416566	NA	-0.0455671	0.0639653
ENSMUSG00000031510	1700128E19RIK	RIKEN cDNA 1700128E19 gene [Source:MGI Symbol;Acc:MGI:1920868]	0.179582	-0.0276613	0.0443714	-0.623404	0.533019	NA	0.230103	-0.0250367	0.0505562	-0.495226	0.62044	NA	0.169851	-0.0462472	0.0759062	-0.609267	0.542348	NA	NA	-0.0185859
ENSMUSG00000021977	1700129C05RIK	RIKEN cDNA 1700129C05 gene [Source:MGI Symbol;Acc:MGI:1915182]	0	NA	NA	NA	NA	NA	0.137453	0.0312887	0.0477732	0.654942	0.512505	NA	0	NA	NA	NA	NA	NA	-0.0204644	NA
ENSMUSG00000089745	1810008B01RIK	RIKEN cDNA 1810008B01 gene [Source:MGI Symbol;Acc:MGI:1916312]	2.7929	0.350105	0.153489	2.28098	0.0225498	NA	1.13195	0.133532	0.114506	1.16616	0.243551	NA	0.503711	0.0467228	0.122814	0.380434	0.703623	NA	-0.0641718	-0.303382
ENSMUSG00000071653	1810009A15RIK	RIKEN cDNA 1810009A15 gene [Source:MGI Symbol;Acc:MGI:1913526]	3625.21	-0.310803	0.0425946	-7.29677	2.95e-13	3.13e-12	3914.52	-0.351169	0.0527832	-6.65305	2.87e-11	3.19e-10	3272.52	-0.4671	0.0505424	-9.24175	2.43e-20	3.51e-19	-0.132436	-0.156297
ENSMUSG00000078607	1810010H24RIK	RIKEN cDNA 1810010H24 gene [Source:MGI Symbol;Acc:MGI:1916316]	91.1503	-0.250836	0.170382	-1.4722	0.140966	0.230887	86.3824	-0.765541	0.202054	-3.78879	0.00015138	0.000631846	73.6608	-0.753584	0.199588	-3.77569	0.000159564	0.000485214	0.0500948	-0.502748
ENSMUSG00000056313	1810011O10RIK	RIKEN cDNA 1810011O10 gene [Source:MGI Symbol;Acc:MGI:1916318]	8.19777	-0.0214053	0.215546	-0.0993074	0.920894	0.949448	7.28211	-0.246595	0.226359	-1.0894	0.275979	0.424633	6.2448	-0.323556	0.295179	-1.09614	0.27302	0.377	0.0128049	-0.30215
ENSMUSG00000087595	1810012K08RIK	RIKEN cDNA 1810012K08 gene [Source:MGI Symbol;Acc:MGI:1916345]	0.314861	-0.00234464	0.0594819	-0.0394177	0.968557	NA	0.352518	0.000743249	0.0653045	0.0113813	0.990919	NA	0.333548	0.00403548	0.103709	0.0389117	0.968961	NA	0.000817598	0.00638012
ENSMUSG00000028177	1810013D15RIK	RIKEN cDNA 1810013D15 gene [Source:MGI Symbol;Acc:MGI:1916292]	1.60579	-0.0588874	0.129593	-0.454403	0.649539	NA	2.24331	0.01268	0.156359	0.0810955	0.935366	NA	1.81097	-0.0213421	0.223034	-0.09569	0.923767	NA	-0.0180223	0.0375453
ENSMUSG00000022507	1810013L24RIK	RIKEN cDNA 1810013L24 gene [Source:MGI Symbol;Acc:MGI:1916303]	2605.27	0.0570803	0.0572071	0.997782	0.318385	0.44061	2892.2	0.20118	0.062315	3.22844	0.00124465	0.00424184	2567.86	0.16935	0.0585023	2.89476	0.0037945	0.00899084	-0.0521472	0.11227
ENSMUSG00000086390	1810019D21RIK	RIKEN cDNA 1810019D21 gene [Source:MGI Symbol;Acc:MGI:1917021]	21.2982	0.155355	0.227264	0.68359	0.494234	0.611459	22.4519	0.166282	0.252354	0.658924	0.509945	0.661513	24.0161	0.496236	0.275044	1.8042	0.0711996	0.121889	0.180124	0.340881
ENSMUSG00000089997	1810020O05RIK	Riken cDNA 1810020O05 gene [Source:MGI Symbol;Acc:MGI:3586838]	12.578	0.00718311	0.225902	0.0317974	0.974634	0.984085	9.65513	-0.500727	0.235228	-2.12869	0.0332799	0.0761743	8.1968	-0.591344	0.298943	-1.97811	0.0479158	0.0867781	0.0428405	-0.598527
ENSMUSG00000087331	1810021B22RIK	RIKEN cDNA 1810021B22 gene [Source:MGI Symbol;Acc:MGI:1916370]	0.660509	0.113824	0.0882778	1.28939	0.197263	NA	0	NA	NA	NA	NA	NA	0.172423	0.0479193	0.0760477	0.630122	0.528615	NA	0.016807	-0.065905
ENSMUSG00000078784	1810022K09RIK	RIKEN cDNA 1810022K09 gene [Source:MGI Symbol;Acc:MGI:1916376]	1544.9	-0.118834	0.0602301	-1.97301	0.0484949	0.0938191	1756.82	0.0762809	0.0708833	1.07615	0.281861	0.431046	1455.23	-0.132357	0.0718665	-1.84171	0.0655179	0.113551	-0.22365	-0.0135228
ENSMUSG00000044145	1810024B03RIK	RIKEN cDNA 1810024B03 gene [Source:MGI Symbol;Acc:MGI:1925560]	37.2469	-0.822059	0.212402	-3.87029	0.000108704	0.000386284	53.6268	-0.0919444	0.222033	-0.414102	0.678799	0.79494	40.0225	-0.542108	0.238801	-2.27013	0.0231998	0.045968	-0.325611	0.279951
ENSMUSG00000048429	1810026J23RIK	RIKEN cDNA 1810026J23 gene [Source:MGI Symbol;Acc:MGI:1917023]	2114.82	-0.0524321	0.0493382	-1.06271	0.287914	0.407127	1941.15	-0.697239	0.0638822	-10.9145	9.83e-28	3.99e-26	1689.97	-0.595977	0.0631714	-9.43429	3.94e-21	6.12e-20	0.083304	-0.543545
ENSMUSG00000044148	1810030O07RIK	RIKEN cDNA 1810030O07 gene [Source:MGI Symbol;Acc:MGI:1916405]	1805.42	-0.172079	0.057809	-2.97668	0.00291392	0.00774952	2078.96	0.0591641	0.0672978	0.879139	0.379326	0.535986	1823.87	0.0184932	0.0631157	0.293005	0.769518	0.834828	-0.0599404	0.190572
ENSMUSG00000020812	1810032O08RIK	RIKEN cDNA 1810032O08 gene [Source:MGI Symbol;Acc:MGI:1913543]	1034.96	-0.373958	0.0797546	-4.68885	2.75e-06	1.26e-05	1188.75	-0.184331	0.0933601	-1.97441	0.0483354	0.104905	924.301	-0.572648	0.0883865	-6.47891	9.24e-11	6.13e-10	-0.395131	-0.198691
ENSMUSG00000054091	1810037I17RIK	RIKEN cDNA 1810037I17 gene [Source:MGI Symbol;Acc:MGI:1914954]	2038.92	-0.0561166	0.0492389	-1.13968	0.25442	0.368972	2458.47	0.340857	0.0585804	5.81862	5.93e-09	5.01e-08	2060.57	0.129728	0.0556399	2.33157	0.0197236	0.0398257	-0.228357	0.185845
ENSMUSG00000062760	1810041L15RIK	RIKEN cDNA 1810041L15 gene [Source:MGI Symbol;Acc:MGI:1919551]	26.6953	0.885868	0.223216	3.96865	7.23e-05	0.00026482	9.83315	-0.741094	0.236096	-3.13895	0.00169553	0.00557728	7.90251	-0.977634	0.298888	-3.27091	0.00107202	0.00283315	0.0312378	-1.8635
ENSMUSG00000020284	1810043G02RIK	RIKEN cDNA 1810043G02 gene [Source:MGI Symbol;Acc:MGI:1915134]	210.906	-0.289244	0.120359	-2.40318	0.0162534	0.0359629	226.079	-0.357106	0.139926	-2.55211	0.0107074	0.0284526	182.336	-0.591058	0.135533	-4.36098	1.29e-05	4.63e-05	-0.215189	-0.301814
ENSMUSG00000078572	1810043H04RIK	RIKEN cDNA 1810043H04 gene [Source:MGI Symbol;Acc:MGI:1913676]	425.734	-0.414847	0.109622	-3.78434	0.000154117	0.000532552	439.425	-0.690695	0.112982	-6.1133	9.76e-10	9.06e-09	332.076	-0.989336	0.232635	-4.25274	2.11e-05	7.29e-05	-0.273509	-0.574489
ENSMUSG00000035372	1810055G02RIK	RIKEN cDNA 1810055G02 gene [Source:MGI Symbol;Acc:MGI:1919306]	1758.53	0.386693	0.0582981	6.63302	3.29e-11	2.78e-10	1799.72	0.341142	0.0690439	4.94095	7.77e-07	4.84e-06	1765.86	0.534554	0.0686815	7.78308	7.08e-15	6.95e-14	0.167883	0.147861
ENSMUSG00000073155	1810058I24RIK	RIKEN cDNA 1810058I24 gene [Source:MGI Symbol;Acc:MGI:1914955]	2420.25	-0.358751	0.0504448	-7.11177	1.15e-12	1.13e-11	3071.9	0.188037	0.0574958	3.27045	0.00107378	0.00371999	2557.57	-0.0216755	0.0543203	-0.399032	0.68987	0.771797	-0.227089	0.337076
ENSMUSG00000086340	1810059C17RIK	RIKEN cDNA 1810059C17 gene [Source:MGI Symbol;Acc:MGI:1917068]	1.47997	-0.0284156	0.128568	-0.221017	0.825079	NA	2.10538	0.0479155	0.148741	0.322141	0.747346	NA	1.46601	-0.0234714	0.204199	-0.114944	0.90849	NA	-0.0397107	0.00494414
ENSMUSG00000027713	1810062G17RIK	RIKEN cDNA 1810062G17 gene [Source:MGI Symbol;Acc:MGI:1919532]	8.14442	0.860627	0.212193	4.05587	4.99e-05	0.000187404	1.70301	0.0355528	0.138905	0.25595	0.797989	NA	2.73041	0.338968	0.246964	1.37254	0.169895	NA	0.1083	-0.521659
ENSMUSG00000084925	1810062O18RIK	RIKEN cDNA 1810062O18 gene [Source:MGI Symbol;Acc:MGI:1922852]	0.796678	0.022292	0.0958886	0.232478	0.816167	NA	0.798602	0.0136441	0.101144	0.134897	0.892693	NA	1.87538	0.31093	0.218226	1.42481	0.154212	NA	0.113466	0.288638
ENSMUSG00000085551	1810063I02RIK	RIKEN cDNA 1810063I02 gene [Source:MGI Symbol;Acc:MGI:1917104]	3.95521	0.0761948	0.178651	0.426502	0.669742	NA	4.31023	0.0947111	0.193028	0.490661	0.623666	NA	3.18826	-0.0105041	0.256244	-0.0409926	0.967302	NA	-0.0716318	-0.0866988
ENSMUSG00000090925	1810064F22RIK	RIKEN cDNA 1810064F22 gene [Source:MGI Symbol;Acc:MGI:1917112]	0	NA	NA	NA	NA	NA	0.137453	0.0312887	0.0477732	0.654942	0.512505	NA	0	NA	NA	NA	NA	NA	-0.0204644	NA
ENSMUSG00000013653	1810065E05RIK	RIKEN cDNA 1810065E05 gene [Source:MGI Symbol;Acc:MGI:1917114]	0.14698	0.0261629	0.0433529	0.603487	0.546185	NA	0.137453	0.0312887	0.0477732	0.654942	0.512505	NA	0	NA	NA	NA	NA	NA	-0.0204644	NA
ENSMUSG00000087165	2010001A14RIK	RIKEN cDNA 2010001A14 gene [Source:MGI Symbol;Acc:MGI:1923766]	42.599	-0.134419	0.206911	-0.649649	0.515919	0.631406	52.9668	0.228887	0.222502	1.0287	0.303621	0.456172	42.2367	-0.0355301	0.235151	-0.151095	0.879901	0.916587	-0.232291	0.0988892
ENSMUSG00000051606	2010001K21RIK	RIKEN cDNA 2010001K21 gene [Source:MGI Symbol;Acc:MGI:1917079]	0	NA	NA	NA	NA	NA	0	NA	NA	NA	NA	NA	0.345694	0.0861918	0.100948	0.853827	0.393201	NA	0.0306497	NA
ENSMUSG00000042041	2010003K11RIK	RIKEN cDNA 2010003K11 gene [Source:MGI Symbol;Acc:MGI:1917111]	0.844247	-0.0300291	0.097489	-0.308025	0.758063	NA	0.660233	-0.0773073	0.0871297	-0.887267	0.374935	NA	0.487579	-0.130807	0.124605	-1.04977	0.293825	NA	NA	-0.100778
ENSMUSG00000087277	2010013B24RIK	RIKEN cDNA 2010013B24 gene [Source:MGI Symbol;Acc:MGI:1919329]	0.627643	0.0482437	0.0842503	0.572624	0.566899	NA	1.59119	0.207276	0.133072	1.55762	0.119322	NA	0.68108	0.0976109	0.145714	0.669878	0.502935	NA	-0.0980375	0.0493672
ENSMUSG00000025528	2010106E10RIK	RIKEN cDNA 2010106E10 gene [Source:MGI Symbol;Acc:MGI:1914965]	0.16788	-0.0272356	0.0440334	-0.618521	0.536232	NA	0.215065	-0.0247042	0.0502074	-0.492043	0.622689	NA	0.158864	-0.0455031	0.0753299	-0.604051	0.54581	NA	NA	-0.0182675
ENSMUSG00000021290	2010107E04RIK	RIKEN cDNA 2010107E04 gene [Source:MGI Symbol;Acc:MGI:1917507]	3382.89	-0.111892	0.0441316	-2.53541	0.0112316	0.025915	3999.98	0.217999	0.052886	4.12206	3.76e-05	0.000176365	3344.91	0.0162045	0.055568	0.291616	0.77058	0.835652	-0.21851	0.128096
ENSMUSG00000029847	2010107G12RIK	RIKEN cDNA 2010107G12 gene [Source:MGI Symbol;Acc:MGI:1917272]	31.9283	-0.134592	0.217041	-0.620121	0.535178	0.649415	27.8018	-0.731686	0.249761	-2.92954	0.00339462	0.0103672	28.9575	-0.249923	0.260776	-0.958378	0.337872	0.44702	0.390559	-0.115331
ENSMUSG00000020083	2010107G23RIK	RIKEN cDNA 2010107G23 gene [Source:MGI Symbol;Acc:MGI:1917144]	185.3	-0.097921	0.127197	-0.769835	0.441398	0.56282	195.763	-0.157699	0.146527	-1.07625	0.281816	0.431046	173.335	-0.131256	0.136206	-0.963654	0.335219	0.4441	0.0124125	-0.033335
ENSMUSG00000029384	2010109A12RIK	RIKEN cDNA 2010109A12 gene [Source:MGI Symbol;Acc:MGI:1922860]	0.312783	0.0518741	0.0605955	0.856072	0.391958	NA	0	NA	NA	NA	NA	NA	0	NA	NA	NA	NA	NA	NA	NA
ENSMUSG00000063522	2010109I03RIK	RIKEN cDNA 2010109I03 gene [Source:MGI Symbol;Acc:MGI:1914288]	0.842433	0.142498	0.0979956	1.45412	0.145912	NA	0.137453	0.0312887	0.0477732	0.654942	0.512505	NA	0	NA	NA	NA	NA	NA	-0.0204644	NA
ENSMUSG00000021458	2010111I01RIK	RIKEN cDNA 2010111I01 gene [Source:MGI Symbol;Acc:MGI:1919311]	885.487	0.243273	0.0683443	3.55952	0.000371537	0.00119395	933.864	0.262968	0.0811882	3.239	0.0011995	0.00410506	886.873	0.391244	0.0743496	5.26222	1.42e-07	6.63e-07	0.102725	0.147971
ENSMUSG00000063018	2010204K13RIK	RIKEN cDNA 2010204K13 gene [Source:MGI Symbol;Acc:MGI:1922859]	159.409	-0.430406	0.135563	-3.17495	0.0014986	0.00423139	228.947	0.433917	0.137177	3.16319	0.0015605	0.00518316	181.47	0.0868212	0.13422	0.646858	0.517724	0.622649	-0.350592	0.517227
ENSMUSG00000026090	2010300C02RIK	RIKEN cDNA 2010300C02 gene [Source:MGI Symbol;Acc:MGI:1919347]	68.9032	0.825586	0.189126	4.36528	1.27e-05	5.25e-05	33.3305	-1.14865	0.248457	-4.62312	3.78e-06	2.1e-05	37.3894	-0.292746	0.24789	-1.18095	0.237623	0.33781	0.669909	-1.11833
ENSMUSG00000074829	2010315B03RIK	RIKEN cDNA 2010315B03 gene [Source:MGI Symbol;Acc:MGI:1919321]	32.7718	0.0615357	0.216669	0.284008	0.776404	0.848417	33.0362	-0.0667906	0.245499	-0.27206	0.785576	0.869994	32.3593	0.161307	0.255704	0.630836	0.528148	0.631826	0.156848	0.0997716
ENSMUSG00000089983	2010320O07RIK	RIKEN cDNA 2010320O07 gene [Source:MGI Symbol;Acc:MGI:1917131]	0.165803	0.0269332	0.0439693	0.612547	0.540176	NA	0	NA	NA	NA	NA	NA	0	NA	NA	NA	NA	NA	NA	NA
ENSMUSG00000030587	2200002D01RIK	RIKEN cDNA 2200002D01 gene [Source:MGI Symbol;Acc:MGI:1919525]	91.6743	-0.0717242	0.163437	-0.43885	0.66077	0.757798	103.152	0.0751045	0.184158	0.407826	0.683401	0.798732	101.144	0.310258	0.170038	1.82464	0.0680552	0.117247	0.181182	0.381982
ENSMUSG00000013083	2200002J24RIK	RIKEN cDNA 2200002J24 gene [Source:MGI Symbol;Acc:MGI:1916397]	1.14583	-0.169124	0.105444	-1.60393	0.10873	NA	1.46734	-0.158618	0.121357	-1.30703	0.191201	NA	1.94683	-0.0489314	0.212319	-0.230461	0.817733	NA	0.0800712	0.120192
ENSMUSG00000029882	2210010C04RIK	RIKEN cDNA 2210010C04 gene [Source:MGI Symbol;Acc:MGI:1914623]	0.179582	-0.0276613	0.0443714	-0.623404	0.533019	NA	0.230103	-0.0250367	0.0505562	-0.495226	0.62044	NA	0.169851	-0.0462472	0.0759062	-0.609267	0.542348	NA	NA	-0.0185859
ENSMUSG00000074217	2210011C24RIK	RIKEN cDNA 2210011C24 gene [Source:MGI Symbol;Acc:MGI:1917384]	130.117	0.611401	0.155741	3.92576	8.65e-05	0.00031236	126.994	0.514857	0.177548	2.89983	0.00373371	0.0112926	137.957	0.876856	0.17274	5.07617	3.85e-07	1.7e-06	0.277237	0.265456
ENSMUSG00000086316	2210013O21RIK	RIKEN cDNA 2210013O21 gene [Source:MGI Symbol;Acc:MGI:1917373]	422.327	-0.321771	0.100941	-3.1877	0.00143409	0.00406854	579.263	0.442639	0.101862	4.34548	1.39e-05	7.06e-05	451.92	0.0363925	0.103191	0.352672	0.724334	0.799785	-0.414256	0.358164
ENSMUSG00000021550	2210016F16RIK	RIKEN cDNA 2210016F16 gene [Source:MGI Symbol;Acc:MGI:1917403]	1477.77	0.0707859	0.060361	1.17271	0.240912	0.352667	1540.9	0.00859859	0.0697039	0.123359	0.901823	0.943862	1418.99	0.11198	0.0656053	1.70688	0.0878443	0.146097	0.0817008	0.0411944
ENSMUSG00000029559	2210016L21RIK	RIKEN cDNA 2210016L21 gene [Source:MGI Symbol;Acc:MGI:1919607]	1357.42	-0.0171262	0.0623166	-0.274826	0.78345	0.853953	1378.6	-0.201594	0.0749122	-2.69106	0.00712244	0.0200148	1266.72	-0.0563546	0.0675594	-0.834148	0.404198	0.514643	0.124437	-0.0392283
ENSMUSG00000092570	2210019I11RIK	RIKEN cDNA 2210019I11 gene [Source:MGI Symbol;Acc:MGI:1917397]	0.325214	-0.0539811	0.0615321	-0.877283	0.380333	NA	0.416492	-0.0509447	0.0713799	-0.713712	0.475406	NA	0.480206	-0.0385336	0.127215	-0.302901	0.761965	NA	0.016807	0.0154475
ENSMUSG00000078546	2210404O09RIK	RIKEN cDNA 2210404O09 gene [Source:MGI Symbol;Acc:MGI:1917331]	415.116	-0.182293	0.0910261	-2.00265	0.0452148	0.0883351	408.637	-0.558613	0.111698	-5.00108	5.7e-07	3.63e-06	349.74	-0.554908	0.111229	-4.98887	6.07e-07	2.62e-06	-0.0051436	-0.372615
ENSMUSG00000039563	2210406O10RIK	RIKEN cDNA 2210406O10 gene [Source:MGI Symbol;Acc:MGI:1923960]	6.33465	0.00431123	0.203467	0.0211889	0.983095	0.989194	5.97825	-0.107882	0.216238	-0.498906	0.617846	NA	3.68701	-0.507292	0.266446	-1.90392	0.0569203	NA	-0.133345	-0.511603
ENSMUSG00000037145	2210407C18RIK	RIKEN cDNA 2210407C18 gene [Source:MGI Symbol;Acc:MGI:1925604]	0.179582	-0.0276613	0.0443714	-0.623404	0.533019	NA	0.230103	-0.0250367	0.0505562	-0.495226	0.62044	NA	0.169851	-0.0462472	0.0759062	-0.609267	0.542348	NA	NA	-0.0185859
ENSMUSG00000087380	2210408F21RIK	RIKEN cDNA 2210408F21 gene [Source:MGI Symbol;Acc:MGI:1920902]	4.36402	0.242437	0.1867	1.29854	0.194103	NA	2.99364	0.028883	0.17594	0.164164	0.869602	NA	5.60048	0.611599	0.289761	2.11071	0.0347977	NA	0.252193	0.369162
ENSMUSG00000071252	2210408I21RIK	RIKEN cDNA 2210408I21 gene [Source:MGI Symbol;Acc:MGI:1919621]	152.616	0.126046	0.138484	0.910186	0.362724	0.485586	166.66	0.22522	0.158261	1.4231	0.154708	0.271001	143.155	0.108933	0.150975	0.721529	0.470584	0.579026	-0.131601	-0.0171139
ENSMUSG00000081766	2210409E12RIK	RIKEN cDNA 2210409E12 gene [Source:MGI Symbol;Acc:MGI:1919631]	376.797	-0.312883	0.0967284	-3.23465	0.0012179	0.00350718	426.807	-0.166509	0.108814	-1.53022	0.125963	0.229964	367.729	-0.220511	0.106144	-2.07747	0.0377585	0.0705569	-0.0656059	0.0923721
ENSMUSG00000085563	2210411M09RIK	RIKEN cDNA 2210411M09 gene [Source:MGI Symbol;Acc:MGI:1917426]	0.486237	0.0274595	0.0754134	0.364119	0.715769	NA	0.201427	-0.0243788	0.0498639	-0.488906	0.624908	NA	0.321765	0.00546475	0.102357	0.053389	0.957422	NA	0.0168158	-0.0219947
ENSMUSG00000085394	2210414B05RIK	RIKEN cDNA 2210414B05 gene [Source:MGI Symbol;Acc:MGI:1917393]	0.486237	0.0274595	0.0754134	0.364119	0.715769	NA	0.201427	-0.0243788	0.0498639	-0.488906	0.624908	NA	0.148918	-0.0447822	0.074766	-0.598964	0.549197	NA	NA	-0.0722417
ENSMUSG00000086494	2210417A02RIK	RIKEN cDNA 2210417A02 gene [Source:MGI Symbol;Acc:MGI:1917388]	39.1036	-0.411034	0.21071	-1.9507	0.0510923	0.0980697	52.7113	0.130267	0.223888	0.58184	0.560675	0.702719	40.9404	-0.2009	0.237483	-0.845955	0.397578	0.507811	-0.270689	0.210134
ENSMUSG00000078894	2210418O10RIK	RIKEN cDNA 2210418O10 gene [Source:MGI Symbol;Acc:MGI:1924208]	2.37736	-0.0949708	0.147676	-0.643103	0.520158	NA	2.42927	-0.139175	0.162103	-0.858556	0.390585	NA	2.29124	-0.139033	0.240088	-0.579089	0.562529	NA	0.0312216	-0.0440618
ENSMUSG00000039269	2300002M23RIK	RIKEN cDNA 2300002M23 gene [Source:MGI Symbol;Acc:MGI:1916792]	90.0835	0.540265	0.176067	3.06852	0.00215125	0.00588177	97.2308	0.66729	0.193142	3.45491	0.000550468	0.00204486	96.0158	0.83392	0.183221	4.55145	5.33e-06	2.02e-05	0.0798405	0.293655
ENSMUSG00000075605	2300005B03RIK	RIKEN cDNA 2300005B03 gene [Source:MGI Symbol;Acc:MGI:1916712]	1.14702	-0.119783	0.107275	-1.1166	0.264166	NA	1.51074	-0.0853	0.125414	-0.680146	0.496412	NA	1.08583	-0.186324	0.174589	-1.06721	0.285875	NA	-0.0142416	-0.066541
ENSMUSG00000032403	2300009A05RIK	RIKEN cDNA 2300009A05 gene [Source:MGI Symbol;Acc:MGI:1916728]	52.4269	-0.215146	0.198425	-1.08427	0.278245	0.396823	58.409	-0.140599	0.219491	-0.640572	0.521801	0.67144	46.4276	-0.413328	0.228965	-1.8052	0.071043	0.121671	-0.202968	-0.198182
ENSMUSG00000053353	2310001K24RIK	RIKEN cDNA 2310001K24 gene [Source:MGI Symbol;Acc:MGI:1916767]	0.314861	-0.00234464	0.0594819	-0.0394177	0.968557	NA	0.352518	0.000743249	0.0653045	0.0113813	0.990919	NA	0.331287	0.00365546	0.103456	0.0353336	0.971814	NA	0.000648498	0.0060001
ENSMUSG00000007457	2310003L06RIK	RIKEN cDNA 2310003L06 gene [Source:MGI Symbol;Acc:MGI:1921498]	22.1493	0.260885	0.227661	1.14593	0.251823	0.365683	31.235	0.736338	0.24945	2.95185	0.00315881	0.00972879	25.2267	0.630068	0.275706	2.28529	0.022296	0.0444184	-0.207317	0.369184
ENSMUSG00000034159	2310007B03RIK	RIKEN cDNA 2310007B03 gene [Source:MGI Symbol;Acc:MGI:1919124]	0.635918	0.0512996	0.0846217	0.606223	0.544367	NA	0.201427	-0.0243788	0.0498639	-0.488906	0.624908	NA	0.321342	0.00539321	0.102309	0.0527151	0.957959	NA	0.016807	-0.0459064
ENSMUSG00000079283	2310009B15RIK	RIKEN cDNA 2310009B15 gene [Source:MGI Symbol;Acc:MGI:1916799]	168.295	-0.057481	0.132522	-0.433745	0.664473	0.760683	187.083	0.0661639	0.152148	0.434864	0.663661	0.784235	142.595	-0.384982	0.152112	-2.53092	0.0113763	0.0243494	-0.412951	-0.327501
ENSMUSG00000020133	2310011J03RIK	RIKEN cDNA 2310011J03 gene [Source:MGI Symbol;Acc:MGI:1913624]	994.117	-0.206556	0.0674797	-3.06101	0.00220591	0.00602035	1136.53	-0.00506562	0.0738894	-0.0685568	0.945342	0.969263	904.79	-0.327996	0.0790834	-4.14747	3.36e-05	0.000112749	-0.330571	-0.12144
ENSMUSG00000085945	2310014F06RIK	RIKEN cDNA 2310014F06 gene [Source:MGI Symbol;Acc:MGI:1916875]	1.4064	0.143465	0.112302	1.27749	0.201428	NA	0.48997	0.0243284	0.0757443	0.321192	0.748065	NA	0.851242	0.152755	0.165443	0.923306	0.355848	NA	0.0369567	0.00928919
ENSMUSG00000085965	2310016D23RIK	RIKEN cDNA 2310016D23 gene [Source:MGI Symbol;Acc:MGI:1923693]	0.665819	-0.00141056	0.0888716	-0.0158719	0.987337	NA	0.706435	0.00162025	0.0927119	0.0174761	0.986057	NA	0.668138	0.00786426	0.143449	0.0548227	0.95628	NA	0.0016511	0.00927482
ENSMUSG00000049643	2310022A10RIK	RIKEN cDNA 2310022A10 gene [Source:MGI Symbol;Acc:MGI:1913617]	3260.73	-0.116653	0.0487631	-2.39225	0.0167454	0.03689	3519.33	-0.104769	0.0562092	-1.86391	0.0623349	0.129183	3017.86	-0.182601	0.0606764	-3.00942	0.00261748	0.00641076	-0.0956859	-0.0659471
ENSMUSG00000031983	2310022B05RIK	RIKEN cDNA 2310022B05 gene [Source:MGI Symbol;Acc:MGI:1916801]	937.188	0.0621914	0.0690268	0.900974	0.367602	0.490185	896.604	-0.323665	0.0845343	-3.8288	0.000128771	0.000544992	797.231	-0.24807	0.0801488	-3.09511	0.00196737	0.00493337	0.0576913	-0.310261
ENSMUSG00000078519	2310026L22RIK	RIKEN cDNA 2310026L22 gene [Source:MGI Symbol;Acc:MGI:1916844]	0.157333	-0.0268239	0.0437039	-0.613766	0.53937	NA	0.201427	-0.0243788	0.0498639	-0.488906	0.624908	NA	0.148918	-0.0447822	0.074766	-0.598964	0.549197	NA	NA	-0.0179582
ENSMUSG00000032062	2310030G06RIK	RIKEN cDNA 2310030G06 gene [Source:MGI Symbol;Acc:MGI:1914202]	213.889	0.427003	0.131937	3.23641	0.00121043	0.00348989	232.51	0.554332	0.14704	3.76995	0.000163283	0.000676002	275.595	1.12099	0.118623	9.45003	3.39e-21	5.29e-20	0.486075	0.69399
ENSMUSG00000020441	2310033P09RIK	RIKEN cDNA 2310033P09 gene [Source:MGI Symbol;Acc:MGI:1915112]	720.41	-0.220167	0.0809688	-2.71916	0.00654479	0.0160766	774.996	-0.250976	0.0957246	-2.62186	0.00874525	0.0239232	637.65	-0.433323	0.0916016	-4.73052	2.24e-06	8.91e-06	-0.190604	-0.213156
ENSMUSG00000026319	2310035C23RIK	RIKEN cDNA 2310035C23 gene [Source:MGI Symbol;Acc:MGI:1922832]	2694.16	0.0455331	0.0477231	0.95411	0.340028	0.462761	2904.14	0.091085	0.0579866	1.57079	0.116231	0.215054	2594.78	0.0946497	0.0601515	1.57352	0.115598	0.184597	-0.0160312	0.0491166
ENSMUSG00000041203	2310036O22RIK	RIKEN cDNA 2310036O22 gene [Source:MGI Symbol;Acc:MGI:1922833]	3590.21	-0.0140201	0.136721	-0.102546	0.918324	0.947501	3733.14	-0.112605	0.0754098	-1.49323	0.135376	0.244095	3080.62	-0.287552	0.169508	-1.69638	0.089813	0.148937	-0.171991	-0.273531
ENSMUSG00000062619	2310039H08RIK	RIKEN cDNA 2310039H08 gene [Source:MGI Symbol;Acc:MGI:1914351]	84.7445	-0.873377	0.175448	-4.978	6.42e-07	3.22e-06	93.0906	-1.04018	0.200503	-5.18784	2.13e-07	1.44e-06	70.018	-1.49977	0.219154	-6.84345	7.73e-12	5.69e-11	-0.263798	-0.626391
ENSMUSG00000072852	2310040G07RIK	RIKEN cDNA 2310040G07 gene [Source:MGI Symbol;Acc:MGI:1917534]	0	NA	NA	NA	NA	NA	0	NA	NA	NA	NA	NA	0.172423	0.0479193	0.0760477	0.630122	0.528615	NA	0.016807	NA
ENSMUSG00000085080	2310044K18RIK	RIKEN cDNA 2310044K18 gene [Source:MGI Symbol;Acc:MGI:1917415]	0.181924	0.0275237	0.0444347	0.619419	0.53564	NA	0.229619	0.0354469	0.0505557	0.701144	0.483213	NA	0	NA	NA	NA	NA	NA	-0.0232483	NA
ENSMUSG00000090314	2310050C09RIK	RIKEN cDNA 2310050C09 gene [Source:MGI Symbol;Acc:MGI:1913783]	0.165803	0.0269332	0.0439693	0.612547	0.540176	NA	0	NA	NA	NA	NA	NA	0	NA	NA	NA	NA	NA	NA	NA
ENSMUSG00000040177	2310057M21RIK	RIKEN cDNA 2310057M21 gene [Source:MGI Symbol;Acc:MGI:1915527]	778.775	0.00438366	0.0706746	0.062026	0.950542	0.96827	775.459	-0.248102	0.0869377	-2.8538	0.00432003	0.0128688	686.606	-0.203264	0.0806952	-2.51891	0.0117717	0.0251014	0.0276057	-0.207648
ENSMUSG00000085379	2310058D17RIK	RIKEN cDNA 2310058D17 gene [Source:MGI Symbol;Acc:MGI:1922944]	14.929	-0.183753	0.228099	-0.805587	0.420481	0.542041	16.2931	-0.192691	0.250554	-0.769059	0.441859	0.596726	16.4934	0.049583	0.291216	0.170262	0.864804	0.905429	0.17196	0.233336
ENSMUSG00000050705	2310061I04RIK	RIKEN cDNA 2310061I04 gene [Source:MGI Symbol;Acc:MGI:1916912]	1107.23	-0.34205	0.064242	-5.32439	1.01e-07	5.66e-07	1236.91	-0.252616	0.0740233	-3.41265	0.000643338	0.00235559	1045.93	-0.348087	0.0735727	-4.7312	2.23e-06	8.89e-06	-0.110101	-0.00603714
ENSMUSG00000045411	2410002F23RIK	RIKEN cDNA 2410002F23 gene [Source:MGI Symbol;Acc:MGI:1914226]	3213.27	-0.237458	0.0483414	-4.9121	9.01e-07	4.43e-06	3838.99	0.115578	0.0614996	1.87933	0.0601995	0.125698	3107.4	-0.170998	0.0565124	-3.02585	0.00247932	0.00609951	-0.301448	0.0664598
ENSMUSG00000085860	2410003L11RIK	RIKEN cDNA 2410003L11 gene [Source:MGI Symbol;Acc:MGI:1916979]	944.887	-0.0815001	0.0672295	-1.21227	0.22541	0.334816	1082.37	0.143148	0.0776768	1.84286	0.0653489	0.134103	985.11	0.188832	0.0709024	2.66327	0.00773853	0.0171247	0.0237331	0.270332
ENSMUSG00000036873	2410004B18RIK	RIKEN cDNA 2410004B18 gene [Source:MGI Symbol;Acc:MGI:1913671]	1100.52	0.141365	0.061033	2.31621	0.0205466	0.044223	1164.68	0.145081	0.0728387	1.99181	0.0463915	0.101373	1039.62	0.137003	0.0785058	1.74513	0.0809629	0.136355	-0.0276927	-0.00436281
ENSMUSG00000085338	2410004I01RIK	RIKEN cDNA 2410004I01 gene [Source:MGI Symbol;Acc:MGI:1916989]	2.35339	-0.00628382	0.151367	-0.0415137	0.966886	NA	2.73012	0.0362302	0.164972	0.219614	0.826172	NA	3.38552	0.243969	0.260706	0.935802	0.349375	NA	0.0731563	0.250253
ENSMUSG00000071398	2410004P03RIK	RIKEN cDNA 2410004P03 gene [Source:MGI Symbol;Acc:MGI:1920917]	51.3051	0.664633	0.201688	3.29536	0.000982949	0.0028931	33.2323	-0.356067	0.244851	-1.45422	0.145885	0.258902	37.8764	0.249374	0.244896	1.01829	0.308542	0.415829	0.456201	-0.41526
ENSMUSG00000086841	2410006H16RIK	RIKEN cDNA 2410006H16 gene [Source:MGI Symbol;Acc:MGI:1916471]	1969.34	-0.560887	0.0526865	-10.6458	1.82e-26	5.18e-25	2448.63	-0.0874577	0.0693885	-1.26041	0.207523	0.342277	1888.65	-0.515277	0.061479	-8.38135	5.23e-17	6.05e-16	-0.433882	0.0456105
ENSMUSG00000049760	2410015M20RIK	RIKEN cDNA 2410015M20 gene [Source:MGI Symbol;Acc:MGI:2442174]	2298.34	-0.147283	0.0502726	-2.92968	0.00339313	0.00887242	2481.17	-0.140173	0.0593786	-2.36067	0.0182419	0.0454379	2118.63	-0.226819	0.0564491	-4.01812	5.87e-05	0.000190716	-0.103174	-0.0795368
ENSMUSG00000046791	2410016O06RIK	RIKEN cDNA 2410016O06 gene [Source:MGI Symbol;Acc:MGI:1919202]	1136.98	0.180049	0.0675273	2.66632	0.00766873	0.0184668	1128.8	-0.0199904	0.0753735	-0.265218	0.790842	0.873503	1057.44	0.13613	0.0692787	1.96496	0.0494189	0.0891677	0.133003	-0.0439193
ENSMUSG00000073164	2410018L13RIK	RIKEN cDNA 2410018L13 gene [Source:MGI Symbol;Acc:MGI:1916982]	255.948	0.111063	0.120431	0.922209	0.356419	0.479108	262.682	0.00121704	0.134385	0.00905638	0.992774	0.996432	245.174	0.143832	0.124172	1.15832	0.246732	0.348033	0.113565	0.0327691
ENSMUSG00000054379	2410024N13RIK	RIKEN cDNA 2410024N13 gene [Source:MGI Symbol;Acc:MGI:1917250]	19.2214	0.120906	0.228163	0.52991	0.596174	0.703875	17.7107	-0.131782	0.2527	-0.521495	0.602022	0.73736	17.4111	0.0642468	0.287844	0.2232	0.82338	0.875966	0.129134	-0.056659
ENSMUSG00000044387	2410080I02RIK	RIKEN cDNA 2410080I02 gene [Source:MGI Symbol;Acc:MGI:1915498]	7.06866	-0.220023	0.208137	-1.05711	0.290463	0.41	9.7099	0.0239595	0.236739	0.101207	0.919387	0.954834	7.51572	-0.149674	0.298596	-0.501258	0.61619	0.709254	-0.0989461	0.0703493
ENSMUSG00000039801	2410089E03RIK	RIKEN cDNA 2410089E03 gene [Source:MGI Symbol;Acc:MGI:1920942]	2242.62	0.403249	0.0599687	6.72433	1.76e-11	1.54e-10	2032.07	-0.0451352	0.0853913	-0.528569	0.597105	0.733424	2036.38	0.300595	0.0662233	4.53911	5.65e-06	2.13e-05	0.318207	-0.102655
ENSMUSG00000051297	2410124H12RIK	RIKEN cDNA 2410124H12 gene [Source:MGI Symbol;Acc:MGI:1924035]	30.905	0.144156	0.220606	0.653456	0.513463	0.629139	31.932	0.110758	0.246496	0.449331	0.653193	0.777165	33.8955	0.456749	0.259215	1.76205	0.0780613	0.131967	0.221957	0.312593
ENSMUSG00000032840	2410131K14RIK	RIKEN cDNA 2410131K14 gene [Source:MGI Symbol;Acc:MGI:1924042]	1139.8	0.207892	0.0644216	3.22705	0.00125075	0.00359059	1147.15	0.0625041	0.0754028	0.828936	0.407141	0.564463	1099.53	0.260783	0.0726214	3.59099	0.00032943	0.000953643	0.173178	0.052891
ENSMUSG00000064308	2410137M14RIK	RIKEN cDNA 2410137M14 gene [Source:MGI Symbol;Acc:MGI:1924047]	618.669	-0.436067	0.0801148	-5.44303	5.24e-08	3.04e-07	682.358	-0.43137	0.0904187	-4.77081	1.83e-06	1.08e-05	581.226	-0.467881	0.0842463	-5.55372	2.8e-08	1.41e-07	-0.0485434	-0.0318136
ENSMUSG00000074832	2410141K09RIK	RIKEN cDNA 2410141K09 gene [Source:MGI Symbol;Acc:MGI:1924053]	1002.99	-0.102168	0.0787076	-1.29807	0.194262	0.297537	1110.87	-0.00225396	0.0864071	-0.0260853	0.979189	0.988647	950.376	-0.100721	0.083095	-1.21212	0.225465	0.323085	-0.114582	0.00144701
ENSMUSG00000084825	2410152P15RIK	RIKEN cDNA 2410152P15 gene [Source:MGI Symbol;Acc:MGI:1924061]	15.1867	-0.231735	0.227563	-1.01833	0.30852	0.430167	18.8441	-0.0258654	0.252504	-0.102436	0.918411	0.954258	14.6723	-0.260732	0.296438	-0.879548	0.379104	0.490398	-0.140681	-0.0289972
ENSMUSG00000073236	2500004C02RIK	RIKEN cDNA 2500004C02 gene [Source:MGI Symbol;Acc:MGI:1919576]	87.8291	-0.361392	0.169123	-2.13685	0.0326098	0.0665254	119.842	0.302121	0.176271	1.71396	0.0865367	0.169394	92.4834	-0.0873559	0.181043	-0.482516	0.62944	0.720638	-0.364477	0.274036
ENSMUSG00000071632	2510002D24RIK	RIKEN cDNA 2510002D24 gene [Source:MGI Symbol;Acc:MGI:1919557]	369.51	-0.151007	0.102179	-1.47786	0.139446	0.228757	423.504	0.0629891	0.111416	0.565349	0.571836	0.712615	348.773	-0.16155	0.106881	-1.51149	0.130664	0.204853	-0.230407	-0.010543
ENSMUSG00000043391	2510009E07RIK	RIKEN cDNA 2510009E07 gene [Source:MGI Symbol;Acc:MGI:1919440]	1151.3	-0.239354	0.0698668	-3.42586	0.000612854	0.00188561	1289.76	-0.122936	0.0756552	-1.62495	0.104173	0.197073	1256.76	0.169197	0.0739422	2.28824	0.0221237	0.0441325	0.2643	0.408551
ENSMUSG00000044496	2510039O18RIK	RIKEN cDNA 2510039O18 gene [Source:MGI Symbol;Acc:MGI:1924284]	4018.74	0.333034	0.0476694	6.98632	2.82e-12	2.68e-11	4025.79	0.206724	0.0544972	3.7933	0.00014866	0.000621923	3723.77	0.279807	0.0612688	4.56688	4.95e-06	1.89e-05	0.0521677	-0.0532267
ENSMUSG00000066175	2510046G10RIK	RIKEN cDNA 2510046G10 gene [Source:MGI Symbol;Acc:MGI:3698051]	11.1851	-0.24936	0.223927	-1.11358	0.26546	0.381694	12.6393	-0.206056	0.246412	-0.836227	0.403027	0.56078	10.231	-0.379469	0.301382	-1.25909	0.207996	0.302755	-0.0538592	-0.130109
ENSMUSG00000039798	2600006K01RIK	RIKEN cDNA 2600006K01 gene [Source:MGI Symbol;Acc:MGI:1917569]	10.9342	-0.0794945	0.22439	-0.354269	0.723137	0.806793	11.908	-0.0548061	0.245613	-0.22314	0.823426	0.894339	8.10341	-0.457657	0.298206	-1.5347	0.124857	0.19687	-0.181393	-0.378163
ENSMUSG00000052419	2610001J05RIK	RIKEN cDNA 2610001J05 gene [Source:MGI Symbol;Acc:MGI:1913770]	1056.65	0.0659781	0.0640921	1.02943	0.303279	0.424351	1187.58	0.251926	0.0748143	3.36736	0.000758928	0.0027281	1049.8	0.198787	0.0707664	2.80905	0.00496872	0.0114447	-0.0733265	0.132809
ENSMUSG00000031242	2610002M06RIK	RIKEN cDNA 2610002M06 gene [Source:MGI Symbol;Acc:MGI:1914278]	224.604	0.391619	0.121379	3.22643	0.00125347	0.00359653	213.531	0.12642	0.145803	0.867056	0.385912	0.542947	217.469	0.45891	0.131784	3.4823	0.000497129	0.00139107	0.278865	0.0672911
ENSMUSG00000071793	2610005L07RIK	RIKEN cDNA 2610005L07 gene [Source:MGI Symbol;Acc:MGI:1914283]	654.087	-0.253161	0.0958854	-2.64024	0.0082847	0.0198	677.13	-0.451384	0.102248	-4.41462	1.01e-05	5.26e-05	557.444	-0.60444	0.106922	-5.6531	1.58e-08	8.2e-08	-0.155846	-0.351279
ENSMUSG00000060301	2610008E11RIK	RIKEN cDNA 2610008E11 gene [Source:MGI Symbol;Acc:MGI:1919378]	444.896	0.0156733	0.0959882	0.163284	0.870295	0.916779	505.155	0.220009	0.101684	2.16365	0.0304914	0.0706825	439.178	0.128627	0.101674	1.26509	0.20584	0.300172	-0.107954	0.112954
ENSMUSG00000030924	2610020H08RIK	RIKEN cDNA 2610020H08 gene [Source:MGI Symbol;Acc:MGI:1919402]	370.485	-0.0815714	0.0985473	-0.827738	0.407819	0.529529	456.415	0.363025	0.107691	3.37099	0.000748987	0.00269415	387.758	0.192473	0.100636	1.91257	0.0558029	0.0988612	-0.188815	0.274045
ENSMUSG00000091474	2610021A01RIK	RIKEN cDNA 2610021A01 gene [Source:MGI Symbol;Acc:MGI:1922662]	2325.4	-0.0110124	0.0498059	-0.221107	0.825009	0.883821	2625.23	0.17475	0.0634136	2.75572	0.00585629	0.0168475	2373.55	0.198	0.057072	3.46931	0.000521797	0.0014559	0.00156985	0.209013
ENSMUSG00000084362	2610024D14RIK	RIKEN cDNA 2610024D14 gene [Source:MGI Symbol;Acc:MGI:1917660]	0.14698	0.0261629	0.0433529	0.603487	0.546185	NA	0	NA	NA	NA	NA	NA	0	NA	NA	NA	NA	NA	NA	NA
ENSMUSG00000087013	2610027K06RIK	RIKEN cDNA 2610027K06 gene [Source:MGI Symbol;Acc:MGI:1917159]	0.14698	0.0261629	0.0433529	0.603487	0.546185	NA	0	NA	NA	NA	NA	NA	0.172423	0.0479193	0.0760477	0.630122	0.528615	NA	0.016807	0.0217564
ENSMUSG00000085562	2610028E06RIK	RIKEN cDNA 2610028E06 gene [Source:MGI Symbol;Acc:MGI:1919645]	6.42317	-0.084998	0.204094	-0.416466	0.677069	0.770708	5.72095	-0.284708	0.210216	-1.35436	0.175621	NA	9.76356	0.468966	0.301384	1.55604	0.119699	0.190043	0.435629	0.553964
ENSMUSG00000009114	2610028H24RIK	RIKEN cDNA 2610028H24 gene [Source:MGI Symbol;Acc:MGI:1924214]	6.43525	0.0499968	0.206479	0.24214	0.808672	0.871441	3.87957	-0.453271	0.185928	-2.43789	0.0147733	NA	4.25508	-0.318944	0.279558	-1.14089	0.253917	NA	0.145638	-0.368941
ENSMUSG00000087259	2610035D17RIK	RIKEN cDNA 2610035D17 gene [Source:MGI Symbol;Acc:MGI:1919636]	77.1379	-0.0667322	0.176724	-0.377608	0.705722	0.79292	61.6669	-1.19468	0.223032	-5.35654	8.48e-08	6.14e-07	56.9977	-0.801436	0.219485	-3.65144	0.000260777	0.000768648	0.356182	-0.734703
ENSMUSG00000085555	2610035F20RIK	RIKEN cDNA 2610035F20 gene [Source:MGI Symbol;Acc:MGI:1916498]	10.8543	0.00412098	0.223882	0.0184069	0.985314	0.991085	12.3854	0.093586	0.24746	0.378186	0.705293	0.815062	8.57877	-0.265741	0.301095	-0.882582	0.377462	0.488762	-0.206713	-0.269862
ENSMUSG00000079388	2610042L04RIK	RIKEN cDNA 2610042L04 gene [Source:MGI Symbol;Acc:MGI:1914305]	46.834	0.711255	0.210156	3.38441	0.00071331	0.00215859	33.2768	0.0290409	0.249692	0.116307	0.907409	0.947706	39.6276	0.599299	0.25137	2.38413	0.0171194	0.0350908	0.384863	-0.111956
ENSMUSG00000071302	2610044O15RIK8	RIKEN cDNA 2610044O15 gene [Source:MGI Symbol;Acc:MGI:1919389]	389.273	-0.203768	0.0961846	-2.11851	0.0341317	0.0691138	447.865	0.00698267	0.108428	0.0643994	0.948652	0.971171	369.686	-0.197934	0.102843	-1.92463	0.0542762	0.0966855	-0.212866	0.00583425
ENSMUSG00000074415	2610203C20RIK	RIKEN cDNA 2610203C20 gene [Source:MGI Symbol;Acc:MGI:1917705]	4.00421	0.043885	0.182175	0.240895	0.809636	NA	3.68851	-0.0461356	0.186219	-0.247749	0.804329	NA	3.82239	0.0728346	0.272329	0.267451	0.789122	NA	0.0591575	0.0289496
ENSMUSG00000079671	2610203C22RIK	RIKEN cDNA 2610203C22 gene [Source:MGI Symbol;Acc:MGI:1919731]	3.60671	0.153373	0.168206	0.911816	0.361866	NA	2.19255	-0.0583087	0.148276	-0.393245	0.694138	NA	2.0125	-0.0636295	0.224206	-0.283799	0.776564	NA	0.0134379	-0.217003
ENSMUSG00000084860	2610204G07RIK	RIKEN cDNA 2610204G07 gene [Source:MGI Symbol;Acc:MGI:1919718]	0	NA	NA	NA	NA	NA	0	NA	NA	NA	NA	NA	0.172423	0.0479193	0.0760477	0.630122	0.528615	NA	0.016807	NA
ENSMUSG00000085236	2610206C17RIK	RIKEN cDNA 2610206C17 gene [Source:MGI Symbol;Acc:MGI:1919745]	0.492364	0.0236653	0.0757167	0.31255	0.754622	NA	0.505008	0.0233618	0.0765806	0.305062	0.760319	NA	1.89762	0.392046	0.21662	1.80983	0.0703216	NA	0.131441	0.368381
ENSMUSG00000059482	2610301B20RIK	RIKEN cDNA 2610301B20 gene [Source:MGI Symbol;Acc:MGI:1914407]	626.225	0.155574	0.0809701	1.92137	0.0546848	0.104007	739.066	0.492646	0.0920507	5.3519	8.7e-08	6.28e-07	636.254	0.341347	0.0877366	3.89058	0.000100003	0.000313924	-0.171955	0.185773
ENSMUSG00000066000	2610305D13RIK	RIKEN cDNA 2610305D13 gene [Source:MGI Symbol;Acc:MGI:2148252]	5909.94	-0.1027	0.0460853	-2.22848	0.0258485	0.0542672	6710.3	0.0920275	0.0500104	1.84017	0.0657438	0.134761	5928.29	0.0647799	0.0591155	1.09582	0.273158	0.377122	-0.0462873	0.16748
ENSMUSG00000085936	2610307P16RIK	RIKEN cDNA 2610307P16 gene [Source:MGI Symbol;Acc:MGI:1919768]	11.2453	0.118336	0.224706	0.526627	0.598453	0.705964	13.4704	0.271922	0.248338	1.09497	0.273532	0.42183	13.2941	0.480555	0.297262	1.6166	0.105964	0.171652	0.0536434	0.362219
ENSMUSG00000049916	2610318N02RIK	RIKEN cDNA 2610318N02 gene [Source:MGI Symbol;Acc:MGI:1917708]	1261.99	0.397509	0.0667053	5.95919	2.53e-09	1.73e-08	1460.67	0.707769	0.0746758	9.47788	2.59e-21	6.89e-20	1346.26	0.687956	0.0729195	9.43446	3.93e-21	6.11e-20	-0.0441852	0.290447
ENSMUSG00000010277	2610507B11RIK	RIKEN cDNA 2610507B11 gene [Source:MGI Symbol;Acc:MGI:1919753]	13940.3	-0.751602	0.0336623	-22.3277	1.99e-110	7.37e-108	17681.6	-0.208165	0.0436918	-4.76439	1.89e-06	1.11e-05	13004.2	-0.807892	0.04127	-19.5757	2.49e-85	5.79e-83	-0.611153	-0.0562893
ENSMUSG00000085882	2610507I01RIK	RIKEN cDNA 2610507I01 gene [Source:MGI Symbol;Acc:MGI:1919453]	7.57124	-0.168444	0.201753	-0.834901	0.403773	0.525288	9.64886	-0.037057	0.2293	-0.161609	0.871614	0.926232	7.8527	-0.133607	0.296499	-0.450614	0.652268	0.739827	-0.042437	0.0348371
ENSMUSG00000092486	2610524H06RIK	RIKEN cDNA 2610524H06 gene [Source:MGI Symbol;Acc:MGI:2447819]	669.687	0.0222279	0.08003	0.277745	0.781208	0.852181	784.609	0.324783	0.0880784	3.68743	0.000226529	0.000913775	683.556	0.226085	0.0809967	2.79128	0.00524999	0.0120355	-0.119082	0.203857
ENSMUSG00000028536	2610528J11RIK	RIKEN cDNA 2610528J11 gene [Source:MGI Symbol;Acc:MGI:1913701]	2.64043	-0.00896719	0.160876	-0.0557397	0.955549	NA	2.24288	-0.117178	0.157601	-0.743515	0.45717	NA	1.45683	-0.297663	0.203255	-1.46448	0.143062	NA	-0.0398778	-0.288696
ENSMUSG00000038005	2700029M09RIK	RIKEN cDNA 2700029M09 gene [Source:MGI Symbol;Acc:MGI:1919862]	1810.61	-0.0249227	0.0535097	-0.465761	0.641386	0.741643	2042.04	0.15722	0.0610567	2.57499	0.0100243	0.0269239	1737.05	0.0135858	0.0652714	0.208143	0.835117	0.884554	-0.160351	0.0385085
ENSMUSG00000086328	2700033N17RIK	RIKEN cDNA 2700033N17 gene [Source:MGI Symbol;Acc:MGI:1919853]	17.2903	0.332629	0.228801	1.4538	0.146003	0.237479	16.2445	0.19603	0.251929	0.778116	0.436501	0.591863	14.2776	0.195529	0.296942	0.658477	0.510232	0.615521	-0.0406891	-0.1371
ENSMUSG00000041789	2700046A07RIK	RIKEN cDNA 2700046A07 gene [Source:MGI Symbol;Acc:MGI:1919803]	70.5193	0.447623	0.181581	2.46514	0.0136961	0.0308872	62.9661	0.0833763	0.21529	0.387275	0.698553	0.810063	62.3475	0.329015	0.213864	1.53843	0.123943	0.195778	0.173991	-0.118608
ENSMUSG00000034601	2700049A03RIK	RIKEN cDNA 2700049A03 gene [Source:MGI Symbol;Acc:MGI:1924217]	2120.5	-0.21116	0.0495886	-4.25824	2.06e-05	8.24e-05	2557.72	0.171306	0.062634	2.73503	0.00623738	0.0177768	2156.01	0.00126954	0.05565	0.0228128	0.9818	0.987901	-0.18751	0.21243
ENSMUSG00000021807	2700060E02RIK	RIKEN cDNA 2700060E02 gene [Source:MGI Symbol;Acc:MGI:1915295]	5172.17	-1.02234	0.0429429	-23.807	2.83e-125	1.52e-122	7576.47	0.0767252	0.0520106	1.47518	0.140163	0.251175	5313.27	-0.690731	0.0593058	-11.6469	2.38e-31	6.9e-30	-0.768433	0.331611
ENSMUSG00000024273	2700062C07RIK	RIKEN cDNA 2700062C07 gene [Source:MGI Symbol;Acc:MGI:1915296]	695.694	0.0478055	0.0741027	0.645124	0.518847	0.634196	760.397	0.140205	0.0855768	1.63835	0.101349	0.192668	644.101	-0.0121332	0.0800475	-0.151575	0.879522	0.91625	-0.16797	-0.0599386
ENSMUSG00000086172	2700068H02RIK	RIKEN cDNA 2700068H02 gene [Source:MGI Symbol;Acc:MGI:1919813]	6.32575	0.115891	0.204408	0.566962	0.57074	0.681232	4.60818	-0.180387	0.200565	-0.899397	0.368441	NA	4.99026	-0.0236045	0.285272	-0.0827441	0.934055	NA	0.103461	-0.139496
ENSMUSG00000053080	2700081O15RIK	RIKEN cDNA 2700081O15 gene [Source:MGI Symbol;Acc:MGI:1919667]	1454.35	-0.549878	0.0629749	-8.73171	2.51e-18	4.04e-17	2158.8	0.494075	0.0677853	7.28883	3.13e-13	4.26e-12	1546.87	-0.171043	0.0741451	-2.30686	0.0210625	0.0422658	-0.671452	0.378836
ENSMUSG00000076437	2700094K13RIK	RIKEN cDNA 2700094K13 gene [Source:MGI Symbol;Acc:MGI:1919907]	8362.95	-0.397585	0.0471746	-8.42794	3.52e-17	5.22e-16	10317.7	0.0543286	0.059768	0.908993	0.363354	0.519645	8015.01	-0.345241	0.11725	-2.94449	0.00323488	0.00776175	-0.378565	0.0523437
ENSMUSG00000062198	2700097O09RIK	RIKEN cDNA 2700097O09 gene [Source:MGI Symbol;Acc:MGI:1919908]	1196.67	-0.199296	0.0791217	-2.51885	0.011774	0.0270132	1306.55	-0.165022	0.0882739	-1.86943	0.0615624	0.127841	1120.89	-0.233638	0.0831005	-2.81151	0.00493092	0.0113671	-0.0835685	-0.0343425
ENSMUSG00000087497	2810001G20RIK	RIKEN cDNA 2810001G20 gene [Source:MGI Symbol;Acc:MGI:1913706]	73.4059	-0.125986	0.177516	-0.709715	0.477881	0.596242	88.1106	0.190591	0.196777	0.968562	0.332764	0.488017	73.0249	-0.00509755	0.202457	-0.0251784	0.979913	0.986543	-0.18387	0.120888
ENSMUSG00000045464	2810002D19RIK	RIKEN cDNA 2810002D19 gene [Source:MGI Symbol;Acc:MGI:1913707]	62.8517	-0.109888	0.188997	-0.581426	0.560953	0.672022	70.3951	-0.004276	0.211126	-0.0202533	0.983841	0.991057	58.5095	-0.1604	0.211594	-0.758056	0.448417	0.558661	-0.136402	-0.050512
ENSMUSG00000031984	2810004N23RIK	RIKEN cDNA 2810004N23 gene [Source:MGI Symbol;Acc:MGI:1913773]	2929.77	0.0299942	0.0461026	0.650598	0.515306	0.630748	3112.92	0.0201415	0.0566238	0.355708	0.722059	0.826346	2733.95	-0.00973366	0.0547492	-0.177786	0.858891	0.901123	-0.0491533	-0.0397279
ENSMUSG00000047635	2810006K23RIK	RIKEN cDNA 2810006K23 gene [Source:MGI Symbol;Acc:MGI:1919900]	629.775	0.199968	0.0821642	2.43376	0.0149427	0.0334045	603.9	-0.111718	0.0997083	-1.12045	0.262524	0.409325	558.415	0.0264608	0.0903704	0.292804	0.769672	0.83494	0.115628	-0.173508
ENSMUSG00000020491	2810021J22RIK	RIKEN cDNA 2810021J22 gene [Source:MGI Symbol;Acc:MGI:1917194]	528.652	-0.233894	0.0864791	-2.70462	0.00683817	0.0167083	599.995	-0.0713843	0.0992318	-0.719369	0.471914	0.626548	506.402	-0.19863	0.0924146	-2.14933	0.0316079	0.0603544	-0.139289	0.0352637
ENSMUSG00000049881	2810025M15RIK	RIKEN cDNA 2810025M15 gene [Source:MGI Symbol;Acc:MGI:1917203]	1986.72	-0.0442848	0.0521938	-0.848468	0.396178	0.517925	2291.79	0.209934	0.0634104	3.31072	0.000930572	0.00326816	1962.96	0.0791551	0.0590715	1.33999	0.18025	0.269347	-0.149182	0.12344
ENSMUSG00000037735	2810032G03RIK	RIKEN cDNA 2810032G03 gene [Source:MGI Symbol;Acc:MGI:1919919]	3.94919	0.187643	0.181356	1.03466	0.300826	NA	2.69005	-0.0190991	0.167837	-0.113795	0.9094	NA	2.6273	0.032085	0.250368	0.128151	0.898029	NA	0.0246337	-0.155558
ENSMUSG00000028060	2810403A07RIK	RIKEN cDNA 2810403A07 gene [Source:MGI Symbol;Acc:MGI:1921450]	3634.17	-0.260568	0.11577	-2.25074	0.0244019	0.0514961	4094.77	-0.141441	0.0666604	-2.12181	0.0338535	0.0773463	3454.72	-0.262925	0.0577713	-4.55114	5.34e-06	2.02e-05	-0.137478	-0.00235746
ENSMUSG00000086629	2810403D21RIK	RIKEN cDNA 2810403D21 gene [Source:MGI Symbol;Acc:MGI:1917214]	21.9645	-0.0547055	0.226239	-0.241804	0.808932	0.871556	25.11	0.060788	0.250877	0.242303	0.808546	0.885235	21.6382	0.0155257	0.27693	0.0560636	0.955291	0.968962	-0.0477764	0.0702312
ENSMUSG00000085329	2810404F17RIK	RIKEN cDNA 2810404F17 gene [Source:MGI Symbol;Acc:MGI:1917218]	0.515607	0.0284388	0.0768929	0.36985	0.711494	NA	0.215065	-0.0247042	0.0502074	-0.492043	0.622689	NA	0.158864	-0.0455031	0.0753299	-0.604051	0.54581	NA	NA	-0.0739419
ENSMUSG00000055972	2810407A14RIK	RIKEN cDNA 2810407A14 gene [Source:MGI Symbol;Acc:MGI:1917461]	0	NA	NA	NA	NA	NA	0	NA	NA	NA	NA	NA	0.172423	0.0479193	0.0760477	0.630122	0.528615	NA	0.016807	NA
ENSMUSG00000018570	2810408A11RIK	RIKEN cDNA 2810408A11 gene [Source:MGI Symbol;Acc:MGI:1917669]	81.396	-0.240374	0.17371	-1.38376	0.166431	0.264123	84.8659	-0.390067	0.202292	-1.92824	0.0538259	0.11457	78.064	-0.218617	0.196508	-1.11251	0.26592	0.369203	0.150153	0.0217572
ENSMUSG00000087213	2810408I11RIK	RIKEN cDNA 2810408I11 gene [Source:MGI Symbol;Acc:MGI:1917191]	175.476	-0.275744	0.129996	-2.12117	0.0339078	0.0687273	211.851	0.0761946	0.142191	0.535862	0.592054	0.729798	169.067	-0.22923	0.138279	-1.65774	0.0973705	0.159737	-0.296429	0.0465143
ENSMUSG00000075389	2810410L24RIK	RIKEN cDNA 2810410L24 gene [Source:MGI Symbol;Acc:MGI:1923627]	101.545	-0.2949	0.173705	-1.69771	0.0895632	0.157687	109.682	-0.345073	0.192234	-1.79507	0.0726427	0.146333	87.1444	-0.618065	0.190227	-3.24909	0.00115776	0.00303788	-0.213445	-0.323165
ENSMUSG00000040204	2810417H13RIK	RIKEN cDNA 2810417H13 gene [Source:MGI Symbol;Acc:MGI:1915276]	1240	-0.243629	0.0605516	-4.02349	5.73e-05	0.000213706	1350.54	-0.232848	0.0723932	-3.21643	0.00129795	0.00440328	1164.69	-0.26728	0.0731042	-3.65616	0.000256027	0.000755636	-0.0517757	-0.0236517
ENSMUSG00000058833	2810428I15RIK	RIKEN cDNA 2810428I15 gene [Source:MGI Symbol;Acc:MGI:1913712]	1510.08	-0.251524	0.064339	-3.90936	9.25e-05	0.000332537	1785.86	0.0662195	0.0717601	0.92279	0.356117	0.511892	1461.75	-0.17956	0.0904715	-1.98471	0.0471765	0.0855424	-0.251577	0.0719644
ENSMUSG00000085766	2810430I11RIK	RIKEN cDNA 2810430I11 gene [Source:MGI Symbol;Acc:MGI:3590515]	0.328904	0.053886	0.0617288	0.872947	0.382692	NA	0.229619	0.0354469	0.0505557	0.701144	0.483213	NA	0.349369	0.0869304	0.101358	0.857658	0.391081	NA	0.00984944	0.0330444
ENSMUSG00000086283	2810433D01RIK	RIKEN cDNA 2810433D01 gene [Source:MGI Symbol;Acc:MGI:1924382]	0.989878	-0.0531697	0.103554	-0.51345	0.607637	NA	1.39643	0.00322017	0.120373	0.0267515	0.978658	NA	1.14589	-0.0274462	0.181158	-0.151505	0.879578	NA	-0.0124698	0.0257235
ENSMUSG00000085030	2810455O05RIK	RIKEN cDNA 2810455O05 gene [Source:MGI Symbol;Acc:MGI:1920072]	31.0333	-0.38491	0.219044	-1.75723	0.0788794	0.141418	40.9292	0.0675028	0.236898	0.284945	0.775686	0.862313	35.8401	0.0323552	0.251285	0.128759	0.897548	0.929458	-0.0438401	0.417265
ENSMUSG00000026227	2810459M11RIK	RIKEN cDNA 2810459M11 gene [Source:MGI Symbol;Acc:MGI:1920042]	16.5414	0.146133	0.228546	0.639403	0.522561	0.637754	12.6044	-0.386959	0.24511	-1.57872	0.114401	0.212415	13.6163	-0.0525514	0.298966	-0.175778	0.860469	0.90232	0.241639	-0.198685
ENSMUSG00000091475	2810468N07RIK	RIKEN cDNA 2810468N07 gene [Source:MGI Symbol;Acc:MGI:1920084]	15.6563	0.425577	0.228747	1.86047	0.062819	0.11698	12.5897	0.107449	0.246558	0.435798	0.662983	0.783548	18.0364	0.83031	0.288331	2.87971	0.00398037	0.00939754	0.391542	0.404732
ENSMUSG00000032712	2810474O19RIK	RIKEN cDNA 2810474O19 gene [Source:MGI Symbol;Acc:MGI:1914496]	7524.89	0.297413	0.0429948	6.91741	4.6e-12	4.25e-11	7974.51	0.338174	0.0535014	6.32085	2.6e-10	2.59e-09	7136.8	0.303914	0.0468237	6.49061	8.55e-11	5.69e-10	-0.0551665	0.00650178
ENSMUSG00000043833	2900005J15RIK	RIKEN cDNA 2900005J15 gene [Source:MGI Symbol;Acc:MGI:1914511]	8.24099	-0.0888873	0.216051	-0.411419	0.680765	0.773909	9.2017	-0.0604009	0.236697	-0.255182	0.798582	0.878919	7.02347	-0.259841	0.297471	-0.873502	0.38239	0.493334	-0.0866893	-0.170954
ENSMUSG00000044117	2900011O08RIK	RIKEN cDNA 2900011O08 gene [Source:MGI Symbol;Acc:MGI:1914504]	2520.27	0.505447	0.051394	9.83474	7.98e-23	1.79e-21	2449.01	0.330581	0.0603756	5.4754	4.37e-08	3.29e-07	2624.92	0.733514	0.0593168	12.366	3.99e-35	1.42e-33	0.374804	0.228067
ENSMUSG00000051339	2900026A02RIK	RIKEN cDNA 2900026A02 gene [Source:MGI Symbol;Acc:MGI:1920194]	596.119	0.229236	0.0792874	2.8912	0.00383776	0.00994313	482.97	-0.786074	0.106888	-7.35416	1.92e-13	2.67e-12	463.804	-0.328145	0.0932707	-3.5182	0.000434479	0.0012293	0.425275	-0.557381
ENSMUSG00000054418	2900041M22RIK	RIKEN cDNA 2900041M22 gene [Source:MGI Symbol;Acc:MGI:1925653]	89.2164	-0.353538	0.165963	-2.13022	0.0331533	0.0674573	110.596	0.0414219	0.18006	0.230045	0.818057	0.890717	92.6534	-0.110444	0.175316	-0.629968	0.528716	0.632301	-0.147168	0.243094
ENSMUSG00000043993	2900052L18RIK	RIKEN cDNA 2900052L18 gene [Source:MGI Symbol;Acc:MGI:1924085]	117.131	-0.848813	0.157923	-5.37486	7.66e-08	4.36e-07	126.293	-1.12026	0.18514	-6.0509	1.44e-09	1.31e-08	93.6006	-1.66436	0.192966	-8.62514	6.4e-18	7.95e-17	-0.36301	-0.815547
ENSMUSG00000071860	2900055J20RIK	RIKEN cDNA 2900055J20 gene [Source:MGI Symbol;Acc:MGI:1920251]	0.8155	0.0242357	0.0965226	0.251088	0.801746	NA	0.43153	-0.0523734	0.0723326	-0.724063	0.469027	NA	0.491616	-0.0403926	0.12817	-0.31515	0.752648	NA	0.0168158	-0.0646283
ENSMUSG00000087018	2900072N19RIK	RIKEN cDNA 2900072N19 gene [Source:MGI Symbol;Acc:MGI:1920283]	0.179582	-0.0276613	0.0443714	-0.623404	0.533019	NA	0.230103	-0.0250367	0.0505562	-0.495226	0.62044	NA	0.169851	-0.0462472	0.0759062	-0.609267	0.542348	NA	NA	-0.0185859
ENSMUSG00000087484	2900089D17RIK	RIKEN cDNA 2900089D17 gene [Source:MGI Symbol;Acc:MGI:1914527]	9.07597	0.0773159	0.217917	0.354794	0.722744	0.806551	9.96058	0.102607	0.236902	0.43312	0.664927	0.784937	9.52049	0.238129	0.301358	0.790185	0.42942	0.540099	0.0401795	0.160813
ENSMUSG00000030385	2900092C05RIK	RIKEN cDNA 2900092C05 gene [Source:MGI Symbol;Acc:MGI:1920340]	0.165803	0.0269332	0.0439693	0.612547	0.540176	NA	0	NA	NA	NA	NA	NA	0	NA	NA	NA	NA	NA	NA	NA
ENSMUSG00000070282	3000002C10RIK	RIKEN cDNA 3000002C10 gene [Source:MGI Symbol;Acc:MGI:3036226]	97.6435	-0.213913	0.171316	-1.24865	0.211793	0.318867	109.087	-0.115504	0.191982	-0.601641	0.547413	0.692314	102.859	0.0594435	0.183726	0.323545	0.746283	0.816973	0.142228	0.273357
ENSMUSG00000084885	3010001F23RIK	RIKEN cDNA 3010001F23 gene [Source:MGI Symbol;Acc:MGI:1922943]	2.11628	0.113838	0.142197	0.800565	0.423384	NA	2.0218	0.093747	0.145979	0.642195	0.520747	NA	2.03247	0.176196	0.223016	0.790061	0.429492	NA	0.00731093	0.0623583
ENSMUSG00000085355	3010003L21RIK	RIKEN cDNA 3010003L21 gene [Source:MGI Symbol;Acc:MGI:1924094]	34.0421	0.292141	0.218329	1.33808	0.180871	0.281917	38.8078	0.496833	0.239068	2.07821	0.0376898	0.0846789	34.3614	0.472868	0.253139	1.86802	0.0617597	0.107853	-0.0923659	0.180726
ENSMUSG00000020381	3010026O09RIK	RIKEN cDNA 3010026O09 gene [Source:MGI Symbol;Acc:MGI:1915317]	436.58	-0.131706	0.095229	-1.38304	0.166652	0.264381	472.407	-0.112283	0.105337	-1.06594	0.286451	0.436392	397.656	-0.24591	0.101115	-2.43198	0.0150165	0.0311888	-0.142862	-0.114204
ENSMUSG00000086254	3100003L05RIK	RIKEN cDNA 3100003L05 gene [Source:MGI Symbol;Acc:MGI:1920326]	7.10366	0.166464	0.209514	0.794526	0.426889	0.548138	5.75956	-0.0642177	0.211112	-0.304188	0.760985	NA	6.01838	0.105496	0.292821	0.360273	0.718643	NA	0.091047	-0.0609689
ENSMUSG00000079737	3110001I22RIK	RIKEN cDNA 3110001I22 gene [Source:MGI Symbol;Acc:MGI:1913848]	423.966	-0.00963474	0.0899093	-0.107161	0.914662	0.944949	443.182	-0.0872665	0.10584	-0.824517	0.409646	0.566852	387.437	-0.110156	0.098412	-1.11934	0.262996	0.365974	-0.038793	-0.100521
ENSMUSG00000024410	3110002H16RIK	RIKEN cDNA 3110002H16 gene [Source:MGI Symbol;Acc:MGI:1916528]	1715.41	0.0731096	0.0536123	1.36367	0.172671	0.271935	1859.32	0.143862	0.0628119	2.29036	0.0220004	0.0534132	1810.39	0.36351	0.0589508	6.16632	6.99e-10	4.25e-09	0.195087	0.2904
ENSMUSG00000085588	3110004A20RIK	RIKEN cDNA 3110004A20 gene [Source:MGI Symbol;Acc:MGI:1925593]	1.6756	-0.112662	0.131693	-0.855485	0.392283	NA	2.68343	0.024952	0.167427	0.149032	0.881528	NA	1.83013	-0.108115	0.219612	-0.4923	0.622507	NA	-0.0581424	0.00454652
ENSMUSG00000026388	3110009E18RIK	RIKEN cDNA 3110009E18 gene [Source:MGI Symbol;Acc:MGI:1920353]	156.592	-0.0416454	0.13579	-0.306689	0.75908	0.834412	180.478	0.182468	0.151312	1.20591	0.227851	0.368257	154.493	0.0671835	0.152342	0.441005	0.65921	0.745062	-0.125595	0.108829
ENSMUSG00000089922	3110039M20RIK	RIKEN cDNA 3110039M20 gene [Source:MGI Symbol;Acc:MGI:1914543]	0.328904	0.053886	0.0617288	0.872947	0.382692	NA	0	NA	NA	NA	NA	NA	0	NA	NA	NA	NA	NA	NA	NA
ENSMUSG00000025102	3110040N11RIK	RIKEN cDNA 3110040N11 gene [Source:MGI Symbol;Acc:MGI:1914540]	534.24	-0.294841	0.0865724	-3.40572	0.000659906	0.00201528	609.376	-0.119339	0.09688	-1.23183	0.218014	0.356095	514.37	-0.242753	0.0913562	-2.65722	0.00787888	0.0174143	-0.135262	0.0520877
ENSMUSG00000028300	3110043O21RIK	RIKEN cDNA 3110043O21 gene [Source:MGI Symbol;Acc:MGI:1920455]	1196.47	0.420962	0.06422	6.555	5.56e-11	4.6e-10	953.835	-0.518477	0.0827318	-6.26695	3.68e-10	3.59e-09	986.448	0.0610386	0.0716446	0.851964	0.394234	0.504555	0.548723	-0.359924
ENSMUSG00000035868	3110052M02RIK	RIKEN cDNA 3110052M02 gene [Source:MGI Symbol;Acc:MGI:1920479]	58.5789	0.00131273	0.191392	0.00685888	0.994527	0.997113	62.3645	-0.00881383	0.216152	-0.040776	0.967474	0.98293	57.4795	0.0888336	0.219078	0.405489	0.685118	0.768222	0.0629499	0.0875208
ENSMUSG00000085642	3110053B16RIK	RIKEN cDNA 3110053B16 gene [Source:MGI Symbol;Acc:MGI:1920435]	290.345	0.263842	0.106287	2.48235	0.0130517	0.0296104	288.698	0.101538	0.1269	0.800141	0.423629	0.580112	262.12	0.147226	0.121039	1.21635	0.223853	0.321109	0.0218886	-0.116617
ENSMUSG00000085622	3110056K07RIK	RIKEN cDNA 3110056K07 gene [Source:MGI Symbol;Acc:MGI:1920454]	96.8752	-0.315229	0.16682	-1.88964	0.058806	0.110645	119.102	0.0483484	0.183015	0.264177	0.791643	0.873871	94.8875	-0.237167	0.1791	-1.32421	0.185432	0.275694	-0.258377	0.0780619
ENSMUSG00000046806	3110062M04RIK	RIKEN cDNA 3110062M04 gene [Source:MGI Symbol;Acc:MGI:1925662]	310.478	-0.37015	0.105021	-3.52452	0.000424249	0.00134723	327.077	-0.5336	0.124374	-4.29028	1.78e-05	8.9e-05	279.448	-0.541693	0.116504	-4.64958	3.33e-06	1.29e-05	-0.0119819	-0.171544
ENSMUSG00000081187	3110067C02RIK	RIKEN cDNA 3110067C02 gene [Source:MGI Symbol;Acc:MGI:1920452]	4.37969	-0.296323	0.187515	-1.58026	0.114047	NA	6.3121	-0.0851602	0.219292	-0.388341	0.697764	NA	5.80926	-0.0484263	0.292919	-0.165323	0.86869	NA	0.0310023	0.247897
ENSMUSG00000074635	3110070M22RIK	RIKEN cDNA 3110070M22 gene [Source:MGI Symbol;Acc:MGI:1914554]	0.788402	0.0169584	0.0908022	0.186762	0.851847	NA	0.720073	0.00058692	0.0932888	0.00629143	0.99498	NA	0.328715	-0.0908232	0.105054	-0.864535	0.387294	NA	-0.0268601	-0.107782
ENSMUSG00000026258	3110079O15RIK	RIKEN cDNA 3110079O15 gene [Source:MGI Symbol;Acc:MGI:1920484]	0.16788	-0.0272356	0.0440334	-0.618521	0.536232	NA	0.352518	0.000743249	0.0653045	0.0113813	0.990919	NA	0.333548	0.00403548	0.103709	0.0389117	0.968961	NA	0.000817598	0.0312711
ENSMUSG00000053553	3110082I17RIK	RIKEN cDNA 3110082I17 gene [Source:MGI Symbol;Acc:MGI:1920462]	1599.24	0.0540791	0.0589641	0.917153	0.359062	0.482039	1597.17	-0.169936	0.0715423	-2.37532	0.0175336	0.0439821	1400.47	-0.169593	0.0699847	-2.42328	0.015381	0.0318596	-0.017494	-0.223672
ENSMUSG00000086815	3110082J24RIK	RIKEN cDNA 3110082J24 gene [Source:MGI Symbol;Acc:MGI:3641994]	0.328904	0.053886	0.0617288	0.872947	0.382692	NA	0	NA	NA	NA	NA	NA	0.174684	0.0480608	0.0761588	0.63106	0.528001	NA	0.0168572	-0.0058252
ENSMUSG00000073590	3222401L13RIK	RIKEN cDNA 3222401L13 gene [Source:MGI Symbol;Acc:MGI:2444186]	143.364	-0.410716	0.143336	-2.86541	0.00416468	0.0107089	161.488	-0.325648	0.159664	-2.03959	0.0413912	0.0917604	132.447	-0.504321	0.156567	-3.22111	0.00127695	0.00331846	-0.157618	-0.0936049
ENSMUSG00000033731	3300002A11RIK	RIKEN cDNA 3300002A11 gene [Source:MGI Symbol;Acc:MGI:1919073]	0.326562	-0.00347909	0.0602886	-0.0577073	0.953982	NA	0.367556	-0.000340122	0.0663506	-0.00512614	0.99591	NA	0.169851	-0.0462472	0.0759062	-0.609267	0.542348	NA	-0.0204644	-0.0427681
ENSMUSG00000063364	3300002I08RIK	RIKEN cDNA 3300002I08 gene [Source:MGI Symbol;Acc:MGI:1916527]	57.8417	0.0541197	0.192245	0.281514	0.778316	0.849949	63.9656	0.14648	0.21844	0.670572	0.502493	0.654755	59.6447	0.261455	0.212796	1.22867	0.219197	0.315962	0.0626463	0.207335
ENSMUSG00000071540	3425401B19RIK	RIKEN cDNA 3425401B19 gene [Source:MGI Symbol;Acc:MGI:3588196]	12.9247	0.918152	0.225042	4.07991	4.51e-05	0.000170652	2.54406	-0.304783	0.160013	-1.90474	0.0568141	NA	3.4422	-0.0725844	0.265933	-0.272942	0.784898	NA	0.157643	-0.990736
ENSMUSG00000036242	3632451O06RIK	RIKEN cDNA 3632451O06 gene [Source:MGI Symbol;Acc:MGI:1914669]	362.402	0.366068	0.10054	3.64101	0.000271567	0.000898519	340.026	0.0468756	0.122626	0.382264	0.702265	0.812754	325.282	0.240182	0.113079	2.12401	0.0336692	0.0638547	0.162461	-0.125886
ENSMUSG00000089759	3632454L22RIK	RIKEN cDNA 3632454L22 gene [Source:MGI Symbol;Acc:MGI:2444359]	2.12931	0.0248558	0.14587	0.170397	0.864698	NA	3.77509	0.239231	0.183637	1.30274	0.192664	NA	2.13941	0.0688229	0.233175	0.295155	0.767875	NA	-0.137133	0.0439671
ENSMUSG00000031125	3830403N18RIK	RIKEN cDNA 3830403N18 gene [Source:MGI Symbol;Acc:MGI:1917941]	7.79622	0.395855	0.209859	1.88629	0.0592561	0.111341	4.978	0.043311	0.200423	0.216099	0.828911	NA	7.77273	0.614487	0.298237	2.0604	0.0393605	0.0730791	0.278193	0.218633
ENSMUSG00000033111	3830406C13RIK	RIKEN cDNA 3830406C13 gene [Source:MGI Symbol;Acc:MGI:1917937]	414.972	-0.183097	0.099094	-1.84771	0.0646438	0.119922	494.443	0.153426	0.105684	1.45174	0.146573	0.259729	400.957	-0.12471	0.100732	-1.23804	0.215701	0.311963	-0.286817	0.0583869
ENSMUSG00000071181	3830408C21RIK	RIKEN cDNA 3830408C21 gene [Source:MGI Symbol;Acc:MGI:1917940]	9.59539	-0.291175	0.218836	-1.33057	0.183332	0.285032	11.2415	-0.222872	0.243384	-0.915722	0.359813	0.515754	9.26241	-0.363985	0.30132	-1.20797	0.227059	0.324947	-0.0310143	-0.0728099
ENSMUSG00000031179	3830417A13RIK	RIKEN cDNA 3830417A13 gene [Source:MGI Symbol;Acc:MGI:1917946]	33.9359	-0.0147908	0.215044	-0.0687806	0.945164	0.96507	83.3478	1.64666	0.202641	8.12601	4.44e-16	7.89e-15	54.043	1.0198	0.223023	4.57264	4.82e-06	1.84e-05	-0.66206	1.03459
ENSMUSG00000038917	3930402G23RIK	RIKEN cDNA 3930402G23 gene [Source:MGI Symbol;Acc:MGI:1921277]	0.844247	-0.0300291	0.097489	-0.308025	0.758063	NA	1.8989	0.13308	0.144107	0.923483	0.355756	NA	0.487579	-0.130807	0.124605	-1.04977	0.293825	NA	-0.132579	-0.100778
ENSMUSG00000064202	4430402I18RIK	RIKEN cDNA 4430402I18 gene [Source:MGI Symbol;Acc:MGI:1918036]	4.89835	0.167081	0.192294	0.86888	0.384913	NA	4.32909	0.059098	0.198786	0.297295	0.766241	NA	4.85857	0.287196	0.286731	1.00162	0.316528	NA	0.0853761	0.120115
ENSMUSG00000042579	4632404H12RIK	RIKEN cDNA 4632404H12 gene [Source:MGI Symbol;Acc:MGI:1921284]	38.7101	-0.126913	0.212549	-0.597098	0.550442	0.662176	45.0096	0.0545073	0.23591	0.231051	0.817275	0.89032	40.8013	0.101351	0.243999	0.415375	0.677867	0.761563	0.0165477	0.228264
ENSMUSG00000048106	4632415L05RIK	RIKEN cDNA 4632415L05 gene [Source:MGI Symbol;Acc:MGI:1918058]	85.9341	-1.0602	0.172213	-6.15631	7.45e-10	5.34e-09	114.96	-0.426946	0.185746	-2.29854	0.0215311	0.0524948	79.2453	-1.24095	0.195551	-6.34591	2.21e-10	1.41e-09	-0.617944	-0.180753
ENSMUSG00000074024	4632427E13RIK	RIKEN cDNA 4632427E13 gene [Source:MGI Symbol;Acc:MGI:1915436]	54.9347	-0.0499155	0.202104	-0.246979	0.804925	0.868981	50.1946	-0.553672	0.234981	-2.35624	0.018461	0.0459278	45.7349	-0.401144	0.227366	-1.76431	0.0776805	0.131431	0.159742	-0.351228
ENSMUSG00000086943	4732414G09RIK	RIKEN cDNA 4732414G09 gene [Source:MGI Symbol;Acc:MGI:3045381]	0.14698	0.0261629	0.0433529	0.603487	0.546185	NA	0	NA	NA	NA	NA	NA	0	NA	NA	NA	NA	NA	NA	NA
ENSMUSG00000090031	4732440D04RIK	RIKEN cDNA 4732440D04 gene [Source:MGI Symbol;Acc:MGI:3604103]	6.7484	-0.0878207	0.206439	-0.425408	0.67054	0.765276	8.34686	0.0619205	0.233002	0.26575	0.790431	0.8733	5.94422	-0.202881	0.292764	-0.692983	0.48832	NA	-0.13638	-0.11506
ENSMUSG00000048699	4732456N10RIK	RIKEN cDNA 4732456N10 gene [Source:MGI Symbol;Acc:MGI:3045312]	3.26626	0.193135	0.172548	1.11931	0.263007	NA	1.29319	-0.164352	0.123172	-1.33433	0.182097	NA	1.64807	-0.071464	0.218842	-0.326555	0.744004	NA	0.0754532	-0.264599
ENSMUSG00000053714	4732471J01RIK	RIKEN cDNA 4732471J01 gene [Source:MGI Symbol;Acc:MGI:3603586]	4.15474	-0.033353	0.181915	-0.183344	0.854528	NA	4.34229	-0.053985	0.195234	-0.276515	0.782153	NA	3.65	-0.109941	0.266422	-0.412657	0.679858	NA	-0.0141473	-0.0765879
ENSMUSG00000085421	4732490B19RIK	RIKEN cDNA 4732490B19 gene [Source:MGI Symbol;Acc:MGI:2442884]	1.68649	0.0566907	0.134979	0.419997	0.674487	NA	0.985474	-0.0794995	0.111212	-0.714844	0.474706	NA	0.971822	-0.0812463	0.178147	-0.456064	0.648344	NA	0.0183376	-0.137937
ENSMUSG00000086015	4833417C18RIK	RIKEN cDNA 4833417C18 gene [Source:MGI Symbol;Acc:MGI:1921156]	60.4325	-0.388488	0.188879	-2.05681	0.0397043	0.0788453	76.3253	0.0293877	0.201984	0.145495	0.88432	0.934036	63.1307	-0.153898	0.204561	-0.752333	0.451851	0.561625	-0.162136	0.23459
ENSMUSG00000085287	4833418N02RIK	RIKEN cDNA 4833418N02 gene [Source:MGI Symbol;Acc:MGI:1921847]	7.04809	0.211307	0.203192	1.03993	0.29837	0.418819	5.29302	-0.0190009	0.196502	-0.0966955	0.922968	NA	4.7067	-0.0320963	0.275533	-0.116488	0.907266	NA	-0.0042567	-0.243403
ENSMUSG00000062822	4833420G17RIK	RIKEN cDNA 4833420G17 gene [Source:MGI Symbol;Acc:MGI:1914642]	908.375	-0.202984	0.0764335	-2.65569	0.00791464	0.0189821	1090.45	0.161047	0.0825025	1.95202	0.0509357	0.109735	872.39	-0.160932	0.0814007	-1.97704	0.0480373	0.0869696	-0.333586	0.0420514
ENSMUSG00000074782	4833422C13RIK	RIKEN cDNA 4833422C13 gene [Source:MGI Symbol;Acc:MGI:3603826]	0.16788	-0.0272356	0.0440334	-0.618521	0.536232	NA	0.444684	0.0117253	0.0714597	0.164083	0.869666	NA	0.333548	0.00403548	0.103709	0.0389117	0.968961	NA	-0.00617096	0.0312711
ENSMUSG00000075217	4833423E24RIK	RIKEN cDNA 4833423E24 gene [Source:MGI Symbol;Acc:MGI:2687041]	0	NA	NA	NA	NA	NA	0	NA	NA	NA	NA	NA	0.174684	0.0480608	0.0761588	0.63106	0.528001	NA	0.0168572	NA
ENSMUSG00000032057	4833427G06RIK	RIKEN cDNA 4833427G06 gene [Source:MGI Symbol;Acc:MGI:1921013]	7.81597	0.649282	0.208281	3.11734	0.00182489	0.00507188	1.49462	-0.188029	0.130695	-1.43868	0.15024	NA	4.05516	0.407311	0.276017	1.47568	0.140031	NA	0.294019	-0.241971
ENSMUSG00000025871	4833439L19RIK	RIKEN cDNA 4833439L19 gene [Source:MGI Symbol;Acc:MGI:1921162]	5442.85	0.183159	0.0407172	4.49831	6.85e-06	2.95e-05	5757.28	0.195939	0.0471835	4.15271	3.29e-05	0.000155755	5404.57	0.311321	0.045769	6.80199	1.03e-11	7.49e-11	0.0936191	0.128162
ENSMUSG00000023350	4921501E09RIK	RIKEN cDNA 4921501E09 gene [Source:MGI Symbol;Acc:MGI:1921292]	0	NA	NA	NA	NA	NA	0	NA	NA	NA	NA	NA	0.174684	0.0480608	0.0761588	0.63106	0.528001	NA	0.0168572	NA
ENSMUSG00000026734	4921504E06RIK	RIKEN cDNA 4921504E06 gene [Source:MGI Symbol;Acc:MGI:1918087]	0.511187	0.0229504	0.072692	0.315721	0.752214	NA	0.230103	-0.0250367	0.0505562	-0.495226	0.62044	NA	0.342698	0.00189187	0.104727	0.0180648	0.985587	NA	0.0168158	-0.0210585
ENSMUSG00000046782	4921506M07RIK	tetratricopeptide repeat domain 6 [Source:MGI Symbol;Acc:MGI:2684915]	2.31753	-0.0474102	0.14397	-0.329306	0.741925	NA	1.97235	-0.128402	0.137988	-0.930531	0.352096	NA	1.7741	-0.180002	0.21439	-0.839602	0.401132	NA	0.0194326	-0.132592
ENSMUSG00000029828	4921507P07RIK	RIKEN cDNA 4921507P07 gene [Source:MGI Symbol;Acc:MGI:1918071]	10.9258	0.0763526	0.222965	0.342443	0.732018	0.813521	8.63199	-0.312064	0.230665	-1.35289	0.176091	0.30044	11.0887	0.198055	0.300828	0.658366	0.510303	0.615562	0.332052	0.121702
ENSMUSG00000091147	4921509A06RIK	RIKEN cDNA 4921509A06 gene [Source:MGI Symbol;Acc:MGI:1918133]	0.29396	0.0431934	0.0553931	0.77976	0.435532	NA	0	NA	NA	NA	NA	NA	0	NA	NA	NA	NA	NA	NA	NA
ENSMUSG00000061525	4921509C19RIK	RIKEN cDNA 4921509C19 gene [Source:MGI Symbol;Acc:MGI:2685851]	1.20816	0.0763523	0.106328	0.718082	0.472707	NA	0.402854	-0.0430271	0.065884	-0.653073	0.513709	NA	1.16532	0.148779	0.185093	0.803806	0.421509	NA	0.0936029	0.0724265
ENSMUSG00000049815	4921511C20RIK	RIKEN cDNA 4921511C20 gene [Source:MGI Symbol;Acc:MGI:2685229]	1.28034	-0.0122792	0.0534034	-0.229932	0.818144	NA	1.35023	-0.0583062	0.111245	-0.524123	0.600193	NA	1.14143	-0.100595	0.171218	-0.587527	0.55685	NA	0.00141404	-0.0883158
ENSMUSG00000040514	4921511H03RIK	RIKEN cDNA 4921511H03 gene [Source:MGI Symbol;Acc:MGI:1918170]	0	NA	NA	NA	NA	NA	0.137453	0.0312887	0.0477732	0.654942	0.512505	NA	0	NA	NA	NA	NA	NA	-0.0204644	NA
ENSMUSG00000066944	4921513D11RIK	RIKEN cDNA 4921513D11 gene [Source:MGI Symbol;Acc:MGI:1918173]	2.09294	0.279332	0.143277	1.9496	0.0512242	NA	1.22411	0.1491	0.119307	1.24971	0.211405	NA	1.19793	0.21888	0.179851	1.21701	0.2236	NA	-0.00935058	-0.0604512
ENSMUSG00000044544	4921513I03RIK	RIKEN cDNA 4921513I03 gene [Source:MGI Symbol;Acc:MGI:1918124]	0.181924	0.0275237	0.0444347	0.619419	0.53564	NA	0.137453	0.0312887	0.0477732	0.654942	0.512505	NA	0	NA	NA	NA	NA	NA	-0.0204644	NA
ENSMUSG00000049902	4921517D22RIK	RIKEN cDNA 4921517D22 gene [Source:MGI Symbol;Acc:MGI:1918150]	0.494442	-0.031307	0.075869	-0.412645	0.679867	NA	0.720073	0.00058692	0.0932888	0.00629143	0.99498	NA	0.501138	-0.0422687	0.128961	-0.327763	0.743091	NA	-0.0142416	-0.0109618
ENSMUSG00000085851	4921518K17RIK	RIKEN cDNA 4921518K17 gene [Source:MGI Symbol;Acc:MGI:1926008]	0.165803	0.0269332	0.0439693	0.612547	0.540176	NA	0	NA	NA	NA	NA	NA	0	NA	NA	NA	NA	NA	NA	NA
ENSMUSG00000036934	4921524J17RIK	RIKEN cDNA 4921524J17 gene [Source:MGI Symbol;Acc:MGI:1913964]	753.059	-0.105948	0.0819337	-1.2931	0.195978	0.299694	933.967	0.363483	0.0875632	4.1511	3.31e-05	0.000156718	871.798	0.430898	0.0848529	5.07817	3.81e-07	1.69e-06	0.0425735	0.536846
ENSMUSG00000039540	4921524L21RIK	RIKEN cDNA 4921524L21 gene [Source:MGI Symbol;Acc:MGI:1918151]	0.181924	0.0275237	0.0444347	0.619419	0.53564	NA	0.137453	0.0312887	0.0477732	0.654942	0.512505	NA	0.344846	0.086021	0.100853	0.852939	0.393693	NA	0.0163114	0.0584973
ENSMUSG00000064299	4921528I07RIK	RIKEN cDNA 4921528I07 gene [Source:MGI Symbol;Acc:MGI:1924299]	1.16854	-0.0299045	0.114638	-0.260861	0.7942	NA	0.863059	-0.0999537	0.0982959	-1.01687	0.309217	NA	0.982809	-0.0774562	0.173091	-0.447488	0.654523	NA	0.0353271	-0.0475517
ENSMUSG00000085704	4921531C22RIK	RIKEN cDNA 4921531C22 gene [Source:MGI Symbol;Acc:MGI:1913980]	26.7345	-0.100491	0.221862	-0.452943	0.65059	0.749476	26.2435	-0.32961	0.2499	-1.31897	0.187179	0.315342	20.7966	-0.567741	0.281848	-2.01435	0.0439729	0.0804668	-0.105505	-0.46725
ENSMUSG00000020434	4921536K21RIK	RIKEN cDNA 4921536K21 gene [Source:MGI Symbol;Acc:MGI:1914680]	23.7219	-0.0395012	0.22665	-0.174283	0.861643	0.912009	19.8523	-0.585258	0.252407	-2.31871	0.0204109	0.0501135	15.9926	-0.773301	0.297454	-2.59974	0.00932954	0.020252	-0.020475	-0.7338
ENSMUSG00000028520	4921539E11RIK	RIKEN cDNA 4921539E11 gene [Source:MGI Symbol;Acc:MGI:1918191]	2.03873	-0.0510018	0.141761	-0.359774	0.719016	NA	1.50825	-0.189037	0.131	-1.44303	0.149013	NA	1.4594	-0.209087	0.206516	-1.01245	0.311322	NA	0.0353271	-0.158085
ENSMUSG00000086352	4930401G09RIK	RIKEN cDNA 4930401G09 gene [Source:MGI Symbol;Acc:MGI:1921042]	2.5364	-0.136488	0.157825	-0.864807	0.387145	NA	4.1427	0.0804092	0.19575	0.410776	0.681237	NA	3.85089	0.142981	0.273477	0.522827	0.601094	NA	0.00560329	0.27947
ENSMUSG00000087460	4930401O12RIK	RIKEN cDNA 4930401O12 gene [Source:MGI Symbol;Acc:MGI:1921174]	0.16788	-0.0272356	0.0440334	-0.618521	0.536232	NA	0.215065	-0.0247042	0.0502074	-0.492043	0.622689	NA	0.158864	-0.0455031	0.0753299	-0.604051	0.54581	NA	NA	-0.0182675
ENSMUSG00000079421	4930402F06RIK	RIKEN cDNA 4930402F06 gene [Source:MGI Symbol;Acc:MGI:1922104]	0.157333	-0.0268239	0.0437039	-0.613766	0.53937	NA	0.201427	-0.0243788	0.0498639	-0.488906	0.624908	NA	0.148918	-0.0447822	0.074766	-0.598964	0.549197	NA	NA	-0.0179582
ENSMUSG00000027309	4930402H24RIK	RIKEN cDNA 4930402H24 gene [Source:MGI Symbol;Acc:MGI:1923029]	1170.72	0.269444	0.0625729	4.30608	1.66e-05	6.77e-05	1196.85	0.190258	0.0746242	2.54955	0.0107861	0.0286477	1300.38	0.66498	0.0671971	9.89596	4.33e-23	7.67e-22	0.441595	0.395536
ENSMUSG00000045797	4930402K13RIK	RIKEN cDNA 4930402K13 gene [Source:MGI Symbol;Acc:MGI:1923025]	0.29396	0.0431934	0.0553931	0.77976	0.435532	NA	0.596692	0.101945	0.0846538	1.20426	0.22849	NA	0.8689	0.227143	0.157669	1.44063	0.149689	NA	0.0217235	0.18395
ENSMUSG00000068638	4930403O15RIK	RIKEN cDNA 4930403O15 gene [Source:MGI Symbol;Acc:MGI:1921064]	0.14698	0.0261629	0.0433529	0.603487	0.546185	NA	0	NA	NA	NA	NA	NA	0	NA	NA	NA	NA	NA	NA	NA
ENSMUSG00000087354	4930404I05RIK	RIKEN cDNA 4930404I05 gene [Source:MGI Symbol;Acc:MGI:1914644]	0.999308	-0.0503198	0.103794	-0.484804	0.627815	NA	1.24674	-0.0185832	0.115586	-0.160774	0.872272	NA	0.616607	-0.162197	0.137463	-1.17994	0.238026	NA	-0.0405923	-0.111878
ENSMUSG00000020234	4930404N11RIK	RIKEN cDNA 4930404N11 gene [Source:MGI Symbol;Acc:MGI:1921072]	3.75008	0.0969011	0.175614	0.551784	0.581096	NA	3.54096	0.045581	0.18158	0.251024	0.801795	NA	2.50284	-0.0921588	0.237739	-0.387648	0.698277	NA	-0.0655356	-0.18906
ENSMUSG00000086638	4930405A21RIK	RIKEN cDNA 4930405A21 gene [Source:MGI Symbol;Acc:MGI:1922096]	6.98477	0.00540515	0.207963	0.025991	0.979265	0.987111	5.97015	-0.213744	0.213834	-0.999581	0.317513	NA	6.58976	-0.00217091	0.295627	-0.00734341	0.994141	0.995648	0.144511	-0.00757606
ENSMUSG00000090565	4930405O22RIK	RIKEN cDNA 4930405O22 gene [Source:MGI Symbol;Acc:MGI:3041158]	0.766154	0.019077	0.0900366	0.21188	0.832201	NA	0.416492	-0.0509447	0.0713799	-0.713712	0.475406	NA	0.480629	-0.0384647	0.127251	-0.302275	0.762442	NA	0.0168158	-0.0575417
ENSMUSG00000075524	4930407I10RIK	RIKEN cDNA 4930407I10 gene [Source:MGI Symbol;Acc:MGI:2685593]	0.695189	-0.000510261	0.0900017	-0.00566946	0.995476	NA	0.674787	-0.0149786	0.0896382	-0.167101	0.86729	NA	0.676246	0.00651378	0.15011	0.0433935	0.965388	NA	0.0112216	0.00702404
ENSMUSG00000021101	4930408O17RIK	RIKEN cDNA 4930408O17 gene [Source:MGI Symbol;Acc:MGI:1921178]	0.165803	0.0269332	0.0439693	0.612547	0.540176	NA	0	NA	NA	NA	NA	NA	0	NA	NA	NA	NA	NA	NA	NA
ENSMUSG00000085558	4930412C18RIK	RIKEN cDNA 4930412C18 gene [Source:MGI Symbol;Acc:MGI:2443490]	9.46465	0.461631	0.215867	2.13849	0.0324768	0.0662866	4.87786	-0.0832517	0.198912	-0.418535	0.675556	NA	7.65362	0.461732	0.297987	1.5495	0.121261	0.192171	0.287229	0.00010163
ENSMUSG00000085321	4930412F09RIK	RIKEN cDNA 4930412F09 gene [Source:MGI Symbol;Acc:MGI:1921177]	0.181924	0.0275237	0.0444347	0.619419	0.53564	NA	0.137453	0.0312887	0.0477732	0.654942	0.512505	NA	0	NA	NA	NA	NA	NA	-0.0204644	NA
ENSMUSG00000087192	4930412L05RIK	RIKEN cDNA 4930412L05 gene [Source:MGI Symbol;Acc:MGI:1921191]	5.72069	-0.0921511	0.199438	-0.462053	0.644043	NA	5.89955	-0.133271	0.214327	-0.621809	0.534068	NA	4.42103	-0.336186	0.277914	-1.20968	0.226403	NA	-0.0596652	-0.244035
ENSMUSG00000051008	4930412M03RIK	RIKEN cDNA 4930412M03 gene [Source:MGI Symbol;Acc:MGI:2443570]	3.33605	-0.256998	0.170539	-1.50697	0.131817	NA	5.37332	-0.0105191	0.20947	-0.050218	0.959949	NA	4.66337	-0.0283358	0.279362	-0.10143	0.919209	NA	-0.008733	0.228662
ENSMUSG00000025783	4930412O13RIK	RIKEN cDNA 4930412O13 gene [Source:MGI Symbol;Acc:MGI:1921185]	0.326562	-0.00347909	0.0602886	-0.0577073	0.953982	NA	0.230103	-0.0250367	0.0505562	-0.495226	0.62044	NA	0.169851	-0.0462472	0.0759062	-0.609267	0.542348	NA	NA	-0.0427681
ENSMUSG00000020191	4930415F15RIK	RIKEN cDNA 4930415F15 gene [Source:MGI Symbol;Acc:MGI:1921112]	4.68561	-0.0785702	0.188939	-0.415848	0.677521	NA	4.58387	-0.152739	0.197348	-0.773955	0.438957	NA	5.10683	0.0159596	0.287402	0.0555306	0.955716	NA	0.106707	0.0945298
ENSMUSG00000022993	4930415O20RIK	RIKEN cDNA 4930415O20 gene [Source:MGI Symbol;Acc:MGI:1921113]	3.29019	0.0440001	0.17125	0.256936	0.797228	NA	3.01372	-0.0330773	0.172873	-0.191339	0.84826	NA	3.49693	0.145832	0.265996	0.548247	0.583522	NA	0.0845509	0.101831
ENSMUSG00000071818	4930417O22RIK	RIKEN cDNA 4930417O22 gene [Source:MGI Symbol;Acc:MGI:1921137]	0.181924	0.0275237	0.0444347	0.619419	0.53564	NA	0	NA	NA	NA	NA	NA	0.347531	0.098343	0.107441	0.915324	0.360022	NA	0.0355451	0.0708192
ENSMUSG00000043168	4930426D05RIK	RIKEN cDNA 4930426D05 gene [Source:MGI Symbol;Acc:MGI:1921894]	0.314666	-0.0460979	0.0569809	-0.809006	0.418512	NA	0.540306	-0.0203695	0.078348	-0.259988	0.794873	NA	0.643531	0.00987798	0.134984	0.0731788	0.941664	NA	0.0163733	0.0559758
ENSMUSG00000026736	4930426L09RIK	RIKEN cDNA 4930426L09 gene [Source:MGI Symbol;Acc:MGI:1921879]	1.19735	-0.0179132	0.105453	-0.169869	0.865113	NA	0.971836	-0.0703151	0.105143	-0.668754	0.503652	NA	0.961877	-0.0727384	0.170804	-0.425859	0.67021	NA	0.0183376	-0.0548252
ENSMUSG00000037466	4930427A07RIK	RIKEN cDNA 4930427A07 gene [Source:MGI Symbol;Acc:MGI:2144738]	2056.26	0.30452	0.0554374	5.49305	3.95e-08	2.34e-07	1929	-0.0572822	0.0672496	-0.851786	0.394333	0.551885	1775.38	0.0607898	0.0641438	0.947711	0.343277	0.452812	0.0966559	-0.243731
ENSMUSG00000086918	4930429F24RIK	RIKEN cDNA 4930429F24 gene [Source:MGI Symbol;Acc:MGI:1921883]	2.67995	-0.00920677	0.156829	-0.058706	0.953186	NA	1.99805	-0.164185	0.143166	-1.14682	0.251458	NA	2.00102	-0.143715	0.223469	-0.643108	0.520154	NA	0.0441854	-0.134508
ENSMUSG00000027157	4930430A15RIK	RIKEN cDNA 4930430A15 gene [Source:MGI Symbol;Acc:MGI:1914825]	0.179582	-0.0276613	0.0443714	-0.623404	0.533019	NA	0.230103	-0.0250367	0.0505562	-0.495226	0.62044	NA	0.169851	-0.0462472	0.0759062	-0.609267	0.542348	NA	NA	-0.0185859
ENSMUSG00000085295	4930430E12RIK	RIKEN cDNA 4930430E12 gene [Source:MGI Symbol;Acc:MGI:1918889]	0.165803	0.0269332	0.0439693	0.612547	0.540176	NA	0.137453	0.0312887	0.0477732	0.654942	0.512505	NA	0.344846	0.086021	0.100853	0.852939	0.393693	NA	0.0163114	0.0590878
ENSMUSG00000046567	4930430F08RIK	RIKEN cDNA 4930430F08 gene [Source:MGI Symbol;Acc:MGI:1921197]	580.681	-0.261539	0.0789771	-3.31158	0.000927722	0.00274705	594.388	-0.511664	0.0956608	-5.34873	8.86e-08	6.38e-07	489.997	-0.644953	0.0958707	-6.72732	1.73e-11	1.23e-10	-0.13895	-0.383415
ENSMUSG00000075042	4930431P03RIK	RIKEN cDNA 4930431P03 gene [Source:MGI Symbol;Acc:MGI:1921145]	0.504795	-0.0894454	0.0784567	-1.14006	0.25426	NA	0.646595	-0.085057	0.0910452	-0.934229	0.350186	NA	0.477634	-0.1426	0.129881	-1.09793	0.272236	NA	NA	-0.0531542
ENSMUSG00000046958	4930432E11RIK	RIKEN cDNA 4930432E11 gene [Source:MGI Symbol;Acc:MGI:3045259]	0.165803	0.0269332	0.0439693	0.612547	0.540176	NA	0	NA	NA	NA	NA	NA	0.174684	0.0480608	0.0761588	0.63106	0.528001	NA	0.0168572	0.0211276
ENSMUSG00000008129	4930432K21RIK	RIKEN cDNA 4930432K21 gene [Source:MGI Symbol;Acc:MGI:1921916]	228.817	-0.122115	0.119283	-1.02375	0.305954	0.427186	243.242	-0.169393	0.137612	-1.23094	0.218345	0.356396	212.08	-0.185708	0.131154	-1.41596	0.156788	0.238981	-0.0271636	-0.0635929
ENSMUSG00000087037	4930432L08RIK	RIKEN cDNA 4930432L08 gene [Source:MGI Symbol;Acc:MGI:1921871]	0	NA	NA	NA	NA	NA	0.274905	0.0441712	0.0562216	0.785663	0.432065	NA	0	NA	NA	NA	NA	NA	-0.0268601	NA
ENSMUSG00000074248	4930432M17RIK	RIKEN cDNA 4930432M17 gene [Source:MGI Symbol;Acc:MGI:3588188]	0.179582	-0.0276613	0.0443714	-0.623404	0.533019	NA	0.230103	-0.0250367	0.0505562	-0.495226	0.62044	NA	0.169851	-0.0462472	0.0759062	-0.609267	0.542348	NA	NA	-0.0185859
ENSMUSG00000042360	4930433N12RIK	RIKEN cDNA 4930433N12 gene [Source:MGI Symbol;Acc:MGI:2149746]	2.98434	-0.0427769	0.16062	-0.266324	0.78999	NA	2.91157	-0.0961308	0.164877	-0.583044	0.559863	NA	3.62307	0.110905	0.266474	0.416193	0.677269	NA	0.116803	0.153682
ENSMUSG00000022798	4930435E12RIK	RIKEN cDNA 4930435E12 gene [Source:MGI Symbol;Acc:MGI:1921913]	0.328904	0.053886	0.0617288	0.872947	0.382692	NA	0.459239	0.0686732	0.0698141	0.983658	0.325284	NA	0.517693	0.142009	0.127588	1.11303	0.265695	NA	0.00372794	0.0881232
ENSMUSG00000069873	4930438A08RIK	RIKEN cDNA 4930438A08 gene [Source:MGI Symbol;Acc:MGI:1921238]	2.11816	0.020617	0.147614	0.139668	0.888922	NA	2.10287	0.00487936	0.146655	0.0332709	0.973459	NA	2.50867	0.147438	0.244056	0.604113	0.545768	NA	0.0485146	0.126821
ENSMUSG00000086064	4930439A04RIK	RIKEN cDNA 4930439A04 gene [Source:MGI Symbol;Acc:MGI:1925369]	0.165803	0.0269332	0.0439693	0.612547	0.540176	NA	0	NA	NA	NA	NA	NA	0.172423	0.0479193	0.0760477	0.630122	0.528615	NA	0.016807	0.0209861
ENSMUSG00000085431	4930440I19RIK	RIKEN cDNA 4930440I19 gene [Source:MGI Symbol;Acc:MGI:1925408]	0.508486	0.0253068	0.0765211	0.330717	0.740858	NA	0.505008	0.0233618	0.0765806	0.305062	0.760319	NA	0.169851	-0.0462472	0.0759062	-0.609267	0.542348	NA	-0.0268601	-0.071554
ENSMUSG00000053603	4930442H23RIK	RIKEN cDNA 4930442H23 gene [Source:MGI Symbol;Acc:MGI:1922144]	0	NA	NA	NA	NA	NA	0.137453	0.0312887	0.0477732	0.654942	0.512505	NA	0	NA	NA	NA	NA	NA	-0.0204644	NA
ENSMUSG00000086969	4930443O20RIK	RIKEN cDNA 4930443O20 gene [Source:MGI Symbol;Acc:MGI:1921937]	0.16788	-0.0272356	0.0440334	-0.618521	0.536232	NA	0.215065	-0.0247042	0.0502074	-0.492043	0.622689	NA	0.158864	-0.0455031	0.0753299	-0.604051	0.54581	NA	NA	-0.0182675
ENSMUSG00000067795	4930444P10RIK	RIKEN cDNA 4930444P10 gene [Source:MGI Symbol;Acc:MGI:1923049]	0.989149	0.0526288	0.10796	0.487485	0.625915	NA	0.674787	-0.0149786	0.0896382	-0.167101	0.86729	NA	0.328715	-0.0908232	0.105054	-0.864535	0.387294	NA	-0.0232483	-0.143452
ENSMUSG00000087205	4930445N08RIK	RIKEN cDNA 4930445N08 gene [Source:MGI Symbol;Acc:MGI:1925372]	0	NA	NA	NA	NA	NA	0.137453	0.0312887	0.0477732	0.654942	0.512505	NA	0	NA	NA	NA	NA	NA	-0.0204644	NA
ENSMUSG00000021098	4930447C04RIK	RIKEN cDNA 4930447C04 gene [Source:MGI Symbol;Acc:MGI:1923051]	879.084	0.653487	0.0762899	8.56584	1.07e-17	1.66e-16	766.248	0.192833	0.092234	2.09069	0.0365558	0.0825852	933.663	0.915939	0.0816667	11.2156	3.42e-29	8.81e-28	0.677778	0.262452
ENSMUSG00000087674	4930447M23RIK	RIKEN cDNA 4930447M23 gene [Source:MGI Symbol;Acc:MGI:1918902]	0.665819	-0.00141056	0.0888716	-0.0158719	0.987337	NA	0.43153	-0.0523734	0.0723326	-0.724063	0.469027	NA	0.842823	0.0505526	0.155477	0.325146	0.745071	NA	0.044836	0.0519632
ENSMUSG00000086824	4930448D08RIK	RIKEN cDNA 4930448D08 gene [Source:MGI Symbol;Acc:MGI:1921921]	0.504795	-0.0894454	0.0784567	-1.14006	0.25426	NA	1.24329	0.0261677	0.124272	0.210567	0.833225	NA	0.827002	-0.0352489	0.161965	-0.217633	0.827715	NA	-0.0278675	0.0541965
ENSMUSG00000082843	4930448K20RIK	RIKEN cDNA 4930448K20 gene [Source:MGI Symbol;Acc:MGI:1921912]	14.6734	-0.147583	0.228135	-0.64691	0.51769	0.633062	19.8999	0.224021	0.252785	0.886211	0.375504	0.532086	14.9769	-0.0428419	0.295974	-0.144749	0.884909	0.92035	-0.195492	0.104741
ENSMUSG00000022116	4930449E01RIK	RIKEN cDNA 4930449E01 gene [Source:MGI Symbol;Acc:MGI:1922114]	0.312783	0.0518741	0.0605955	0.856072	0.391958	NA	0.641978	0.112775	0.0887512	1.27069	0.203839	NA	0.174684	0.0480608	0.0761588	0.63106	0.528001	NA	-0.0549775	-0.00381329
ENSMUSG00000069223	4930451E10RIK	RIKEN cDNA 4930451E10 gene [Source:MGI Symbol;Acc:MGI:1925361]	0.809567	0.0816038	0.0976091	0.836027	0.40314	NA	0.215065	-0.0247042	0.0502074	-0.492043	0.622689	NA	0.506395	0.0526127	0.129549	0.406121	0.684654	NA	0.0355451	-0.0289911
ENSMUSG00000022543	4930451G09RIK	RIKEN cDNA 4930451G09 gene [Source:MGI Symbol;Acc:MGI:1921934]	14.1257	0.124036	0.228369	0.54314	0.587033	0.695695	11.7647	-0.231768	0.245573	-0.943784	0.34528	0.500643	10.588	-0.227131	0.300768	-0.755171	0.450146	0.560013	0.0418081	-0.351168
ENSMUSG00000045989	4930451I11RIK	RIKEN cDNA 4930451I11 gene [Source:MGI Symbol;Acc:MGI:1925368]	0	NA	NA	NA	NA	NA	0.229619	0.0354469	0.0505557	0.701144	0.483213	NA	0.174684	0.0480608	0.0761588	0.63106	0.528001	NA	-0.00617096	NA
ENSMUSG00000021747	4930452B06RIK	RIKEN cDNA 4930452B06 gene [Source:MGI Symbol;Acc:MGI:1926154]	1025.83	0.175422	0.0685672	2.5584	0.0105155	0.0244439	1079	0.167865	0.0819683	2.04793	0.0405673	0.090214	1022	0.310597	0.0799493	3.88492	0.000102364	0.000320724	0.118249	0.135174
ENSMUSG00000087358	4930453H23RIK	RIKEN cDNA 4930453H23 gene [Source:MGI Symbol;Acc:MGI:1921933]	6.35357	-0.264473	0.204852	-1.29104	0.196689	0.300637	6.53432	-0.368619	0.220071	-1.675	0.0939338	NA	6.4087	-0.286575	0.296067	-0.967939	0.333075	0.441684	0.10675	-0.022102
ENSMUSG00000059920	4930453N24RIK	RIKEN cDNA 4930453N24 gene [Source:MGI Symbol;Acc:MGI:1914859]	2865.56	0.269797	0.0512633	5.26297	1.42e-07	7.76e-07	2976.57	0.242145	0.0618257	3.91657	8.98e-05	0.000391896	2823.1	0.373903	0.0596309	6.27029	3.6e-10	2.24e-09	0.108898	0.104106
ENSMUSG00000085761	4930455G09RIK	RIKEN cDNA 4930455G09 gene [Source:MGI Symbol;Acc:MGI:1926167]	7.56302	0.0920522	0.210902	0.436468	0.662497	0.758994	6.34144	-0.122466	0.219063	-0.559046	0.57613	NA	9.78456	0.52173	0.301382	1.73113	0.0834292	0.139924	0.359376	0.429677
ENSMUSG00000087611	4930458D05RIK	RIKEN cDNA 4930458D05 gene [Source:MGI Symbol;Acc:MGI:1923052]	0	NA	NA	NA	NA	NA	0.137453	0.0312887	0.0477732	0.654942	0.512505	NA	0	NA	NA	NA	NA	NA	-0.0204644	NA
ENSMUSG00000086827	4930461C15RIK	RIKEN cDNA 4930461C15 gene [Source:MGI Symbol;Acc:MGI:1922133]	0.855948	-0.0311589	0.0978594	-0.318405	0.750178	NA	0.812723	-0.0519702	0.0977051	-0.531909	0.594789	NA	1.01626	0.00742294	0.173928	0.0426781	0.965958	NA	0.0350249	0.0385818
ENSMUSG00000056682	4930465K10RIK	RIKEN cDNA 4930465K10 gene [Source:MGI Symbol;Acc:MGI:1914890]	1.85291	-0.140425	0.139146	-1.00919	0.312882	NA	2.4739	-0.0752695	0.16128	-0.466699	0.640715	NA	2.32903	-0.0565262	0.237444	-0.238061	0.811834	NA	0.0235326	0.0838991
ENSMUSG00000085684	4930469K13RIK	RIKEN cDNA 4930469K13 gene [Source:MGI Symbol;Acc:MGI:1924124]	0.165803	0.0269332	0.0439693	0.612547	0.540176	NA	0	NA	NA	NA	NA	NA	0	NA	NA	NA	NA	NA	NA	NA
ENSMUSG00000085788	4930470G03RIK	RIKEN cDNA 4930470G03 gene [Source:MGI Symbol;Acc:MGI:1922171]	3.38694	0.155394	0.169098	0.918955	0.358119	NA	4.02041	0.222713	0.186454	1.19447	0.232295	NA	2.6358	0.104982	0.241784	0.434198	0.664145	NA	-0.111866	-0.0504115
ENSMUSG00000043583	4930470P17RIK	RIKEN cDNA 4930470P17 gene [Source:MGI Symbol;Acc:MGI:1914887]	1.64913	-0.0581856	0.125421	-0.463921	0.642704	NA	2.57417	0.0549104	0.159681	0.343875	0.73094	NA	2.89679	0.201878	0.246445	0.819161	0.412694	NA	0.0488453	0.260063
ENSMUSG00000091686	4930471C04RIK	RIKEN cDNA 4930471C04 gene [Source:MGI Symbol;Acc:MGI:1925426]	0.16788	-0.0272356	0.0440334	-0.618521	0.536232	NA	0.215065	-0.0247042	0.0502074	-0.492043	0.622689	NA	0.158864	-0.0455031	0.0753299	-0.604051	0.54581	NA	NA	-0.0182675
ENSMUSG00000086138	4930471C06RIK	RIKEN cDNA 4930471C06 gene [Source:MGI Symbol;Acc:MGI:1925335]	7.56391	0.218426	0.212219	1.02925	0.303363	0.424397	5.6812	-0.0608861	0.214208	-0.284238	0.776228	NA	6.51842	0.205309	0.296987	0.691305	0.489374	0.596106	0.13697	-0.013117
ENSMUSG00000060029	4930473A02RIK	RIKEN cDNA 4930473A02 gene [Source:MGI Symbol;Acc:MGI:2447823]	1.46692	0.0228581	0.125091	0.182732	0.855008	NA	1.35255	-0.0112666	0.129807	-0.0867948	0.930835	NA	1.14651	-0.0320141	0.193002	-0.165874	0.868256	NA	-0.00567257	-0.0548721
ENSMUSG00000087109	4930474H06RIK	RIKEN cDNA 4930474H06 gene [Source:MGI Symbol;Acc:MGI:3697432]	0.181924	0.0275237	0.0444347	0.619419	0.53564	NA	0	NA	NA	NA	NA	NA	0.172423	0.0479193	0.0760477	0.630122	0.528615	NA	0.016807	0.0203956
ENSMUSG00000085238	4930479D17RIK	RIKEN cDNA 4930479D17 gene [Source:MGI Symbol;Acc:MGI:1922175]	2.18066	-0.086509	0.149931	-0.576992	0.563945	NA	3.52684	0.107598	0.185725	0.579338	0.562361	NA	2.32389	-0.0610735	0.243698	-0.250611	0.802115	NA	-0.0975893	0.0254355
ENSMUSG00000086332	4930480G23RIK	RIKEN cDNA 4930480G23 gene [Source:MGI Symbol;Acc:MGI:1922238]	0.14698	0.0261629	0.0433529	0.603487	0.546185	NA	0.229619	0.0354469	0.0505557	0.701144	0.483213	NA	0	NA	NA	NA	NA	NA	-0.0232483	NA
ENSMUSG00000086938	4930481A15RIK	RIKEN cDNA 4930481A15 gene [Source:MGI Symbol;Acc:MGI:1922181]	12.4707	-0.0864904	0.226147	-0.382453	0.702125	0.79004	14.5179	0.033757	0.250227	0.134906	0.892686	0.938895	12.6988	0.013176	0.298274	0.0441742	0.964766	0.975755	-0.0248751	0.0996665
ENSMUSG00000085956	4930481B07RIK	RIKEN cDNA 4930481B07 gene [Source:MGI Symbol;Acc:MGI:1922187]	174.619	-0.404921	0.131136	-3.08779	0.00201653	0.00553799	211.462	-0.0486805	0.142491	-0.341639	0.732623	0.832991	170.416	-0.319266	0.141126	-2.26228	0.0236798	0.0468238	-0.257473	0.085655
ENSMUSG00000047938	4930483J18RIK	RIKEN cDNA 4930483J18 gene [Source:MGI Symbol;Acc:MGI:1914888]	1.86003	-0.134512	0.138023	-0.974561	0.329778	NA	2.32141	-0.103853	0.158419	-0.655559	0.512108	NA	1.96825	-0.145967	0.226986	-0.643063	0.520183	NA	0.00515644	-0.0114548
ENSMUSG00000086241	4930483K19RIK	RIKEN cDNA 4930483K19 gene [Source:MGI Symbol;Acc:MGI:1922203]	0.44094	0.0629302	0.0664739	0.946691	0.343796	NA	0.137453	0.0312887	0.0477732	0.654942	0.512505	NA	0.172847	0.047946	0.0760686	0.630299	0.528499	NA	0.000678261	-0.0149843
ENSMUSG00000050345	4930486L24RIK	RIKEN cDNA 4930486L24 gene [Source:MGI Symbol;Acc:MGI:1922258]	64.8335	-0.540195	0.184107	-2.93414	0.00334476	0.00876105	84.0951	-0.0404614	0.196788	-0.205609	0.837097	0.904379	63.0492	-0.492731	0.211941	-2.32485	0.0200801	0.0404715	-0.362005	0.047464
ENSMUSG00000044306	4930500M09RIK	RIKEN cDNA 4930500M09 gene [Source:MGI Symbol;Acc:MGI:3630173]	0	NA	NA	NA	NA	NA	0.137453	0.0312887	0.0477732	0.654942	0.512505	NA	0	NA	NA	NA	NA	NA	-0.0204644	NA
ENSMUSG00000086799	4930502E09RIK	RIKEN cDNA 4930502E09 gene [Source:MGI Symbol;Acc:MGI:1922245]	0.326562	-0.00347909	0.0602886	-0.0577073	0.953982	NA	0.367556	-0.000340122	0.0663506	-0.00512614	0.99591	NA	0.514698	0.044969	0.123701	0.363529	0.71621	NA	0.0163114	0.0484481
ENSMUSG00000055555	4930502E18RIK	RIKEN cDNA 4930502E18 gene [Source:MGI Symbol;Acc:MGI:1922263]	208.536	0.271566	0.123871	2.19233	0.028356	0.0589521	289.915	1.00846	0.128803	7.82953	4.9e-15	7.92e-14	270.478	0.990741	0.12205	8.11753	4.76e-16	5.15e-15	-0.0627549	0.719175
ENSMUSG00000090202	4930503B20RIK	RIKEN cDNA 4930503B20 gene [Source:MGI Symbol;Acc:MGI:1922264]	1.29112	-0.00861196	0.118846	-0.0724631	0.942233	NA	0.876698	-0.111971	0.10351	-1.08174	0.279368	NA	0.822169	-0.133133	0.163423	-0.814653	0.415271	NA	0.0168572	-0.124521
ENSMUSG00000072595	4930503E14RIK	RIKEN cDNA 4930503E14 gene [Source:MGI Symbol;Acc:MGI:1922204]	4.73525	0.149473	0.192129	0.777985	0.436578	NA	5.33814	0.208106	0.211177	0.98546	0.324398	NA	4.16294	0.139984	0.274942	0.50914	0.610654	NA	-0.0741118	-0.00948925
ENSMUSG00000044906	4930503L19RIK	RIKEN cDNA 4930503L19 gene [Source:MGI Symbol;Acc:MGI:1922045]	847.559	0.0164376	0.0710803	0.231254	0.817118	0.877594	974.425	0.26781	0.0823363	3.25264	0.00114339	0.00393446	904.045	0.336248	0.0740411	4.54137	5.59e-06	2.11e-05	0.0441881	0.31981
ENSMUSG00000052642	4930504O13RIK	RIKEN cDNA 4930504O13 gene [Source:MGI Symbol;Acc:MGI:2685370]	1.45765	-0.0858324	0.125737	-0.682635	0.494837	NA	2.14975	0.0021858	0.155246	0.0140796	0.988767	NA	1.28997	-0.1545	0.191698	-0.805953	0.42027	NA	-0.0587106	-0.0686675
ENSMUSG00000040919	4930505A04RIK	RIKEN cDNA 4930505A04 gene [Source:MGI Symbol;Acc:MGI:1922337]	5.38837	-0.12059	0.193377	-0.6236	0.53289	NA	6.08703	-0.081923	0.215934	-0.379389	0.704399	NA	4.3603	-0.341058	0.280365	-1.21648	0.223802	NA	-0.0921035	-0.220468
ENSMUSG00000087478	4930506C21RIK	RIKEN cDNA 4930506C21 gene [Source:MGI Symbol;Acc:MGI:1922310]	0.494707	0.0872344	0.0778594	1.12041	0.262539	NA	0.641978	0.112775	0.0887512	1.27069	0.203839	NA	0.519955	0.157479	0.133822	1.17678	0.239285	NA	-0.0234703	0.0702442
ENSMUSG00000087137	4930509K18RIK	RIKEN cDNA 4930509K18 gene [Source:MGI Symbol;Acc:MGI:1923069]	0.684377	-0.117846	0.0893585	-1.3188	0.187234	NA	0.876698	-0.111971	0.10351	-1.08174	0.279368	NA	1.34029	0.0143069	0.202893	0.0705148	0.943784	NA	0.0754532	0.132153
ENSMUSG00000086607	4930511M06RIK	RIKEN cDNA 4930511M06 gene [Source:MGI Symbol;Acc:MGI:1922334]	0.486237	0.0274595	0.0754134	0.364119	0.715769	NA	0.338879	0.00176606	0.0643201	0.0274574	0.978095	NA	0.671134	0.0994068	0.145086	0.685157	0.493245	NA	0.0353916	0.0719473
ENSMUSG00000074136	4930513N10RIK	RIKEN cDNA 4930513N10 gene [Source:MGI Symbol;Acc:MGI:2443064]	174.43	-0.433799	0.137086	-3.16444	0.00155383	0.00437251	192.359	-0.427058	0.154919	-2.75665	0.00583965	0.0168044	159.414	-0.55891	0.153403	-3.64341	0.000269054	0.000791069	-0.116821	-0.125111
ENSMUSG00000031270	4930513O06RIK	RIKEN cDNA 4930513O06 gene [Source:MGI Symbol;Acc:MGI:1922375]	0	NA	NA	NA	NA	NA	0	NA	NA	NA	NA	NA	0.174684	0.0480608	0.0761588	0.63106	0.528001	NA	0.0168572	NA
ENSMUSG00000087045	4930515B02RIK	RIKEN cDNA 4930515B02 gene [Source:MGI Symbol;Acc:MGI:1922378]	0.157333	-0.0268239	0.0437039	-0.613766	0.53937	NA	0.338879	0.00176606	0.0643201	0.0274574	0.978095	NA	0.148918	-0.0447822	0.074766	-0.598964	0.549197	NA	-0.0204644	-0.0179582
ENSMUSG00000092183	4930515G01RIK	RIKEN cDNA 4930515G01 gene [Source:MGI Symbol;Acc:MGI:1914892]	0.637996	-0.00182608	0.0877758	-0.0208039	0.983402	NA	0.783564	0.0147732	0.100579	0.146882	0.883226	NA	0.307783	-0.0863793	0.102563	-0.842207	0.399672	NA	-0.0405775	-0.0845532
ENSMUSG00000049202	4930515G13RIK	RIKEN cDNA 4930515G13 gene [Source:MGI Symbol;Acc:MGI:1922348]	0.999238	-0.11718	0.106548	-1.09979	0.271424	NA	1.22922	-0.107918	0.121584	-0.887603	0.374754	NA	0.806349	-0.229822	0.160886	-1.42848	0.153153	NA	-0.0204644	-0.112643
ENSMUSG00000090219	4930516K23RIK	RIKEN cDNA 4930516K23 gene [Source:MGI Symbol;Acc:MGI:1924125]	0.16788	-0.0272356	0.0440334	-0.618521	0.536232	NA	0.215065	-0.0247042	0.0502074	-0.492043	0.622689	NA	0.158864	-0.0455031	0.0753299	-0.604051	0.54581	NA	NA	-0.0182675
ENSMUSG00000054391	4930517O19RIK	RIKEN cDNA 4930517O19 gene [Source:MGI Symbol;Acc:MGI:1922325]	0.179582	-0.0276613	0.0443714	-0.623404	0.533019	NA	0.230103	-0.0250367	0.0505562	-0.495226	0.62044	NA	0.169851	-0.0462472	0.0759062	-0.609267	0.542348	NA	NA	-0.0185859
ENSMUSG00000074629	4930518I15RIK	RIKEN cDNA 4930518I15 gene [Source:MGI Symbol;Acc:MGI:1921954]	13.3185	-0.125339	0.227441	-0.551081	0.581578	0.690606	14.9494	-0.0733606	0.250589	-0.292753	0.769711	0.858297	14.7084	0.101734	0.29474	0.345164	0.729971	0.803912	0.109424	0.227072
ENSMUSG00000090126	4930519F09RIK	RIKEN cDNA 4930519F09 gene [Source:MGI Symbol;Acc:MGI:2149783]	3.51414	-0.163393	0.165355	-0.988134	0.323087	NA	4.87757	-0.0444808	0.194581	-0.228599	0.819181	NA	3.83951	-0.144916	0.268509	-0.539708	0.589399	NA	-0.0339884	0.0184764
ENSMUSG00000031325	4930519F16RIK	RIKEN cDNA 4930519F16 gene [Source:MGI Symbol;Acc:MGI:1922356]	546.302	-0.0631258	0.0827238	-0.763091	0.445409	0.566807	557.802	-0.247358	0.0975633	-2.53536	0.0112332	0.0296905	528.386	-0.00275781	0.0923074	-0.0298764	0.976166	0.984271	0.217205	0.060368
ENSMUSG00000074039	4930520O04RIK	RIKEN cDNA 4930520O04 gene [Source:MGI Symbol;Acc:MGI:1922366]	56.7204	0.26232	0.19301	1.3591	0.174115	0.273835	58.7817	0.242698	0.218536	1.11056	0.266757	0.413832	69.6684	0.834211	0.199856	4.17405	2.99e-05	0.000101121	0.446464	0.571891
ENSMUSG00000072762	4930522L14RIK	RIKEN cDNA 4930522L14 gene [Source:MGI Symbol;Acc:MGI:1925270]	510.359	-0.0547884	0.0889184	-0.616164	0.537786	0.651799	550.023	-0.0400614	0.101027	-0.396543	0.691705	0.804634	492.789	0.00175783	0.0975723	0.0180157	0.985626	0.990183	0.0205732	0.0565462
ENSMUSG00000090394	4930523C07RIK	RIKEN cDNA 4930523C07 gene [Source:MGI Symbol;Acc:MGI:1914897]	1.20691	-0.0278996	0.11085	-0.251688	0.801283	NA	1.58059	0.0079123	0.122939	0.0643594	0.948684	NA	1.5278	0.0552705	0.204271	0.270575	0.786718	NA	0.0140972	0.0831701
ENSMUSG00000020299	4930524B15RIK	RIKEN cDNA 4930524B15 gene [Source:MGI Symbol;Acc:MGI:1914842]	52.678	0.586039	0.197081	2.97359	0.00294334	0.007824	41.3683	-0.00117917	0.236174	-0.00499277	0.996016	0.998215	53.4032	0.783864	0.220694	3.5518	0.000382598	0.00109375	0.5987	0.197824
ENSMUSG00000035364	4930524J08RIK	RIKEN cDNA 4930524J08 gene [Source:MGI Symbol;Acc:MGI:1922379]	42.616	-0.55061	0.210004	-2.62191	0.00874396	0.0207678	53.159	-0.210623	0.225544	-0.933844	0.350385	0.505654	35.3882	-0.971592	0.272484	-3.56568	0.000362911	0.00104216	-0.455547	-0.420982
ENSMUSG00000090207	4930524O07RIK	RIKEN cDNA 4930524O07 gene [Source:MGI Symbol;Acc:MGI:1915514]	2.46678	-0.0337726	0.156708	-0.215513	0.829367	NA	3.5132	0.108713	0.185678	0.585492	0.558217	NA	3.00717	0.109195	0.259471	0.420838	0.673874	NA	-0.0290811	0.142968
ENSMUSG00000085521	4930526A20RIK	RIKEN cDNA 4930526A20 gene [Source:MGI Symbol;Acc:MGI:3612449]	76.7233	0.125019	0.174925	0.714701	0.474794	0.593501	76.8592	-0.0301979	0.202567	-0.149076	0.881494	0.932568	73.0451	0.147554	0.197652	0.746533	0.455346	0.564652	0.131874	0.022535
ENSMUSG00000086764	4930527A07RIK	RIKEN cDNA 4930527A07 gene [Source:MGI Symbol;Acc:MGI:1922444]	0.14698	0.0261629	0.0433529	0.603487	0.546185	NA	0	NA	NA	NA	NA	NA	0	NA	NA	NA	NA	NA	NA	NA
ENSMUSG00000085491	4930527E20RIK	RIKEN cDNA 4930527E20 gene [Source:MGI Symbol;Acc:MGI:1925448]	0.304313	-0.00127659	0.0587283	-0.0217371	0.982658	NA	0.201427	-0.0243788	0.0498639	-0.488906	0.624908	NA	0.321765	0.00546475	0.102357	0.053389	0.957422	NA	0.0168158	0.00674134
ENSMUSG00000070489	4930527J03RIK	RIKEN cDNA 4930527J03 gene [Source:MGI Symbol;Acc:MGI:1922414]	0.157333	-0.0268239	0.0437039	-0.613766	0.53937	NA	0.201427	-0.0243788	0.0498639	-0.488906	0.624908	NA	0.148918	-0.0447822	0.074766	-0.598964	0.549197	NA	NA	-0.0179582
ENSMUSG00000086377	4930529C04RIK	RIKEN cDNA 4930529C04 gene [Source:MGI Symbol;Acc:MGI:1922392]	0.314861	-0.00234464	0.0594819	-0.0394177	0.968557	NA	0.444684	0.0117253	0.0714597	0.164083	0.869666	NA	0.331287	0.00365546	0.103456	0.0353336	0.971814	NA	-0.00633755	0.0060001
ENSMUSG00000085350	4930529I22RIK	RIKEN cDNA 4930529I22 gene [Source:MGI Symbol;Acc:MGI:1922481]	0.515607	0.0284388	0.0768929	0.36985	0.711494	NA	0.444684	0.0117253	0.0714597	0.164083	0.869666	NA	0.331711	0.00372689	0.103503	0.0360075	0.971276	NA	-0.00630821	-0.0247119
ENSMUSG00000084798	4930533B01RIK	RIKEN cDNA 4930533B01 gene [Source:MGI Symbol;Acc:MGI:1922416]	0.165803	0.0269332	0.0439693	0.612547	0.540176	NA	0	NA	NA	NA	NA	NA	0	NA	NA	NA	NA	NA	NA	NA
ENSMUSG00000047692	4930533K18RIK	RIKEN cDNA 4930533K18 gene [Source:MGI Symbol;Acc:MGI:1922439]	120.848	0.274063	0.151808	1.80533	0.0710233	0.129592	104.872	-0.310421	0.187814	-1.65281	0.098369	0.18781	103.343	0.0360224	0.17173	0.209763	0.833853	0.883838	0.295827	-0.23804
ENSMUSG00000028642	4930538K18RIK	RIKEN cDNA 4930538K18 gene [Source:MGI Symbol;Acc:MGI:1922430]	2.19355	-0.0293133	0.147682	-0.198488	0.842663	NA	1.93425	-0.0935642	0.142947	-0.654538	0.512765	NA	1.29876	-0.250738	0.192798	-1.30052	0.193423	NA	-0.0279604	-0.221425
ENSMUSG00000048905	4930539E08RIK	RIKEN cDNA 4930539E08 gene [Source:MGI Symbol;Acc:MGI:1925441]	316.06	-0.0950833	0.112365	-0.846203	0.39744	0.518964	389.872	0.339368	0.118117	2.87315	0.00406406	0.0121728	366.049	0.433379	0.104554	4.14503	3.4e-05	0.000113821	0.0616432	0.528463
ENSMUSG00000090724	4930542C12RIK	RIKEN cDNA 4930542C12 gene [Source:MGI Symbol;Acc:MGI:1914898]	1.19998	-0.0864408	0.116281	-0.743376	0.457254	NA	1.73374	-0.0118592	0.142811	-0.0830409	0.933819	NA	1.32404	-0.0761581	0.19807	-0.3845	0.700608	NA	-0.0217468	0.0102827
ENSMUSG00000087279	4930544D05RIK	RIKEN cDNA 4930544D05 gene [Source:MGI Symbol;Acc:MGI:2148639]	0.179582	-0.0276613	0.0443714	-0.623404	0.533019	NA	0.230103	-0.0250367	0.0505562	-0.495226	0.62044	NA	0.169851	-0.0462472	0.0759062	-0.609267	0.542348	NA	NA	-0.0185859
ENSMUSG00000073803	4930544L04RIK	RIKEN cDNA 4930544L04 gene [Source:MGI Symbol;Acc:MGI:1926057]	0.181924	0.0275237	0.0444347	0.619419	0.53564	NA	0	NA	NA	NA	NA	NA	0	NA	NA	NA	NA	NA	NA	NA
ENSMUSG00000085247	4930545L23RIK	RIKEN cDNA 4930545L23 gene [Source:MGI Symbol;Acc:MGI:1926055]	0.179582	-0.0276613	0.0443714	-0.623404	0.533019	NA	0.230103	-0.0250367	0.0505562	-0.495226	0.62044	NA	0.169851	-0.0462472	0.0759062	-0.609267	0.542348	NA	NA	-0.0185859
ENSMUSG00000086687	4930547E08RIK	RIKEN cDNA 4930547E08 gene [Source:MGI Symbol;Acc:MGI:1925281]	0.157333	-0.0268239	0.0437039	-0.613766	0.53937	NA	0.338879	0.00176606	0.0643201	0.0274574	0.978095	NA	0.321342	0.00539321	0.102309	0.0527151	0.957959	NA	0.000648498	0.0322171
ENSMUSG00000029138	4930548H24RIK	RIKEN cDNA 4930548H24 gene [Source:MGI Symbol;Acc:MGI:1914906]	2.97385	-0.11114	0.165054	-0.673357	0.50072	NA	3.27019	-0.121687	0.179267	-0.678803	0.497263	NA	3.67486	0.031401	0.270422	0.116118	0.907559	NA	0.0921116	0.142541
ENSMUSG00000036921	4930549C01RIK	RIKEN cDNA 4930549C01 gene [Source:MGI Symbol;Acc:MGI:1914913]	1.10541	0.0220142	0.108463	0.202965	0.839162	NA	0.755371	-0.0474285	0.095432	-0.496987	0.619198	NA	1.6672	0.193614	0.213565	0.906581	0.364629	NA	0.108176	0.1716
ENSMUSG00000005131	4930550C14RIK	RIKEN cDNA 4930550C14 gene [Source:MGI Symbol;Acc:MGI:1922561]	22.147	-0.0197254	0.227389	-0.0867474	0.930872	0.955786	19.4316	-0.4313	0.252538	-1.70786	0.0876617	0.171227	18.8712	-0.220177	0.290567	-0.757749	0.448601	0.558806	0.174169	-0.200452
ENSMUSG00000046180	4930550L24RIK	RIKEN cDNA 4930550L24 gene [Source:MGI Symbol;Acc:MGI:1922602]	112.091	-0.551744	0.154543	-3.57016	0.000356757	0.00115089	254.479	1.40061	0.138051	10.1456	3.46e-24	1.11e-22	161.099	0.545609	0.142467	3.82973	0.000128286	0.000396379	-0.859612	1.09735
ENSMUSG00000086396	4930555B11RIK	RIKEN cDNA 4930555B11 gene [Source:MGI Symbol;Acc:MGI:1922529]	0.326562	-0.00347909	0.0602886	-0.0577073	0.953982	NA	0.230103	-0.0250367	0.0505562	-0.495226	0.62044	NA	0.169851	-0.0462472	0.0759062	-0.609267	0.542348	NA	NA	-0.0427681
ENSMUSG00000085619	4930555B12RIK	RIKEN cDNA 4930555B12 gene [Source:MGI Symbol;Acc:MGI:1925336]	0.179582	-0.0276613	0.0443714	-0.623404	0.533019	NA	0.230103	-0.0250367	0.0505562	-0.495226	0.62044	NA	0.169851	-0.0462472	0.0759062	-0.609267	0.542348	NA	NA	-0.0185859
ENSMUSG00000085522	4930556G01RIK	RIKEN cDNA 4930556G01 gene [Source:MGI Symbol;Acc:MGI:1922582]	0	NA	NA	NA	NA	NA	0	NA	NA	NA	NA	NA	0.347108	0.0982528	0.107394	0.914881	0.360254	NA	0.0355069	NA
ENSMUSG00000089767	4930556I23RIK	RIKEN cDNA 4930556I23 gene [Source:MGI Symbol;Acc:MGI:1922520]	0.181924	0.0275237	0.0444347	0.619419	0.53564	NA	0	NA	NA	NA	NA	NA	0	NA	NA	NA	NA	NA	NA	NA
ENSMUSG00000034493	4930556J24RIK	RIKEN cDNA 4930556J24 gene [Source:MGI Symbol;Acc:MGI:1922592]	5.54482	0.206594	0.199372	1.03622	0.300099	NA	4.31294	0.0176554	0.192378	0.0917748	0.926877	NA	3.28289	-0.1179	0.264122	-0.446384	0.65532	NA	-0.0569062	-0.324494
ENSMUSG00000092399	4930556N13RIK	RIKEN cDNA 4930556N13 gene [Source:MGI Symbol;Acc:MGI:1922535]	1.46134	0.0216308	0.128221	0.168699	0.866033	NA	1.36618	-0.0123236	0.130112	-0.0947155	0.924541	NA	1.50314	0.0595312	0.205302	0.289968	0.77184	NA	0.0288475	0.0379004
ENSMUSG00000048994	4930557A04RIK	RIKEN cDNA 4930557A04 gene [Source:MGI Symbol;Acc:MGI:1922521]	0.689061	0.00327511	0.0859393	0.0381095	0.9696	NA	0.553944	-0.0239661	0.0838656	-0.285768	0.775056	NA	0.480206	-0.0385336	0.127215	-0.302901	0.761965	NA	0.000648498	-0.0418087
ENSMUSG00000085488	4930557F10RIK	RIKEN cDNA 4930557F10 gene [Source:MGI Symbol;Acc:MGI:1922572]	0.16788	-0.0272356	0.0440334	-0.618521	0.536232	NA	0.215065	-0.0247042	0.0502074	-0.492043	0.622689	NA	0.158864	-0.0455031	0.0753299	-0.604051	0.54581	NA	NA	-0.0182675
ENSMUSG00000075029	4930558J22RIK	RIKEN cDNA 4930558J22 gene [Source:MGI Symbol;Acc:MGI:3590517]	0.516497	-0.0821025	0.0752935	-1.09043	0.275522	NA	1.0287	-0.0141501	0.111338	-0.127091	0.898868	NA	1.01041	0.00976862	0.17369	0.0562417	0.955149	NA	0.012182	0.0918711
ENSMUSG00000086277	4930558K02RIK	RIKEN cDNA 4930558K02 gene [Source:MGI Symbol;Acc:MGI:1922618]	0.480469	-0.0230345	0.0711485	-0.323753	0.746125	NA	0.540306	-0.0203695	0.078348	-0.259988	0.794873	NA	0.297837	-0.0738105	0.0950019	-0.776937	0.437196	NA	-0.0204644	-0.0507759
ENSMUSG00000086945	4930562A09RIK	RIKEN cDNA 4930562A09 gene [Source:MGI Symbol;Acc:MGI:1922553]	3.20999	0.0629975	0.164486	0.382997	0.701722	NA	5.85031	0.351905	0.20268	1.73626	0.0825178	NA	2.3411	-0.055965	0.230357	-0.242949	0.808045	NA	-0.279251	-0.118962
ENSMUSG00000022518	4930562C15RIK	RIKEN cDNA 4930562C15 gene [Source:MGI Symbol;Acc:MGI:1926059]	1.95533	-0.157477	0.137486	-1.1454	0.252042	NA	2.44431	-0.14172	0.163058	-0.869139	0.384771	NA	1.4329	-0.392494	0.201063	-1.9521	0.0509268	NA	-0.0558882	-0.235017
ENSMUSG00000051728	4930563D23RIK	RIKEN cDNA 4930563D23 gene [Source:MGI Symbol;Acc:MGI:1922578]	0.16788	-0.0272356	0.0440334	-0.618521	0.536232	NA	0.215065	-0.0247042	0.0502074	-0.492043	0.622689	NA	0.158864	-0.0455031	0.0753299	-0.604051	0.54581	NA	NA	-0.0182675
ENSMUSG00000053574	4930563E22RIK	RIKEN cDNA 4930563E22 gene [Source:MGI Symbol;Acc:MGI:1922554]	37.2659	0.28156	0.212816	1.32302	0.185829	0.287947	33.5959	-0.0399961	0.243465	-0.164279	0.869512	0.924669	26.5568	-0.297473	0.267612	-1.11158	0.266318	0.369601	-0.175869	-0.579033
ENSMUSG00000051788	4930564D02RIK	RIKEN cDNA 4930564D02 gene [Source:MGI Symbol;Acc:MGI:1922519]	0.165803	0.0269332	0.0439693	0.612547	0.540176	NA	0	NA	NA	NA	NA	NA	0	NA	NA	NA	NA	NA	NA	NA
ENSMUSG00000084834	4930565N06RIK	RIKEN cDNA 4930565N06 gene [Source:MGI Symbol;Acc:MGI:1915556]	0.157333	-0.0268239	0.0437039	-0.613766	0.53937	NA	0.201427	-0.0243788	0.0498639	-0.488906	0.624908	NA	0.148918	-0.0447822	0.074766	-0.598964	0.549197	NA	NA	-0.0179582
ENSMUSG00000084875	4930570D08RIK	RIKEN cDNA 4930570D08 gene [Source:MGI Symbol;Acc:MGI:1925475]	0.181924	0.0275237	0.0444347	0.619419	0.53564	NA	0	NA	NA	NA	NA	NA	0	NA	NA	NA	NA	NA	NA	NA
ENSMUSG00000085084	4930570G19RIK	RIKEN cDNA 4930570G19 gene [Source:MGI Symbol;Acc:MGI:1923158]	0.952857	-0.00406436	0.102861	-0.0395133	0.968481	NA	1.45627	0.0674216	0.122616	0.549862	0.582414	NA	1.51065	0.14661	0.204233	0.717856	0.472846	NA	0.00443172	0.150674
ENSMUSG00000089683	4930570N18RIK	RIKEN cDNA 4930570N18 gene [Source:MGI Symbol;Acc:MGI:1925300]	0.349804	0.00112969	0.0618496	0.0182651	0.985427	NA	0.215065	-0.0247042	0.0502074	-0.492043	0.622689	NA	0.331711	0.00372689	0.103503	0.0360075	0.971276	NA	0.0168158	0.0025972
ENSMUSG00000087440	4930577N17RIK	RIKEN cDNA 4930577N17 gene [Source:MGI Symbol;Acc:MGI:1914996]	2.42959	0.116921	0.154301	0.757747	0.448602	NA	2.4226	0.0972716	0.161278	0.603129	0.546423	NA	2.0191	0.108389	0.232805	0.465577	0.641518	NA	-0.0234239	-0.00853267
ENSMUSG00000037358	4930578C19RIK	RIKEN cDNA 4930578C19 gene [Source:MGI Symbol;Acc:MGI:1923155]	0.29396	0.0431934	0.0553931	0.77976	0.435532	NA	0	NA	NA	NA	NA	NA	0	NA	NA	NA	NA	NA	NA	NA
ENSMUSG00000012042	4930579F01RIK	RIKEN cDNA 4930579F01 gene [Source:MGI Symbol;Acc:MGI:1914991]	0.347727	0.056249	0.0630272	0.892456	0.372148	NA	0	NA	NA	NA	NA	NA	0	NA	NA	NA	NA	NA	NA	NA
ENSMUSG00000040840	4930579G18RIK	RIKEN cDNA 4930579G18 gene [Source:MGI Symbol;Acc:MGI:1923163]	5.66409	0.0315294	0.194886	0.161783	0.871476	NA	5.89233	0.00944971	0.211405	0.0446995	0.964347	NA	4.63081	-0.0924578	0.279391	-0.330926	0.7407	NA	-0.0511396	-0.123987
ENSMUSG00000027811	4930579G24RIK	RIKEN cDNA 4930579G24 gene [Source:MGI Symbol;Acc:MGI:1923189]	730.539	0.0436592	0.0757358	0.576467	0.5643	0.675168	726.917	-0.200673	0.0896709	-2.23788	0.025229	0.0601244	672.889	-0.0329766	0.0824009	-0.400197	0.689012	0.771093	0.145042	-0.0766358
ENSMUSG00000051074	4930579K19RIK	RIKEN cDNA 4930579K19 gene [Source:MGI Symbol;Acc:MGI:1923131]	4.65005	0.041008	0.192488	0.213042	0.831294	NA	3.20016	-0.235138	0.175245	-1.34177	0.179671	NA	4.31706	0.0396646	0.277383	0.142996	0.886294	NA	0.155444	-0.0013434
ENSMUSG00000086190	4930579M01RIK	RIKEN cDNA 4930579M01 gene [Source:MGI Symbol;Acc:MGI:1923153]	0.641228	-0.0549558	0.0849043	-0.647267	0.517459	NA	0.770409	-0.0486112	0.0960405	-0.506154	0.612749	NA	2.20365	0.306379	0.230425	1.32963	0.183641	NA	0.154438	0.361335
ENSMUSG00000070315	4930581F22RIK	RIKEN cDNA 4930581F22 gene [Source:MGI Symbol;Acc:MGI:1926184]	17.9942	0.0634771	0.228759	0.277485	0.781407	0.852207	16.2598	-0.2168	0.25116	-0.863195	0.38803	0.545063	15.0825	-0.13783	0.295221	-0.466871	0.640592	0.730701	0.0790433	-0.201307
ENSMUSG00000055159	4930583K01RIK	RIKEN cDNA 4930583K01 gene [Source:MGI Symbol;Acc:MGI:1914995]	0.49659	-0.0215972	0.0719632	-0.300114	0.76409	NA	0.402854	-0.0430271	0.065884	-0.653073	0.513709	NA	0.297837	-0.0738105	0.0950019	-0.776937	0.437196	NA	NA	-0.0522133
ENSMUSG00000029044	4930584F24RIK	RIKEN cDNA 4930584F24 gene [Source:MGI Symbol;Acc:MGI:1923192]	0.29396	0.0431934	0.0553931	0.77976	0.435532	NA	0	NA	NA	NA	NA	NA	0.347531	0.098343	0.107441	0.915324	0.360022	NA	0.0355451	0.0551496
ENSMUSG00000087097	4930586N03RIK	RIKEN cDNA 4930586N03 gene [Source:MGI Symbol;Acc:MGI:1923137]	0	NA	NA	NA	NA	NA	0.459239	0.0686732	0.0698141	0.983658	0.325284	NA	0.172847	0.047946	0.0760686	0.630299	0.528499	NA	-0.0279251	NA
ENSMUSG00000068957	4930589L23RIK	RIKEN cDNA 4930589L23 gene [Source:MGI Symbol;Acc:MGI:1923129]	0.325214	-0.0539811	0.0615321	-0.877283	0.380333	NA	1.05847	0.0674482	0.114716	0.587957	0.556561	NA	0.999737	0.100223	0.172813	0.579951	0.561947	NA	-0.0042957	0.154204
ENSMUSG00000034063	4930590J08RIK	RIKEN cDNA 4930590J08 gene [Source:MGI Symbol;Acc:MGI:2685917]	4.47864	-0.113195	0.184548	-0.613362	0.539637	NA	5.79389	0.00100829	0.209392	0.00481534	0.996158	NA	4.07564	-0.203579	0.275203	-0.73974	0.459458	NA	-0.0888933	-0.0903838
ENSMUSG00000039138	4930591A17RIK	RIKEN cDNA 4930591A17 gene [Source:MGI Symbol;Acc:MGI:1915425]	105.16	-0.129941	0.173141	-0.750495	0.452957	0.573306	137.159	0.397382	0.188776	2.10505	0.0352868	0.0801281	117.837	0.284213	0.184567	1.53989	0.123587	0.195295	-0.144082	0.414154
ENSMUSG00000087233	4930594C11RIK	RIKEN cDNA 4930594C11 gene [Source:MGI Symbol;Acc:MGI:1924883]	7.7034	-0.233698	0.213651	-1.09383	0.274029	0.392052	9.48055	-0.100142	0.238412	-0.420036	0.674459	0.791696	9.41169	0.0409544	0.30138	0.135889	0.891909	0.925468	0.0866627	0.274652
ENSMUSG00000075463	4930594M22RIK	RIKEN cDNA 4930594M22 gene [Source:MGI Symbol;Acc:MGI:1925478]	11.779	0.392957	0.223749	1.75624	0.0790471	0.141688	7.32169	-0.137304	0.225135	-0.609873	0.541946	0.688222	10.4699	0.44472	0.301293	1.47604	0.139934	0.217118	0.331685	0.051763
ENSMUSG00000085677	4930594O21RIK	RIKEN cDNA 4930594O21 gene [Source:MGI Symbol;Acc:MGI:1923197]	0.165803	0.0269332	0.0439693	0.612547	0.540176	NA	0	NA	NA	NA	NA	NA	0	NA	NA	NA	NA	NA	NA	NA
ENSMUSG00000060673	4930595M18RIK	RIKEN cDNA 4930595M18 gene [Source:MGI Symbol;Acc:MGI:3045300]	0.461646	-0.0248678	0.0701555	-0.354467	0.722989	NA	0.402854	-0.0430271	0.065884	-0.653073	0.513709	NA	0.988377	0.0957027	0.16749	0.571393	0.567733	NA	0.0676042	0.12057
ENSMUSG00000086501	4930597A21RIK	RIKEN cDNA 4930597A21 gene [Source:MGI Symbol;Acc:MGI:1922639]	0	NA	NA	NA	NA	NA	0.137453	0.0312887	0.0477732	0.654942	0.512505	NA	0.349369	0.0869304	0.101358	0.857658	0.391081	NA	0.0166633	NA
ENSMUSG00000053442	4930597O21RIK	RIKEN cDNA 4930597O21 gene [Source:MGI Symbol;Acc:MGI:1922623]	0.978602	0.0537456	0.107677	0.499137	0.617683	NA	0.798602	0.0136441	0.101144	0.134897	0.892693	NA	1.18541	0.142163	0.184277	0.771461	0.440434	NA	0.0457957	0.0884172
ENSMUSG00000073144	4930599N23RIK	RIKEN cDNA 4930599N23 gene [Source:MGI Symbol;Acc:MGI:1922629]	3.10342	0.0120448	0.167986	0.0717014	0.94284	NA	2.45935	-0.141016	0.162424	-0.868197	0.385286	NA	2.13584	-0.180919	0.230379	-0.785311	0.432271	NA	0.0118912	-0.192964
ENSMUSG00000013353	4931406B18RIK	RIKEN cDNA 4931406B18 gene [Source:MGI Symbol;Acc:MGI:1921304]	0.492364	0.0236653	0.0757167	0.31255	0.754622	NA	0.505008	0.0233618	0.0765806	0.305062	0.760319	NA	0.689382	0.0952727	0.146208	0.651627	0.514642	NA	0.0178251	0.0716074
ENSMUSG00000031938	4931406C07RIK	RIKEN cDNA 4931406C07 gene [Source:MGI Symbol;Acc:MGI:1918234]	1085.57	-0.154371	0.0654097	-2.36006	0.0182719	0.0398419	1159.68	-0.193896	0.074934	-2.58756	0.00966595	0.0261227	1031.04	-0.145296	0.0728293	-1.99502	0.0460404	0.0837675	0.0293295	0.00907487
ENSMUSG00000085398	4931406G06RIK	RIKEN cDNA 4931406G06 gene [Source:MGI Symbol;Acc:MGI:1918228]	0.333683	-0.0004109	0.0607891	-0.00675944	0.994607	NA	0.352518	0.000743249	0.0653045	0.0113813	0.990919	NA	0.158864	-0.0455031	0.0753299	-0.604051	0.54581	NA	-0.0204644	-0.0450922
ENSMUSG00000066571	4931406P16RIK	RIKEN cDNA 4931406P16 gene [Source:MGI Symbol;Acc:MGI:1924311]	3803.6	0.0154085	0.0409132	0.376614	0.70646	0.793443	4260.81	0.183725	0.0509855	3.60347	0.000314002	0.00122374	3843.14	0.196813	0.0509092	3.86595	0.000110658	0.00034501	-0.00745506	0.181404
ENSMUSG00000073722	4931408C20RIK	RIKEN cDNA 4931408C20 gene [Source:MGI Symbol;Acc:MGI:3588222]	0.504795	-0.0894454	0.0784567	-1.14006	0.25426	NA	0.646595	-0.085057	0.0910452	-0.934229	0.350186	NA	0.827002	-0.0352489	0.161965	-0.217633	0.827715	NA	0.0309803	0.0541965
ENSMUSG00000038199	4931409K22RIK	RIKEN cDNA 4931409K22 gene [Source:MGI Symbol;Acc:MGI:3045319]	14.5853	0.179389	0.227856	0.787289	0.431113	0.55271	12.4813	-0.103738	0.245364	-0.422792	0.672447	0.790275	13.2471	0.168138	0.298554	0.563175	0.573316	0.672895	0.171755	-0.0112506
ENSMUSG00000092602	4931413I07RIK	RIKEN cDNA 4931413I07 gene [Source:MGI Symbol;Acc:MGI:2148502]	0.517685	-0.0237447	0.0730335	-0.325121	0.74509	NA	0.43013	-0.0454599	0.067655	-0.671937	0.501624	NA	1.18705	0.142626	0.184334	0.773739	0.439085	NA	0.0918162	0.166371
ENSMUSG00000022179	4931414P19RIK	RIKEN cDNA 4931414P19 gene [Source:MGI Symbol;Acc:MGI:1921609]	252.484	-0.285993	0.111909	-2.55559	0.0106007	0.0246232	315.809	0.18073	0.12442	1.45258	0.14634	0.259486	262.619	-0.0167232	0.115171	-0.145203	0.884551	0.920037	-0.207173	0.269269
ENSMUSG00000054910	4931415C17RIK	RIKEN cDNA 4931415C17 gene [Source:MGI Symbol;Acc:MGI:1918216]	2.51576	0.0234407	0.156987	0.149316	0.881305	NA	2.28908	-0.0338596	0.157417	-0.215095	0.829693	NA	2.49993	0.0667036	0.246261	0.270866	0.786494	NA	0.0477656	0.043263
ENSMUSG00000046085	4931422A03RIK	RIKEN cDNA 4931422A03 gene [Source:MGI Symbol;Acc:MGI:1918236]	1.45692	0.0177675	0.124911	0.142242	0.886889	NA	1.70301	0.0355528	0.138905	0.25595	0.797989	NA	1.34071	0.0132484	0.196681	0.0673594	0.946296	NA	-0.0176258	-0.00451918
ENSMUSG00000026774	4931423N10RIK	RIKEN cDNA 4931423N10 gene [Source:MGI Symbol;Acc:MGI:1918231]	2.63384	-0.153564	0.15659	-0.980679	0.326751	NA	2.98461	-0.156827	0.174496	-0.898741	0.368791	NA	2.42312	-0.262695	0.244833	-1.07296	0.283291	NA	-0.00487099	-0.109131
ENSMUSG00000014837	4931428F04RIK	RIKEN cDNA 4931428F04 gene [Source:MGI Symbol;Acc:MGI:1921606]	367.965	-0.291353	0.100011	-2.91321	0.00357737	0.00931907	421.357	-0.109536	0.111141	-0.985563	0.324348	0.479319	347.979	-0.296011	0.103892	-2.84923	0.00438256	0.010231	-0.191612	-0.004658
ENSMUSG00000086727	4931428L18RIK	RIKEN cDNA 4931428L18 gene [Source:MGI Symbol;Acc:MGI:1918238]	1.81385	0.0222346	0.138555	0.160475	0.872507	NA	3.50878	0.259741	0.181694	1.42956	0.152845	NA	1.48732	-0.025958	0.203112	-0.127801	0.898306	NA	-0.173904	-0.0481926
ENSMUSG00000032023	4931429I11RIK	RIKEN cDNA 4931429I11 gene [Source:MGI Symbol;Acc:MGI:1918239]	0.345384	-0.00154267	0.061563	-0.0250584	0.980008	NA	0.230103	-0.0250367	0.0505562	-0.495226	0.62044	NA	0.169851	-0.0462472	0.0759062	-0.609267	0.542348	NA	NA	-0.0447045
ENSMUSG00000056617	4931429L15RIK	RIKEN cDNA 4931429L15 gene [Source:MGI Symbol;Acc:MGI:1921611]	0.513265	-0.0293607	0.0768048	-0.382278	0.702255	NA	0.674787	-0.0149786	0.0896382	-0.167101	0.86729	NA	0.678084	0.00615146	0.144079	0.0426951	0.965945	NA	0.00984944	0.0355122
ENSMUSG00000055061	4931431C16RIK	RIKEN cDNA 4931431C16 gene [Source:MGI Symbol;Acc:MGI:1921614]	3.22618	-0.127115	0.164524	-0.772626	0.439744	NA	4.00464	-0.0698538	0.185261	-0.377055	0.706132	NA	2.14722	-0.426044	0.224019	-1.90182	0.0571941	NA	-0.122845	-0.298929
ENSMUSG00000078157	4931440F15RIK	RIKEN cDNA 4931440F15 gene [Source:MGI Symbol;Acc:MGI:2441689]	10.5358	0.540465	0.220813	2.44761	0.0143806	0.0322648	4.9478	-0.129562	0.200965	-0.644698	0.519123	NA	9.67261	0.679698	0.300915	2.25877	0.0238979	0.0471703	0.450426	0.139232
ENSMUSG00000074580	4931440P22RIK	RIKEN cDNA 4931440P22 gene [Source:MGI Symbol;Acc:MGI:1918254]	17.247	-0.138719	0.228815	-0.606251	0.544348	0.657152	23.1824	0.24025	0.252229	0.952507	0.34084	0.496483	19.4877	0.163142	0.284834	0.572761	0.566807	0.666715	-0.0995782	0.301861
ENSMUSG00000058670	4932411N23RIK	RIKEN cDNA 4932411N23 gene [Source:MGI Symbol;Acc:MGI:3045322]	2.19388	-0.117215	0.136581	-0.858212	0.390775	NA	2.12235	-0.179595	0.140708	-1.27636	0.201827	NA	3.19546	0.0564932	0.251214	0.22488	0.822072	NA	0.155757	0.173708
ENSMUSG00000075070	4932412D23RIK	RIKEN cDNA 4932412D23 gene [Source:MGI Symbol;Acc:MGI:1922972]	17.7084	0.360613	0.2288	1.57611	0.115001	0.195268	13.96	-0.0230209	0.247855	-0.0928807	0.925998	0.958607	12.2001	-0.0484539	0.300654	-0.161162	0.871966	0.911022	-0.0161563	-0.409067
ENSMUSG00000078962	4932414J04RIK	RIKEN cDNA 4932414J04 gene [Source:MGI Symbol;Acc:MGI:3605619]	0.179582	-0.0276613	0.0443714	-0.623404	0.533019	NA	0.230103	-0.0250367	0.0505562	-0.495226	0.62044	NA	0.169851	-0.0462472	0.0759062	-0.609267	0.542348	NA	NA	-0.0185859
ENSMUSG00000079324	4932414N04RIK	RIKEN cDNA 4932414N04 gene [Source:MGI Symbol;Acc:MGI:1922971]	0	NA	NA	NA	NA	NA	0	NA	NA	NA	NA	NA	0.174684	0.0480608	0.0761588	0.63106	0.528001	NA	0.0168572	NA
ENSMUSG00000062036	4932415M13RIK	RIKEN cDNA 4932415M13 gene [Source:MGI Symbol;Acc:MGI:3608328]	0.325214	-0.0539811	0.0615321	-0.877283	0.380333	NA	0.416492	-0.0509447	0.0713799	-0.713712	0.475406	NA	0.307783	-0.0863793	0.102563	-0.842207	0.399672	NA	NA	-0.0323982
ENSMUSG00000074224	4932431P20RIK	RIKEN cDNA 4932431P20 gene [Source:MGI Symbol;Acc:MGI:2149781]	2.34512	-0.108109	0.153465	-0.704455	0.481149	NA	2.65889	-0.0999288	0.16768	-0.595948	0.55121	NA	3.32889	0.112193	0.266887	0.420377	0.67421	NA	0.112242	0.220302
ENSMUSG00000062391	4932435O22RIK	RIKEN cDNA 4932435O22 gene [Source:MGI Symbol;Acc:MGI:2442791]	0.304313	-0.00127659	0.0587283	-0.0217371	0.982658	NA	0.201427	-0.0243788	0.0498639	-0.488906	0.624908	NA	0.148918	-0.0447822	0.074766	-0.598964	0.549197	NA	NA	-0.0435056
ENSMUSG00000037270	4932438A13RIK	RIKEN cDNA 4932438A13 gene [Source:MGI Symbol;Acc:MGI:2444631]	3382.36	0.057048	0.135191	0.42198	0.67304	0.767573	3873.03	0.2808	0.151721	1.85076	0.0642035	0.132184	3391.33	0.219086	0.0748438	2.92724	0.00341983	0.008177	-0.104674	0.162038
ENSMUSG00000039851	4932438H23RIK	RIKEN cDNA 4932438H23 gene [Source:MGI Symbol;Acc:MGI:1921637]	0.14698	0.0261629	0.0433529	0.603487	0.546185	NA	0	NA	NA	NA	NA	NA	0.347531	0.098343	0.107441	0.915324	0.360022	NA	0.0355451	0.07218
ENSMUSG00000086805	4932443L11RIK	RIKEN cDNA 4932443L11 gene [Source:MGI Symbol;Acc:MGI:1926149]	0	NA	NA	NA	NA	NA	0.734144	0.127053	0.0939806	1.3519	0.176406	NA	0.345694	0.0861918	0.100948	0.853827	0.393201	NA	-0.043741	NA
ENSMUSG00000086796	4932702P03RIK	RIKEN cDNA 4932702P03 gene [Source:MGI Symbol;Acc:MGI:1921673]	1.5397	0.0797797	0.127007	0.628152	0.529904	NA	2.54088	0.233041	0.16112	1.44638	0.14807	NA	2.73897	0.416468	0.245531	1.69619	0.0898492	NA	0.0121032	0.336688
ENSMUSG00000055357	4933400A11RIK	RIKEN cDNA 4933400A11 gene [Source:MGI Symbol;Acc:MGI:1913997]	0.14698	0.0261629	0.0433529	0.603487	0.546185	NA	0.367072	0.065042	0.0681674	0.954152	0.340007	NA	0.172423	0.0479193	0.0760477	0.630122	0.528615	NA	-0.0238052	0.0217564
ENSMUSG00000055700	4933401B06RIK	RIKEN cDNA 4933401B06 gene [Source:MGI Symbol;Acc:MGI:1918261]	0.314861	-0.00234464	0.0594819	-0.0394177	0.968557	NA	0.215065	-0.0247042	0.0502074	-0.492043	0.622689	NA	0.158864	-0.0455031	0.0753299	-0.604051	0.54581	NA	NA	-0.0431585
ENSMUSG00000045330	4933402E13RIK	RIKEN cDNA 4933402E13 gene [Source:MGI Symbol;Acc:MGI:1921687]	197.987	-0.18827	0.125321	-1.50231	0.133018	0.220185	250.001	0.306599	0.133588	2.2951	0.0217273	0.052855	190.947	-0.137605	0.141641	-0.97151	0.331294	0.439766	-0.426214	0.0506651
ENSMUSG00000079460	4933403O08RIK	RIKEN cDNA 4933403O08 gene [Source:MGI Symbol;Acc:MGI:1918280]	0.312783	0.0518741	0.0605955	0.856072	0.391958	NA	0.229619	0.0354469	0.0505557	0.701144	0.483213	NA	0.693225	0.183231	0.143306	1.2786	0.201036	NA	0.043095	0.131357
ENSMUSG00000085122	4933404K08RIK	RIKEN cDNA 4933404K08 gene [Source:MGI Symbol;Acc:MGI:1921311]	0	NA	NA	NA	NA	NA	0.137453	0.0312887	0.0477732	0.654942	0.512505	NA	0	NA	NA	NA	NA	NA	-0.0204644	NA
ENSMUSG00000013158	4933405L10RIK	RIKEN cDNA 4933405L10 gene [Source:MGI Symbol;Acc:MGI:1918296]	7.94577	-0.212047	0.214195	-0.98997	0.322189	0.444574	7.90051	-0.355589	0.229798	-1.5474	0.121768	0.223628	6.34872	-0.546801	0.295408	-1.85101	0.0641687	0.111517	-0.0142458	-0.334754
ENSMUSG00000087475	4933406I18RIK	RIKEN cDNA 4933406I18 gene [Source:MGI Symbol;Acc:MGI:1918295]	0.14698	0.0261629	0.0433529	0.603487	0.546185	NA	0	NA	NA	NA	NA	NA	0	NA	NA	NA	NA	NA	NA	NA
ENSMUSG00000027229	4933406J08RIK	RIKEN cDNA 4933406J08 gene [Source:MGI Symbol;Acc:MGI:1921651]	183.402	-0.636667	0.132475	-4.80596	1.54e-06	7.3e-06	209.095	-0.558931	0.144651	-3.86399	0.00011155	0.00047805	170.626	-0.720651	0.146135	-4.93141	8.16e-07	3.44e-06	-0.141495	-0.0839838
ENSMUSG00000086690	4933406J10RIK	RIKEN cDNA 4933406J10 gene [Source:MGI Symbol;Acc:MGI:1921308]	0.345384	-0.00154267	0.061563	-0.0250584	0.980008	NA	0.689342	0.0449044	0.085979	0.522272	0.601481	NA	0.51922	0.0457332	0.124068	0.368615	0.712414	NA	-0.0113594	0.0472759
ENSMUSG00000085820	4933406K04RIK	RIKEN cDNA 4933406K04 gene [Source:MGI Symbol;Acc:MGI:1918283]	0	NA	NA	NA	NA	NA	0.137453	0.0312887	0.0477732	0.654942	0.512505	NA	0	NA	NA	NA	NA	NA	-0.0204644	NA
ENSMUSG00000050526	4933406M09RIK	RIKEN cDNA 4933406M09 gene [Source:MGI Symbol;Acc:MGI:3045320]	4.99039	-0.0943755	0.194432	-0.485392	0.627398	NA	4.12531	-0.323135	0.192977	-1.67447	0.0940374	NA	3.7145	-0.368829	0.271226	-1.35986	0.173875	NA	0.0492381	-0.274453
ENSMUSG00000069713	4933406P04RIK	RIKEN cDNA 4933406P04 gene [Source:MGI Symbol;Acc:MGI:1921670]	6.73822	0.164304	0.207383	0.792271	0.428203	0.549275	5.8348	-0.00212064	0.21178	-0.0100134	0.992011	NA	3.7612	-0.297097	0.272417	-1.0906	0.275449	NA	-0.121489	-0.461401
ENSMUSG00000087396	4933407K13RIK	RIKEN cDNA 4933407K13 gene [Source:MGI Symbol;Acc:MGI:1921646]	109.951	-0.331198	0.157471	-2.10323	0.0354455	0.0714184	142.775	0.217181	0.165066	1.31572	0.188267	0.316695	122.051	0.0902725	0.158874	0.568202	0.569898	0.669734	-0.138779	0.421471
ENSMUSG00000049357	4933408B17RIK	RIKEN cDNA 4933408B17 gene [Source:MGI Symbol;Acc:MGI:3045347]	14.4941	-0.28592	0.228033	-1.25385	0.209896	0.316567	17.3597	-0.138117	0.252147	-0.547764	0.583854	0.723235	14.4143	-0.269575	0.296142	-0.910291	0.362669	0.473327	-0.05658	0.0163449
ENSMUSG00000084848	4933408N05RIK	RIKEN cDNA 4933408N05 gene [Source:MGI Symbol;Acc:MGI:1918372]	12.7887	-0.275846	0.226479	-1.21798	0.223232	0.332335	17.0352	0.0328072	0.252399	0.129982	0.896581	0.941027	12.0783	-0.370663	0.299261	-1.23859	0.215496	0.311693	-0.235287	-0.0948166
ENSMUSG00000090369	4933411K16RIK	RIKEN cDNA 4933411K16 gene [Source:MGI Symbol;Acc:MGI:1914015]	9.06708	0.45989	0.216848	2.1208	0.0339389	0.068768	4.2646	-0.160321	0.192033	-0.834861	0.403796	NA	4.59232	-0.0197607	0.280765	-0.0703817	0.94389	NA	0.101952	-0.47965
ENSMUSG00000043623	4933412A08RIK	RIKEN cDNA 4933412A08 gene [Source:MGI Symbol;Acc:MGI:1921695]	0.361506	-1.96e-06	0.0625978	-3.13e-05	0.999975	NA	0.367556	-0.000340122	0.0663506	-0.00512614	0.99591	NA	0.342274	0.00182051	0.104681	0.017391	0.986125	NA	0.000648498	0.00182247
ENSMUSG00000071749	4933412E24RIK	RIKEN cDNA 4933412E24 gene [Source:MGI Symbol;Acc:MGI:1918338]	0.331605	0.0477269	0.0581562	0.820669	0.411835	NA	0	NA	NA	NA	NA	NA	0.172423	0.0479193	0.0760477	0.630122	0.528615	NA	0.016807	0.000192374
ENSMUSG00000089952	4933413C19RIK	RIKEN cDNA 4933413C19 gene [Source:MGI Symbol;Acc:MGI:1921702]	4.84769	-0.209409	0.189609	-1.10443	0.269408	NA	6.32294	-0.0793719	0.214133	-0.370666	0.710886	NA	3.56347	-0.560679	0.263076	-2.13124	0.0330692	NA	-0.185898	-0.35127
ENSMUSG00000079304	4933413G19RIK	RIKEN cDNA 4933413G19 gene [Source:MGI Symbol;Acc:MGI:1918399]	0.496784	0.0264046	0.0759456	0.347677	0.728083	NA	0.949209	0.101665	0.106528	0.954346	0.339908	NA	0.331711	0.00372689	0.103503	0.0360075	0.971276	NA	-0.0632983	-0.0226777
ENSMUSG00000021874	4933413J09RIK	RIKEN cDNA 4933413J09 gene [Source:MGI Symbol;Acc:MGI:1918356]	2.5182	-0.0809108	0.154913	-0.522297	0.601463	NA	2.18444	-0.194449	0.151462	-1.28382	0.199206	NA	2.14079	-0.180084	0.230443	-0.781468	0.434528	NA	0.043374	-0.099173
ENSMUSG00000079048	4933413L06RIK	RIKEN cDNA 4933413L06 gene [Source:MGI Symbol;Acc:MGI:1918350]	0.165803	0.0269332	0.0439693	0.612547	0.540176	NA	0	NA	NA	NA	NA	NA	0	NA	NA	NA	NA	NA	NA	NA
ENSMUSG00000045877	4933415A04RIK	RIKEN cDNA 4933415A04 gene [Source:MGI Symbol;Acc:MGI:1922977]	35.4923	0.144899	0.212541	0.681749	0.495398	0.61243	33.2674	-0.140161	0.243711	-0.575111	0.565216	0.706736	36.0414	0.307216	0.248428	1.23664	0.216221	0.312605	0.3205	0.162317
ENSMUSG00000073730	4933415F23RIK	RIKEN cDNA 4933415F23 gene [Source:MGI Symbol;Acc:MGI:1914005]	0.363848	0.0514279	0.060309	0.85274	0.393803	NA	0	NA	NA	NA	NA	NA	0	NA	NA	NA	NA	NA	NA	NA
ENSMUSG00000074734	4933416C03RIK	RIKEN cDNA 4933416C03 gene [Source:MGI Symbol;Acc:MGI:3588269]	17.6508	0.779623	0.22881	3.4073	0.000656099	0.00200476	10.713	0.143372	0.241203	0.594402	0.552244	0.696107	15.0593	0.818876	0.296077	2.76575	0.00567917	0.0129421	0.338515	0.0392531
ENSMUSG00000086996	4933416E14RIK	RIKEN cDNA 4933416E14 gene [Source:MGI Symbol;Acc:MGI:1918430]	0	NA	NA	NA	NA	NA	0	NA	NA	NA	NA	NA	0.172423	0.0479193	0.0760477	0.630122	0.528615	NA	0.016807	NA
ENSMUSG00000071763	4933416I08RIK	RIKEN cDNA 4933416I08 gene [Source:MGI Symbol;Acc:MGI:1918409]	13.797	-0.138124	0.226904	-0.608732	0.542702	0.655736	16.746	0.0290047	0.251549	0.115304	0.908204	0.947925	15.0514	0.0600949	0.295933	0.203069	0.839081	0.887443	0.00609319	0.198219
ENSMUSG00000086443	4933421A08RIK	RIKEN cDNA 4933421A08 gene [Source:MGI Symbol;Acc:MGI:1918347]	0	NA	NA	NA	NA	NA	0	NA	NA	NA	NA	NA	0.172847	0.047946	0.0760686	0.630299	0.528499	NA	0.0168158	NA
ENSMUSG00000030463	4933421I07RIK	RIKEN cDNA 4933421I07 gene [Source:MGI Symbol;Acc:MGI:1918412]	0.545772	0.0743683	0.0720346	1.0324	0.301886	NA	0	NA	NA	NA	NA	NA	0	NA	NA	NA	NA	NA	NA	NA
ENSMUSG00000085037	4933421O10RIK	RIKEN cDNA 4933421O10 gene [Source:MGI Symbol;Acc:MGI:1918323]	8.71884	0.113251	0.218113	0.519232	0.603599	0.710124	9.89576	0.186909	0.239798	0.779445	0.435717	0.591217	11.1209	0.520997	0.301243	1.72949	0.0837217	0.140344	0.135256	0.407746
ENSMUSG00000085471	4933423P22RIK	RIKEN cDNA 4933423P22 gene [Source:MGI Symbol;Acc:MGI:1918408]	1.33084	-0.0598653	0.121123	-0.494253	0.621128	NA	1.09176	-0.138084	0.113925	-1.21207	0.225486	NA	0.979196	-0.175771	0.175239	-1.00304	0.315844	NA	0.0168158	-0.115905
ENSMUSG00000085719	4933424L21RIK	RIKEN cDNA 4933424L21 gene [Source:MGI Symbol;Acc:MGI:1926012]	0	NA	NA	NA	NA	NA	0.137453	0.0312887	0.0477732	0.654942	0.512505	NA	0	NA	NA	NA	NA	NA	-0.0204644	NA
ENSMUSG00000087289	4933424M12RIK	RIKEN cDNA 4933424M12 gene [Source:MGI Symbol;Acc:MGI:1914798]	0	NA	NA	NA	NA	NA	0	NA	NA	NA	NA	NA	0.172423	0.0479193	0.0760477	0.630122	0.528615	NA	0.016807	NA
ENSMUSG00000021718	4933425L06RIK	RIKEN cDNA 4933425L06 gene [Source:MGI Symbol;Acc:MGI:1914013]	2.31044	-0.00190501	0.152898	-0.0124593	0.990059	NA	1.84665	-0.116234	0.145037	-0.801407	0.422896	NA	2.99607	0.188553	0.257954	0.730957	0.464806	NA	0.153661	0.190458
ENSMUSG00000055403	4933427D06RIK	RIKEN cDNA 4933427D06 gene [Source:MGI Symbol;Acc:MGI:3026922]	96.0911	-0.566925	0.164353	-3.44943	0.000561769	0.00174436	130.293	0.0993484	0.170435	0.582909	0.559954	0.702091	92.1062	-0.564962	0.178477	-3.16546	0.0015484	0.00396586	-0.5837	0.00196281
ENSMUSG00000020807	4933427D14RIK	RIKEN cDNA 4933427D14 gene [Source:MGI Symbol;Acc:MGI:1921727]	592.81	-0.117619	0.0816642	-1.44028	0.149789	0.242596	612.622	-0.280783	0.10953	-2.56351	0.0103619	0.0277021	513.468	-0.395051	0.089511	-4.41344	1.02e-05	3.7e-05	-0.119039	-0.277432
ENSMUSG00000044276	4933427E11RIK	RIKEN cDNA 4933427E11 gene [Source:MGI Symbol;Acc:MGI:1914019]	3.2133	0.0745213	0.17015	0.437973	0.661406	NA	1.99962	-0.150413	0.147869	-1.0172	0.309057	NA	1.79399	-0.203546	0.22441	-0.90703	0.364391	NA	0.0194326	-0.278068
ENSMUSG00000030877	4933427G17RIK	RIKEN cDNA 4933427G17 gene [Source:MGI Symbol;Acc:MGI:1921716]	0.679067	-0.00193875	0.0855575	-0.0226602	0.981921	NA	0.582621	-0.0262836	0.0853127	-0.308085	0.758018	NA	0.674409	0.00555339	0.143849	0.0386057	0.969205	NA	0.0163733	0.00749214
ENSMUSG00000086697	4933427G23RIK	RIKEN cDNA 4933427G23 gene [Source:MGI Symbol;Acc:MGI:3036235]	0.847212	0.0773212	0.0942017	0.820804	0.411758	NA	0.352518	0.000743249	0.0653045	0.0113813	0.990919	NA	0.678395	0.0971489	0.145544	0.667488	0.504461	NA	0.0351761	0.0198278
ENSMUSG00000073761	4933427I04RIK	Riken cDNA 4933427I04 gene [Source:MGI Symbol;Acc:MGI:3613760]	0	NA	NA	NA	NA	NA	0	NA	NA	NA	NA	NA	0.172423	0.0479193	0.0760477	0.630122	0.528615	NA	0.016807	NA
ENSMUSG00000087267	4933427J07RIK	RIKEN cDNA 4933427J07 gene [Source:MGI Symbol;Acc:MGI:1918470]	0	NA	NA	NA	NA	NA	0	NA	NA	NA	NA	NA	0.34527	0.0978615	0.107192	0.912959	0.361264	NA	0.0353271	NA
ENSMUSG00000086355	4933428C19RIK	RIKEN cDNA 4933428C19 gene [Source:MGI Symbol;Acc:MGI:1918543]	5.86931	0.103432	0.202322	0.511224	0.609194	NA	5.85981	0.0765039	0.213152	0.358918	0.719657	NA	9.15795	0.712266	0.30128	2.36413	0.0180723	0.0368565	0.285731	0.608834
ENSMUSG00000047988	4933428G20RIK	RIKEN cDNA 4933428G20 gene [Source:MGI Symbol;Acc:MGI:1918475]	2.17427	0.175131	0.145752	1.20157	0.229529	NA	0.675271	-0.0786098	0.0878181	-0.895143	0.370711	NA	0.673251	-0.0846847	0.14487	-0.584555	0.558847	NA	0.0168572	-0.259816
ENSMUSG00000042525	4933428M09RIK	RIKEN cDNA 4933428M09 gene [Source:MGI Symbol;Acc:MGI:1918498]	1.91858	-0.0771423	0.134553	-0.573325	0.566425	NA	2.89784	0.0409955	0.166695	0.245932	0.805735	NA	2.37615	0.0161908	0.229111	0.0706678	0.943662	NA	-0.0205211	0.0933331
ENSMUSG00000058046	4933430I17RIK	RIKEN cDNA 4933430I17 gene [Source:MGI Symbol;Acc:MGI:3045314]	32.847	-0.121574	0.216808	-0.560744	0.574972	0.684959	37.4879	-0.00424621	0.243054	-0.0174702	0.986061	0.992376	33.0202	-0.00369627	0.257584	-0.0143498	0.988551	0.992095	-0.0100755	0.117877
ENSMUSG00000086968	4933431E20RIK	RIKEN cDNA 4933431E20 gene [Source:MGI Symbol;Acc:MGI:3584041]	37.5857	0.649666	0.212709	3.05425	0.00225625	0.0061464	27.6488	-0.000734611	0.250617	-0.00293121	0.997661	0.998904	37.795	0.854775	0.2449	3.49031	0.000482466	0.00135394	0.586448	0.205109
ENSMUSG00000086451	4933431K23RIK	RIKEN cDNA 4933431K23 gene [Source:MGI Symbol;Acc:MGI:1921725]	0	NA	NA	NA	NA	NA	0.229619	0.0354469	0.0505557	0.701144	0.483213	NA	0.172423	0.0479193	0.0760477	0.630122	0.528615	NA	-0.00633755	NA
ENSMUSG00000036770	4933433C11RIK	RIKEN cDNA 4933433C11 gene [Source:MGI Symbol;Acc:MGI:1921722]	16.8229	-0.0802454	0.228804	-0.350717	0.725801	0.808933	17.2635	-0.161828	0.252435	-0.641065	0.521481	0.671237	17.0887	0.0275257	0.288936	0.0952657	0.924104	0.948454	0.129285	0.107771
ENSMUSG00000027942	4933434E20RIK	RIKEN cDNA 4933434E20 gene [Source:MGI Symbol;Acc:MGI:1914027]	1347.04	0.441533	0.0618318	7.14087	9.27e-13	9.24e-12	1371.52	0.390794	0.071907	5.43471	5.49e-08	4.07e-07	1300.17	0.493001	0.0646406	7.6268	2.41e-14	2.25e-13	0.0769045	0.0514684
ENSMUSG00000086978	4933435F18RIK	RIKEN cDNA 4933435F18 gene [Source:MGI Symbol;Acc:MGI:1918570]	0.833964	0.086298	0.0984272	0.876769	0.380612	NA	0.431046	0.0127471	0.0706319	0.180473	0.856781	NA	0.668873	0.107961	0.150936	0.715279	0.474437	NA	0.0309718	0.0216634
ENSMUSG00000086160	4933438A12RIK	RIKEN cDNA 4933438A12 gene [Source:MGI Symbol;Acc:MGI:1918493]	0.157333	-0.0268239	0.0437039	-0.613766	0.53937	NA	0.201427	-0.0243788	0.0498639	-0.488906	0.624908	NA	0.148918	-0.0447822	0.074766	-0.598964	0.549197	NA	NA	-0.0179582
ENSMUSG00000072893	4933439C10RIK	RIKEN cDNA 4933439C10 gene [Source:MGI Symbol;Acc:MGI:1921726]	88.3696	-0.307216	0.176664	-1.73898	0.0820375	0.146339	110.485	0.0971411	0.187772	0.517335	0.604923	0.739692	86.4506	-0.241102	0.18759	-1.28526	0.198703	0.291747	-0.308193	0.0661142
ENSMUSG00000085184	4933439K11RIK	RIKEN cDNA 4933439K11 gene [Source:MGI Symbol;Acc:MGI:1918569]	1.46368	0.0771871	0.125714	0.613988	0.539223	NA	0.861176	-0.037174	0.099456	-0.373774	0.708573	NA	0.466647	-0.126667	0.122753	-1.03188	0.302128	NA	-0.0232483	-0.203854
ENSMUSG00000045928	4933440M02RIK	RIKEN cDNA 4933440M02 gene [Source:MGI Symbol;Acc:MGI:1918458]	19.1599	0.104838	0.228228	0.459357	0.645978	0.74585	18.1243	-0.0939879	0.252642	-0.372021	0.709878	0.818396	17.9705	0.114441	0.288241	0.397033	0.691343	0.773006	0.133614	0.00960308
ENSMUSG00000042087	4933440N22RIK	RIKEN cDNA 4933440N22 gene [Source:MGI Symbol;Acc:MGI:1921721]	4.35665	-0.000480912	0.183175	-0.00262543	0.997905	NA	3.96316	-0.0900081	0.187152	-0.480935	0.630563	NA	3.26428	-0.185918	0.260846	-0.712749	0.476001	NA	-0.0170125	-0.185437
ENSMUSG00000051940	5031410I06RIK	RIKEN cDNA 5031410I06 gene [Source:MGI Symbol;Acc:MGI:3036277]	0.336915	-0.0554465	0.0623369	-0.889465	0.373753	NA	0.661149	-0.0138881	0.0890322	-0.15599	0.876041	NA	0.31877	-0.0887153	0.103879	-0.854027	0.39309	NA	-0.0232483	-0.0332688
ENSMUSG00000034959	5031414D18RIK	RIKEN cDNA 5031414D18 gene [Source:MGI Symbol;Acc:MGI:2685590]	0.635918	0.0512996	0.0846217	0.606223	0.544367	NA	0.201427	-0.0243788	0.0498639	-0.488906	0.624908	NA	1.01103	0.157249	0.158964	0.989216	0.322557	NA	0.0688125	0.10595
ENSMUSG00000073147	5031425E22RIK	RIKEN cDNA 5031425E22 gene [Source:MGI Symbol;Acc:MGI:1923227]	118.978	-0.564118	0.154002	-3.66305	0.000249234	0.000832731	147.476	-0.158524	0.169083	-0.937549	0.348476	0.503433	114.038	-0.553363	0.16739	-3.30583	0.000946964	0.00252774	-0.343957	0.0107549
ENSMUSG00000044574	5031434C07RIK	RIKEN cDNA 5031434C07 gene [Source:MGI Symbol;Acc:MGI:2442810]	0.179582	-0.0276613	0.0443714	-0.623404	0.533019	NA	0.230103	-0.0250367	0.0505562	-0.495226	0.62044	NA	0.169851	-0.0462472	0.0759062	-0.609267	0.542348	NA	NA	-0.0185859
ENSMUSG00000036046	5031439G07RIK	RIKEN cDNA 5031439G07 gene [Source:MGI Symbol;Acc:MGI:2444899]	1922.01	0.113972	0.0554497	2.05541	0.0398392	0.0790567	1743.49	-0.474071	0.071591	-6.62193	3.55e-11	3.9e-10	1706.48	-0.0652224	0.0676609	-0.96396	0.335066	0.443932	0.382479	-0.179194
ENSMUSG00000038152	5033430I15RIK	RIKEN cDNA 5033430I15 gene [Source:MGI Symbol;Acc:MGI:1923250]	6.8678	0.0347519	0.207752	0.167276	0.867153	0.915456	8.14202	0.135897	0.229242	0.592811	0.553308	0.697018	11.4273	0.722232	0.301101	2.39863	0.0164563	0.0338578	0.288985	0.68748
ENSMUSG00000087455	5330411J11RIK	RIKEN cDNA 5330411J11 gene [Source:MGI Symbol;Acc:MGI:1923926]	557.982	0.21288	0.0840022	2.53422	0.0112697	0.0259958	542.68	-0.0473203	0.098607	-0.479888	0.631307	0.760687	474.54	-0.0792134	0.0974633	-0.812751	0.416361	0.52679	-0.0475905	-0.292094
ENSMUSG00000086822	5330413P13RIK	RIKEN cDNA 5330413P13 gene [Source:MGI Symbol;Acc:MGI:3041161]	53.6607	0.321274	0.195045	1.64717	0.0995223	0.172702	64.3967	0.651081	0.213451	3.05026	0.0022864	0.00728909	58.7761	0.662891	0.209972	3.15705	0.00159375	0.00407128	-0.0694753	0.341617
ENSMUSG00000054944	5330416C01RIK	RIKEN cDNA 5330416C01 gene [Source:MGI Symbol;Acc:MGI:2685378]	0.815141	0.0775376	0.0939101	0.825658	0.408998	NA	0.476332	0.0252555	0.0749656	0.336894	0.736197	NA	0.321342	0.00539321	0.102309	0.0527151	0.957959	NA	-0.0142416	-0.0721444
ENSMUSG00000040412	5330417C22RIK	RIKEN cDNA 5330417C22 gene [Source:MGI Symbol;Acc:MGI:1923930]	24.2959	0.857607	0.22551	3.80297	0.00014297	0.00049744	10.132	-0.466158	0.239257	-1.94835	0.0513725	0.110456	7.41847	-0.814517	0.296799	-2.74434	0.00606327	0.0137246	-0.07266	-1.67212
ENSMUSG00000049740	5330417H12RIK	RIKEN cDNA 5330417H12 gene [Source:MGI Symbol;Acc:MGI:1923929]	0.179582	-0.0276613	0.0443714	-0.623404	0.533019	NA	0.230103	-0.0250367	0.0505562	-0.495226	0.62044	NA	0.169851	-0.0462472	0.0759062	-0.609267	0.542348	NA	NA	-0.0185859
ENSMUSG00000085896	5330429C05RIK	RIKEN cDNA 5330429C05 gene [Source:MGI Symbol;Acc:MGI:1925321]	3.45142	-0.260744	0.170711	-1.5274	0.126663	NA	5.7019	0.00661755	0.211117	0.0313454	0.974994	NA	4.38838	-0.117477	0.276001	-0.425639	0.670371	NA	-0.0599296	0.143267
ENSMUSG00000087620	5330434G04RIK	RIKEN cDNA 5330434G04 gene [Source:MGI Symbol;Acc:MGI:1925519]	0.165803	0.0269332	0.0439693	0.612547	0.540176	NA	0	NA	NA	NA	NA	NA	0.174684	0.0480608	0.0761588	0.63106	0.528001	NA	0.0168572	0.0211276
ENSMUSG00000052291	5330438D12RIK	RIKEN cDNA 5330438D12 gene [Source:MGI Symbol;Acc:MGI:3026931]	36.3759	-0.494751	0.215013	-2.30103	0.0213901	0.0458312	43.8544	-0.267904	0.234753	-1.14122	0.253779	0.399281	36.1162	-0.438613	0.251909	-1.74116	0.0816557	0.137388	-0.0973928	0.0561378
ENSMUSG00000091393	5330438I03RIK	RIKEN cDNA 5330438I03 gene [Source:MGI Symbol;Acc:MGI:2685831]	0	NA	NA	NA	NA	NA	0	NA	NA	NA	NA	NA	0.174684	0.0480608	0.0761588	0.63106	0.528001	NA	0.0168572	NA
ENSMUSG00000089708	5330439A09RIK	RIKEN cDNA 5330439A09 gene [Source:MGI Symbol;Acc:MGI:1924353]	0	NA	NA	NA	NA	NA	0	NA	NA	NA	NA	NA	0.172423	0.0479193	0.0760477	0.630122	0.528615	NA	0.016807	NA
ENSMUSG00000085776	5430402O13RIK	RIKEN cDNA 5430402O13 gene [Source:MGI Symbol;Acc:MGI:1918631]	34.275	0.942607	0.216961	4.3446	1.4e-05	5.74e-05	14.1966	-0.664507	0.24933	-2.66518	0.00769482	0.0214335	16.8701	-0.0635437	0.289728	-0.219322	0.8264	0.878079	0.424658	-1.00615
ENSMUSG00000072763	5430403G16RIK	RIKEN cDNA 5430403G16 gene [Source:MGI Symbol;Acc:MGI:1924450]	412.136	0.0500291	0.100039	0.500096	0.617008	0.721332	447.214	0.109671	0.109328	1.00314	0.315792	0.469666	395.179	0.0871417	0.100938	0.863315	0.387964	0.498511	-0.0428033	0.0371127
ENSMUSG00000085741	5430405H02RIK	RIKEN cDNA 5430405H02 gene [Source:MGI Symbol;Acc:MGI:1921737]	24.9549	-0.162537	0.223681	-0.726646	0.467443	0.586822	36.9684	0.49371	0.23915	2.06444	0.0389759	0.0870777	30.5909	0.348287	0.256162	1.35963	0.173946	0.261322	-0.180508	0.510823
ENSMUSG00000028475	5430416O09RIK	RIKEN cDNA 5430416O09 gene [Source:MGI Symbol;Acc:MGI:1918656]	0.866565	0.0292548	0.0981606	0.29803	0.76568	NA	0.798602	0.0136441	0.101144	0.134897	0.892693	NA	0.8383	0.0552632	0.162724	0.339614	0.734148	NA	0.0120062	0.0260084
ENSMUSG00000067613	5430421N21RIK	RIKEN cDNA 5430421N21 gene [Source:MGI Symbol;Acc:MGI:3690448]	1.14783	0.0703173	0.11038	0.637047	0.524094	NA	0.460206	-0.0480687	0.0694965	-0.691671	0.489144	NA	0.339702	-0.082188	0.100026	-0.821667	0.411267	NA	NA	-0.152505
ENSMUSG00000025058	5430427O19RIK	RIKEN cDNA 5430427O19 gene [Source:MGI Symbol;Acc:MGI:1918648]	0	NA	NA	NA	NA	NA	0	NA	NA	NA	NA	NA	0.174684	0.0480608	0.0761588	0.63106	0.528001	NA	0.0168572	NA
ENSMUSG00000020703	5530401A14RIK	RIKEN cDNA 5530401A14 gene [Source:MGI Symbol;Acc:MGI:1918638]	4.0579	-0.253269	0.178329	-1.42023	0.155539	NA	5.77999	-0.089217	0.213197	-0.418472	0.675602	NA	3.50307	-0.464626	0.261856	-1.77435	0.0760046	NA	-0.135149	-0.211356
ENSMUSG00000087174	5530601H04RIK	RIKEN cDNA 5530601H04 gene [Source:MGI Symbol;Acc:MGI:1918695]	331.823	-0.142881	0.0993352	-1.43837	0.15033	0.243235	363.915	-0.079129	0.115329	-0.686118	0.492639	0.64585	319.046	-0.0988307	0.111641	-0.885251	0.376021	0.487173	-0.0342865	0.0440498
ENSMUSG00000087424	5730405O15RIK	RIKEN cDNA 5730405O15 gene [Source:MGI Symbol;Acc:MGI:1917739]	51.5524	-0.325026	0.199523	-1.62901	0.10331	0.17844	56.331	-0.347216	0.225504	-1.53974	0.123624	0.226554	43.7555	-0.671069	0.236521	-2.83726	0.0045503	0.0105813	-0.203961	-0.346043
ENSMUSG00000073755	5730409E04RIK	RIKEN cDNA 5730409E04Rik gene [Source:MGI Symbol;Acc:MGI:3609248]	125.26	-0.590202	0.148588	-3.97206	7.13e-05	0.000261285	122.244	-1.23419	0.181158	-6.81278	9.57e-12	1.12e-10	101.825	-1.19198	0.178119	-6.69202	2.2e-11	1.55e-10	0.0793842	-0.601776
ENSMUSG00000087553	5730412P04RIK	RIKEN cDNA 5730412P04 gene [Source:MGI Symbol;Acc:MGI:1917741]	0	NA	NA	NA	NA	NA	0.137453	0.0312887	0.0477732	0.654942	0.512505	NA	0	NA	NA	NA	NA	NA	-0.0204644	NA
ENSMUSG00000081793	5730416F02RIK	RIKEN cDNA 5730416F02 gene [Source:MGI Symbol;Acc:MGI:1917800]	0.179582	-0.0276613	0.0443714	-0.623404	0.533019	NA	0.367556	-0.000340122	0.0663506	-0.00512614	0.99591	NA	0.344536	0.0022001	0.104928	0.0209677	0.983271	NA	0.000817598	0.0298614
ENSMUSG00000091370	5730435O14RIK	RIKEN cDNA 5730435O14 gene [Source:MGI Symbol;Acc:MGI:1917788]	0.179582	-0.0276613	0.0443714	-0.623404	0.533019	NA	0.230103	-0.0250367	0.0505562	-0.495226	0.62044	NA	0.169851	-0.0462472	0.0759062	-0.609267	0.542348	NA	NA	-0.0185859
ENSMUSG00000057181	5730455P16RIK	RIKEN cDNA 5730455P16 gene [Source:MGI Symbol;Acc:MGI:1917841]	773.928	-0.4557	0.0761878	-5.98128	2.21e-09	1.52e-08	764.213	-0.986651	0.0902714	-10.9298	8.3e-28	3.39e-26	606.43	-1.20006	0.0956115	-12.5515	3.9e-36	1.44e-34	-0.206729	-0.744363
ENSMUSG00000062046	5730460C07RIK	RIKEN cDNA 5730460C07 gene [Source:MGI Symbol;Acc:MGI:1917844]	0.14698	0.0261629	0.0433529	0.603487	0.546185	NA	0	NA	NA	NA	NA	NA	0	NA	NA	NA	NA	NA	NA	NA
ENSMUSG00000073197	5730507C01RIK	RIKEN cDNA 5730507C01 gene [Source:MGI Symbol;Acc:MGI:1917882]	415.988	0.123342	0.0965183	1.27791	0.201281	0.306306	435.719	0.0891095	0.109173	0.816226	0.414371	0.571359	396.05	0.144076	0.098616	1.46098	0.144022	0.222499	0.031589	0.0207339
ENSMUSG00000050549	5730508B09RIK	RIKEN cDNA 5730508B09 gene [Source:MGI Symbol;Acc:MGI:1917867]	48.1943	0.744375	0.203707	3.65415	0.000258034	0.000859374	33.456	-0.0322301	0.244025	-0.132077	0.894923	0.940174	46.382	0.862254	0.233967	3.68537	0.000228375	0.000679324	0.669752	0.11788
ENSMUSG00000032985	5730522E02RIK	RIKEN cDNA 5730522E02 gene [Source:MGI Symbol;Acc:MGI:1917876]	8.30518	-0.282076	0.216437	-1.30327	0.192482	0.295835	9.93076	-0.185601	0.240109	-0.772988	0.439529	0.594219	8.84653	-0.186859	0.300555	-0.621715	0.534129	0.637412	0.0249053	0.0952171
ENSMUSG00000041605	5730559C18RIK	RIKEN cDNA 5730559C18 gene [Source:MGI Symbol;Acc:MGI:1921579]	416.16	0.265556	0.0963681	2.75565	0.00585765	0.0145299	401.453	-0.0072887	0.115759	-0.0629646	0.949795	0.971611	351.193	-0.0370912	0.115536	-0.321037	0.748183	0.818298	-0.0471666	-0.302647
ENSMUSG00000056468	5730596B20RIK	RIKEN cDNA 5730596B20 gene [Source:MGI Symbol;Acc:MGI:1924830]	0.179582	-0.0276613	0.0443714	-0.623404	0.533019	NA	0.597175	0.0384526	0.0863704	0.445206	0.656171	NA	0.861805	0.13626	0.158697	0.85862	0.39055	NA	0.028738	0.163921
ENSMUSG00000054672	5830411N06RIK	RIKEN cDNA 5830411N06 gene [Source:MGI Symbol;Acc:MGI:2443685]	0.312783	0.0518741	0.0605955	0.856072	0.391958	NA	0.229619	0.0354469	0.0505557	0.701144	0.483213	NA	1.04443	0.265109	0.168578	1.57262	0.115807	NA	0.0737497	0.213235
ENSMUSG00000078684	5830417I10RIK	RIKEN cDNA 5830417I10 gene [Source:MGI Symbol;Acc:MGI:1923272]	1775.75	-0.0332084	0.0542849	-0.611743	0.540708	0.654056	1862.93	-0.108295	0.0777512	-1.39284	0.163668	0.283686	1631.24	-0.120089	0.0635219	-1.89052	0.0586883	0.103286	-0.0295846	-0.0868811
ENSMUSG00000086236	5830418P13RIK	RIKEN cDNA 5830418P13 gene [Source:MGI Symbol;Acc:MGI:3604110]	96.1691	-0.149647	0.161946	-0.924051	0.35546	0.478089	67.9302	-2.45662	0.234577	-10.4725	1.16e-25	4.05e-24	56.1144	-2.11842	0.233628	-9.06747	1.22e-19	1.69e-18	0.348653	-1.96877
ENSMUSG00000084803	5830444B04RIK	RIKEN cDNA 5830444B04 gene [Source:MGI Symbol;Acc:MGI:3603170]	16.8374	0.0849969	0.228768	0.371541	0.710234	0.796915	13.1849	-0.443484	0.248097	-1.78754	0.0738504	0.148491	10.4509	-0.68024	0.301224	-2.25825	0.0239298	0.0472276	-0.0413759	-0.765237
ENSMUSG00000052658	5830454E08RIK	RIKEN cDNA 5830454E08 gene [Source:MGI Symbol;Acc:MGI:1923350]	5.3573	-0.32351	0.196659	-1.64503	0.0999642	NA	6.74777	-0.2288	0.219655	-1.04164	0.29758	NA	6.95351	-0.0645499	0.297962	-0.216638	0.82849	0.879961	0.117971	0.25896
ENSMUSG00000091102	5830462I19RIK	RIKEN cDNA 5830462I19 gene [Source:MGI Symbol;Acc:MGI:3642105]	0.181924	0.0275237	0.0444347	0.619419	0.53564	NA	0.412358	0.0653082	0.0680259	0.96005	0.33703	NA	0.172847	0.047946	0.0760686	0.630299	0.528499	NA	-0.0280807	0.0204223
ENSMUSG00000046463	5930403N24RIK	RIKEN cDNA 5930403N24 gene [Source:MGI Symbol;Acc:MGI:2444171]	1.99142	-0.158633	0.139905	-1.13386	0.256852	NA	4.69343	0.215741	0.200559	1.07569	0.282064	NA	4.55819	0.348783	0.280434	1.24373	0.2136	NA	0.00265655	0.507416
ENSMUSG00000072591	5930412G12RIK	RIKEN cDNA 5930412G12 gene [Source:MGI Symbol;Acc:MGI:2442398]	121.897	0.233601	0.15046	1.55258	0.120524	0.203093	125.578	0.184035	0.172628	1.06608	0.286389	0.436378	122.115	0.380182	0.157374	2.41578	0.0157015	0.0324624	0.145267	0.146581
ENSMUSG00000075408	6030408B16RIK	RIKEN cDNA 6030408B16 gene [Source:MGI Symbol;Acc:MGI:1924967]	1.68731	-0.112528	0.13127	-0.857224	0.391321	NA	3.34204	0.107267	0.176293	0.608461	0.542882	NA	2.35697	0.0191272	0.239203	0.0799623	0.936267	NA	-0.0657075	0.131655
ENSMUSG00000066607	6030419C18RIK	RIKEN cDNA 6030419C18 gene [Source:MGI Symbol;Acc:MGI:2442108]	158.069	1.12268	0.138064	8.13156	4.24e-16	5.74e-15	100.635	0.0254489	0.18541	0.137257	0.890828	0.937819	119.818	0.711948	0.160649	4.4317	9.35e-06	3.42e-05	0.582673	-0.410728
ENSMUSG00000066178	6030445D17RIK	RIKEN cDNA 6030445D17 gene [Source:MGI Symbol;Acc:MGI:2443447]	2.67178	0.0935295	0.155569	0.601211	0.547699	NA	2.80536	0.106814	0.168612	0.633493	0.526412	NA	1.99004	0.019578	0.22202	0.088181	0.929733	NA	-0.0608504	-0.0739516
ENSMUSG00000022195	6030458C11RIK	RIKEN cDNA 6030458C11 gene [Source:MGI Symbol;Acc:MGI:1925127]	2396.22	-1.01307	0.0530362	-19.1014	2.46e-81	4.65e-79	3523.15	0.0914783	0.0556794	1.64295	0.100394	0.191185	2298.6	-0.959363	0.0590096	-16.2577	1.97e-59	1.94e-57	-1.05148	0.0537041
ENSMUSG00000025573	6030468B19RIK	RIKEN cDNA 6030468B19 gene [Source:MGI Symbol;Acc:MGI:1924977]	0	NA	NA	NA	NA	NA	0	NA	NA	NA	NA	NA	0.172423	0.0479193	0.0760477	0.630122	0.528615	NA	0.016807	NA
ENSMUSG00000053963	6330403A02RIK	RIKEN cDNA 6330403A02 gene [Source:MGI Symbol;Acc:MGI:2138735]	4.98093	0.235319	0.18526	1.27021	0.204011	NA	2.32189	-0.170654	0.158231	-1.07851	0.280806	NA	3.17745	0.0660124	0.259252	0.254627	0.799011	NA	0.130676	-0.169307
ENSMUSG00000018451	6330403K07RIK	RIKEN cDNA 6330403K07 gene [Source:MGI Symbol;Acc:MGI:1918001]	63.359	0.882048	0.189477	4.65518	3.24e-06	1.47e-05	50.4389	0.404255	0.227777	1.77478	0.0759336	0.152007	70.8726	1.27025	0.206144	6.16193	7.19e-10	4.36e-09	0.65558	0.388197
ENSMUSG00000075585	6330403L08RIK	RIKEN cDNA 6330403L08 gene [Source:MGI Symbol;Acc:MGI:1917994]	78.9777	-0.305801	0.174952	-1.74792	0.0804786	0.143928	83.2036	-0.43075	0.20156	-2.13708	0.0325914	0.0748079	65.7853	-0.726927	0.20481	-3.54927	0.000386302	0.00110377	-0.20914	-0.421126
ENSMUSG00000070814	6330408A02RIK	RIKEN cDNA 6330408A02 gene [Source:MGI Symbol;Acc:MGI:2447816]	310.424	-0.438176	0.108255	-4.04762	5.17e-05	0.000194048	371.058	-0.117468	0.119335	-0.984352	0.324942	0.480074	320.129	-0.179233	0.111907	-1.60163	0.109238	0.176075	-0.0724423	0.258943
ENSMUSG00000045917	6330416G13RIK	RIKEN cDNA 6330416G13 gene [Source:MGI Symbol;Acc:MGI:1913920]	550.202	-0.108813	0.0863474	-1.26017	0.207607	0.313841	536.779	-0.492388	0.105189	-4.68098	2.86e-06	1.62e-05	452.697	-0.553173	0.0979241	-5.649	1.61e-08	8.39e-08	-0.0672836	-0.444361
ENSMUSG00000085227	6330418K02RIK	RIKEN cDNA 6330418K02 gene [Source:MGI Symbol;Acc:MGI:3697416]	46.3112	-0.0484669	0.203662	-0.237977	0.811899	0.873623	44.7279	-0.330492	0.232623	-1.42072	0.155398	0.27198	45.5786	0.0438449	0.230449	0.190259	0.849106	0.894599	0.297259	0.0923118
ENSMUSG00000045327	6330549D23RIK	RIKEN cDNA 6330549D23 gene [Source:MGI Symbol;Acc:MGI:2442586]	16.785	-0.055552	0.228695	-0.242909	0.808076	0.871084	22.9977	0.330077	0.252746	1.30596	0.191565	0.321028	18.6394	0.216701	0.287615	0.753439	0.451186	0.56101	-0.144033	0.272253
ENSMUSG00000093424	6330562C20RIK	RIKEN cDNA 6330562C20 gene [Source:MGI Symbol;Acc:MGI:1923443]	3.26553	-0.0608287	0.171282	-0.355138	0.722486	NA	4.20667	0.0346082	0.19641	0.176204	0.860134	NA	3.48212	-0.00406343	0.269381	-0.0150843	0.987965	NA	-0.0273369	0.0567653
ENSMUSG00000053545	6430503K07RIK	RIKEN cDNA 6430503K07 gene [Source:MGI Symbol;Acc:MGI:1925318]	0.179582	-0.0276613	0.0443714	-0.623404	0.533019	NA	0.367556	-0.000340122	0.0663506	-0.00512614	0.99591	NA	0.169851	-0.0462472	0.0759062	-0.609267	0.542348	NA	-0.0204644	-0.0185859
ENSMUSG00000073795	6430531B16RIK	RIKEN cDNA 6430531B16 gene [Source:MGI Symbol;Acc:MGI:2685939]	8.08258	-0.0088676	0.215082	-0.041229	0.967113	0.978746	7.141	-0.20987	0.224294	-0.935691	0.349432	0.504547	5.75256	-0.360107	0.289866	-1.24232	0.214117	NA	-0.0267662	-0.35124
ENSMUSG00000031824	6430548M08RIK	RIKEN cDNA 6430548M08 gene [Source:MGI Symbol;Acc:MGI:2443793]	26.7288	0.724072	0.226937	3.19063	0.00141964	0.00403237	12.6407	-0.467844	0.246239	-1.89996	0.0574387	0.120828	16.9727	0.266828	0.288358	0.925334	0.354792	0.465105	0.500795	-0.457245
ENSMUSG00000074646	6430550D23RIK	RIKEN cDNA 6430550D23 gene [Source:MGI Symbol;Acc:MGI:2443361]	9.75214	0.110936	0.221835	0.500085	0.617015	0.721332	8.20107	-0.168108	0.231451	-0.726323	0.467641	0.622138	9.36154	0.163872	0.301385	0.543729	0.586628	0.684579	0.199923	0.0529354
ENSMUSG00000037977	6430571L13RIK	RIKEN cDNA 6430571L13 gene [Source:MGI Symbol;Acc:MGI:2445137]	26.5488	0.0159267	0.222444	0.0715989	0.942921	0.963535	25.2193	-0.234832	0.250306	-0.938182	0.348151	0.503151	21.6249	-0.290279	0.283328	-1.02453	0.305584	0.41282	-0.0144603	-0.306206
ENSMUSG00000039620	6430573F11RIK	RIKEN cDNA 6430573F11 gene [Source:MGI Symbol;Acc:MGI:2442328]	40.1787	0.372658	0.207342	1.79731	0.0722863	0.131493	32.8308	-0.153467	0.244635	-0.62733	0.530443	0.678729	42.126	0.622984	0.234738	2.65395	0.00795548	0.0175742	0.572866	0.250326
ENSMUSG00000085427	6430710C18RIK	RIKEN cDNA 6430710C18 gene [Source:MGI Symbol;Acc:MGI:1923468]	3.50906	0.371512	0.171571	2.16535	0.030361	NA	0.892824	-0.0204211	0.102091	-0.200028	0.841458	NA	2.36042	0.351792	0.236939	1.48474	0.137614	NA	0.152544	-0.0197199
ENSMUSG00000091947	6530401F13RIK	RIKEN cDNA 6530401F13 gene [Source:MGI Symbol;Acc:MGI:1923491]	0	NA	NA	NA	NA	NA	0	NA	NA	NA	NA	NA	0.174684	0.0480608	0.0761588	0.63106	0.528001	NA	0.0168572	NA
ENSMUSG00000079499	6530402F18RIK	RIKEN cDNA 6530402F18 gene [Source:MGI Symbol;Acc:MGI:1923470]	2.62549	0.0419429	0.15666	0.267732	0.788905	NA	2.92986	0.0537641	0.165568	0.324726	0.745389	NA	2.49869	0.0641594	0.242416	0.264667	0.791266	NA	-0.0127615	0.0222165
ENSMUSG00000043340	6530409C15RIK	RIKEN cDNA 6530409C15 gene [Source:MGI Symbol;Acc:MGI:1923474]	0.339257	0.00219769	0.0611522	0.0359381	0.971332	NA	0.338879	0.00176606	0.0643201	0.0274574	0.978095	NA	0.321765	0.00546475	0.102357	0.053389	0.957422	NA	0.000678261	0.00326706
ENSMUSG00000072066	6720489N17RIK	RIKEN cDNA 6720489N17 gene [Source:MGI Symbol;Acc:MGI:2443901]	39.2433	0.160828	0.212147	0.758098	0.448393	0.569429	43.4032	0.276887	0.236259	1.17197	0.241211	0.384456	42.5378	0.464579	0.237954	1.95239	0.0508921	0.0913967	0.0934524	0.303751
ENSMUSG00000032680	6820408C15RIK	RIKEN cDNA 6820408C15 gene [Source:MGI Symbol;Acc:MGI:3045333]	5.66122	-0.0841752	0.194865	-0.431966	0.665766	NA	7.2682	0.045544	0.216307	0.210553	0.833236	0.901454	6.1139	0.0195748	0.288681	0.067808	0.945939	0.962721	-0.0260493	0.10375
ENSMUSG00000071796	6820431F20RIK	RIKEN cDNA 6820431F20 gene [Source:MGI Symbol;Acc:MGI:3694236]	396.858	-0.0564195	0.0943523	-0.597966	0.549863	0.661814	371.42	-0.59442	0.115744	-5.13564	2.81e-07	1.87e-06	320.811	-0.551307	0.109139	-5.05144	4.39e-07	1.92e-06	0.034189	-0.494888
ENSMUSG00000084942	7330404K18RIK	RIKEN cDNA 7330404K18 gene [Source:MGI Symbol;Acc:MGI:1925395]	0.836042	0.0284577	0.0971935	0.292794	0.76968	NA	0.875731	0.0243387	0.0994294	0.244784	0.806624	NA	0.655314	0.0101418	0.148811	0.0681521	0.945665	NA	-0.0124994	-0.0183159
ENSMUSG00000074123	7420426K07RIK	RIKEN cDNA 7420426K07 gene [Source:MGI Symbol;Acc:MGI:3588253]	6.9139	0.44812	0.207393	2.16072	0.0307166	0.0631115	3.42657	-0.0181165	0.180247	-0.100509	0.91994	NA	5.40048	0.426813	0.286618	1.48913	0.136452	NA	0.207044	-0.021307
ENSMUSG00000091060	7420461P10RIK	RIKEN cDNA 7420461P10 gene [Source:MGI Symbol;Acc:MGI:3642786]	0.325214	-0.0539811	0.0615321	-0.877283	0.380333	NA	0.416492	-0.0509447	0.0713799	-0.713712	0.475406	NA	0.307783	-0.0863793	0.102563	-0.842207	0.399672	NA	NA	-0.0323982
ENSMUSG00000027444	8030411F24RIK	RIKEN cDNA 8030411F24 gene [Source:MGI Symbol;Acc:MGI:1925859]	7.37796	-0.0107444	0.210645	-0.0510071	0.95932	0.973987	7.44381	-0.0785239	0.223145	-0.351896	0.724917	0.828295	4.91548	-0.421233	0.282367	-1.49179	0.135753	NA	-0.134957	-0.410489
ENSMUSG00000052295	8030423F21RIK	RIKEN cDNA 8030423F21 gene [Source:MGI Symbol;Acc:MGI:2443206]	2.02116	0.1583	0.142607	1.11005	0.266979	NA	2.66469	0.268966	0.167895	1.60199	0.109157	NA	5.8496	1.02773	0.289397	3.55127	0.000383374	NA	0.266907	0.869428
ENSMUSG00000085058	8030453O22RIK	RIKEN cDNA 8030453O22 gene [Source:MGI Symbol;Acc:MGI:1924459]	26.6555	0.33218	0.221872	1.49717	0.134349	0.221948	24.2427	0.0722043	0.250816	0.287877	0.773441	0.860769	29.0521	0.636201	0.264035	2.40953	0.015973	0.0329591	0.359248	0.304021
ENSMUSG00000047466	8030462N17RIK	RIKEN cDNA 8030462N17 gene [Source:MGI Symbol;Acc:MGI:2444951]	2476.32	-0.00851127	0.0494922	-0.171972	0.86346	0.913062	3063.02	0.464445	0.0615156	7.55003	4.35e-14	6.48e-13	2723.6	0.39486	0.0541153	7.29664	2.95e-13	2.51e-12	-0.0911795	0.403371
ENSMUSG00000046774	8030474K03RIK	RIKEN cDNA 8030474K03 gene [Source:MGI Symbol;Acc:MGI:2685988]	388.142	1.57675	0.103236	15.2733	1.15e-52	1.08e-50	206.057	0.117158	0.149554	0.783384	0.433402	0.589004	276.389	1.04854	0.124957	8.39124	4.81e-17	5.58e-16	0.84624	-0.528205
ENSMUSG00000048489	8430408G22RIK	RIKEN cDNA 8430408G22 gene [Source:MGI Symbol;Acc:MGI:1918730]	0.641687	0.111653	0.0874823	1.27629	0.201853	NA	0	NA	NA	NA	NA	NA	0.347108	0.0982528	0.107394	0.914881	0.360254	NA	0.0355069	-0.0134
ENSMUSG00000085743	8430419K02RIK	RIKEN cDNA 8430419K02 gene [Source:MGI Symbol;Acc:MGI:1921768]	0.179582	-0.0276613	0.0443714	-0.623404	0.533019	NA	0.367556	-0.000340122	0.0663506	-0.00512614	0.99591	NA	0.169851	-0.0462472	0.0759062	-0.609267	0.542348	NA	-0.0204644	-0.0185859
ENSMUSG00000079069	8430423G03RIK	RIKEN cDNA 8430423G03 gene [Source:MGI Symbol;Acc:MGI:1918723]	1.58878	0.0435061	0.125565	0.346483	0.72898	NA	0.970436	-0.0715752	0.106059	-0.674859	0.499765	NA	1.82973	0.149089	0.220229	0.676974	0.498422	NA	0.108443	0.105583
ENSMUSG00000034587	8430429K09RIK	RIKEN cDNA 8430429K09 gene [Source:MGI Symbol;Acc:MGI:1918773]	50.1763	-0.133643	0.196353	-0.680624	0.496109	0.613062	59.2684	0.0976798	0.219702	0.444601	0.656608	0.779508	53.7846	0.15393	0.219391	0.701622	0.482915	0.590023	0.0200965	0.287572
ENSMUSG00000041878	8430432A02RIK	RIKEN cDNA 8430432A02 gene [Source:MGI Symbol;Acc:MGI:1918774]	0.866301	-0.0861407	0.09957	-0.865126	0.386969	NA	1.01415	-0.0817712	0.112118	-0.729331	0.465799	NA	1.51455	0.0621195	0.211661	0.293486	0.769151	NA	0.0748902	0.14826
ENSMUSG00000045008	9030612E09RIK	RIKEN cDNA 9030612E09 gene [Source:MGI Symbol;Acc:MGI:1921780]	1.06605	-0.0507352	0.100227	-0.506203	0.612714	NA	1.5171	-0.00398835	0.121144	-0.0329224	0.973736	NA	1.2012	-0.0323539	0.174554	-0.185352	0.852953	NA	-0.0120931	0.0183814
ENSMUSG00000021185	9030617O03RIK	RIKEN cDNA 9030617O03 gene [Source:MGI Symbol;Acc:MGI:2444813]	1026.01	-0.0150239	0.0650434	-0.230982	0.817329	0.877764	943.393	-0.623598	0.0813502	-7.66559	1.78e-14	2.73e-13	745.254	-0.90549	0.0783761	-11.5531	7.12e-31	2e-29	-0.283612	-0.890466
ENSMUSG00000053168	9030619P08RIK	RIKEN cDNA 9030619P08 gene [Source:MGI Symbol;Acc:MGI:3612405]	1.33417	0.0981324	0.116613	0.841523	0.400055	NA	1.5011	0.119306	0.127911	0.932725	0.350962	NA	1.02335	0.105921	0.18061	0.586463	0.557564	NA	-0.041789	0.00778883
ENSMUSG00000073158	9030624G23RIK	RIKEN cDNA 9030624G23 gene [Source:MGI Symbol;Acc:MGI:1914058]	313.149	0.154154	0.109782	1.40418	0.160266	0.256325	315.951	0.00445333	0.126025	0.0353368	0.971811	0.984699	284.931	0.0503445	0.117267	0.429316	0.667693	0.752436	0.0247754	-0.103809
ENSMUSG00000030982	9030624J02RIK	RIKEN cDNA 9030624J02 gene [Source:MGI Symbol;Acc:MGI:1918767]	4653.7	-0.239304	0.0405125	-5.9069	3.49e-09	2.34e-08	5317.7	-0.0425818	0.0488568	-0.871563	0.383447	0.540161	4555	-0.135591	0.0506957	-2.67461	0.00748165	0.0166186	-0.110821	0.103713
ENSMUSG00000054951	9130008F23RIK	RIKEN cDNA 9130008F23 gene [Source:MGI Symbol;Acc:MGI:1918833]	1.59085	-0.00537995	0.125303	-0.0429355	0.965753	NA	4.44227	0.391552	0.194301	2.01518	0.0438856	NA	5.09928	0.707161	0.28113	2.51542	0.011889	NA	0.0392289	0.71254
ENSMUSG00000039901	9130011E15RIK	RIKEN cDNA 9130011E15 gene [Source:MGI Symbol;Acc:MGI:1918867]	1506.28	0.00626108	0.0583546	0.107294	0.914556	0.944949	1535.56	-0.1591	0.0705368	-2.25556	0.0240983	0.0577326	1375.54	-0.0960835	0.0649738	-1.4788	0.139192	0.216171	0.0435135	-0.102345
ENSMUSG00000055134	9130017K11RIK	RIKEN cDNA 9130017K11 gene [Source:MGI Symbol;Acc:MGI:1926030]	0.863069	-0.028037	0.0980793	-0.285861	0.774985	NA	1.11947	-0.00206264	0.109288	-0.0188733	0.984942	NA	1.18179	0.053919	0.184126	0.292837	0.769646	NA	0.0197328	0.081956
ENSMUSG00000030823	9130019O22RIK	RIKEN cDNA 9130019O22 gene [Source:MGI Symbol;Acc:MGI:1926171]	196.266	0.12885	0.1274	1.01138	0.311834	0.433807	172.246	-0.539902	0.15811	-3.41472	0.00063848	0.00234047	159.83	-0.285398	0.142778	-1.99889	0.0456202	0.0831221	0.22917	-0.414248
ENSMUSG00000073067	9130019P16RIK	RIKEN cDNA 9130019P16 gene [Source:MGI Symbol;Acc:MGI:1918824]	0	NA	NA	NA	NA	NA	0	NA	NA	NA	NA	NA	0.172423	0.0479193	0.0760477	0.630122	0.528615	NA	0.016807	NA
ENSMUSG00000062944	9130023H24RIK	RIKEN cDNA 9130023H24 gene [Source:MGI Symbol;Acc:MGI:2442738]	88.1673	-0.335797	0.16633	-2.01886	0.0435015	0.0854286	94.1574	-0.424707	0.191018	-2.22339	0.0261894	0.0619755	83.6309	-0.347773	0.184295	-1.88704	0.0591552	0.104008	0.0751371	-0.0119754
ENSMUSG00000087022	9130024F11RIK	RIKEN cDNA 9130024F11 gene [Source:MGI Symbol;Acc:MGI:1926150]	2.34116	0.0477253	0.152642	0.312662	0.754537	NA	2.63607	0.083136	0.163636	0.508055	0.611415	NA	2.00244	0.0194957	0.228133	0.0854577	0.931898	NA	-0.0468391	-0.0282296
ENSMUSG00000086474	9130204K15RIK	RIKEN cDNA 9130204K15 gene [Source:MGI Symbol;Acc:MGI:2441733]	7.10817	0.213394	0.207198	1.0299	0.303056	0.424111	7.85885	0.286714	0.228718	1.25357	0.209999	0.345662	5.43173	0.0840766	0.289429	0.290491	0.771441	NA	-0.172306	-0.129317
ENSMUSG00000091175	9130204L05RIK	RIKEN cDNA 9130204L05 gene [Source:MGI Symbol;Acc:MGI:2684973]	17.3262	-0.328709	0.228815	-1.43657	0.15084	0.243823	22.8757	0.0186097	0.25184	0.0738948	0.941094	0.966703	17.3276	-0.295864	0.28947	-1.02209	0.306738	0.413877	-0.199366	0.0328449
ENSMUSG00000086513	9130208D14RIK	RIKEN cDNA 9130208D14 gene [Source:MGI Symbol;Acc:MGI:1924950]	0	NA	NA	NA	NA	NA	0.229619	0.0354469	0.0505557	0.701144	0.483213	NA	0.172423	0.0479193	0.0760477	0.630122	0.528615	NA	-0.00633755	NA
ENSMUSG00000090330	9130221H12RIK	RIKEN cDNA 9130221H12 gene [Source:MGI Symbol;Acc:MGI:1924374]	209.328	0.361038	0.129025	2.7982	0.00513891	0.0129319	204.157	0.175752	0.146495	1.19971	0.230252	0.371078	186.287	0.221895	0.138334	1.60405	0.108702	0.175468	0.0182383	-0.139143
ENSMUSG00000054598	9130230L23RIK	RIKEN cDNA 9130230L23 gene [Source:MGI Symbol;Acc:MGI:3041166]	4.14707	-0.0325718	0.186176	-0.174952	0.861117	NA	4.45247	-0.0301679	0.200331	-0.15059	0.880299	NA	3.44963	-0.141973	0.259929	-0.546201	0.584928	NA	-0.0409465	-0.109401
ENSMUSG00000092626	9130230N09RIK	RIKEN cDNA 9130230N09 gene [Source:MGI Symbol;Acc:MGI:1924921]	14.3365	-0.016838	0.227312	-0.0740743	0.940951	0.962022	14.4938	-0.104174	0.250501	-0.415862	0.677511	0.794114	14.4982	0.0927182	0.294403	0.314936	0.75281	0.822157	0.124245	0.109556
ENSMUSG00000038768	9130409I23RIK	RIKEN cDNA 9130409I23 gene [Source:MGI Symbol;Acc:MGI:3588271]	1.01229	-0.0161692	0.0529012	-0.305649	0.759872	NA	1.05786	-0.0676887	0.101475	-0.667045	0.504744	NA	0.679404	-0.152558	0.133432	-1.14334	0.252899	NA	-0.0204644	-0.136389
ENSMUSG00000085683	9130409J20RIK	RIKEN cDNA 9130409J20 gene [Source:MGI Symbol;Acc:MGI:1918826]	0.486237	0.0274595	0.0754134	0.364119	0.715769	NA	0.568499	0.040521	0.0849672	0.476902	0.633432	NA	0.321765	0.00546475	0.102357	0.053389	0.957422	NA	-0.0237763	-0.0219947
ENSMUSG00000072982	9230009I02RIK	RIKEN cDNA 9230009I02 gene [Source:MGI Symbol;Acc:MGI:3588229]	0.323136	0.000656086	0.0600672	0.0109225	0.991285	NA	0.201427	-0.0243788	0.0498639	-0.488906	0.624908	NA	0.321342	0.00539321	0.102309	0.0527151	0.957959	NA	0.016807	0.00473712
ENSMUSG00000071434	9230019H11RIK	RIKEN cDNA 9230019H11 gene [Source:MGI Symbol;Acc:MGI:3588256]	0.81992	0.0289465	0.100223	0.288822	0.772718	NA	1.01318	0.0529046	0.111326	0.475221	0.63463	NA	0.827737	0.0614437	0.167724	0.366337	0.714113	NA	-0.0129873	0.0324973
ENSMUSG00000072753	9230020A06RIK	RIKEN cDNA 9230020A06 gene [Source:MGI Symbol;Acc:MGI:3588244]	0.181924	0.0275237	0.0444347	0.619419	0.53564	NA	0.229619	0.0354469	0.0505557	0.701144	0.483213	NA	0	NA	NA	NA	NA	NA	-0.0232483	NA
ENSMUSG00000079602	9230102O04RIK	RIKEN cDNA 9230102O04 gene [Source:MGI Symbol;Acc:MGI:1924932]	0.16788	-0.0272356	0.0440334	-0.618521	0.536232	NA	0.48997	0.0243284	0.0757443	0.321192	0.748065	NA	0.680656	0.0975379	0.145688	0.669501	0.503176	NA	0.0179962	0.124774
ENSMUSG00000027446	9230104L09RIK	RIKEN cDNA 9230104L09 gene [Source:MGI Symbol;Acc:MGI:1924955]	0.181924	0.0275237	0.0444347	0.619419	0.53564	NA	0.412358	0.0653082	0.0680259	0.96005	0.33703	NA	0.347531	0.098343	0.107441	0.915324	0.360022	NA	-0.0140735	0.0708192
ENSMUSG00000090191	9230105E05RIK	RIKEN cDNA 9230105E05 gene [Source:MGI Symbol;Acc:MGI:2444388]	2.85187	0.0713034	0.155039	0.459905	0.645584	NA	2.19851	-0.0589555	0.14695	-0.401195	0.688276	NA	1.63329	-0.153058	0.212043	-0.721824	0.470403	NA	-0.0178422	-0.224361
ENSMUSG00000042940	9230106D20RIK	RIKEN cDNA 9230106D20 gene [Source:MGI Symbol;Acc:MGI:3045371]	0.181924	0.0275237	0.0444347	0.619419	0.53564	NA	0	NA	NA	NA	NA	NA	0	NA	NA	NA	NA	NA	NA	NA
ENSMUSG00000053070	9230110C19RIK	RIKEN cDNA 9230110C19 gene [Source:MGI Symbol;Acc:MGI:3045346]	94.4294	0.00226362	0.164238	0.0137825	0.989003	0.993419	108.449	0.20929	0.182398	1.14744	0.2512	0.396051	89.4275	0.00165098	0.180023	0.00917097	0.992683	0.99467	-0.205768	-0.000612634
ENSMUSG00000087624	9230111E07RIK	RIKEN cDNA 9230111E07 gene [Source:MGI Symbol;Acc:MGI:1924998]	2.48345	-0.0349291	0.150063	-0.232763	0.815945	NA	2.13411	-0.144038	0.151409	-0.951321	0.341441	NA	2.69108	0.0202909	0.241687	0.0839551	0.933092	NA	0.0906947	0.0552199
ENSMUSG00000021797	9230112D13RIK	RIKEN cDNA 9230112D13 gene [Source:MGI Symbol;Acc:MGI:1925493]	0	NA	NA	NA	NA	NA	0.229619	0.0354469	0.0505557	0.701144	0.483213	NA	0	NA	NA	NA	NA	NA	-0.0232483	NA
ENSMUSG00000070461	9230112E08RIK	RIKEN cDNA 9230112E08 gene [Source:MGI Symbol;Acc:MGI:2444774]	70.8965	-0.0636253	0.185209	-0.343533	0.731198	0.812938	79.0013	0.0392218	0.201923	0.194241	0.845987	0.910134	69.0023	0.000437263	0.198593	0.0022018	0.998243	0.998762	-0.049245	0.0640625
ENSMUSG00000089874	9230117E06RIK	RIKEN cDNA 9230117E06 gene [Source:MGI Symbol;Acc:MGI:1925332]	1.45307	0.0151433	0.118344	0.127961	0.89818	NA	1.37982	-0.0123123	0.12489	-0.0985848	0.921468	NA	0.81929	-0.120711	0.155955	-0.774008	0.438926	NA	-0.0398778	-0.135854
ENSMUSG00000091050	9330020H09RIK	RIKEN cDNA 9330020H09 gene [Source:MGI Symbol;Acc:MGI:3704457]	47.7449	-0.199794	0.199792	-1.00001	0.317307	0.439549	54.2646	-0.070807	0.222313	-0.318501	0.750105	0.845258	42.2026	-0.404718	0.235352	-1.71963	0.0855001	0.142875	-0.249428	-0.204924
ENSMUSG00000043498	9330132A10RIK	RIKEN cDNA 9330132A10 gene [Source:MGI Symbol;Acc:MGI:2442380]	0.839632	-0.0795589	0.0948385	-0.838888	0.401532	NA	1.23013	-0.0384547	0.119838	-0.320889	0.748294	NA	1.33034	0.0151312	0.197937	0.0764445	0.939065	NA	0.0319612	0.0946901
ENSMUSG00000056031	9330154J02RIK	RIKEN cDNA 9330154J02 gene [Source:MGI Symbol;Acc:MGI:3045244]	1.83689	0.0770531	0.139365	0.552885	0.580342	NA	3.03225	0.260458	0.175199	1.48665	0.137109	NA	2.02998	0.187641	0.228784	0.820169	0.41212	NA	-0.0952045	0.110588
ENSMUSG00000047807	9330154K18RIK	RIKEN cDNA 9330154K18 gene [Source:MGI Symbol;Acc:MGI:2442806]	0.70689	-0.00153228	0.0866212	-0.0176895	0.985887	NA	1.37709	0.101651	0.12152	0.836494	0.402877	NA	0.861494	0.047554	0.157646	0.30165	0.762919	NA	-0.0517388	0.0490863
ENSMUSG00000004360	9330159F19RIK	RIKEN cDNA 9330159F19 gene [Source:MGI Symbol;Acc:MGI:3036239]	21.8386	-0.390058	0.227667	-1.71328	0.0866611	0.153304	22.5915	-0.576708	0.25267	-2.28245	0.0224627	0.0544011	21.6715	-0.359757	0.281583	-1.27763	0.201381	0.294763	0.208141	0.0303002
ENSMUSG00000072809	9330160F10RIK	RIKEN cDNA 9330160F10 gene [Source:MGI Symbol;Acc:MGI:3693095]	2.95367	-0.157822	0.163893	-0.962959	0.335568	NA	3.73148	-0.0900626	0.187834	-0.479479	0.631598	NA	2.77924	-0.238166	0.248645	-0.957858	0.338134	NA	-0.0406006	-0.080344
ENSMUSG00000055271	9330161L09RIK	RIKEN cDNA 9330161L09 gene [Source:MGI Symbol;Acc:MGI:1924475]	6.37698	0.0375664	0.206074	0.182296	0.855351	0.907078	5.85238	-0.096714	0.215896	-0.447965	0.654178	NA	5.29499	-0.0869466	0.290465	-0.299335	0.764684	NA	0.0224879	-0.124513
ENSMUSG00000086448	9330162012RIK	cDNA RIKEN 9330162012 gene [Source:MGI Symbol;Acc:MGI:3604449]	3.15973	-0.226053	0.166408	-1.35842	0.174329	NA	4.07084	-0.142176	0.191753	-0.741453	0.458419	NA	3.44102	-0.233828	0.268333	-0.871407	0.383532	NA	-0.00251095	-0.00777421
ENSMUSG00000039133	9330171B17RIK	RIKEN cDNA 9330171B17 gene [Source:MGI Symbol;Acc:MGI:3696417]	0.480663	0.0247568	0.0751261	0.329536	0.741751	NA	0.582137	0.0395017	0.0856432	0.461236	0.64463	NA	0.676134	0.0859001	0.137605	0.62425	0.532464	NA	0.0104224	0.0611433
ENSMUSG00000056004	9330182L06RIK	RIKEN cDNA 9330182L06 gene [Source:MGI Symbol;Acc:MGI:2443264]	86.9633	0.819555	0.172056	4.76331	1.9e-06	8.9e-06	68.4335	0.251053	0.209527	1.19819	0.230844	0.371702	90.8736	1.0706	0.187157	5.72031	1.06e-08	5.65e-08	0.655883	0.251044
ENSMUSG00000086405	9330198N18RIK	RIKEN cDNA 9330198N18 gene [Source:MGI Symbol;Acc:MGI:1924766]	0.863333	0.080279	0.0955448	0.840223	0.400783	NA	1.5459	0.194415	0.130274	1.49235	0.135608	NA	0.678819	0.106125	0.151557	0.700233	0.483782	NA	-0.0951726	0.0258462
ENSMUSG00000062704	9430002A10RIK	RIKEN cDNA 9430002A10 gene [Source:MGI Symbol;Acc:MGI:1924515]	4.94345	0.0845074	0.192178	0.439734	0.66013	NA	5.315	0.098714	0.208292	0.473922	0.635555	NA	3.9347	-0.0279388	0.271511	-0.102901	0.918041	NA	-0.0793907	-0.112446
ENSMUSG00000059939	9430015G10RIK	RIKEN cDNA 9430015G10 gene [Source:MGI Symbol;Acc:MGI:2444364]	1579.5	-0.239372	0.0559454	-4.27867	1.88e-05	7.59e-05	1720.45	-0.225715	0.0647422	-3.48637	0.000489624	0.00183511	1433.55	-0.373161	0.0616908	-6.04889	1.46e-09	8.58e-09	-0.16224	-0.133788
ENSMUSG00000025971	9430016H08RIK	RIKEN cDNA 9430016H08 gene [Source:MGI Symbol;Acc:MGI:1915365]	1318.4	0.0107421	0.0600561	0.178868	0.858041	0.909179	1467.67	0.159384	0.0742313	2.14713	0.0317833	0.0732409	1250.48	0.0166112	0.0659401	0.251914	0.801107	0.859141	-0.158456	0.0058691
ENSMUSG00000033960	9430020K01RIK	RIKEN cDNA 9430020K01 gene [Source:MGI Symbol;Acc:MGI:2685174]	1681.56	0.851901	0.0591362	14.4057	4.76e-47	3.51e-45	1450.36	0.422813	0.0744051	5.68258	1.33e-08	1.07e-07	1819.78	1.14273	0.0642019	17.7989	7.2e-71	1.07e-68	0.683948	0.290824
ENSMUSG00000055216	9430025C20RIK	RIKEN cDNA 9430025C20 gene [Source:MGI Symbol;Acc:MGI:3045277]	0.764076	0.0710848	0.0912945	0.778632	0.436197	NA	0.613785	0.0471825	0.0837356	0.563469	0.573115	NA	0.496026	0.0542957	0.128704	0.421864	0.673124	NA	-0.0141024	-0.0167891
ENSMUSG00000040139	9430038I01RIK	RIKEN cDNA 9430038I01 gene [Source:MGI Symbol;Acc:MGI:1924502]	542.346	-0.069077	0.084309	-0.819331	0.412598	0.534256	625.755	0.181036	0.0920397	1.96693	0.0491908	0.106514	518.139	-0.0397731	0.0912081	-0.43607	0.662786	0.748081	-0.232382	0.0293039
ENSMUSG00000086155	9430041J12RIK	RIKEN cDNA 9430041J12 gene [Source:MGI Symbol;Acc:MGI:1924573]	26.8349	0.691239	0.222945	3.10049	0.001932	0.0053349	18.9476	0.0952874	0.252808	0.376917	0.706235	0.8156	24.0393	0.718652	0.274708	2.61606	0.00889506	0.0194315	0.384285	0.0274133
ENSMUSG00000084808	9430091E24RIK	RIKEN cDNA 9430091E24 gene [Source:MGI Symbol;Acc:MGI:1924618]	2.97519	-0.0623006	0.162052	-0.384448	0.700647	NA	4.55209	0.124942	0.196876	0.634621	0.525675	NA	4.23072	0.203828	0.276124	0.738175	0.460408	NA	0.000604984	0.266128
ENSMUSG00000075405	9430097D07RIK	RIKEN cDNA 9430097D07 gene [Source:MGI Symbol;Acc:MGI:2441749]	3.80096	-0.0271015	0.179944	-0.15061	0.880283	NA	3.41426	-0.140029	0.182306	-0.768101	0.442427	NA	3.43523	-0.0709472	0.263147	-0.26961	0.78746	NA	0.0551795	-0.0438457
ENSMUSG00000085447	9530026F06RIK	RIKEN cDNA 9530026F06 gene [Source:MGI Symbol;Acc:MGI:1924591]	0.325214	-0.0539811	0.0615321	-0.877283	0.380333	NA	0.783564	0.0147732	0.100579	0.146882	0.883226	NA	0.307783	-0.0863793	0.102563	-0.842207	0.399672	NA	-0.0405775	-0.0323982
ENSMUSG00000086554	9530034E10RIK	RIKEN cDNA 9530034E10 gene [Source:MGI Symbol;Acc:MGI:1925865]	0.660051	-0.0530007	0.0856693	-0.618666	0.536136	NA	0.632956	-0.0748907	0.0858337	-0.87251	0.38293	NA	1.1578	0.0556988	0.181784	0.306401	0.759299	NA	0.0662801	0.1087
ENSMUSG00000086047	9530046B11RIK	RIKEN cDNA 9530046B11 gene [Source:MGI Symbol;Acc:MGI:1925671]	1.17899	0.125668	0.107938	1.16426	0.244321	NA	0.660666	0.046943	0.0847317	0.554019	0.579566	NA	0.494189	0.0539692	0.128554	0.419819	0.674618	NA	-0.0126693	-0.0716984
ENSMUSG00000085982	9530051G07RIK	RIKEN cDNA 9530051G07 gene [Source:MGI Symbol;Acc:MGI:2442715]	3.89229	0.0152503	0.178129	0.0856142	0.931773	NA	4.72187	0.0888491	0.196622	0.451878	0.651357	NA	4.56469	0.203066	0.280554	0.723803	0.469187	NA	0.0249401	0.187816
ENSMUSG00000078776	9530053A07RIK	RIKEN cDNA 9530053A07 gene [Source:MGI Symbol;Acc:MGI:2442118]	313.885	0.174482	0.103355	1.68819	0.0913743	0.160401	201.232	-2.77119	0.175389	-15.8002	3.1e-56	3.75e-54	162.67	-2.35586	0.161551	-14.5828	3.61e-48	2.27e-46	0.403168	-2.53035
ENSMUSG00000045345	9530056K15RIK	RIKEN cDNA 9530056K15 gene [Source:MGI Symbol;Acc:MGI:2444456]	3.80481	0.0608426	0.178318	0.341203	0.732951	NA	3.91448	0.0451763	0.188712	0.239393	0.810801	NA	2.81839	-0.0896515	0.252785	-0.354655	0.722848	NA	-0.0720123	-0.150494
ENSMUSG00000036275	9530068E07RIK	RIKEN cDNA 9530068E07 gene [Source:MGI Symbol;Acc:MGI:2654705]	2273.89	0.367902	0.0587037	6.2671	3.68e-10	2.74e-09	2268.45	0.234599	0.0731023	3.20919	0.0013311	0.00449892	2379.61	0.616338	0.0607784	10.1407	3.64e-24	6.95e-23	0.351305	0.248437
ENSMUSG00000036411	9530077C05RIK	RIKEN cDNA 9530077C05 gene [Source:MGI Symbol;Acc:MGI:1915533]	111.114	0.121293	0.158809	0.763762	0.445009	0.566428	147.934	0.727086	0.171777	4.23272	2.31e-05	0.000113088	123.015	0.500219	0.169368	2.95345	0.00314241	0.00755634	-0.258047	0.378926
ENSMUSG00000044125	9530080O11RIK	RIKEN cDNA 9530080O11 gene [Source:MGI Symbol;Acc:MGI:2441751]	0.991227	-0.00470695	0.103929	-0.04529	0.963876	NA	1.07259	0.00101293	0.109234	0.00927299	0.992601	NA	1.52749	0.149084	0.208615	0.714639	0.474832	NA	0.0536503	0.153791
ENSMUSG00000059027	9630013D21RIK	RIKEN cDNA 9630013D21 gene [Source:MGI Symbol;Acc:MGI:2442649]	0.513265	-0.0293607	0.0768048	-0.382278	0.702255	NA	0.445168	-0.0536678	0.0731841	-0.733325	0.46336	NA	0.501562	-0.0421994	0.128995	-0.327139	0.743563	NA	0.0168158	-0.0128387
ENSMUSG00000086359	9630013K17RIK	RIKEN cDNA 9630013K17 gene [Source:MGI Symbol;Acc:MGI:1926133]	4.64636	-0.0526523	0.192202	-0.273942	0.784129	NA	5.91125	0.076886	0.216506	0.355122	0.722498	NA	4.97294	0.045996	0.286333	0.160638	0.872378	NA	-0.0338284	0.0986483
ENSMUSG00000051295	9630028B13RIK	RIKEN cDNA 9630028B13 gene [Source:MGI Symbol;Acc:MGI:2442281]	3.70917	0.233602	0.171668	1.36078	0.173583	NA	2.54847	0.0778	0.165195	0.47096	0.63767	NA	2.31499	0.101072	0.233156	0.433498	0.664653	NA	-0.00775696	-0.13253
ENSMUSG00000085631	9630028H03RIK	RIKEN cDNA 9630028H03 gene [Source:MGI Symbol;Acc:MGI:2444526]	0.527044	-0.0833285	0.0758282	-1.09891	0.271807	NA	0.812723	-0.0519702	0.0977051	-0.531909	0.594789	NA	1.18911	0.051553	0.184369	0.279618	0.779771	NA	0.051508	0.134881
ENSMUSG00000087528	9830144P21RIK	RIKEN cDNA 9830144P21 gene [Source:MGI Symbol;Acc:MGI:3041171]	28.3645	-0.0246322	0.221874	-0.111019	0.911601	0.94296	33.0607	0.161888	0.245251	0.66009	0.509196	0.66096	30.9552	0.25859	0.26266	0.984504	0.324868	0.432587	0.0357186	0.283222
ENSMUSG00000074158	9830147E19RIK	RIKEN cDNA 9830147E19 gene [Source:MGI Symbol;Acc:MGI:3036263]	1529.02	0.095194	0.0572179	1.66371	0.0961702	0.167636	1534.21	-0.10566	0.0762599	-1.38552	0.165894	0.286692	1420.48	0.0441611	0.0644351	0.685358	0.493118	0.599646	0.125962	-0.0510329
ENSMUSG00000044551	9930012K11RIK	RIKEN cDNA 9930012K11 gene [Source:MGI Symbol;Acc:MGI:2145726]	30.3318	-0.674375	0.219163	-3.07706	0.00209056	0.00573185	43.9506	0.0153852	0.232529	0.0661646	0.947247	0.970379	33.9164	-0.311736	0.257675	-1.2098	0.226355	0.324136	-0.236343	0.36264
ENSMUSG00000046138	9930021J03RIK	RIKEN cDNA 9930021J03 gene [Source:MGI Symbol;Acc:MGI:2444398]	1680.29	-0.105566	0.0555082	-1.90181	0.0571966	0.10813	1970.45	0.191817	0.0662797	2.89405	0.00380307	0.0114816	1714.12	0.107779	0.0599432	1.79803	0.072173	0.123312	-0.103499	0.213345
ENSMUSG00000045065	9930022D16RIK	RIKEN cDNA 9930022D16 gene [Source:MGI Symbol;Acc:MGI:2444178]	0.506144	-0.0293651	0.0724847	-0.405122	0.685388	NA	0.597659	-0.0247471	0.0812685	-0.304511	0.760739	NA	0.684549	0.00303897	0.137647	0.022078	0.982386	NA	0.0163114	0.0324041
ENSMUSG00000042976	9930038B18RIK	RIKEN cDNA 9930038B18 gene [Source:MGI Symbol;Acc:MGI:2442156]	0.672676	-0.116536	0.0888914	-1.311	0.189859	NA	0.86166	-0.11069	0.102963	-1.07505	0.282353	NA	0.636498	-0.185112	0.146201	-1.26615	0.20546	NA	NA	-0.0685756
ENSMUSG00000044730	9930104L06RIK	RIKEN cDNA 9930104L06 gene [Source:MGI Symbol;Acc:MGI:3041172]	1256.79	-0.364522	0.0597936	-6.09633	1.09e-09	7.68e-09	1431.12	-0.206395	0.0699164	-2.95203	0.0031569	0.00972475	1186.43	-0.374633	0.0659295	-5.68234	1.33e-08	6.99e-08	-0.181868	-0.0101117
ENSMUSG00000069893	9930111J21RIK1	RIKEN cDNA 9930111J21 gene 1 [Source:MGI Symbol;Acc:MGI:3041173]	0.336915	-0.0554465	0.0623369	-0.889465	0.373753	NA	0.43153	-0.0523734	0.0723326	-0.724063	0.469027	NA	0.842823	0.0505526	0.155477	0.325146	0.745071	NA	0.044836	0.105999
ENSMUSG00000069892	9930111J21RIK2	RIKEN cDNA 9930111J21 gene 2 [Source:MGI Symbol;Acc:MGI:3711310]	1.34812	-0.0572509	0.120393	-0.475533	0.634407	NA	1.73514	-0.0112269	0.13722	-0.0818167	0.934792	NA	1.50245	-0.0261379	0.199813	-0.130812	0.895924	NA	-0.00419604	0.031113
ENSMUSG00000027596	A	nonagouti [Source:MGI Symbol;Acc:MGI:87853]	3.16303	-0.215895	0.16522	-1.30671	0.19131	NA	4.85624	-0.0163873	0.204374	-0.0801828	0.936092	NA	2.89038	-0.344709	0.250497	-1.3761	0.168791	NA	-0.128365	-0.128814
ENSMUSG00000069136	A130006I12RIK	RIKEN cDNA A130006I12 gene [Source:MGI Symbol;Acc:MGI:2441774]	2.93239	-0.204458	0.16404	-1.24639	0.21262	NA	3.70766	-0.115444	0.179005	-0.644923	0.518977	NA	2.72053	-0.308585	0.24614	-1.2537	0.209951	NA	-0.0363952	-0.104128
ENSMUSG00000079144	A130010J15RIK	RIKEN cDNA A130010J15 gene [Source:MGI Symbol;Acc:MGI:2441776]	371.073	-0.402464	0.100704	-3.9965	6.43e-05	0.000237932	413.611	-0.346352	0.120061	-2.8848	0.0039166	0.0117873	328.649	-0.630252	0.119007	-5.29591	1.18e-07	5.56e-07	-0.273014	-0.227788
ENSMUSG00000050066	A130023I24RIK	RIKEN cDNA A130023I24 gene [Source:MGI Symbol;Acc:MGI:2444285]	0.179582	-0.0276613	0.0443714	-0.623404	0.533019	NA	0.230103	-0.0250367	0.0505562	-0.495226	0.62044	NA	0.169851	-0.0462472	0.0759062	-0.609267	0.542348	NA	NA	-0.0185859
ENSMUSG00000022347	A1BG	alpha-1-B glycoprotein [Source:MGI Symbol;Acc:MGI:2152878]	0.165803	0.0269332	0.0439693	0.612547	0.540176	NA	0	NA	NA	NA	NA	NA	0	NA	NA	NA	NA	NA	NA	NA
ENSMUSG00000052595	A1CF	APOBEC1 complementation factor [Source:MGI Symbol;Acc:MGI:1917115]	0	NA	NA	NA	NA	NA	0	NA	NA	NA	NA	NA	0.172423	0.0479193	0.0760477	0.630122	0.528615	NA	0.016807	NA
ENSMUSG00000087612	A230005M16RIK	RIKEN cDNA A230005M16 gene [Source:MGI Symbol;Acc:MGI:3603401]	2.29604	-0.000904979	0.146697	-0.00616905	0.995078	NA	2.01435	-0.057771	0.138917	-0.415868	0.677507	NA	2.46471	0.0647487	0.236671	0.273582	0.784406	NA	0.0648204	0.0656537
ENSMUSG00000089633	A230009B12RIK	RIKEN cDNA A230009B12 gene [Source:MGI Symbol;Acc:MGI:2442666]	10.5018	-0.251546	0.223817	-1.12389	0.26106	0.376634	12.9594	-0.0618619	0.247628	-0.249818	0.802728	0.881378	10.3833	-0.252614	0.300921	-0.839469	0.401206	0.511614	-0.0873145	-0.00106731
ENSMUSG00000034560	A230046K03RIK	RIKEN cDNA A230046K03 gene [Source:MGI Symbol;Acc:MGI:2441787]	6028.11	0.306185	0.0414274	7.39088	1.46e-13	1.6e-12	6067.33	0.184177	0.0484731	3.79957	0.000144947	0.000606855	6091.41	0.472523	0.0469593	10.0624	8.1e-24	1.51e-22	0.263779	0.166339
ENSMUSG00000038884	A230050P20RIK	RIKEN cDNA A230050P20 gene [Source:MGI Symbol;Acc:MGI:2441788]	595.114	-0.145363	0.0811058	-1.79226	0.0730914	0.132697	784.363	0.507235	0.086587	5.85809	4.68e-09	4.01e-08	697.095	0.429537	0.0812733	5.2851	1.26e-07	5.88e-07	-0.100488	0.5749
ENSMUSG00000020887	A230052G05RIK	RIKEN cDNA A230052G05 gene [Source:MGI Symbol;Acc:MGI:3045239]	0.14698	0.0261629	0.0433529	0.603487	0.546185	NA	0	NA	NA	NA	NA	NA	0	NA	NA	NA	NA	NA	NA	NA
ENSMUSG00000087178	A230056P14RIK	RIKEN cDNA A230056P14 gene [Source:MGI Symbol;Acc:MGI:2444856]	7.79057	-0.227408	0.213944	-1.06293	0.287813	0.407052	13.198	0.317618	0.248833	1.27643	0.201804	0.334872	13.933	0.601888	0.296686	2.0287	0.0424884	0.0780269	0.0951284	0.829296
ENSMUSG00000087075	A230065H16RIK	RIKEN cDNA A230065H16 gene [Source:MGI Symbol;Acc:MGI:2685744]	0.345384	-0.00154267	0.061563	-0.0250584	0.980008	NA	0.367556	-0.000340122	0.0663506	-0.00512614	0.99591	NA	0.169851	-0.0462472	0.0759062	-0.609267	0.542348	NA	-0.0204644	-0.0447045
ENSMUSG00000092071	A230065N10RIK	RIKEN cDNA A230065N10 gene [Source:MGI Symbol;Acc:MGI:3642744]	0.181924	0.0275237	0.0444347	0.619419	0.53564	NA	0	NA	NA	NA	NA	NA	0	NA	NA	NA	NA	NA	NA	NA
ENSMUSG00000086877	A230072C01RIK	RIKEN cDNA A230072C01 gene [Source:MGI Symbol;Acc:MGI:2444644]	130.029	-0.228655	0.152034	-1.50398	0.132586	0.219618	152.926	0.0202621	0.165378	0.12252	0.902487	0.944255	121.366	-0.282641	0.166865	-1.69383	0.0902971	0.149648	-0.277988	-0.0539857
ENSMUSG00000084771	A230072E10RIK	RIKEN cDNA A230072E10 gene [Source:MGI Symbol;Acc:MGI:3603753]	3.87615	-0.113694	0.17816	-0.638155	0.523373	NA	4.30344	-0.0883903	0.193812	-0.456062	0.648345	NA	3.06035	-0.303823	0.255902	-1.18726	0.235125	NA	-0.0599393	-0.190129
ENSMUSG00000055818	A230083G16RIK	RIKEN cDNA A230083G16 gene [Source:MGI Symbol;Acc:MGI:3045289]	0.494707	0.0872344	0.0778594	1.12041	0.262539	NA	0	NA	NA	NA	NA	NA	0.34527	0.0978615	0.107192	0.912959	0.361264	NA	0.0353271	0.0106271
ENSMUSG00000085482	A230083N12RIK	RIKEN cDNA A230083N12 gene [Source:MGI Symbol;Acc:MGI:3698879]	2.10518	0.124857	0.144105	0.866432	0.386253	NA	2.28763	0.141824	0.153489	0.923996	0.355488	NA	1.47	0.058013	0.195069	0.297397	0.766163	NA	-0.0670329	-0.066844
ENSMUSG00000087026	A230103J11RIK	RIKEN cDNA A230103J11 gene [Source:MGI Symbol;Acc:MGI:2444082]	9.53798	0.0945927	0.220737	0.428531	0.668265	0.763974	8.13913	-0.115906	0.221894	-0.522348	0.601428	0.737294	6.88181	-0.22588	0.294782	-0.766261	0.443521	0.55427	-0.0180723	-0.320472
ENSMUSG00000030111	A2M	alpha-2-macroglobulin [Source:MGI Symbol;Acc:MGI:2449119]	1211.51	0.185873	0.1296	1.43421	0.151513	0.244768	1098.92	-0.330627	0.101416	-3.26009	0.00111377	0.00384307	951.324	-0.300327	0.208431	-1.44089	0.149614	0.229678	-0.0142712	-0.4862
ENSMUSG00000052479	A330008L17RIK	RIKEN cDNA A330008L17 gene [Source:MGI Symbol;Acc:MGI:2443215]	1.64597	0.0509596	0.134399	0.379166	0.704564	NA	1.45835	-0.00109377	0.132105	-0.00827954	0.993394	NA	1.50088	0.0575651	0.202854	0.283776	0.776582	NA	0.0205926	0.00660546
ENSMUSG00000073388	A330017A19RIK	RIKEN cDNA A330017A19 gene [Source:MGI Symbol;Acc:MGI:3045380]	1.83789	0.078946	0.135702	0.581762	0.560727	NA	1.79675	0.0621841	0.14017	0.443634	0.657307	NA	1.30752	0.0172048	0.190274	0.0904207	0.927953	NA	-0.0335653	-0.0617412
ENSMUSG00000085615	A330035P11RIK	RIKEN cDNA A330035P11 gene [Source:MGI Symbol;Acc:MGI:2442610]	43.1282	-0.467452	0.204928	-2.28105	0.0225455	0.0480595	50.3032	-0.310636	0.226176	-1.37343	0.16962	0.291651	35.5933	-0.935011	0.251959	-3.71096	0.000206475	0.000617182	-0.398465	-0.46756
ENSMUSG00000086213	A330040F15RIK	RIKEN cDNA A330040F15 gene [Source:MGI Symbol;Acc:MGI:3698434]	0.179582	-0.0276613	0.0443714	-0.623404	0.533019	NA	0.367556	-0.000340122	0.0663506	-0.00512614	0.99591	NA	0.342698	0.00189187	0.104727	0.0180648	0.985587	NA	0.000678261	0.0295532
ENSMUSG00000087466	A330041J22RIK	RIKEN cDNA A330041J22 gene [Source:MGI Symbol;Acc:MGI:2442269]	9.12045	-0.224428	0.220067	-1.01982	0.307814	0.42929	13.0915	0.144283	0.24892	0.579638	0.562159	0.703883	10.0863	-0.0570318	0.301076	-0.189426	0.849759	0.894782	-0.142891	0.167396
ENSMUSG00000091636	A330050F15RIK	RIKEN cDNA A330050F15 gene [Source:MGI Symbol;Acc:MGI:2444600]	0.85829	0.026242	0.0978931	0.268068	0.788647	NA	0.857526	0.0249012	0.100141	0.248661	0.803623	NA	0.850507	0.0538549	0.163328	0.329736	0.7416	NA	0.00224438	0.0276129
ENSMUSG00000086363	A330102I10RIK	RIKEN cDNA A330102I10 gene [Source:MGI Symbol;Acc:MGI:1925170]	24.8655	0.1692	0.223494	0.757068	0.449009	0.569908	18.2665	-0.597111	0.252636	-2.36352	0.0181021	0.0451585	17.0186	-0.460843	0.290279	-1.58759	0.11238	0.18026	0.151022	-0.630043
ENSMUSG00000028794	A3GALT2	alpha 1,3-galactosyltransferase 2 (isoglobotriaosylceramide synthase) [Source:MGI Symbol;Acc:MGI:2685279]	0.810457	-0.031038	0.0924051	-0.33589	0.736954	NA	1.0287	-0.0141501	0.111338	-0.127091	0.898868	NA	0.834314	-0.0346645	0.15607	-0.222109	0.824229	NA	-0.00570366	-0.00362651
ENSMUSG00000047613	A430005L14RIK	RIKEN cDNA A430005L14 gene [Source:MGI Symbol;Acc:MGI:2140680]	1275.1	-0.271701	0.0617628	-4.3991	1.09e-05	4.54e-05	1458.61	-0.0762539	0.0703356	-1.08414	0.278301	0.427281	1126.48	-0.496976	0.0714803	-6.95263	3.59e-12	2.74e-11	-0.427035	-0.225275
ENSMUSG00000085315	A430018G15RIK	RIKEN cDNA A430018G15 gene [Source:MGI Symbol;Acc:MGI:3040796]	7.1499	-0.265319	0.208763	-1.27091	0.203761	0.308924	9.8123	0.00431125	0.233555	0.0184592	0.985273	0.991887	8.73126	-0.0142871	0.300993	-0.0474666	0.962141	0.974055	-0.0129317	0.251032
ENSMUSG00000056014	A430033K04RIK	RIKEN cDNA A430033K04 gene [Source:MGI Symbol;Acc:MGI:3583896]	241.21	-0.0253283	0.12117	-0.209031	0.834424	0.891011	272.179	0.141539	0.135018	1.0483	0.294499	0.445843	238.061	0.0866772	0.124847	0.694265	0.487516	0.594325	-0.0732971	0.112006
ENSMUSG00000087305	A430035B10RIK	RIKEN cDNA A430035B10 gene [Source:MGI Symbol;Acc:MGI:2443789]	3.00994	-0.111641	0.167775	-0.665423	0.50578	NA	3.31687	-0.103793	0.17957	-0.578012	0.563256	NA	3.51125	-0.00571091	0.266664	-0.0214162	0.982914	NA	0.0620494	0.105931
ENSMUSG00000086650	A430048G15RIK	RIKEN cDNA A430048G15 gene [Source:MGI Symbol;Acc:MGI:2686486]	0.179582	-0.0276613	0.0443714	-0.623404	0.533019	NA	0.642461	0.045325	0.0850704	0.532794	0.594176	NA	0.169851	-0.0462472	0.0759062	-0.609267	0.542348	NA	-0.0405923	-0.0185859
ENSMUSG00000090564	A430057M04RIK	RIKEN cDNA A430057M04 gene [Source:MGI Symbol;Acc:MGI:2442125]	29.6312	0.0934088	0.219571	0.425415	0.670534	0.765276	37.4446	0.460045	0.241994	1.90106	0.0572938	0.120617	30.9568	0.305744	0.261266	1.17024	0.241905	0.342659	-0.181391	0.212335
ENSMUSG00000043522	A430060F13RIK	RIKEN cDNA A430060F13 gene [Source:MGI Symbol;Acc:MGI:3026970]	4.40301	0.287035	0.186015	1.54307	0.122813	NA	1.66074	-0.159626	0.137647	-1.15968	0.24618	NA	1.8175	-0.11413	0.225162	-0.506881	0.612238	NA	0.0566613	-0.401165
ENSMUSG00000074497	A430078G23RIK	RIKEN cDNA A430078G23 gene [Source:MGI Symbol;Acc:MGI:2442135]	1.88427	-0.0235906	0.135704	-0.173838	0.861993	NA	1.93517	-0.0368267	0.149828	-0.245794	0.805842	NA	1.47565	-0.11603	0.206766	-0.561164	0.574685	NA	-0.0215433	-0.092439
ENSMUSG00000085589	A430078I02RIK	RIKEN cDNA A430078I02 gene [Source:MGI Symbol;Acc:MGI:2444132]	1.28246	-0.0974746	0.111097	-0.877385	0.380277	NA	1.40337	-0.115328	0.121861	-0.946394	0.343947	NA	1.45943	-0.0914701	0.189152	-0.483579	0.628685	NA	0.031279	0.0060045
ENSMUSG00000067577	A430093F15RIK	RIKEN cDNA A430093F15 gene [Source:MGI Symbol;Acc:MGI:2685520]	0.538745	-0.0743136	0.071766	-1.0355	0.300436	NA	0.690309	-0.0693507	0.0828619	-0.836943	0.402625	NA	0.856661	-0.0372255	0.155972	-0.238668	0.811363	NA	0.0355069	0.0370881
ENSMUSG00000045838	A430105I19RIK	RIKEN cDNA A430105I19 gene [Source:MGI Symbol;Acc:MGI:2685199]	23.5448	-0.251478	0.226039	-1.11254	0.265906	0.38217	18.443	-1.24958	0.250993	-4.97856	6.41e-07	4.03e-06	14.9196	-1.41052	0.298207	-4.73	2.25e-06	8.93e-06	0.0870847	-1.15904
ENSMUSG00000086851	A430108G06RIK	RIKEN cDNA A430108G06 gene [Source:MGI Symbol;Acc:MGI:2442478]	2.15796	-0.242136	0.146633	-1.65131	0.098675	NA	2.34264	-0.28479	0.155706	-1.82903	0.0673958	NA	1.73074	-0.462113	0.214018	-2.15923	0.0308326	NA	NA	-0.219976
ENSMUSG00000054135	A430110L20RIK	RIKEN cDNA A430110L20 gene [Source:MGI Symbol;Acc:MGI:3036249]	3.00224	-0.176391	0.156202	-1.12925	0.258792	NA	4.05552	-0.0859608	0.178735	-0.480941	0.630558	NA	2.90892	-0.240893	0.241776	-0.996346	0.319082	NA	-0.0421863	-0.064502
ENSMUSG00000047878	A4GALT	alpha 1,4-galactosyltransferase [Source:MGI Symbol;Acc:MGI:3512453]	1788.99	0.505748	0.0529017	9.56015	1.18e-21	2.45e-20	1684.14	0.230595	0.0665555	3.46471	0.000530809	0.00197633	1799.46	0.652243	0.0640361	10.1856	2.3e-24	4.45e-23	0.391748	0.146495
ENSMUSG00000037953	A4GNT	alpha-1,4-N-acetylglucosaminyltransferase [Source:MGI Symbol;Acc:MGI:2143261]	0.157333	-0.0268239	0.0437039	-0.613766	0.53937	NA	0.201427	-0.0243788	0.0498639	-0.488906	0.624908	NA	0.148918	-0.0447822	0.074766	-0.598964	0.549197	NA	NA	-0.0179582
ENSMUSG00000006462	A530013C23RIK	RIKEN cDNA A530013C23 gene [Source:MGI Symbol;Acc:MGI:3041178]	0.14698	0.0261629	0.0433529	0.603487	0.546185	NA	0	NA	NA	NA	NA	NA	0.172847	0.047946	0.0760686	0.630299	0.528499	NA	0.0168158	0.021783
ENSMUSG00000072847	A530017D24RIK	RIKEN cDNA A530017D24 gene [Source:MGI Symbol;Acc:MGI:2144320]	245.113	-0.377793	0.117608	-3.21232	0.00131669	0.00375982	256.453	-0.5724	0.138761	-4.12508	3.71e-05	0.000174269	219.613	-0.566958	0.134328	-4.22071	2.44e-05	8.34e-05	0.00459369	-0.189165
ENSMUSG00000053528	A530021J07RIK	Riken cDNA A530021J07 gene [Source:MGI Symbol;Acc:MGI:3687211]	0	NA	NA	NA	NA	NA	0	NA	NA	NA	NA	NA	0.172423	0.0479193	0.0760477	0.630122	0.528615	NA	0.016807	NA
ENSMUSG00000089844	A530032D15RIK	RIKEN cDNA A530032D15Rik gene [Source:MGI Symbol;Acc:MGI:3037746]	1.3375	0.152084	0.116795	1.30215	0.192865	NA	0.367556	-0.000340122	0.0663506	-0.00512614	0.99591	NA	0.515545	0.0451126	0.12377	0.364487	0.715495	NA	0.0163733	-0.106971
ENSMUSG00000072109	A530040E14RIK	RIKEN cDNA A530040E14 gene [Source:MGI Symbol;Acc:MGI:3612703]	38.3808	1.3512	0.215449	6.27154	3.57e-10	2.66e-09	12.6895	-0.348334	0.245852	-1.41685	0.156528	0.273543	15.6617	0.188917	0.293506	0.643655	0.519799	0.624419	0.364019	-1.16228
ENSMUSG00000046764	A530053G22RIK	RIKEN cDNA A530053G22 gene [Source:MGI Symbol;Acc:MGI:2443347]	0.179582	-0.0276613	0.0443714	-0.623404	0.533019	NA	0.230103	-0.0250367	0.0505562	-0.495226	0.62044	NA	0.344536	0.0022001	0.104928	0.0209677	0.983271	NA	0.0168572	0.0298614
ENSMUSG00000087694	A530058N18RIK	RIKEN cDNA A530058N18 gene [Source:MGI Symbol;Acc:MGI:2444858]	0.179582	-0.0276613	0.0443714	-0.623404	0.533019	NA	0.230103	-0.0250367	0.0505562	-0.495226	0.62044	NA	0.169851	-0.0462472	0.0759062	-0.609267	0.542348	NA	NA	-0.0185859
ENSMUSG00000043939	A530064D06RIK	RIKEN cDNA A530064D06 gene [Source:MGI Symbol;Acc:MGI:2443476]	1.28364	-0.0514632	0.115446	-0.445779	0.655757	NA	1.67639	-0.00709085	0.136173	-0.0520724	0.958471	NA	1.4587	-0.0197574	0.198699	-0.0994335	0.920794	NA	-0.00425596	0.0317058
ENSMUSG00000085112	A530072M11RIK	RIKEN cDNA gene A530072M11 [Source:MGI Symbol;Acc:MGI:4440477]	8.73962	0.0828936	0.217787	0.380618	0.703486	0.791048	9.16804	0.080252	0.236606	0.339181	0.734474	0.834432	8.81694	0.19348	0.301134	0.642503	0.520547	0.624906	0.0359867	0.110586
ENSMUSG00000086124	A530076I17RIK	RIKEN cDNA A530076I17 gene [Source:MGI Symbol;Acc:MGI:2443897]	24.8272	2.13077	0.228765	9.31423	1.23e-20	2.37e-19	0.505008	0.0233618	0.0765806	0.305062	0.760319	NA	5.02186	1.03952	0.280527	3.70561	0.00021088	NA	0.427302	-1.09125
ENSMUSG00000090863	A530084C06RIK	RIKEN cDNA A530084C06 gene [Source:MGI Symbol;Acc:MGI:3704402]	1.47727	-0.0272059	0.125305	-0.217118	0.828116	NA	1.41652	-0.0649389	0.130659	-0.497009	0.619183	NA	1.29543	-0.0737371	0.200465	-0.36783	0.713	NA	0.0131858	-0.0465312
ENSMUSG00000047462	A530099J19RIK	RIKEN cDNA A530099J19 gene [Source:MGI Symbol;Acc:MGI:2441809]	0.179582	-0.0276613	0.0443714	-0.623404	0.533019	NA	0.230103	-0.0250367	0.0505562	-0.495226	0.62044	NA	0.169851	-0.0462472	0.0759062	-0.609267	0.542348	NA	NA	-0.0185859
ENSMUSG00000052760	A630001G21RIK	RIKEN cDNA A630001G21 gene [Source:MGI Symbol;Acc:MGI:2443131]	28.7553	0.287599	0.220537	1.30409	0.192203	0.295597	30.2128	0.313579	0.246085	1.27427	0.202568	0.335866	24.2813	0.113318	0.275511	0.411302	0.680851	0.764292	-0.180122	-0.174281
ENSMUSG00000075395	A630010A05RIK	RIKEN cDNA A630010A05 gene [Source:MGI Symbol;Acc:MGI:3584518]	8.23798	0.126316	0.213141	0.592639	0.553423	0.665038	8.57723	0.115886	0.230678	0.502372	0.615406	0.7477	6.33243	-0.0749281	0.293832	-0.255003	0.798721	0.857333	-0.129279	-0.201244
ENSMUSG00000086395	A630014C17RIK	RIKEN cDNA A630014C17 gene [Source:MGI Symbol;Acc:MGI:3026989]	2.81793	-0.0749941	0.159985	-0.468758	0.639242	NA	2.40108	-0.194866	0.158083	-1.23269	0.217693	NA	1.91794	-0.319392	0.225181	-1.41838	0.15608	NA	0.00141404	-0.244398
ENSMUSG00000048215	A630023P12RIK	RIKEN cDNA A630023P12 gene [Source:MGI Symbol;Acc:MGI:2445162]	2.14022	-0.0312496	0.14904	-0.209672	0.833923	NA	2.31933	-0.0172105	0.15349	-0.112128	0.910722	NA	1.6223	-0.154372	0.213447	-0.723234	0.469536	NA	-0.0394683	-0.123123
ENSMUSG00000087470	A630031M04RIK	RIKEN cDNA A630031M04 gene [Source:MGI Symbol;Acc:MGI:2444470]	0.674024	-0.058363	0.0862543	-0.676638	0.498636	NA	0.812723	-0.0519702	0.0977051	-0.531909	0.594789	NA	0.673251	-0.0846847	0.14487	-0.584555	0.558847	NA	0.000817598	-0.0263217
ENSMUSG00000086725	A630052C17RIK	RIKEN cDNA A630052C17 gene [Source:MGI Symbol;Acc:MGI:2444673]	79.3201	-0.615852	0.179036	-3.43983	0.000582078	0.00180071	107.744	0.0341948	0.186407	0.183442	0.854452	0.915504	77.712	-0.557369	0.19468	-2.863	0.00419657	0.00985169	-0.507728	0.0584835
ENSMUSG00000086864	A630077J23RIK	RIKEN cDNA A630077J23 gene [Source:MGI Symbol;Acc:MGI:2443089]	0	NA	NA	NA	NA	NA	0.137453	0.0312887	0.0477732	0.654942	0.512505	NA	0.174684	0.0480608	0.0761588	0.63106	0.528001	NA	0.000817598	NA
ENSMUSG00000055446	A630091E08RIK	RIKEN cDNA A630091E08 gene [Source:MGI Symbol;Acc:MGI:2442837]	0.165803	0.0269332	0.0439693	0.612547	0.540176	NA	0	NA	NA	NA	NA	NA	0	NA	NA	NA	NA	NA	NA	NA
ENSMUSG00000084846	A730011C13RIK	RIKEN cDNA A730011C13 gene [Source:MGI Symbol;Acc:MGI:2442973]	19.4781	-0.500298	0.228234	-2.19204	0.0283763	0.0589869	24.4766	-0.244364	0.25126	-0.972552	0.330776	0.486068	20.6532	-0.340174	0.284518	-1.19562	0.231846	0.330765	-0.0331364	0.160124
ENSMUSG00000047384	A730013G03RIK	RIKEN cDNA A730013G03 gene [Source:MGI Symbol;Acc:MGI:2445118]	0.970591	0.163332	0.104299	1.566	0.117349	NA	0	NA	NA	NA	NA	NA	0	NA	NA	NA	NA	NA	NA	NA
ENSMUSG00000090551	A730015C16RIK	RIKEN cDNA A730015C16 gene [Source:MGI Symbol;Acc:MGI:3704235]	2.17823	0.0225114	0.144554	0.15573	0.876246	NA	2.39281	0.0474566	0.153701	0.308759	0.757505	NA	1.82007	-0.0234271	0.224736	-0.104242	0.916977	NA	-0.0381873	-0.0459385
ENSMUSG00000050875	A730017C20RIK	RIKEN cDNA A730017C20 gene [Source:MGI Symbol;Acc:MGI:2442934]	3.11308	0.112408	0.167736	0.670147	0.502764	NA	5.14573	0.377968	0.20542	1.83998	0.0657718	NA	3.72159	0.329994	0.270448	1.22018	0.222398	NA	-0.126795	0.217586
ENSMUSG00000085566	A730017L22RIK	RIKEN cDNA A730017L22 gene [Source:MGI Symbol;Acc:MGI:3584452]	33.266	0.416898	0.214908	1.93989	0.0523925	0.100242	31.1846	0.229618	0.244752	0.938169	0.348158	0.503151	36.3292	0.742567	0.248273	2.99093	0.00278127	0.00677172	0.32884	0.325669
ENSMUSG00000044522	A730020M07RIK	RIKEN cDNA A730020M07 gene [Source:MGI Symbol;Acc:MGI:2442643]	1.32841	0.055303	0.12417	0.445381	0.656045	NA	0.646595	-0.085057	0.0910452	-0.934229	0.350186	NA	0.825165	-0.0382683	0.167412	-0.228587	0.81919	NA	0.0355451	-0.0935713
ENSMUSG00000045238	A730035I17RIK	RIKEN cDNA A730035I17 gene [Source:MGI Symbol;Acc:MGI:3696858]	0.165803	0.0269332	0.0439693	0.612547	0.540176	NA	0.137453	0.0312887	0.0477732	0.654942	0.512505	NA	0	NA	NA	NA	NA	NA	-0.0204644	NA
ENSMUSG00000056738	A730036I17RIK	RIKEN cDNA A730036I17 gene [Source:MGI Symbol;Acc:MGI:3041182]	55.858	-0.0178894	0.191047	-0.0936389	0.925396	0.952027	74.8814	0.542726	0.204967	2.64786	0.00810021	0.022391	76.3272	0.79368	0.194561	4.07934	4.52e-05	0.000149143	0.149274	0.81157
ENSMUSG00000085139	A730046J19RIK	RIKEN cDNA A730046J19 gene [Source:MGI Symbol;Acc:MGI:2442684]	11.711	-0.154078	0.225262	-0.683995	0.493979	0.61129	14.6276	0.0444355	0.249839	0.177857	0.858835	0.918094	17.3645	0.523784	0.290791	1.80124	0.0716651	0.122591	0.27303	0.677862
ENSMUSG00000048636	A730049H05RIK	RIKEN cDNA A730049H05 gene [Source:MGI Symbol;Acc:MGI:1921766]	551.977	0.619811	0.0868383	7.13753	9.5e-13	9.44e-12	457.736	-0.0172202	0.104873	-0.1642	0.869574	0.924675	433.349	0.16458	0.0987976	1.66583	0.0957481	0.157451	0.154217	-0.455232
ENSMUSG00000092375	A730060N03RIK	RIKEN cDNA A730060N03 gene [Source:MGI Symbol;Acc:MGI:2444190]	1.30058	0.0519544	0.120442	0.431365	0.666203	NA	0.631557	-0.0747775	0.0857728	-0.871809	0.383313	NA	0.988439	0.013331	0.172781	0.0771553	0.9385	NA	0.0517882	-0.0386234
ENSMUSG00000053588	A730061H03RIK	RIKEN cDNA A730061H03 gene [Source:MGI Symbol;Acc:MGI:2445099]	0.157333	-0.0268239	0.0437039	-0.613766	0.53937	NA	0.431046	0.0127471	0.0706319	0.180473	0.856781	NA	0.148918	-0.0447822	0.074766	-0.598964	0.549197	NA	-0.0232483	-0.0179582
ENSMUSG00000086693	A730081D07RIK	RIKEN cDNA A730081D07 gene [Source:MGI Symbol;Acc:MGI:2441825]	7.36323	0.0879695	0.209621	0.41966	0.674734	0.76889	8.53777	0.181235	0.233065	0.777616	0.436795	0.591863	9.02105	0.425463	0.300941	1.41377	0.157428	0.23989	0.0831098	0.337493
ENSMUSG00000090120	A730090N16RIK	RIKEN cDNA A730090N16 gene [Source:MGI Symbol;Acc:MGI:2442748]	6.55231	-0.0687077	0.20546	-0.334409	0.738071	0.817956	8.90059	0.166585	0.235009	0.708845	0.47842	0.632822	5.09001	-0.323292	0.286977	-1.12654	0.259935	NA	-0.271952	-0.254584
ENSMUSG00000053181	A830005F24RIK	RIKEN cDNA A830005F24 gene [Source:MGI Symbol;Acc:MGI:3045249]	5.4288	0.10129	0.193381	0.523783	0.60043	NA	3.62074	-0.197639	0.175107	-1.12867	0.259037	NA	4.24124	-0.0209925	0.271892	-0.077209	0.938457	NA	0.110546	-0.122282
ENSMUSG00000044060	A830010M20RIK	RIKEN cDNA A830010M20 gene [Source:MGI Symbol;Acc:MGI:2445097]	220.186	0.494993	0.118149	4.18956	2.8e-05	0.000109558	183.582	-0.148989	0.150487	-0.990047	0.322151	0.477039	181.189	0.164504	0.134625	1.22194	0.221729	0.319004	0.272048	-0.330488
ENSMUSG00000085996	A830012C17RIK	RIKEN cDNA A830012C17 gene [Source:MGI Symbol;Acc:MGI:2441830]	16.4504	1.01686	0.228051	4.45892	8.24e-06	3.51e-05	5.85736	0.0399277	0.210974	0.189254	0.849894	NA	9.57906	0.693211	0.300866	2.30405	0.0212197	0.0425502	0.337175	-0.323652
ENSMUSG00000057715	A830018L16RIK	RIKEN cDNA A830018L16 gene [Source:MGI Symbol;Acc:MGI:2444149]	272.705	-0.102036	0.113309	-0.90051	0.367849	0.490436	310.44	0.0927517	0.129862	0.714232	0.475084	0.629733	255.301	-0.135289	0.123667	-1.09398	0.273964	0.377956	-0.233164	-0.033253
ENSMUSG00000059706	A830035A12RIK	RIKEN cDNA A830035A12 gene [Source:MGI Symbol;Acc:MGI:3045382]	3.36667	-0.150936	0.172851	-0.873215	0.382546	NA	4.94336	0.0494105	0.206865	0.238853	0.811219	NA	3.27362	-0.196232	0.264735	-0.741239	0.458549	NA	-0.114659	-0.0452956
ENSMUSG00000084890	A830036E02RIK	RIKEN cDNA A830036E02 gene [Source:MGI Symbol;Acc:MGI:3686876]	0.492364	0.0236653	0.0757167	0.31255	0.754622	NA	0.230103	-0.0250367	0.0505562	-0.495226	0.62044	NA	0.342274	0.00182051	0.104681	0.017391	0.986125	NA	0.016807	-0.0218448
ENSMUSG00000071567	A830039N20RIK	RIKEN cDNA A830039N20 gene [Source:MGI Symbol;Acc:MGI:2445176]	0.16788	-0.0272356	0.0440334	-0.618521	0.536232	NA	0.811756	0.0760859	0.0984806	0.772598	0.439761	NA	0.158864	-0.0455031	0.0753299	-0.604051	0.54581	NA	-0.0638233	-0.0182675
ENSMUSG00000091890	A830073O21RIK	RIKEN cDNA A830073O21 gene [Source:MGI Symbol;Acc:MGI:2443692]	1.23654	0.0726158	0.1084	0.669886	0.50293	NA	0.460206	-0.0480687	0.0694965	-0.691671	0.489144	NA	0.857395	0.0469047	0.157439	0.297923	0.765762	NA	0.0514183	-0.0257111
ENSMUSG00000044150	A830080D01RIK	RIKEN cDNA A830080D01 gene [Source:MGI Symbol;Acc:MGI:2685992]	3619.9	-0.479181	0.0522981	-9.16251	5.07e-20	9.44e-19	3859.01	-0.639362	0.0530238	-12.058	1.76e-33	9.62e-32	3065.61	-0.893401	0.0700308	-12.7573	2.84e-37	1.1e-35	-0.267685	-0.414219
ENSMUSG00000087143	A830082K12RIK	RIKEN cDNA A830082K12 gene [Source:MGI Symbol;Acc:MGI:2443527]	2.31393	0.0524918	0.151247	0.347061	0.728546	NA	3.31586	0.182434	0.177645	1.02696	0.304441	NA	2.65668	0.191775	0.249479	0.768702	0.442071	NA	-0.0493611	0.139283
ENSMUSG00000087132	A930001C03RIK	RIKEN cDNA A930001C03 gene [Source:MGI Symbol;Acc:MGI:2441838]	37.6975	-0.413401	0.214498	-1.9273	0.0539428	0.102818	37.187	-0.809245	0.242936	-3.33111	0.000865015	0.00306032	26.4291	-1.47677	0.275947	-5.35165	8.72e-08	4.17e-07	-0.289866	-1.06337
ENSMUSG00000045506	A930002H24RIK	RIKEN cDNA A930002H24 gene [Source:MGI Symbol;Acc:MGI:2443151]	0.790745	0.0716112	0.0922417	0.776343	0.437546	NA	0.582137	0.0395017	0.0856432	0.461236	0.64463	NA	0.331711	0.00372689	0.103503	0.0360075	0.971276	NA	-0.0237763	-0.0678843
ENSMUSG00000075330	A930003A15RIK	RIKEN cDNA A930003A15 gene [Source:MGI Symbol;Acc:MGI:1915412]	0	NA	NA	NA	NA	NA	0	NA	NA	NA	NA	NA	0.172423	0.0479193	0.0760477	0.630122	0.528615	NA	0.016807	NA
ENSMUSG00000054057	A930004D18RIK	RIKEN cDNA A930004D18 gene [Source:MGI Symbol;Acc:MGI:1925190]	684.435	0.0638222	0.0752914	0.847669	0.396622	0.518303	637.303	-0.422844	0.103363	-4.09086	4.3e-05	0.000199959	552.257	-0.415428	0.0878805	-4.7272	2.28e-06	9.05e-06	-0.00121003	-0.479251
ENSMUSG00000054426	A930005H10RIK	RIKEN cDNA A930005H10 gene [Source:MGI Symbol;Acc:MGI:1915411]	93.4931	0.0709811	0.16317	0.435012	0.663554	0.759888	98.9739	0.0643493	0.187549	0.343107	0.731518	0.832579	97.3958	0.306127	0.183561	1.66771	0.0953733	0.156944	0.184384	0.235146
ENSMUSG00000087278	A930006I01RIK	RIKEN cDNA A930006I01 gene [Source:MGI Symbol;Acc:MGI:2442861]	0.312783	0.0518741	0.0605955	0.856072	0.391958	NA	0	NA	NA	NA	NA	NA	0	NA	NA	NA	NA	NA	NA	NA
ENSMUSG00000084866	A930006K02RIK	RIKEN cDNA A930006K02 gene [Source:MGI Symbol;Acc:MGI:1925683]	5.62117	0.119465	0.198239	0.60263	0.546755	NA	4.01332	-0.16156	0.192567	-0.83898	0.40148	NA	3.95249	-0.105468	0.27522	-0.383212	0.701563	NA	0.058084	-0.224932
ENSMUSG00000089809	A930011G23RIK	RIKEN cDNA A930011G23 gene [Source:MGI Symbol;Acc:MGI:2442790]	0.347462	-0.05677	0.0630537	-0.900343	0.367938	NA	0.674787	-0.0149786	0.0896382	-0.167101	0.86729	NA	0.676246	0.00651378	0.15011	0.0433935	0.965388	NA	0.0112216	0.0632837
ENSMUSG00000054181	A930012O16RIK	RIKEN cDNA A930012O16 gene [Source:MGI Symbol;Acc:MGI:2442255]	14.7464	-0.255669	0.228472	-1.11904	0.263124	0.379037	16.5562	-0.230876	0.252055	-0.915975	0.35968	0.515608	14.7072	-0.224163	0.294388	-0.761455	0.446385	0.556718	0.0357673	0.0315062
ENSMUSG00000040705	A930016O22RIK	RIKEN cDNA A930016O22 gene [Source:MGI Symbol;Acc:MGI:3605623]	5.67662	-0.0353178	0.188145	-0.187715	0.8511	NA	8.49779	0.232789	0.224119	1.03868	0.298952	0.451301	6.29217	0.105153	0.289444	0.363291	0.716387	0.79329	-0.136746	0.14047
ENSMUSG00000025727	A930017K11RIK	RIKEN cDNA A930017K11 gene [Source:MGI Symbol;Acc:MGI:2442713]	9.11927	0.146112	0.217747	0.671019	0.502208	0.618488	8.53485	0.030599	0.234533	0.130468	0.896196	0.940865	6.26419	-0.191756	0.294275	-0.651622	0.514645	0.619848	-0.112885	-0.337869
ENSMUSG00000060530	A930017M01RIK	RIKEN cDNA A930017M01 gene [Source:MGI Symbol;Acc:MGI:2685151]	0.987071	0.10744	0.106076	1.01286	0.311127	NA	1.46877	0.183399	0.12841	1.42823	0.153226	NA	0.517382	0.0507905	0.130423	0.38943	0.696958	NA	-0.102619	-0.0566496
ENSMUSG00000091089	A930018M24RIK	RIKEN cDNA A930018M24 gene [Source:MGI Symbol;Acc:MGI:2686053]	0.541087	-0.0260395	0.0741697	-0.35108	0.725529	NA	0.689825	-0.0140954	0.085494	-0.16487	0.869046	NA	0.339702	-0.082188	0.100026	-0.821667	0.411267	NA	-0.0232483	-0.0561486
ENSMUSG00000032671	A930018P22RIK	RIKEN cDNA A930018P22 gene [Source:MGI Symbol;Acc:MGI:1915493]	1.27761	0.157909	0.117877	1.33961	0.180373	NA	0.476332	0.0252555	0.0749656	0.336894	0.736197	NA	1.18473	0.222296	0.180056	1.23459	0.216983	NA	0.0639628	0.0643863
ENSMUSG00000056735	A930024E05RIK	RIKEN cDNA A930024E05 gene [Source:MGI Symbol;Acc:MGI:1924414]	18.5127	-0.373418	0.228746	-1.63245	0.102584	0.177479	25.9485	0.0847549	0.250233	0.338704	0.734833	0.834666	22.751	0.074054	0.273974	0.270296	0.786933	0.847431	-0.0298999	0.447472
ENSMUSG00000086262	A930031H19RIK	RIKEN cDNA A930031H19 gene [Source:MGI Symbol;Acc:MGI:1925085]	1.97198	0.0513808	0.142792	0.35983	0.718974	NA	1.78359	0.0021819	0.143641	0.0151899	0.987881	NA	1.63843	0.0205574	0.210862	0.0974924	0.922335	NA	0.00530425	-0.0308234
ENSMUSG00000090622	A930033H14RIK	RIKEN cDNA A930033H14 gene [Source:MGI Symbol;Acc:MGI:2444562]	1.7209	-0.156144	0.130876	-1.19307	0.232843	NA	2.01326	-0.151316	0.148077	-1.02188	0.306839	NA	2.14737	-0.101009	0.232033	-0.43532	0.66333	NA	0.0489795	0.0551359
ENSMUSG00000052241	A930035D04RIK	RIKEN cDNA A930035D04 gene [Source:MGI Symbol;Acc:MGI:2445106]	7.15929	-0.1974	0.21094	-0.935811	0.349371	0.472148	8.03194	-0.167663	0.229891	-0.729318	0.465807	0.620305	5.69536	-0.500428	0.290882	-1.72038	0.0853633	NA	-0.11152	-0.303028
ENSMUSG00000074357	AA386476	expressed sequence AA386476 [Source:MGI Symbol;Acc:MGI:3034595]	13.1117	-0.363555	0.226735	-1.60344	0.108838	0.186441	16.4886	-0.159726	0.251971	-0.633904	0.526143	0.674813	17.3772	0.148048	0.288718	0.512778	0.608107	0.702693	0.205254	0.511603
ENSMUSG00000085946	AA387200	expressed sequence AA387200 [Source:MGI Symbol;Acc:MGI:3034170]	1.28938	-0.136093	0.110018	-1.23701	0.216085	NA	1.57612	-0.126879	0.124766	-1.01693	0.309184	NA	1.23805	-0.209422	0.179295	-1.16803	0.242795	NA	0.000817598	-0.0733297
ENSMUSG00000084381	AA413626	expressed sequence AA413626 [Source:MGI Symbol;Acc:MGI:3035311]	1.28499	-0.00496919	0.118722	-0.0418556	0.966614	NA	1.67433	0.0377419	0.138414	0.272674	0.785104	NA	0.801237	-0.129562	0.162325	-0.798166	0.424774	NA	-0.0688018	-0.124593
ENSMUSG00000083307	AA414768	expressed sequence AA414768 [Source:MGI Symbol;Acc:MGI:3035137]	347.425	-0.23559	0.0979157	-2.40605	0.016126	0.0357047	450.577	0.357438	0.105536	3.38687	0.000706959	0.00255704	400.164	0.305179	0.0997445	3.05961	0.00221627	0.00550236	-0.0750339	0.540769
ENSMUSG00000087385	AA415398	expressed sequence AA415398 [Source:MGI Symbol;Acc:MGI:3035485]	27.6034	-0.320123	0.220955	-1.44881	0.14739	0.239431	32.6084	-0.128688	0.24495	-0.525364	0.59933	0.735273	26.0861	-0.373043	0.269785	-1.38274	0.166744	0.252131	-0.145128	-0.0529204
ENSMUSG00000093483	AA465934	expressed sequence AA465934 [Source:MGI Symbol;Acc:MGI:2671018]	589.258	-0.308838	0.0812974	-3.79886	0.000145361	0.000504811	704.385	0.0287534	0.0918406	0.313079	0.754221	0.847791	560.098	-0.297305	0.0884215	-3.36236	0.000772791	0.00210085	-0.332969	0.0115324
ENSMUSG00000033213	AA467197	expressed sequence AA467197 [Source:MGI Symbol;Acc:MGI:3034182]	28.6852	0.879949	0.222647	3.95222	7.74e-05	0.000282252	16.1694	0.0014369	0.249916	0.00574953	0.995413	0.998215	21.2765	0.638418	0.282452	2.26027	0.0238045	0.0470174	0.373038	-0.241531
ENSMUSG00000073867	AA474408	expressed sequence AA474408 [Source:MGI Symbol;Acc:MGI:3034216]	38.0542	-0.516658	0.21565	-2.39582	0.0165834	0.0365912	57.8486	0.277143	0.227879	1.21618	0.223915	0.3633	40.5229	-0.278017	0.24249	-1.14651	0.251583	0.353578	-0.45735	0.238641
ENSMUSG00000092125	AA543401	cDNA sequence, AA543401 [Source:MGI Symbol;Acc:MGI:2155152]	87.6517	-0.481321	0.169733	-2.83575	0.00457186	0.0116439	101.961	-0.308562	0.187093	-1.64924	0.0990983	0.189026	80.7202	-0.596663	0.194629	-3.06565	0.00217197	0.00540374	-0.227592	-0.115342
ENSMUSG00000081478	AA623943	expressed sequence AA623943 [Source:MGI Symbol;Acc:MGI:3035046]	87.7162	1.52077	0.176555	8.61361	7.08e-18	1.11e-16	29.9772	-0.846181	0.248432	-3.40609	0.000658994	0.00240645	40.763	0.289485	0.238719	1.21266	0.225261	0.322848	0.884033	-1.23129
ENSMUSG00000042510	AA986860	expressed sequence AA986860 [Source:MGI Symbol;Acc:MGI:2138143]	94.6167	0.413299	0.171051	2.41624	0.0156818	0.0348371	100.26	0.4732	0.195795	2.41681	0.0156572	0.039788	126.814	1.16282	0.170326	6.82703	8.67e-12	6.34e-11	0.561069	0.749522
ENSMUSG00000036678	AAAS	achalasia, adrenocortical insufficiency, alacrimia [Source:MGI Symbol;Acc:MGI:2443767]	5507.82	-0.33544	0.0397336	-8.44223	3.11e-17	4.64e-16	6082.24	-0.2888	0.0482906	-5.98046	2.23e-09	1.97e-08	4901.38	-0.542457	0.050781	-10.6823	1.23e-26	2.72e-25	-0.267863	-0.207017
ENSMUSG00000029482	AACS	acetoacetyl-CoA synthetase [Source:MGI Symbol;Acc:MGI:1926144]	2925.05	0.413466	0.0499139	8.28359	1.2e-16	1.7e-15	2613.7	-0.0770075	0.0609414	-1.26363	0.206362	0.340794	2562.49	0.217038	0.0571264	3.79926	0.000145127	0.000444422	0.26935	-0.196428
ENSMUSG00000027761	AADAC	arylacetamide deacetylase (esterase) [Source:MGI Symbol;Acc:MGI:1915008]	0.179582	-0.0276613	0.0443714	-0.623404	0.533019	NA	0.367556	-0.000340122	0.0663506	-0.00512614	0.99591	NA	0.344536	0.0022001	0.104928	0.0209677	0.983271	NA	0.000817598	0.0298614
ENSMUSG00000091376	AADACL2	arylacetamide deacetylase-like 2 [Source:MGI Symbol;Acc:MGI:3646333]	0.660509	0.113824	0.0882778	1.28939	0.197263	NA	0.137453	0.0312887	0.0477732	0.654942	0.512505	NA	0	NA	NA	NA	NA	NA	-0.0204644	NA
ENSMUSG00000078507	AADACL3	arylacetamide deacetylase-like 3 [Source:MGI Symbol;Acc:MGI:2685281]	5.89668	-0.0270449	0.202387	-0.13363	0.893695	NA	4.39913	-0.349861	0.196551	-1.78	0.0750755	NA	3.74654	-0.436646	0.268113	-1.62859	0.1034	NA	0.02907	-0.409601
ENSMUSG00000057228	AADAT	aminoadipate aminotransferase [Source:MGI Symbol;Acc:MGI:1345167]	11.4117	0.312244	0.225134	1.38693	0.165464	0.262821	12.3137	0.356532	0.246448	1.44668	0.147986	0.26175	9.39513	0.20827	0.301266	0.691315	0.489368	0.596106	-0.152066	-0.103974
ENSMUSG00000021482	AAED1	AhpC/TSA antioxidant enzyme domain containing 1 [Source:MGI Symbol;Acc:MGI:1913379]	1149.82	0.21393	0.0636501	3.36103	0.000776525	0.00233336	1339.62	0.526725	0.0749751	7.02533	2.14e-12	2.65e-11	1260.36	0.58212	0.0695217	8.37321	5.61e-17	6.46e-16	0.0301652	0.36819
ENSMUSG00000037257	AAGAB	alpha- and gamma-adaptin binding protein [Source:MGI Symbol;Acc:MGI:1914189]	2621.84	0.304114	0.0505306	6.01841	1.76e-09	1.22e-08	2610.53	0.148355	0.0589048	2.51856	0.0117835	0.0310047	2433.77	0.255746	0.0558385	4.58011	4.65e-06	1.78e-05	0.085296	-0.0483673
ENSMUSG00000057230	AAK1	AP2 associated kinase 1 [Source:MGI Symbol;Acc:MGI:1098687]	964.357	0.333352	0.0677153	4.92284	8.53e-07	4.2e-06	892.007	-0.0688812	0.0896318	-0.768491	0.442195	0.596984	913.14	0.33792	0.0758408	4.45566	8.36e-06	3.08e-05	0.373104	0.00456868
ENSMUSG00000035642	AAMDC	adipogenesis associated Mth938 domain containing [Source:MGI Symbol;Acc:MGI:1913523]	272.712	0.139106	0.111518	1.24739	0.212256	0.319491	262.41	-0.166554	0.134764	-1.23589	0.2165	0.354081	253.246	0.0942751	0.119752	0.787256	0.431132	0.541868	0.227692	-0.0448314
ENSMUSG00000006299	AAMP	angio-associated migratory protein [Source:MGI Symbol;Acc:MGI:107809]	8569.83	-0.146257	0.0376795	-3.8816	0.000103772	0.000370022	9146.9	-0.184717	0.044115	-4.18716	2.82e-05	0.00013623	7847.95	-0.246421	0.0502405	-4.90483	9.35e-07	3.91e-06	-0.0801049	-0.100165
ENSMUSG00000020804	AANAT	arylalkylamine N-acetyltransferase [Source:MGI Symbol;Acc:MGI:1328365]	2.04989	0.156331	0.139387	1.12156	0.262049	NA	1.7931	0.130805	0.145347	0.899947	0.368148	NA	3.07274	0.485132	0.252295	1.92287	0.0544958	NA	0.111788	0.328801
ENSMUSG00000027628	AAR2	AAR2 splicing factor homolog [Source:MGI Symbol;Acc:MGI:1915545]	2096.04	0.141278	0.0530835	2.66142	0.00778117	0.0187051	2147.55	0.0348711	0.0616618	0.565522	0.571719	0.712523	1900.96	0.0248856	0.0687526	0.361958	0.717383	0.794044	-0.0295123	-0.116392
ENSMUSG00000068522	AARD	alanine and arginine rich domain containing protein [Source:MGI Symbol;Acc:MGI:2181621]	2373.04	-0.211619	0.0513059	-4.12466	3.71e-05	0.000142781	2620.5	-0.134416	0.0606952	-2.2146	0.0267873	0.0632167	2327	-0.103388	0.0605845	-1.70652	0.0879122	0.146196	0.0120383	0.108231
ENSMUSG00000031960	AARS	alanyl-tRNA synthetase [Source:MGI Symbol;Acc:MGI:2384560]	26951.8	-0.100692	0.0343463	-2.93168	0.0033713	0.00881949	28627.1	-0.145563	0.0407495	-3.57215	0.000354068	0.00136717	25234.9	-0.131976	0.0476033	-2.77241	0.00556431	0.0127049	-0.00613817	-0.0312836
ENSMUSG00000023938	AARS2	alanyl-tRNA synthetase 2, mitochondrial (putative) [Source:MGI Symbol;Acc:MGI:2681839]	2874.71	-0.0972216	0.0541343	-1.79593	0.0725052	0.131762	2922.82	-0.312159	0.0561359	-5.56077	2.69e-08	2.09e-07	2466.9	-0.40162	0.0631611	-6.35866	2.04e-10	1.3e-09	-0.106494	-0.304399
ENSMUSG00000075528	AARSD1	alanyl-tRNA synthetase domain containing 1 [Source:MGI Symbol;Acc:MGI:1916934]	2855.85	-0.183106	0.0506047	-3.61836	0.00029648	0.000973213	3265.21	0.0235817	0.0552124	0.427108	0.669301	0.78754	2701.95	-0.182995	0.0577729	-3.16748	0.00153765	0.00393955	-0.22233	0.000110929
ENSMUSG00000055923	AASDH	aminoadipate-semialdehyde dehydrogenase [Source:MGI Symbol;Acc:MGI:2442517]	473.141	-0.286529	0.0907064	-3.15886	0.00158388	0.0044488	574.751	0.104499	0.10123	1.0323	0.301934	0.454301	472.062	-0.130125	0.0966922	-1.34577	0.178377	0.267105	-0.245484	0.156403
ENSMUSG00000025894	AASDHPPT	aminoadipate-semialdehyde dehydrogenase-phosphopantetheinyl transferase [Source:MGI Symbol;Acc:MGI:1914868]	3605.64	0.141164	0.0486916	2.89915	0.00374171	0.00971678	3760.25	0.0958662	0.0567731	1.68858	0.0912994	0.176728	3437.41	0.160945	0.0615369	2.61543	0.00891152	0.0194546	0.0444446	0.019781
ENSMUSG00000029695	AASS	aminoadipate-semialdehyde synthase [Source:MGI Symbol;Acc:MGI:1353573]	1454.07	-0.670026	0.0609415	-10.9946	4.06e-28	1.27e-26	2104.29	0.31812	0.0636006	5.00185	5.68e-07	3.61e-06	1482.11	-0.412726	0.063291	-6.52109	6.98e-11	4.69e-10	-0.738283	0.2573
ENSMUSG00000018697	AATF	apoptosis antagonizing transcription factor [Source:MGI Symbol;Acc:MGI:1929608]	2273.58	-0.230977	0.0522617	-4.41962	9.89e-06	4.17e-05	2526.86	-0.137257	0.059735	-2.29776	0.0215756	0.0525955	2157.06	-0.22379	0.0665233	-3.36408	0.000767993	0.00208883	-0.102994	0.00718714
ENSMUSG00000025375	AATK	apoptosis-associated tyrosine kinase [Source:MGI Symbol;Acc:MGI:1197518]	17.0554	0.643873	0.228814	2.81396	0.00489355	0.0123799	9.2887	-0.159687	0.236899	-0.674071	0.500266	0.653058	9.85459	0.0834136	0.30136	0.276791	0.781941	0.843359	0.153179	-0.560459
ENSMUSG00000046109	AB041806	hypothetical protein, MNCb-2457 [Source:MGI Symbol;Acc:MGI:1931024]	4.10256	0.309781	0.183894	1.68457	0.0920721	NA	3.05459	0.138877	0.172935	0.80306	0.42194	NA	2.49321	0.145548	0.242107	0.601174	0.547724	NA	-0.0322771	-0.164233
ENSMUSG00000057191	AB124611	cDNA sequence AB124611 [Source:MGI Symbol;Acc:MGI:3043001]	0.461841	0.0201172	0.070116	0.286914	0.774178	NA	0.215065	-0.0247042	0.0502074	-0.492043	0.622689	NA	0.158864	-0.0455031	0.0753299	-0.604051	0.54581	NA	NA	-0.0656203
ENSMUSG00000057880	ABAT	4-aminobutyrate aminotransferase [Source:MGI Symbol;Acc:MGI:2443582]	259.882	0.202417	0.113277	1.78692	0.0739507	0.133994	406.717	1.22957	0.112732	10.907	1.07e-27	4.31e-26	394.862	1.26565	0.104626	12.0969	1.1e-33	3.64e-32	-0.0104303	1.06323
ENSMUSG00000015243	ABCA1	ATP-binding cassette, sub-family A (ABC1), member 1 [Source:MGI Symbol;Acc:MGI:99607]	2235.66	-0.600942	0.0555305	-10.8218	2.71e-27	8.04e-26	2592.41	-0.415736	0.0710196	-5.85383	4.8e-09	4.11e-08	2156.61	-0.535839	0.0627984	-8.53268	1.43e-17	1.73e-16	-0.132811	0.0651033
ENSMUSG00000050296	ABCA12	ATP-binding cassette, sub-family A (ABC1), member 12 [Source:MGI Symbol;Acc:MGI:2676312]	38.7418	0.512429	0.213129	2.40431	0.0162029	0.0358609	24.1869	-0.565856	0.252043	-2.24507	0.0247634	0.0591838	22.1299	-0.47073	0.278571	-1.6898	0.0910653	0.150711	0.131667	-0.983159
ENSMUSG00000004668	ABCA13	ATP-binding cassette, sub-family A (ABC1), member 13 [Source:MGI Symbol;Acc:MGI:2388707]	116.913	0.0740159	0.155276	0.476673	0.633595	0.735134	111.121	-0.275818	0.183583	-1.50241	0.132991	0.240378	106.227	-0.023844	0.175275	-0.136038	0.891791	0.925468	0.213274	-0.0978599
ENSMUSG00000062017	ABCA14	ATP-binding cassette, sub-family A (ABC1), member 14 [Source:MGI Symbol;Acc:MGI:2388708]	11.0911	-0.21592	0.223364	-0.966675	0.333707	0.456497	10.4028	-0.440857	0.237689	-1.85476	0.0636303	0.131251	11.2626	-0.160874	0.300911	-0.534625	0.592909	0.68957	0.214766	0.0550462
ENSMUSG00000054746	ABCA15	ATP-binding cassette, sub-family A (ABC1), member 15 [Source:MGI Symbol;Acc:MGI:2388709]	0.14698	0.0261629	0.0433529	0.603487	0.546185	NA	0	NA	NA	NA	NA	NA	0	NA	NA	NA	NA	NA	NA	NA
ENSMUSG00000051900	ABCA16	ATP-binding cassette, sub-family A (ABC1), member 16 [Source:MGI Symbol;Acc:MGI:2388711]	8.87744	-0.0720156	0.218702	-0.329286	0.741939	0.82077	13.6174	0.36422	0.248798	1.46392	0.143217	0.255164	9.51883	0.0785869	0.301088	0.26101	0.794085	0.853352	-0.219067	0.150602
ENSMUSG00000035435	ABCA17	ATP-binding cassette, sub-family A (ABC1), member 17 [Source:MGI Symbol;Acc:MGI:3625331]	2.77459	0.0179396	0.157327	0.114027	0.909216	NA	1.69744	-0.181501	0.128787	-1.40931	0.158743	NA	2.81033	0.0636357	0.244581	0.260183	0.794723	NA	0.156089	0.0456961
ENSMUSG00000026944	ABCA2	ATP-binding cassette, sub-family A (ABC1), member 2 [Source:MGI Symbol;Acc:MGI:99606]	1219.01	-0.0204344	0.0687567	-0.297199	0.766314	0.840258	1184.49	-0.387081	0.0745321	-5.19348	2.06e-07	1.4e-06	1066.74	-0.251963	0.0718138	-3.50857	0.000450529	0.00127079	0.114166	-0.231529
ENSMUSG00000024130	ABCA3	ATP-binding cassette, sub-family A (ABC1), member 3 [Source:MGI Symbol;Acc:MGI:1351617]	1029.36	0.751328	0.067528	11.1262	9.36e-29	3.02e-27	753.158	-0.287038	0.09249	-3.10345	0.0019128	0.00622184	1003.36	0.817966	0.0870329	9.39835	5.54e-21	8.5e-20	1.04437	0.0666381
ENSMUSG00000028125	ABCA4	ATP-binding cassette, sub-family A (ABC1), member 4 [Source:MGI Symbol;Acc:MGI:109424]	19.6217	0.0969925	0.227826	0.42573	0.670304	0.765253	17.1755	-0.243404	0.252339	-0.96459	0.33475	0.490321	19.1388	0.16743	0.285758	0.585915	0.557933	0.658356	0.270794	0.0704375
ENSMUSG00000018800	ABCA5	ATP-binding cassette, sub-family A (ABC1), member 5 [Source:MGI Symbol;Acc:MGI:2386607]	368.196	0.529718	0.0965228	5.48802	4.06e-08	2.4e-07	349.076	0.289354	0.118159	2.44886	0.0143311	0.0367726	410.955	0.910088	0.0977132	9.31386	1.23e-20	1.83e-19	0.565474	0.380369
ENSMUSG00000044749	ABCA6	ATP-binding cassette, sub-family A (ABC1), member 6 [Source:MGI Symbol;Acc:MGI:1923434]	9.84036	0.229057	0.221238	1.03534	0.30051	0.421326	13.0299	0.519585	0.247009	2.1035	0.0354218	0.0804124	12.5019	0.699142	0.299468	2.33461	0.0195637	0.0395318	-0.024963	0.470085
ENSMUSG00000035722	ABCA7	ATP-binding cassette, sub-family A (ABC1), member 7 [Source:MGI Symbol;Acc:MGI:1351646]	1000.76	0.199079	0.0680677	2.92472	0.00344769	0.00900376	1143.85	0.447983	0.0818643	5.47226	4.44e-08	3.35e-07	1073.6	0.516971	0.0742161	6.96575	3.27e-12	2.51e-11	0.0423882	0.317892
ENSMUSG00000041828	ABCA8A	ATP-binding cassette, sub-family A (ABC1), member 8a [Source:MGI Symbol;Acc:MGI:2386846]	1.68819	0.045408	0.12894	0.352165	0.724715	NA	1.02919	-0.0746216	0.106976	-0.697551	0.485458	NA	0.830895	-0.12269	0.156569	-0.783617	0.433265	NA	0.000648498	-0.168098
ENSMUSG00000020620	ABCA8B	ATP-binding cassette, sub-family A (ABC1), member 8b [Source:MGI Symbol;Acc:MGI:1351668]	4.0813	0.0586573	0.182748	0.320974	0.74823	NA	4.05558	0.0117276	0.192145	0.0610349	0.951331	NA	5.723	0.432205	0.291095	1.48476	0.137608	NA	0.187656	0.373548
ENSMUSG00000041797	ABCA9	ATP-binding cassette, sub-family A (ABC1), member 9 [Source:MGI Symbol;Acc:MGI:2386796]	0.658167	0.0491584	0.0855266	0.574773	0.565445	NA	0.367556	-0.000340122	0.0663506	-0.00512614	0.99591	NA	0.342274	0.00182051	0.104681	0.017391	0.986125	NA	0.000648498	-0.0473379
ENSMUSG00000031974	ABCB10	ATP-binding cassette, sub-family B (MDR/TAP), member 10 [Source:MGI Symbol;Acc:MGI:1860508]	2453.09	0.223318	0.0472292	4.72839	2.26e-06	1.05e-05	2253.9	-0.256117	0.0595014	-4.30439	1.67e-05	8.39e-05	2175.94	0.0478422	0.0545429	0.877148	0.380406	0.491561	0.280251	-0.175476
ENSMUSG00000027048	ABCB11	ATP-binding cassette, sub-family B (MDR/TAP), member 11 [Source:MGI Symbol;Acc:MGI:1351619]	43.7545	0.21539	0.209055	1.0303	0.302869	0.423884	60.4731	0.793124	0.223988	3.54092	0.000398734	0.00152345	44.4812	0.390577	0.238405	1.63829	0.101361	0.165152	-0.430184	0.175187
ENSMUSG00000040584	ABCB1A	ATP-binding cassette, sub-family B (MDR/TAP), member 1A [Source:MGI Symbol;Acc:MGI:97570]	3038.13	-0.0354727	0.0493374	-0.718983	0.472151	0.591263	3360.97	0.0823411	0.0597014	1.37921	0.167829	0.289271	2947.38	0.0355482	0.0643388	0.552516	0.580595	0.679266	-0.0651026	0.071021
ENSMUSG00000028970	ABCB1B	ATP-binding cassette, sub-family B (MDR/TAP), member 1B [Source:MGI Symbol;Acc:MGI:97568]	2948.26	0.0873044	0.0491323	1.77693	0.0755804	0.136487	2886.09	-0.205364	0.0606353	-3.38688	0.000706924	0.00255704	2577.64	-0.140521	0.0561855	-2.50101	0.0123839	0.0262575	0.0454456	-0.227825
ENSMUSG00000042476	ABCB4	ATP-binding cassette, sub-family B (MDR/TAP), member 4 [Source:MGI Symbol;Acc:MGI:97569]	8.79757	-0.072775	0.217192	-0.335073	0.73757	0.817673	9.09024	-0.129085	0.236964	-0.544744	0.58593	0.724873	10.0302	0.158539	0.301365	0.526069	0.59884	0.694516	0.166133	0.231314
ENSMUSG00000072791	ABCB5	ATP-binding cassette, sub-family B (MDR/TAP), member 5 [Source:MGI Symbol;Acc:MGI:1924956]	57.4877	1.4293	0.196135	7.28729	3.16e-13	3.35e-12	17.9804	-0.837949	0.251867	-3.32695	0.000878007	0.0030975	21.511	-0.128939	0.278554	-0.462889	0.643444	0.732709	0.513953	-1.55823
ENSMUSG00000026198	ABCB6	ATP-binding cassette, sub-family B (MDR/TAP), member 6 [Source:MGI Symbol;Acc:MGI:1921354]	1801.9	0.211117	0.0548021	3.85235	0.000116989	0.000413518	1764.87	-0.0326727	0.0657652	-0.496809	0.619324	0.751121	1664.88	0.14885	0.0644243	2.31046	0.0208628	0.0419057	0.15754	-0.0622672
ENSMUSG00000031333	ABCB7	ATP-binding cassette, sub-family B (MDR/TAP), member 7 [Source:MGI Symbol;Acc:MGI:109533]	3617.8	-0.201343	0.0455575	-4.41954	9.89e-06	4.17e-05	4210.95	0.0637796	0.0521603	1.22276	0.22142	0.360147	3697.39	0.0251901	0.0624127	0.403605	0.686503	0.769275	-0.0574803	0.226534
ENSMUSG00000028973	ABCB8	ATP-binding cassette, sub-family B (MDR/TAP), member 8 [Source:MGI Symbol;Acc:MGI:1351667]	1485.48	-0.309819	0.0602614	-5.14125	2.73e-07	1.43e-06	1685.82	-0.153647	0.0699656	-2.19604	0.0280889	0.0658133	1381.36	-0.365008	0.0774856	-4.71066	2.47e-06	9.77e-06	-0.223896	-0.055189
ENSMUSG00000029408	ABCB9	ATP-binding cassette, sub-family B (MDR/TAP), member 9 [Source:MGI Symbol;Acc:MGI:1861729]	21.9775	0.337362	0.22723	1.48467	0.137631	0.226315	13.2645	-0.6428	0.247368	-2.59856	0.00936157	0.0253924	11.8494	-0.619929	0.300636	-2.06206	0.0392019	0.0728338	0.0998426	-0.957291
ENSMUSG00000023088	ABCC1	ATP-binding cassette, sub-family C (CFTR/MRP), member 1 [Source:MGI Symbol;Acc:MGI:102676]	2678.34	0.109113	0.0491081	2.22189	0.026291	0.0550921	2986.5	0.274843	0.0634458	4.33193	1.48e-05	7.47e-05	2844.21	0.412002	0.0579358	7.11134	1.15e-12	9.26e-12	0.112281	0.302889
ENSMUSG00000032842	ABCC10	ATP-binding cassette, sub-family C (CFTR/MRP), member 10 [Source:MGI Symbol;Acc:MGI:2386976]	708.654	-0.0688511	0.0737542	-0.933521	0.350551	0.473244	656.226	-0.667181	0.0943714	-7.06974	1.55e-12	1.96e-11	565.67	-0.61359	0.0910119	-6.74187	1.56e-11	1.12e-10	0.0414624	-0.544739
ENSMUSG00000036872	ABCC12	ATP-binding cassette, sub-family C (CFTR/MRP), member 12 [Source:MGI Symbol;Acc:MGI:2441679]	4.66821	-0.0500996	0.186162	-0.269118	0.787839	NA	4.24482	-0.169726	0.189404	-0.896106	0.370196	NA	3.08263	-0.37643	0.253244	-1.48643	0.137166	NA	-0.0463535	-0.32633
ENSMUSG00000025194	ABCC2	ATP-binding cassette, sub-family C (CFTR/MRP), member 2 [Source:MGI Symbol;Acc:MGI:1352447]	64.4497	0.535716	0.195877	2.73496	0.00623886	0.0153815	66.4347	0.534945	0.22589	2.36816	0.0178767	0.0446918	68.017	0.804942	0.218478	3.68431	0.000229319	0.000681711	0.14785	0.269226
ENSMUSG00000020865	ABCC3	ATP-binding cassette, sub-family C (CFTR/MRP), member 3 [Source:MGI Symbol;Acc:MGI:1923658]	27.244	-0.139614	0.22398	-0.623335	0.533064	0.64782	21.3826	-1.00048	0.252576	-3.96112	7.46e-05	0.000330804	20.5234	-0.704929	0.286295	-2.46224	0.013807	0.0289259	0.303942	-0.565314
ENSMUSG00000032849	ABCC4	ATP-binding cassette, sub-family C (CFTR/MRP), member 4 [Source:MGI Symbol;Acc:MGI:2443111]	4905.06	0.161235	0.0486061	3.31718	0.000909321	0.00269688	5107.49	0.11441	0.057806	1.97921	0.0477919	0.10385	4573.54	0.121397	0.0531008	2.28616	0.0222449	0.0443353	-0.0133293	-0.0398383
ENSMUSG00000022822	ABCC5	ATP-binding cassette, sub-family C (CFTR/MRP), member 5 [Source:MGI Symbol;Acc:MGI:1351644]	11555	-0.0909774	0.0419678	-2.16779	0.0301748	0.0621439	12440.1	-0.0829995	0.0524629	-1.58206	0.113636	0.211402	11058.5	-0.0577014	0.0515971	-1.11831	0.263436	0.366494	0.00569873	0.0332761
ENSMUSG00000030834	ABCC6	ATP-binding cassette, sub-family C (CFTR/MRP), member 6 [Source:MGI Symbol;Acc:MGI:1351634]	6.42371	-0.0333091	0.207718	-0.160358	0.872599	0.918028	5.65854	-0.230232	0.213477	-1.07848	0.280818	NA	6.11447	-0.0380166	0.290853	-0.130707	0.896007	0.928274	0.117227	-0.00470744
ENSMUSG00000040136	ABCC8	ATP-binding cassette, sub-family C (CFTR/MRP), member 8 [Source:MGI Symbol;Acc:MGI:1352629]	4.17497	0.210253	0.182488	1.15215	0.249261	NA	1.95434	-0.170463	0.145712	-1.16986	0.242058	NA	2.65795	0.0246983	0.242144	0.101998	0.918758	NA	0.0989492	-0.185555
ENSMUSG00000030249	ABCC9	ATP-binding cassette, sub-family C (CFTR/MRP), member 9 [Source:MGI Symbol;Acc:MGI:1352630]	1.22781	-0.0786065	0.112347	-0.699678	0.484129	NA	1.47387	-0.0691098	0.131873	-0.524065	0.600233	NA	0.989759	-0.174542	0.174314	-1.00131	0.316678	NA	-0.0238052	-0.0959351
ENSMUSG00000031378	ABCD1	ATP-binding cassette, sub-family D (ALD), member 1 [Source:MGI Symbol;Acc:MGI:1349215]	702.631	0.122747	0.0769237	1.5957	0.110556	0.188897	671.273	-0.243363	0.0943362	-2.57974	0.00988746	0.0266201	584.405	-0.246932	0.0897936	-2.75	0.00595951	0.0135213	-0.0194394	-0.36968
ENSMUSG00000055782	ABCD2	ATP-binding cassette, sub-family D (ALD), member 2 [Source:MGI Symbol;Acc:MGI:1349467]	0.644388	0.100063	0.0830029	1.20554	0.227995	NA	0	NA	NA	NA	NA	NA	0.517693	0.142009	0.127588	1.11303	0.265695	NA	0.0514183	0.0419459
ENSMUSG00000028127	ABCD3	ATP-binding cassette, sub-family D (ALD), member 3 [Source:MGI Symbol;Acc:MGI:1349216]	3282.07	-0.0476259	0.0429308	-1.10936	0.267273	0.383737	3500.12	-0.062715	0.0529885	-1.18356	0.236588	0.378564	3248.18	0.0800486	0.051092	1.56675	0.117172	0.186659	0.121215	0.127674
ENSMUSG00000021240	ABCD4	ATP-binding cassette, sub-family D (ALD), member 4 [Source:MGI Symbol;Acc:MGI:1349217]	1214.54	-0.0378084	0.0608197	-0.621648	0.534173	0.648691	1444.89	0.315391	0.0679305	4.64284	3.44e-06	1.92e-05	1345.6	0.384541	0.0694	5.54093	3.01e-08	1.51e-07	0.0468134	0.422349
ENSMUSG00000058355	ABCE1	ATP-binding cassette, sub-family E (OABP), member 1 [Source:MGI Symbol;Acc:MGI:1195458]	18857.2	-0.18119	0.0357173	-5.0729	3.92e-07	2.02e-06	22044.9	0.104017	0.0412099	2.52407	0.0116004	0.0305624	18818.8	-0.0230532	0.0432583	-0.532921	0.594088	0.690542	-0.145348	0.158137
ENSMUSG00000038762	ABCF1	ATP-binding cassette, sub-family F (GCN20), member 1 [Source:MGI Symbol;Acc:MGI:1351658]	10921.6	-0.0314562	0.0370223	-0.849656	0.395516	0.517386	11401.1	-0.121929	0.0470584	-2.59102	0.0095693	0.0258829	10244.7	-0.0566226	0.0453908	-1.24745	0.212233	0.307702	0.0451108	-0.0251664
ENSMUSG00000028953	ABCF2	ATP-binding cassette, sub-family F (GCN20), member 2 [Source:MGI Symbol;Acc:MGI:1351657]	11861	-0.109991	0.0388363	-2.83217	0.0046233	0.0117605	13428.6	0.0743753	0.0507104	1.46667	0.142466	0.254188	11655	0.000452086	0.0536697	0.00842347	0.993279	0.995026	-0.0924584	0.110443
ENSMUSG00000003234	ABCF3	ATP-binding cassette, sub-family F (GCN20), member 3 [Source:MGI Symbol;Acc:MGI:1351656]	3106.38	-0.118568	0.0493188	-2.40412	0.0162113	0.0358745	3184.86	-0.309391	0.0566449	-5.46194	4.71e-08	3.53e-07	2803.46	-0.26383	0.0572926	-4.60495	4.13e-06	1.59e-05	0.0258261	-0.145261
ENSMUSG00000024030	ABCG1	ATP-binding cassette, sub-family G (WHITE), member 1 [Source:MGI Symbol;Acc:MGI:107704]	834.416	0.336074	0.0700534	4.7974	1.61e-06	7.6e-06	864.05	0.31307	0.0825227	3.79375	0.000148391	0.000620955	845.016	0.504116	0.0843285	5.978	2.26e-09	1.31e-08	0.162561	0.168042
ENSMUSG00000029802	ABCG2	ATP-binding cassette, sub-family G (WHITE), member 2 [Source:MGI Symbol;Acc:MGI:1347061]	2965.64	0.271504	0.0479869	5.65788	1.53e-08	9.57e-08	3020.25	0.180503	0.0567987	3.17795	0.00148322	0.00496483	2743.93	0.21255	0.0544457	3.90389	9.47e-05	0.000298284	0.0112489	-0.0589541
ENSMUSG00000029299	ABCG3	ATP-binding cassette, sub-family G (WHITE), member 3 [Source:MGI Symbol;Acc:MGI:1351624]	32.7282	0.15395	0.2198	0.700408	0.483672	0.601662	32.9984	0.0439274	0.24595	0.178603	0.858249	0.917653	32.4623	0.272089	0.255517	1.06486	0.286942	0.391866	0.142636	0.118139
ENSMUSG00000032131	ABCG4	ATP-binding cassette, sub-family G (WHITE), member 4 [Source:MGI Symbol;Acc:MGI:1890594]	48.3549	0.167082	0.209079	0.799134	0.424213	0.545543	39.0109	-0.532062	0.241001	-2.20771	0.0272642	0.0641937	41.3977	-0.0252352	0.239256	-0.105474	0.916	0.942362	0.418297	-0.192317
ENSMUSG00000040505	ABCG5	ATP-binding cassette, sub-family G (WHITE), member 5 [Source:MGI Symbol;Acc:MGI:1351659]	0.179582	-0.0276613	0.0443714	-0.623404	0.533019	NA	0.230103	-0.0250367	0.0505562	-0.495226	0.62044	NA	0.169851	-0.0462472	0.0759062	-0.609267	0.542348	NA	NA	-0.0185859
ENSMUSG00000024254	ABCG8	ATP-binding cassette, sub-family G (WHITE), member 8 [Source:MGI Symbol;Acc:MGI:1914720]	0	NA	NA	NA	NA	NA	0.274905	0.0441712	0.0562216	0.785663	0.432065	NA	0.174684	0.0480608	0.0761588	0.63106	0.528001	NA	-0.0140909	NA
ENSMUSG00000006638	ABHD1	abhydrolase domain containing 1 [Source:MGI Symbol;Acc:MGI:1931013]	331.327	0.243245	0.101369	2.39961	0.0164127	0.0362576	332.187	0.0983045	0.120631	0.814921	0.415118	0.572048	320.533	0.304036	0.115984	2.62135	0.00875822	0.0191706	0.171009	0.0607907
ENSMUSG00000033157	ABHD10	abhydrolase domain containing 10 [Source:MGI Symbol;Acc:MGI:2442422]	1265.23	0.267908	0.060828	4.40435	1.06e-05	4.44e-05	1401.35	0.439375	0.0684921	6.41497	1.41e-10	1.44e-09	1257.51	0.396004	0.0631331	6.27252	3.55e-10	2.21e-09	-0.0653761	0.128096
ENSMUSG00000040532	ABHD11	abhydrolase domain containing 11 [Source:MGI Symbol;Acc:MGI:1916008]	1591.03	-0.0562233	0.0589224	-0.954192	0.339987	0.462761	1662.14	-0.147095	0.0682165	-2.1563	0.0310601	0.071787	1508.27	-0.0500274	0.0646355	-0.773992	0.438935	0.549841	0.0767491	0.0061959
ENSMUSG00000085042	ABHD11OS	abhydrolase domain containing 11, opposite strand [Source:MGI Symbol;Acc:MGI:1917062]	75.7062	-0.169169	0.176181	-0.960203	0.336953	0.459742	73.7077	-0.530426	0.207674	-2.55413	0.0106455	0.0283111	64.4914	-0.478787	0.203648	-2.35105	0.0187206	0.0380471	0.0667694	-0.309618
ENSMUSG00000032046	ABHD12	abhydrolase domain containing 12 [Source:MGI Symbol;Acc:MGI:1923442]	2007.43	0.199779	0.051447	3.88321	0.000103087	0.000367734	2012.39	0.0378136	0.0649405	0.582281	0.560377	0.702419	1877.74	0.169873	0.0568546	2.98786	0.00280942	0.0068302	0.109852	-0.029906
ENSMUSG00000040396	ABHD13	abhydrolase domain containing 13 [Source:MGI Symbol;Acc:MGI:1916154]	1532.87	-0.00506063	0.0666265	-0.0759552	0.939455	0.961325	1724.25	0.17261	0.0675407	2.55564	0.0105992	0.0282201	1487.17	0.0638276	0.0645517	0.988783	0.322769	0.430194	-0.126647	0.0688883
ENSMUSG00000042210	ABHD14A	abhydrolase domain containing 14A [Source:MGI Symbol;Acc:MGI:1915894]	642.057	-0.0681111	0.0786006	-0.866547	0.38619	0.508259	620.066	-0.471202	0.0958775	-4.91463	8.9e-07	5.48e-06	564.67	-0.287071	0.0885924	-3.24036	0.00119378	0.00312199	0.163976	-0.21896
ENSMUSG00000042073	ABHD14B	abhydrolase domain containing 14b [Source:MGI Symbol;Acc:MGI:1923741]	107.59	-0.239716	0.1612	-1.48707	0.136995	0.225492	147.09	0.439393	0.170127	2.58273	0.00980209	0.0264425	140.73	0.557764	0.157081	3.5508	0.000384069	0.00109777	0.0653284	0.79748
ENSMUSG00000000686	ABHD15	abhydrolase domain containing 15 [Source:MGI Symbol;Acc:MGI:1914727]	20.443	0.283769	0.22855	1.24161	0.214382	0.322037	16.0838	-0.169869	0.250662	-0.677678	0.497976	0.650789	13.3707	-0.282164	0.29886	-0.944133	0.345101	0.454673	-0.0369002	-0.565933
ENSMUSG00000007036	ABHD16A	abhydrolase domain containing 16A [Source:MGI Symbol;Acc:MGI:99476]	740.91	-0.162427	0.0726334	-2.23625	0.0253352	0.0533038	928.914	0.346622	0.0842708	4.1132	3.9e-05	0.000182493	776.691	0.128543	0.0853945	1.50528	0.132252	0.206969	-0.229799	0.290969
ENSMUSG00000055882	ABHD16B	abhydrolase domain containing 16B [Source:MGI Symbol;Acc:MGI:3607711]	4.7754	-0.126147	0.192455	-0.655463	0.51217	NA	3.65086	-0.424778	0.181635	-2.33863	0.0193546	NA	4.60071	-0.162159	0.282354	-0.574312	0.565756	NA	0.192296	-0.0360126
ENSMUSG00000003346	ABHD17A	abhydrolase domain containing 17A [Source:MGI Symbol;Acc:MGI:106388]	3238.28	0.0351484	0.0633859	0.554515	0.579227	0.6885	3598.26	0.182277	0.0666347	2.73546	0.00622925	0.0177598	2902.96	-0.119894	0.0687694	-1.74343	0.0812591	0.136799	-0.315042	-0.155043
ENSMUSG00000047368	ABHD17B	abhydrolase domain containing 17B [Source:MGI Symbol;Acc:MGI:1917816]	1644.47	0.301248	0.0587962	5.1236	3e-07	1.56e-06	1723.62	0.31022	0.0705877	4.39482	1.11e-05	5.72e-05	1695.46	0.515234	0.072509	7.1058	1.2e-12	9.62e-12	0.17944	0.213986
ENSMUSG00000038459	ABHD17C	abhydrolase domain containing 17C [Source:MGI Symbol;Acc:MGI:1917428]	3866.28	-0.302533	0.0451516	-6.70039	2.08e-11	1.79e-10	4822.63	0.191409	0.0507505	3.77157	0.000162226	0.000672252	3964.99	-0.0572872	0.0486612	-1.17727	0.23909	0.339399	-0.26495	0.245246
ENSMUSG00000037818	ABHD18	abhydrolase domain containing 18 [Source:MGI Symbol;Acc:MGI:1915468]	202.507	0.21442	0.133341	1.60806	0.107822	0.184967	199.638	0.0128351	0.155951	0.0823023	0.934406	0.962495	185.105	0.132919	0.142991	0.929558	0.3526	0.462856	0.0924479	-0.0815006
ENSMUSG00000039202	ABHD2	abhydrolase domain containing 2 [Source:MGI Symbol;Acc:MGI:1914344]	5337.97	0.0363785	0.0386328	0.941647	0.346373	0.468972	5520.37	-0.0692812	0.0496809	-1.39452	0.16316	0.282925	5094.92	0.0609409	0.0502912	1.21176	0.225604	0.3232	0.108341	0.0245624
ENSMUSG00000002475	ABHD3	abhydrolase domain containing 3 [Source:MGI Symbol;Acc:MGI:2147183]	156.406	-0.0653448	0.135663	-0.48167	0.63004	0.732285	160.135	-0.226895	0.158868	-1.4282	0.153236	0.269055	167.779	0.26073	0.140773	1.85214	0.0640063	0.11127	0.429986	0.326075
ENSMUSG00000040997	ABHD4	abhydrolase domain containing 4 [Source:MGI Symbol;Acc:MGI:1915938]	1599.78	-0.320949	0.0557674	-5.75513	8.66e-09	5.57e-08	1531.02	-0.938425	0.0695819	-13.4866	1.88e-41	1.41e-39	1236.7	-1.07682	0.0703282	-15.3113	6.42e-53	4.72e-51	-0.147511	-0.75587
ENSMUSG00000032540	ABHD5	abhydrolase domain containing 5 [Source:MGI Symbol;Acc:MGI:1914719]	688.012	0.433044	0.0765766	5.65505	1.56e-08	9.72e-08	424.175	-2.11327	0.123805	-17.0694	2.51e-65	4.02e-63	387.897	-1.25109	0.105652	-11.8416	2.38e-32	7.18e-31	0.803777	-1.68414
ENSMUSG00000025277	ABHD6	abhydrolase domain containing 6 [Source:MGI Symbol;Acc:MGI:1913332]	519.205	0.0662749	0.0833064	0.795556	0.42629	0.547496	486.45	-0.403243	0.10414	-3.87212	0.000107895	0.000464578	472.905	-0.0394042	0.0933923	-0.421922	0.673082	0.757218	0.333071	-0.105679
ENSMUSG00000007950	ABHD8	abhydrolase domain containing 8 [Source:MGI Symbol;Acc:MGI:1918946]	365.602	0.139168	0.0966119	1.44049	0.149729	0.242522	373.94	0.0344335	0.11397	0.302127	0.762555	0.85353	316.558	-0.102281	0.120508	-0.848751	0.39602	0.50633	-0.144404	-0.24145
ENSMUSG00000058835	ABI1	abl-interactor 1 [Source:MGI Symbol;Acc:MGI:104913]	3604.71	-0.0714522	0.0426342	-1.67594	0.0937506	0.164002	3935.85	-0.00853324	0.0541656	-0.15754	0.874819	0.92814	3534.84	0.031518	0.0534744	0.589404	0.55559	0.656525	0.0194708	0.10297
ENSMUSG00000026782	ABI2	abl-interactor 2 [Source:MGI Symbol;Acc:MGI:106913]	2384.65	0.178235	0.050127	3.55566	0.000377027	0.00120949	2022.76	-0.682883	0.0681695	-10.0174	1.28e-23	3.96e-22	1837.54	-0.434001	0.0694522	-6.24892	4.13e-10	2.56e-09	0.224021	-0.612236
ENSMUSG00000018381	ABI3	ABI gene family, member 3 [Source:MGI Symbol;Acc:MGI:1913860]	24.2757	-0.151192	0.226071	-0.668782	0.503634	0.619728	25.3698	-0.225858	0.25182	-0.896902	0.369771	0.526137	25.5072	0.0335672	0.276053	0.121597	0.903218	0.933313	0.1963	0.18476
ENSMUSG00000035258	ABI3BP	ABI gene family, member 3 (NESH) binding protein [Source:MGI Symbol;Acc:MGI:2444583]	10.7271	-0.120995	0.222155	-0.54464	0.586001	0.694998	13.6499	0.0985675	0.247459	0.398319	0.690395	0.803625	11.5396	0.0356297	0.301353	0.118233	0.905883	0.934983	-0.0580365	0.156624
ENSMUSG00000026842	ABL1	c-abl oncogene 1, non-receptor tyrosine kinase [Source:MGI Symbol;Acc:MGI:87859]	5879.13	0.009479	0.039474	0.240133	0.810228	0.87267	6488.68	0.127257	0.0501001	2.54006	0.0110834	0.0293421	5793.58	0.123323	0.0579987	2.12631	0.0334778	0.06355	-0.0237079	0.113844
ENSMUSG00000026596	ABL2	v-abl Abelson murine leukemia viral oncogene 2 (arg, Abelson-related gene) [Source:MGI Symbol;Acc:MGI:87860]	4954.37	0.261007	0.0415086	6.28803	3.22e-10	2.42e-09	5135.02	0.222605	0.0552613	4.02821	5.62e-05	0.000255386	5013.94	0.433813	0.0452991	9.57663	1e-21	1.62e-20	0.186371	0.172806
ENSMUSG00000025085	ABLIM1	actin-binding LIM protein 1 [Source:MGI Symbol;Acc:MGI:1194500]	1471.91	-0.2897	0.0582439	-4.97392	6.56e-07	3.29e-06	1374.96	-1.01207	0.0772175	-13.1067	3.01e-39	2.06e-37	1198.31	-0.81727	0.0788372	-10.3666	3.52e-25	7.14e-24	0.175458	-0.527569
ENSMUSG00000029095	ABLIM2	actin-binding LIM protein 2 [Source:MGI Symbol;Acc:MGI:2385758]	404.149	0.226334	0.0963068	2.35014	0.0187664	0.0407866	436.234	0.315092	0.113255	2.78214	0.00540022	0.0156584	478.976	0.767462	0.102555	7.48342	7.24e-14	6.51e-13	0.404784	0.541128
ENSMUSG00000032735	ABLIM3	actin binding LIM protein family, member 3 [Source:MGI Symbol;Acc:MGI:2442582]	9.9581	0.360304	0.218985	1.64534	0.0999006	0.173269	8.59897	0.202875	0.23107	0.877982	0.379954	0.536577	13.4953	0.959104	0.29939	3.20352	0.00135757	0.00351084	0.381277	0.5988
ENSMUSG00000015787	ABO	ABO blood group (transferase A, alpha 1-3-N-acetylgalactosaminyltransferase, transferase B, alpha 1-3-galactosyltransferase) [Source:MGI Symbol;Acc:MGI:2135738]	82.6803	1.34746	0.175746	7.66707	1.76e-14	2.1e-13	42.6529	0.0150188	0.235584	0.0637513	0.949168	0.971289	71.5894	1.2811	0.204325	6.26992	3.61e-10	2.24e-09	0.983919	-0.06636
ENSMUSG00000017631	ABR	active BCR-related gene [Source:MGI Symbol;Acc:MGI:107771]	4618.23	0.192778	0.0404702	4.76346	1.9e-06	8.9e-06	4991.1	0.276759	0.0494876	5.59249	2.24e-08	1.75e-07	4918.1	0.495098	0.0536972	9.22018	2.97e-20	4.29e-19	0.194762	0.302319
ENSMUSG00000042895	ABRA	actin-binding Rho activating protein [Source:MGI Symbol;Acc:MGI:2444891]	25.0334	0.710791	0.227699	3.12162	0.00179859	0.00500546	13.8691	-0.148128	0.244809	-0.605076	0.545128	0.690548	18.2889	0.46099	0.293439	1.57099	0.116185	0.185319	0.415031	-0.249801
ENSMUSG00000078453	ABRACL	ABRA C-terminal like [Source:MGI Symbol;Acc:MGI:1920362]	673.734	-0.103842	0.0782505	-1.32704	0.184495	0.28644	966.696	0.777766	0.0781692	9.94978	2.53e-23	7.62e-22	831.148	0.587413	0.074459	7.88908	3.04e-15	3.1e-14	-0.212148	0.691255
ENSMUSG00000036376	ABT1	activator of basal transcription 1 [Source:MGI Symbol;Acc:MGI:1353636]	1825.65	-0.15579	0.0581786	-2.67779	0.00741088	0.0179549	2130.18	0.123252	0.068349	1.80328	0.0713448	0.144198	1804.23	-0.0280276	0.0657134	-0.426513	0.669734	0.754324	-0.169051	0.127763
ENSMUSG00000030083	ABTB1	ankyrin repeat and BTB (POZ) domain containing 1 [Source:MGI Symbol;Acc:MGI:1933148]	1529.78	-0.135944	0.0596708	-2.27824	0.0227124	0.0483664	1549.92	-0.375322	0.0687	-5.4632	4.68e-08	3.51e-07	1304.14	-0.465996	0.0748808	-6.22318	4.87e-10	3e-09	-0.103876	-0.330052
ENSMUSG00000032724	ABTB2	ankyrin repeat and BTB (POZ) domain containing 2 [Source:MGI Symbol;Acc:MGI:2139365]	240.532	0.426511	0.12144	3.51211	0.000444557	0.00140582	236.376	0.284596	0.139121	2.04567	0.0407885	0.0906443	232.574	0.490414	0.135139	3.62895	0.000284571	0.000832541	0.164007	0.0639029
ENSMUSG00000079800	AC125149.3	N/A	37.6472	1.11368	0.213262	5.22215	1.77e-07	9.52e-07	14.1975	-0.614551	0.249366	-2.46445	0.0137223	0.0354385	15.4796	-0.18577	0.29425	-0.631334	0.527822	0.631572	0.308818	-1.29945
ENSMUSG00000079222	AC132444.1	N/A	0.181924	0.0275237	0.0444347	0.619419	0.53564	NA	0	NA	NA	NA	NA	NA	0.172847	0.047946	0.0760686	0.630299	0.528499	NA	0.0168158	0.0204223
ENSMUSG00000079190	AC133103.1	N/A	3.26517	0.238917	0.168738	1.41591	0.156802	NA	1.03441	-0.118445	0.106327	-1.11397	0.265294	NA	1.80298	0.0638173	0.216236	0.295128	0.767896	NA	0.106366	-0.1751
ENSMUSG00000091585	AC140365.1	N/A	31.0079	1.1182	0.2205	5.07121	3.95e-07	2.03e-06	14.1123	-0.0779989	0.249866	-0.312163	0.754917	0.848224	17.2667	0.4612	0.289021	1.59573	0.110549	0.177771	0.324351	-0.657001
ENSMUSG00000079808	AC168977.1	N/A	44.543	1.02615	0.209198	4.90517	9.33e-07	4.58e-06	17.7368	-0.758267	0.251137	-3.01933	0.00253331	0.00798747	20.2954	-0.187368	0.284069	-0.659586	0.50952	0.614931	0.453726	-1.21352
ENSMUSG00000036138	ACAA1A	acetyl-Coenzyme A acyltransferase 1A [Source:MGI Symbol;Acc:MGI:2148491]	2211.72	-0.0692573	0.0530589	-1.30529	0.191794	0.295104	2289.65	-0.20013	0.0607135	-3.2963	0.00097969	0.00342305	2034.9	-0.151943	0.0621016	-2.44668	0.0144181	0.0300611	0.0288868	-0.0826853
ENSMUSG00000010651	ACAA1B	acetyl-Coenzyme A acyltransferase 1B [Source:MGI Symbol;Acc:MGI:3605455]	158.799	0.958312	0.143336	6.68578	2.3e-11	1.97e-10	87.6407	-0.787042	0.198005	-3.97486	7.04e-05	0.000313937	83.7963	-0.395366	0.185415	-2.13233	0.0329798	0.0626624	0.347508	-1.35368
ENSMUSG00000036880	ACAA2	acetyl-Coenzyme A acyltransferase 2 (mitochondrial 3-oxoacyl-Coenzyme A thiolase) [Source:MGI Symbol;Acc:MGI:1098623]	4099.69	0.0356042	0.0411832	0.864533	0.387295	0.509351	4174.8	-0.126296	0.0506038	-2.49579	0.0125677	0.0328619	3619.64	-0.167228	0.050047	-3.34141	0.000833544	0.00224971	-0.059467	-0.202832
ENSMUSG00000020532	ACACA	acetyl-Coenzyme A carboxylase alpha [Source:MGI Symbol;Acc:MGI:108451]	3229.82	0.0339354	0.049154	0.69039	0.489949	0.608065	3365.57	-0.0467492	0.0669916	-0.697838	0.485279	0.639208	3204.88	0.164734	0.0571311	2.88344	0.00393356	0.00929368	0.187141	0.130799
ENSMUSG00000042010	ACACB	acetyl-Coenzyme A carboxylase beta [Source:MGI Symbol;Acc:MGI:2140940]	1371.95	-0.0272951	0.0600547	-0.454504	0.649466	0.748441	1291.62	-0.5334	0.07573	-7.04345	1.88e-12	2.34e-11	1191.41	-0.28527	0.0728005	-3.91851	8.91e-05	0.000281829	0.225928	-0.257975
ENSMUSG00000029456	ACAD10	acyl-Coenzyme A dehydrogenase family, member 10 [Source:MGI Symbol;Acc:MGI:1919235]	306.833	-0.0442632	0.104217	-0.424721	0.67104	0.76578	285.996	-0.584243	0.130178	-4.48803	7.19e-06	3.82e-05	264.762	-0.31688	0.115984	-2.73211	0.00629306	0.0141864	0.244201	-0.272617
ENSMUSG00000090150	ACAD11	acyl-Coenzyme A dehydrogenase family, member 11 [Source:MGI Symbol;Acc:MGI:2143169]	1121.21	0.113793	0.0607668	1.87262	0.0611215	0.114381	1254.67	0.294893	0.0720163	4.09481	4.23e-05	0.00019681	1052.5	0.0920228	0.0727921	1.26419	0.206163	0.300537	-0.217263	-0.0217701
ENSMUSG00000042647	ACAD12	acyl-Coenzyme A dehydrogenase family, member 12 [Source:MGI Symbol;Acc:MGI:2443320]	144.903	0.0825557	0.139144	0.59331	0.552974	0.664646	116.754	-0.957753	0.184202	-5.19947	2e-07	1.35e-06	116.726	-0.367431	0.167297	-2.19628	0.0280718	0.0543501	0.519031	-0.449986
ENSMUSG00000031969	ACAD8	acyl-Coenzyme A dehydrogenase family, member 8 [Source:MGI Symbol;Acc:MGI:1914198]	1156.6	-0.201913	0.0605553	-3.33436	0.00085496	0.00254973	1394.63	0.182046	0.0693778	2.62398	0.00869094	0.0238105	1181.01	0.0209417	0.0670682	0.312245	0.754854	0.823681	-0.177506	0.222855
ENSMUSG00000027710	ACAD9	acyl-Coenzyme A dehydrogenase family, member 9 [Source:MGI Symbol;Acc:MGI:1914272]	4001.12	0.533472	0.0441754	12.0762	1.41e-33	5.8e-32	3782.18	0.277362	0.0554243	5.00435	5.61e-07	3.57e-06	3974.42	0.650077	0.0507044	12.8209	1.25e-37	4.95e-36	0.346789	0.116605
ENSMUSG00000026003	ACADL	acyl-Coenzyme A dehydrogenase, long-chain [Source:MGI Symbol;Acc:MGI:87866]	858.356	0.0987604	0.0700752	1.40935	0.158732	0.254285	1046.3	0.531533	0.0792686	6.70546	2.01e-11	2.27e-10	1029.08	0.690027	0.0765077	9.01905	1.9e-19	2.59e-18	0.130636	0.591267
ENSMUSG00000062908	ACADM	acyl-Coenzyme A dehydrogenase, medium chain [Source:MGI Symbol;Acc:MGI:87867]	6979.46	0.133343	0.0396769	3.36073	0.000777371	0.00233548	7906.29	0.355465	0.048891	7.27057	3.58e-13	4.84e-12	7199.56	0.36173	0.0458634	7.88712	3.09e-15	3.14e-14	-0.0148015	0.228387
ENSMUSG00000029545	ACADS	acyl-Coenzyme A dehydrogenase, short chain [Source:MGI Symbol;Acc:MGI:87868]	4659.83	-0.157939	0.0447665	-3.52806	0.000418618	0.00133011	5425.75	0.117829	0.0520297	2.26465	0.0235343	0.0565856	4746.96	0.0575418	0.0548215	1.04962	0.293892	0.399903	-0.0782919	0.215481
ENSMUSG00000030861	ACADSB	acyl-Coenzyme A dehydrogenase, short/branched chain [Source:MGI Symbol;Acc:MGI:1914135]	1560.25	0.0045406	0.0578204	0.0785294	0.937407	0.960055	1647.05	-0.0354559	0.0660312	-0.536956	0.591298	0.729316	1516.44	0.0791347	0.062015	1.27606	0.201935	0.295416	0.0928121	0.0745941
ENSMUSG00000018574	ACADVL	acyl-Coenzyme A dehydrogenase, very long chain [Source:MGI Symbol;Acc:MGI:895149]	2148.13	0.0044245	0.0485276	0.0911748	0.927354	0.953598	2319.93	0.0451107	0.0604647	0.746065	0.455628	0.609721	2073.54	0.0609584	0.063516	0.959733	0.33719	0.44628	-0.00472165	0.0565339
ENSMUSG00000030607	ACAN	aggrecan [Source:MGI Symbol;Acc:MGI:99602]	121.388	0.83032	0.151536	5.47935	4.27e-08	2.51e-07	97.3703	0.276526	0.188814	1.46454	0.143045	0.25497	116.444	0.899939	0.164709	5.46382	4.66e-08	2.3e-07	0.510464	0.0696187
ENSMUSG00000001588	ACAP1	ArfGAP with coiled-coil, ankyrin repeat and PH domains 1 [Source:MGI Symbol;Acc:MGI:2388270]	323.574	-0.351708	0.104772	-3.3569	0.000788229	0.00236627	547.808	0.965305	0.101341	9.52529	1.65e-21	4.42e-20	495.268	0.872415	0.10336	8.44051	3.16e-17	3.73e-16	-0.119172	1.22412
ENSMUSG00000049076	ACAP2	ArfGAP with coiled-coil, ankyrin repeat and PH domains 2 [Source:MGI Symbol;Acc:MGI:1925868]	3756.2	-0.158828	0.0414354	-3.83314	0.000126519	0.000444095	4297.4	0.0530574	0.0513689	1.03287	0.301665	0.454128	3728.79	-0.0175163	0.0486507	-0.360042	0.718816	0.795134	-0.0895137	0.141311
ENSMUSG00000029033	ACAP3	ArfGAP with coiled-coil, ankyrin repeat and PH domains 3 [Source:MGI Symbol;Acc:MGI:2153589]	563.324	-0.0164283	0.0952476	-0.17248	0.86306	0.913026	662.096	0.29206	0.103737	2.81539	0.00487178	0.0143064	600.347	0.300361	0.109803	2.73546	0.00622933	0.0140592	-0.0140351	0.31679
ENSMUSG00000032047	ACAT1	acetyl-Coenzyme A acetyltransferase 1 [Source:MGI Symbol;Acc:MGI:87870]	1205.22	0.36989	0.0608396	6.07977	1.2e-09	8.49e-09	1102.12	-0.0505566	0.078526	-0.643819	0.519693	0.669428	1078.25	0.227728	0.0704738	3.23138	0.00123194	0.00321362	0.251599	-0.142163
ENSMUSG00000023832	ACAT2	acetyl-Coenzyme A acetyltransferase 2 [Source:MGI Symbol;Acc:MGI:87871]	5539.95	0.1811	0.0444639	4.07297	4.64e-05	0.000175346	5409.23	-0.0861078	0.0542521	-1.58718	0.112472	0.209475	4958.73	0.0282581	0.0514946	0.548758	0.583171	0.681749	0.0936477	-0.152842
ENSMUSG00000062480	ACAT3	acetyl-Coenzyme A acetyltransferase 3 [Source:MGI Symbol;Acc:MGI:109182]	10.8031	0.0726666	0.211291	0.343917	0.730909	0.812799	14.5387	0.384579	0.247621	1.5531	0.1204	0.221765	9.5548	0.0165595	0.3006	0.0550884	0.956068	0.969278	-0.28854	-0.0561071
ENSMUSG00000026499	ACBD3	acyl-Coenzyme A binding domain containing 3 [Source:MGI Symbol;Acc:MGI:2181074]	2181.58	0.254374	0.049934	5.09421	3.5e-07	1.81e-06	2199	0.124574	0.0602043	2.06919	0.0385283	0.0862655	2126.5	0.332208	0.0549158	6.0494	1.45e-09	8.56e-09	0.183822	0.0778334
ENSMUSG00000056938	ACBD4	acyl-Coenzyme A binding domain containing 4 [Source:MGI Symbol;Acc:MGI:1914381]	460.486	0.113765	0.0893346	1.27347	0.202852	0.308022	479.424	0.0603572	0.104503	0.577565	0.563558	0.705038	447.321	0.186764	0.0959962	1.94554	0.0517101	0.0926842	0.100862	0.0729996
ENSMUSG00000026781	ACBD5	acyl-Coenzyme A binding domain containing 5 [Source:MGI Symbol;Acc:MGI:1921409]	1269.91	0.203185	0.059192	3.43264	0.000597741	0.00184506	1325.74	0.175516	0.0701345	2.50257	0.0123296	0.0322874	1301.96	0.409535	0.0695753	5.88621	3.95e-09	2.21e-08	0.207347	0.20635
ENSMUSG00000033701	ACBD6	acyl-Coenzyme A binding domain containing 6 [Source:MGI Symbol;Acc:MGI:1919732]	1269.09	-0.00471826	0.0650636	-0.0725177	0.94219	0.962941	1471.18	0.274073	0.0726616	3.7719	0.000162006	0.000671567	1240.55	0.0878913	0.0704501	1.24757	0.212189	0.307665	-0.202071	0.0926096
ENSMUSG00000026644	ACBD7	acyl-Coenzyme A binding domain containing 7 [Source:MGI Symbol;Acc:MGI:1925495]	39.5024	0.0532038	0.210856	0.252323	0.800792	0.866203	58.4748	0.783164	0.220767	3.54747	0.000388955	0.00149026	50.4705	0.681251	0.229508	2.96831	0.0029944	0.0072352	-0.168723	0.628048
ENSMUSG00000040272	ACCS	1-aminocyclopropane-1-carboxylate synthase (non-functional) [Source:MGI Symbol;Acc:MGI:1919717]	275.43	-0.268982	0.108503	-2.47903	0.0131741	0.029827	303.121	-0.229026	0.125871	-1.81952	0.0688318	0.140066	244.12	-0.481576	0.120598	-3.99324	6.52e-05	0.000210435	-0.24407	-0.212594
ENSMUSG00000075023	ACCSL	1-aminocyclopropane-1-carboxylate synthase (non-functional)-like [Source:MGI Symbol;Acc:MGI:3584519]	2468.44	-0.261204	0.0476579	-5.48081	4.23e-08	2.49e-07	2584.13	-0.415208	0.0576781	-7.19871	6.08e-13	8.03e-12	2300.32	-0.309822	0.0590244	-5.24905	1.53e-07	7.08e-07	0.0852009	-0.048618
ENSMUSG00000038000	ACD	adrenocortical dysplasia [Source:MGI Symbol;Acc:MGI:87873]	1364.62	-0.214063	0.056745	-3.77237	0.000161707	0.000556931	1473.87	-0.22397	0.0684887	-3.27018	0.0010748	0.00372274	1224.31	-0.383118	0.0739933	-5.17774	2.25e-07	1.02e-06	-0.171441	-0.169055
ENSMUSG00000020681	ACE	angiotensin I converting enzyme (peptidyl-dipeptidase A) 1 [Source:MGI Symbol;Acc:MGI:87874]	97.6112	-0.0846445	0.1617	-0.523466	0.60065	0.707704	105.521	-0.0625486	0.184837	-0.338398	0.735063	0.834754	98.5156	0.0793897	0.176711	0.449263	0.653242	0.740649	0.108802	0.164034
ENSMUSG00000015405	ACE2	angiotensin I converting enzyme (peptidyl-dipeptidase A) 2 [Source:MGI Symbol;Acc:MGI:1917258]	4.16264	0.499018	0.179734	2.77642	0.00549604	NA	0.445168	-0.0536678	0.0731841	-0.733325	0.46336	NA	0.328715	-0.0908232	0.105054	-0.864535	0.387294	NA	NA	-0.589842
ENSMUSG00000045019	ACER1	alkaline ceramidase 1 [Source:MGI Symbol;Acc:MGI:2181962]	3.32309	0.243478	0.171514	1.41958	0.15573	NA	2.01024	0.0196801	0.140771	0.139802	0.888816	NA	4.27135	0.59601	0.277991	2.14399	0.0320337	NA	0.213678	0.352533
ENSMUSG00000038007	ACER2	alkaline ceramidase 2 [Source:MGI Symbol;Acc:MGI:1920932]	685.677	-0.102109	0.0799995	-1.27636	0.201827	0.306969	813.55	0.227654	0.0927488	2.45452	0.0141071	0.0363062	698.219	0.104988	0.0821103	1.27863	0.201028	0.294429	-0.140918	0.207097
ENSMUSG00000030760	ACER3	alkaline ceramidase 3 [Source:MGI Symbol;Acc:MGI:1913440]	387.881	0.216724	0.0946053	2.29083	0.0219734	0.0469953	328.793	-0.569661	0.122471	-4.65141	3.3e-06	1.85e-05	330.734	-0.0649511	0.109395	-0.59373	0.552693	0.654036	0.463184	-0.281676
ENSMUSG00000023328	ACHE	acetylcholinesterase [Source:MGI Symbol;Acc:MGI:87876]	1.85832	0.240154	0.135631	1.77065	0.0766197	NA	1.16519	0.137599	0.115821	1.18804	0.234819	NA	0.841296	0.154638	0.164936	0.937566	0.348468	NA	-0.0364143	-0.0855158
ENSMUSG00000022185	ACIN1	apoptotic chromatin condensation inducer 1 [Source:MGI Symbol;Acc:MGI:1891824]	9814.25	-0.166099	0.0342105	-4.85519	1.2e-06	5.79e-06	11430.8	0.10794	0.0459923	2.34693	0.018929	0.0469349	9768.23	-0.0161098	0.0436913	-0.368719	0.712337	0.790236	-0.142387	0.149989
ENSMUSG00000037872	ACKR1	atypical chemokine receptor 1 (Duffy blood group) [Source:MGI Symbol;Acc:MGI:1097689]	0.695189	-0.000510261	0.0900017	-0.00566946	0.995476	NA	1.2246	0.0893041	0.121125	0.737289	0.460947	NA	1.02519	0.0972354	0.173846	0.559319	0.575944	NA	-0.0193365	0.0977457
ENSMUSG00000044534	ACKR2	atypical chemokine receptor 2 [Source:MGI Symbol;Acc:MGI:1891697]	1.32741	0.0405091	0.115135	0.351839	0.724959	NA	1.37757	0.0373176	0.112996	0.330255	0.741207	NA	0.854823	-0.037517	0.155879	-0.24068	0.809803	NA	-0.0423314	-0.0780261
ENSMUSG00000044337	ACKR3	atypical chemokine receptor 3 [Source:MGI Symbol;Acc:MGI:109562]	465.5	0.318951	0.0924043	3.45169	0.000557097	0.00173179	411.2	-0.242847	0.117694	-2.06337	0.0390776	0.0872455	366.8	-0.173938	0.106949	-1.62637	0.103871	0.168693	0.0526553	-0.492889
ENSMUSG00000079355	ACKR4	atypical chemokine receptor 4 [Source:MGI Symbol;Acc:MGI:2181676]	89.723	1.15405	0.174987	6.59505	4.25e-11	3.55e-10	107.775	1.51929	0.194629	7.80607	5.9e-15	9.47e-14	126.777	1.94652	0.176891	11.0041	3.65e-28	8.81e-27	0.240554	0.792468
ENSMUSG00000020917	ACLY	ATP citrate lyase [Source:MGI Symbol;Acc:MGI:103251]	37320.9	0.0312205	0.0305624	1.02153	0.307002	0.428266	36764.4	-0.262701	0.0421058	-6.23906	4.4e-10	4.24e-09	34169.4	-0.0638142	0.0438206	-1.45626	0.145321	0.224087	0.176969	-0.0950346
ENSMUSG00000026348	ACMSD	amino carboxymuconate semialdehyde decarboxylase [Source:MGI Symbol;Acc:MGI:2386323]	14.9167	-0.0209423	0.228648	-0.0915921	0.927022	0.953405	17.2832	0.113449	0.252515	0.449276	0.653233	0.777165	14.9722	0.0751248	0.293465	0.255992	0.797957	0.856677	-0.0508613	0.0960671
ENSMUSG00000070985	ACNAT1	acyl-coenzyme A amino acid N-acyltransferase 1 [Source:MGI Symbol;Acc:MGI:2140197]	0.844052	-0.0838821	0.0988531	-0.848553	0.39613	NA	1.62745	0.0425374	0.139322	0.305316	0.760125	NA	1.48952	0.0606349	0.204979	0.29581	0.767375	NA	-0.00367029	0.144517
ENSMUSG00000028405	ACO1	aconitase 1 [Source:MGI Symbol;Acc:MGI:87879]	5039.94	-0.0155892	0.0386798	-0.403031	0.686925	0.778363	5762.12	0.215682	0.0476964	4.52198	6.13e-06	3.29e-05	5209.48	0.228687	0.0457726	4.99615	5.85e-07	2.52e-06	-0.00756833	0.244276
ENSMUSG00000022477	ACO2	aconitase 2, mitochondrial [Source:MGI Symbol;Acc:MGI:87880]	16500.9	-0.218443	0.0355903	-6.13771	8.37e-10	5.98e-09	19518.9	0.103498	0.0412487	2.50913	0.0121028	0.0317477	16456.8	-0.0596775	0.0473635	-1.25999	0.207673	0.302365	-0.180478	0.158766
ENSMUSG00000072949	ACOT1	acyl-CoA thioesterase 1 [Source:MGI Symbol;Acc:MGI:1349396]	264.805	2.27054	0.128384	17.6855	5.42e-70	7.86e-68	105.21	0.560147	0.183303	3.05586	0.00224418	0.00717127	173.848	1.71557	0.154291	11.1191	1.01e-28	2.53e-27	0.986499	-0.554971
ENSMUSG00000047565	ACOT10	acyl-CoA thioesterase 10 [Source:MGI Symbol;Acc:MGI:1928940]	25.9829	-0.0912601	0.223201	-0.408869	0.682636	0.775031	33.6637	0.300771	0.243642	1.23448	0.217023	0.354795	26.4575	0.0426972	0.271974	0.15699	0.875253	0.9133	-0.218053	0.133957
ENSMUSG00000034853	ACOT11	acyl-CoA thioesterase 11 [Source:MGI Symbol;Acc:MGI:1913736]	146.848	0.350542	0.141217	2.48229	0.013054	0.0296114	109.061	-0.816205	0.188497	-4.33006	1.49e-05	7.53e-05	130.349	0.208632	0.157577	1.324	0.185502	0.275773	0.919322	-0.141909
ENSMUSG00000021620	ACOT12	acyl-CoA thioesterase 12 [Source:MGI Symbol;Acc:MGI:1921406]	1.00751	-0.114012	0.106783	-1.0677	0.285655	NA	1.85755	0.0157668	0.146589	0.107558	0.914346	NA	1.83674	0.0648012	0.225207	0.287741	0.773545	NA	0.0135093	0.178813
ENSMUSG00000006717	ACOT13	acyl-CoA thioesterase 13 [Source:MGI Symbol;Acc:MGI:1914084]	580.11	-0.103499	0.0817653	-1.2658	0.205584	0.311206	662.285	0.109104	0.0971927	1.12256	0.261625	0.408353	574.521	0.0257565	0.0877958	0.293368	0.769241	0.834747	-0.100343	0.129255
ENSMUSG00000021226	ACOT2	acyl-CoA thioesterase 2 [Source:MGI Symbol;Acc:MGI:2159605]	76.8012	0.748278	0.184218	4.06191	4.87e-05	0.000183078	61.2695	0.236547	0.217225	1.08895	0.276175	0.424864	83.5974	1.10147	0.189416	5.81507	6.06e-09	3.32e-08	0.682581	0.353191
ENSMUSG00000021228	ACOT3	acyl-CoA thioesterase 3 [Source:MGI Symbol;Acc:MGI:2159619]	21.7869	0.432977	0.22676	1.9094	0.05621	0.106512	12.5798	-0.561249	0.246377	-2.27801	0.0227259	0.0549326	14.8701	-0.0386277	0.295539	-0.130703	0.896011	0.928274	0.356961	-0.471605
ENSMUSG00000052392	ACOT4	acyl-CoA thioesterase 4 [Source:MGI Symbol;Acc:MGI:2159621]	9.1986	0.59063	0.217394	2.71686	0.00659044	0.0161718	5.09556	0.105687	0.205116	0.515257	0.606373	NA	6.22468	0.443642	0.292827	1.51503	0.129765	0.203572	0.124155	-0.146988
ENSMUSG00000042540	ACOT5	acyl-CoA thioesterase 5 [Source:MGI Symbol;Acc:MGI:2384969]	0.633217	0.0509326	0.0844947	0.602791	0.546648	NA	0.201427	-0.0243788	0.0498639	-0.488906	0.624908	NA	0.148918	-0.0447822	0.074766	-0.598964	0.549197	NA	NA	-0.0957148
ENSMUSG00000043487	ACOT6	acyl-CoA thioesterase 6 [Source:MGI Symbol;Acc:MGI:1921287]	14.9828	0.4346	0.228486	1.90208	0.0571605	0.108086	10.8017	-0.0125741	0.241999	-0.0519594	0.958561	0.977098	14.2245	0.553659	0.295992	1.87052	0.0614121	0.107348	0.319827	0.119059
ENSMUSG00000028937	ACOT7	acyl-CoA thioesterase 7 [Source:MGI Symbol;Acc:MGI:1917275]	3599.27	-0.120247	0.0442479	-2.71756	0.00657644	0.0161427	4364.02	0.290544	0.0499834	5.81282	6.14e-09	5.17e-08	4081.44	0.37636	0.0508892	7.39567	1.41e-13	1.23e-12	0.06413	0.496607
ENSMUSG00000017307	ACOT8	acyl-CoA thioesterase 8 [Source:MGI Symbol;Acc:MGI:2158201]	943.469	-0.356849	0.0679125	-5.25454	1.48e-07	8.09e-07	1138.18	0.0141052	0.0743142	0.189804	0.849462	0.912071	898.572	-0.336715	0.0725117	-4.6436	3.42e-06	1.33e-05	-0.360072	0.0201337
ENSMUSG00000025287	ACOT9	acyl-CoA thioesterase 9 [Source:MGI Symbol;Acc:MGI:1928939]	4072.77	-0.0535521	0.0471537	-1.13569	0.256085	0.370937	4731.93	0.225399	0.0541054	4.16593	3.1e-05	0.000148023	4164.83	0.163828	0.0515972	3.17514	0.00149764	0.00384839	-0.0810314	0.217381
ENSMUSG00000020777	ACOX1	acyl-Coenzyme A oxidase 1, palmitoyl [Source:MGI Symbol;Acc:MGI:1330812]	2886.46	0.389734	0.0483228	8.06522	7.31e-16	9.77e-15	2532.62	-0.186584	0.0591558	-3.15411	0.00160988	0.00533093	2782.57	0.43824	0.0516839	8.47925	2.27e-17	2.7e-16	0.595286	0.048506
ENSMUSG00000021751	ACOX2	acyl-Coenzyme A oxidase 2, branched chain [Source:MGI Symbol;Acc:MGI:1934852]	0.339257	0.00219769	0.0611522	0.0359381	0.971332	NA	1.02774	0.111493	0.10828	1.02967	0.303164	NA	0.321765	0.00546475	0.102357	0.053389	0.957422	NA	-0.0689442	0.00326706
ENSMUSG00000029098	ACOX3	acyl-Coenzyme A oxidase 3, pristanoyl [Source:MGI Symbol;Acc:MGI:1933156]	1365.35	-0.491485	0.0590694	-8.32046	8.76e-17	1.26e-15	1483.01	-0.560832	0.0704417	-7.96165	1.7e-15	2.87e-14	1201.51	-0.756289	0.0682294	-11.0845	1.49e-28	3.66e-27	-0.204473	-0.264804
ENSMUSG00000027380	ACOXL	acyl-Coenzyme A oxidase-like [Source:MGI Symbol;Acc:MGI:1921371]	96.9891	0.554042	0.162821	3.40277	0.000667075	0.00203345	98.4507	0.530796	0.187383	2.83268	0.00461602	0.0136485	108.439	0.940011	0.168633	5.57429	2.49e-08	1.26e-07	0.305718	0.385968
ENSMUSG00000044573	ACP1	acid phosphatase 1, soluble [Source:MGI Symbol;Acc:MGI:87881]	1194.06	-0.0915822	0.0620361	-1.47627	0.13987	0.229318	1332.49	0.0430933	0.0728901	0.591209	0.55438	0.697778	1153.05	-0.0332755	0.0683811	-0.486618	0.626529	0.718002	-0.0943824	0.0583067
ENSMUSG00000002103	ACP2	acid phosphatase 2, lysosomal [Source:MGI Symbol;Acc:MGI:87882]	1157.49	-0.199328	0.0625065	-3.18891	0.00142812	0.00405367	1322.27	-0.00126442	0.0711004	-0.0177836	0.985811	0.992185	1158.1	-0.0337271	0.06638	-0.508092	0.611389	0.704956	-0.0513225	0.1656
ENSMUSG00000001348	ACP5	acid phosphatase 5, tartrate resistant [Source:MGI Symbol;Acc:MGI:87883]	486.702	0.592793	0.0870102	6.81291	9.56e-12	8.56e-11	479.483	0.48505	0.10271	4.7225	2.33e-06	1.34e-05	565.633	1.05493	0.0875471	12.0499	1.94e-33	6.29e-32	0.521278	0.462142
ENSMUSG00000028093	ACP6	acid phosphatase 6, lysophosphatidic [Source:MGI Symbol;Acc:MGI:1931010]	6300.92	-0.370521	0.0389676	-9.50842	1.94e-21	3.96e-20	7197.55	-0.197782	0.0470525	-4.20344	2.63e-05	0.000127579	5739.5	-0.499186	0.0457712	-10.9061	1.08e-27	2.52e-26	-0.316522	-0.128665
ENSMUSG00000032561	ACPP	acid phosphatase, prostate [Source:MGI Symbol;Acc:MGI:1928480]	241.85	0.472096	0.115831	4.07571	4.59e-05	0.000173448	213.144	-0.00117355	0.144298	-0.00813279	0.993511	0.996865	226.155	0.454931	0.126624	3.59277	0.000327175	0.000947781	0.402769	-0.0171646
ENSMUSG00000012777	ACPT	acid phosphatase, testicular [Source:MGI Symbol;Acc:MGI:3644563]	2.35286	0.0466141	0.152732	0.305202	0.760212	NA	1.73422	-0.0723475	0.137708	-0.525367	0.599328	NA	2.88275	0.223468	0.254657	0.877526	0.380201	NA	0.133995	0.176854
ENSMUSG00000022622	ACR	acrosin prepropeptide [Source:MGI Symbol;Acc:MGI:87884]	1.28311	0.099305	0.11865	0.836958	0.402616	NA	1.08715	0.0652607	0.115542	0.564823	0.572194	NA	0.678084	0.00615146	0.144079	0.0426951	0.965945	NA	-0.036	-0.0931536
ENSMUSG00000072770	ACRBP	proacrosin binding protein [Source:MGI Symbol;Acc:MGI:1859515]	106.174	0.55278	0.159237	3.47142	0.000517707	0.00161841	99.8764	0.334005	0.188671	1.77031	0.0766756	0.153149	118.923	0.934247	0.168604	5.54107	3.01e-08	1.51e-07	0.489544	0.381467
ENSMUSG00000032281	ACSBG1	acyl-CoA synthetase bubblegum family member 1 [Source:MGI Symbol;Acc:MGI:2385656]	37.557	0.448331	0.210981	2.12498	0.0335879	0.0681619	24.2573	-0.621489	0.251445	-2.47167	0.0134483	0.0348382	24.2362	-0.286906	0.275469	-1.04152	0.297637	0.4039	0.261275	-0.735236
ENSMUSG00000024207	ACSBG2	acyl-CoA synthetase bubblegum family member 2 [Source:MGI Symbol;Acc:MGI:3587728]	140.233	-0.497067	0.144489	-3.44018	0.000581331	0.00179907	163.652	-0.294854	0.157338	-1.87402	0.0609278	0.126797	141.368	-0.318338	0.14888	-2.13823	0.0324984	0.0618687	-0.024511	0.178728
ENSMUSG00000076435	ACSF2	acyl-CoA synthetase family member 2 [Source:MGI Symbol;Acc:MGI:2388287]	3905.14	-0.0800562	0.0445111	-1.79857	0.0720873	0.131217	4910.24	0.443744	0.0510424	8.69364	3.51e-18	7.33e-17	4233.96	0.296227	0.0503385	5.88469	3.99e-09	2.23e-08	-0.166434	0.376283
ENSMUSG00000015016	ACSF3	acyl-CoA synthetase family member 3 [Source:MGI Symbol;Acc:MGI:2182591]	510.911	-0.194156	0.0889591	-2.18253	0.0290701	0.0602487	584.631	0.0124169	0.0979316	0.126791	0.899106	0.94258	478.419	-0.226089	0.0963555	-2.34641	0.0189554	0.0384533	-0.24512	-0.031933
ENSMUSG00000018796	ACSL1	acyl-CoA synthetase long-chain family member 1 [Source:MGI Symbol;Acc:MGI:102797]	2403.74	0.634128	0.047417	13.3734	8.65e-41	4.98e-39	1967.32	-0.0692329	0.0619772	-1.11707	0.263964	0.410904	2322.26	0.684044	0.0554809	12.3293	6.3e-35	2.2e-33	0.719986	0.0499154
ENSMUSG00000032883	ACSL3	acyl-CoA synthetase long-chain family member 3 [Source:MGI Symbol;Acc:MGI:1921455]	5020.51	0.396111	0.0406856	9.73589	2.12e-22	4.62e-21	5360.4	0.479663	0.0492179	9.7457	1.92e-22	5.5e-21	5262.72	0.64488	0.0508857	12.6731	8.33e-37	3.11e-35	0.142068	0.24877
ENSMUSG00000031278	ACSL4	acyl-CoA synthetase long-chain family member 4 [Source:MGI Symbol;Acc:MGI:1354713]	1800.17	-0.748864	0.054152	-13.8289	1.71e-43	1.07e-41	2852.32	0.528784	0.0580971	9.10173	8.89e-20	2.1e-18	1907.26	-0.353445	0.0603077	-5.86069	4.61e-09	2.56e-08	-0.887228	0.39542
ENSMUSG00000024981	ACSL5	acyl-CoA synthetase long-chain family member 5 [Source:MGI Symbol;Acc:MGI:1919129]	204.809	0.521975	0.125307	4.16557	3.11e-05	0.000120658	254.51	0.997777	0.135117	7.38454	1.53e-13	2.15e-12	272.562	1.26413	0.119879	10.5451	5.35e-26	1.14e-24	0.19956	0.742157
ENSMUSG00000020333	ACSL6	acyl-CoA synthetase long-chain family member 6 [Source:MGI Symbol;Acc:MGI:894291]	240.838	-0.339777	0.119086	-2.8532	0.00432817	0.0110857	235.227	-0.842565	0.142242	-5.92346	3.15e-09	2.74e-08	213.744	-0.558918	0.128119	-4.3625	1.29e-05	4.6e-05	0.262491	-0.219141
ENSMUSG00000033533	ACSM1	acyl-CoA synthetase medium-chain family member 1 [Source:MGI Symbol;Acc:MGI:2152200]	0.494248	-0.0794992	0.0741427	-1.07225	0.283609	NA	0.632956	-0.0748907	0.0858337	-0.87251	0.38293	NA	0.467688	-0.126849	0.122836	-1.03266	0.301761	NA	NA	-0.0473494
ENSMUSG00000030935	ACSM3	acyl-CoA synthetase medium-chain family member 3 [Source:MGI Symbol;Acc:MGI:99538]	1.0385	0.0463632	0.100746	0.4602	0.645373	NA	2.06595	0.203712	0.144855	1.40632	0.159631	NA	0.512549	-0.0397816	0.123382	-0.322426	0.74713	NA	-0.153184	-0.0861448
ENSMUSG00000047026	ACSM4	acyl-CoA synthetase medium-chain family member 4 [Source:MGI Symbol;Acc:MGI:2681844]	321.488	-0.853552	0.112691	-7.57424	3.61e-14	4.17e-13	340.246	-1.24806	0.1289	-9.68238	3.58e-22	1.01e-20	256.333	-1.68687	0.139272	-12.1121	9.11e-34	3.03e-32	-0.371934	-0.83332
ENSMUSG00000027452	ACSS1	acyl-CoA synthetase short-chain family member 1 [Source:MGI Symbol;Acc:MGI:1915988]	1773.37	-0.166112	0.0557412	-2.98005	0.00288197	0.007667	2206.6	0.321735	0.0658095	4.88889	1.01e-06	6.19e-06	1989.84	0.30733	0.0620017	4.95679	7.17e-07	3.05e-06	-0.0351336	0.473441
ENSMUSG00000027605	ACSS2	acyl-CoA synthetase short-chain family member 2 [Source:MGI Symbol;Acc:MGI:1890410]	1640.13	0.282372	0.0558464	5.05623	4.28e-07	2.19e-06	1548.99	-0.0657648	0.0685066	-0.959978	0.337066	0.492521	1487.62	0.17207	0.0650006	2.64721	0.00811598	0.0178953	0.212914	-0.110302
ENSMUSG00000086529	ACSS2OS	acyl-CoA synthetase short-chain family member 2, opposite strand [Source:MGI Symbol;Acc:MGI:1922195]	0.472194	-0.0289546	0.0747208	-0.387504	0.698383	NA	0.416492	-0.0509447	0.0713799	-0.713712	0.475406	NA	0.307783	-0.0863793	0.102563	-0.842207	0.399672	NA	NA	-0.0574247
ENSMUSG00000035948	ACSS3	acyl-CoA synthetase short-chain family member 3 [Source:MGI Symbol;Acc:MGI:2685720]	2.47001	-0.0840888	0.154611	-0.543873	0.586529	NA	2.1708	-0.186746	0.149065	-1.25278	0.210285	NA	2.64133	-0.0463326	0.236759	-0.195695	0.844849	NA	0.0823083	0.0377561
ENSMUSG00000031972	ACTA1	actin, alpha 1, skeletal muscle [Source:MGI Symbol;Acc:MGI:87902]	5.40159	0.00786389	0.195682	0.040187	0.967944	NA	4.5823	-0.176634	0.199488	-0.885439	0.37592	NA	4.61611	-0.0948953	0.283427	-0.334814	0.737765	NA	0.0747937	-0.102759
ENSMUSG00000035783	ACTA2	actin, alpha 2, smooth muscle, aorta [Source:MGI Symbol;Acc:MGI:87909]	0	NA	NA	NA	NA	NA	0.734144	0.127053	0.0939806	1.3519	0.176406	NA	0.172847	0.047946	0.0760686	0.630299	0.528499	NA	-0.0632983	NA
ENSMUSG00000029580	ACTB	actin, beta [Source:MGI Symbol;Acc:MGI:87904]	106088	-0.203965	0.0396552	-5.14346	2.7e-07	1.42e-06	141262	0.49278	0.0487137	10.1158	4.7e-24	1.51e-22	110608	0.0798204	0.0587691	1.3582	0.174399	0.261789	-0.425382	0.283785
ENSMUSG00000055194	ACTBL2	actin, beta-like 2 [Source:MGI Symbol;Acc:MGI:2444552]	0.179582	-0.0276613	0.0443714	-0.623404	0.533019	NA	0.230103	-0.0250367	0.0505562	-0.495226	0.62044	NA	0.169851	-0.0462472	0.0759062	-0.609267	0.542348	NA	NA	-0.0185859
ENSMUSG00000068614	ACTC1	actin, alpha, cardiac muscle 1 [Source:MGI Symbol;Acc:MGI:87905]	0.662129	-0.115328	0.0884578	-1.30376	0.192314	NA	1.21509	-0.0405073	0.123725	-0.327397	0.743368	NA	0.799399	-0.129866	0.162227	-0.800519	0.42341	NA	-0.0237763	-0.0145377
ENSMUSG00000074978	ACTG-PS1	actin, gamma, pseudogene 1 [Source:MGI Symbol;Acc:MGI:87907]	4.08745	0.176301	0.176881	0.996722	0.318899	NA	3.52387	0.0821641	0.17703	0.464126	0.642558	NA	3.91605	0.266331	0.267828	0.994409	0.320024	NA	0.0601599	0.0900295
ENSMUSG00000062825	ACTG1	actin, gamma, cytoplasmic 1 [Source:MGI Symbol;Acc:MGI:87906]	13397.9	-0.113745	0.0417011	-2.72763	0.00637904	0.0156923	14387.3	-0.120492	0.0431773	-2.79063	0.00526053	0.0153213	12735.2	-0.100172	0.0441789	-2.26741	0.0233652	0.0462515	0.000665011	0.0135738
ENSMUSG00000059430	ACTG2	actin, gamma 2, smooth muscle, enteric [Source:MGI Symbol;Acc:MGI:104589]	0.625565	0.0995653	0.0828169	1.20223	0.229273	NA	0.229619	0.0354469	0.0505557	0.701144	0.483213	NA	0.344846	0.086021	0.100853	0.852939	0.393693	NA	0.00951027	-0.0135443
ENSMUSG00000078129	ACTL10	actin-like 10 [Source:MGI Symbol;Acc:MGI:1917612]	1.46358	-0.0326068	0.112769	-0.289147	0.772469	NA	1.12184	-0.121541	0.107611	-1.12945	0.258709	NA	1.00075	-0.159072	0.16679	-0.953728	0.340222	NA	0.016807	-0.126465
ENSMUSG00000027671	ACTL6A	actin-like 6A [Source:MGI Symbol;Acc:MGI:1861453]	10230.9	-0.400669	0.0350338	-11.4366	2.74e-30	9.52e-29	11839.7	-0.182573	0.0441113	-4.13892	3.49e-05	0.000164749	9692.73	-0.396792	0.0428221	-9.26606	1.93e-20	2.83e-19	-0.230855	0.00387723
ENSMUSG00000029712	ACTL6B	actin-like 6B [Source:MGI Symbol;Acc:MGI:1933548]	0.361506	-1.96e-06	0.0625978	-3.13e-05	0.999975	NA	0.230103	-0.0250367	0.0505562	-0.495226	0.62044	NA	0.169851	-0.0462472	0.0759062	-0.609267	0.542348	NA	NA	-0.0462452
ENSMUSG00000070979	ACTL7A	actin-like 7a [Source:MGI Symbol;Acc:MGI:1343051]	0	NA	NA	NA	NA	NA	0.229619	0.0354469	0.0505557	0.701144	0.483213	NA	0	NA	NA	NA	NA	NA	-0.0232483	NA
ENSMUSG00000070980	ACTL7B	actin-like 7b [Source:MGI Symbol;Acc:MGI:1343053]	8.30411	0.243829	0.211111	1.15498	0.248097	0.361438	5.33579	-0.158617	0.209838	-0.755903	0.449707	NA	6.2871	0.115989	0.295678	0.392283	0.694849	0.775629	0.161178	-0.12784
ENSMUSG00000015143	ACTN1	actinin, alpha 1 [Source:MGI Symbol;Acc:MGI:2137706]	14063.8	0.0301121	0.0352212	0.854942	0.392583	0.514802	15057.1	0.0475152	0.0485341	0.979007	0.327577	0.482755	13698	0.111107	0.0483345	2.29871	0.0215212	0.0430763	0.0428372	0.080995
ENSMUSG00000052374	ACTN2	actinin alpha 2 [Source:MGI Symbol;Acc:MGI:109192]	144.657	0.964076	0.150842	6.39128	1.65e-10	1.28e-09	132.956	0.783304	0.175333	4.46752	7.91e-06	4.18e-05	171.372	1.44681	0.151695	9.5376	1.46e-21	2.34e-20	0.542394	0.48273
ENSMUSG00000006457	ACTN3	actinin alpha 3 [Source:MGI Symbol;Acc:MGI:99678]	440.799	-0.0145971	0.0897589	-0.162626	0.870813	0.917024	470.263	-0.0150761	0.105667	-0.142675	0.886547	0.935348	485.272	0.385047	0.0904785	4.25568	2.08e-05	7.21e-05	0.362776	0.399644
ENSMUSG00000054808	ACTN4	actinin alpha 4 [Source:MGI Symbol;Acc:MGI:1890773]	23984.1	-0.147367	0.0346113	-4.25777	2.06e-05	8.25e-05	25833.5	-0.151579	0.0424601	-3.56991	0.000357105	0.00137727	21496.6	-0.315788	0.0522718	-6.04126	1.53e-09	8.98e-09	-0.181128	-0.168421
ENSMUSG00000021076	ACTR10	ARP10 actin-related protein 10 [Source:MGI Symbol;Acc:MGI:1891654]	2526.13	-0.0385257	0.0461494	-0.834805	0.403828	0.525288	2785.53	0.0677152	0.0558696	1.21202	0.225504	0.36537	2502.49	0.0915868	0.053991	1.69633	0.0898225	0.148938	0.00370309	0.130113
ENSMUSG00000025228	ACTR1A	ARP1 actin-related protein 1A, centractin alpha [Source:MGI Symbol;Acc:MGI:1858964]	5321.58	0.0446361	0.0409962	1.08878	0.276249	0.394685	5844.05	0.151975	0.0521009	2.91693	0.00353497	0.0107496	5293.12	0.182142	0.055734	3.26806	0.00108287	0.00285818	0.00958952	0.137506
ENSMUSG00000037351	ACTR1B	ARP1 actin-related protein 1B, centractin beta [Source:MGI Symbol;Acc:MGI:1917446]	4927.09	0.262985	0.0424257	6.19873	5.69e-10	4.14e-09	4729.84	-0.0353446	0.0520304	-0.679307	0.496943	0.649959	4510	0.175328	0.0536228	3.26965	0.00107679	0.00284349	0.18783	-0.0876571
ENSMUSG00000020152	ACTR2	ARP2 actin-related protein 2 [Source:MGI Symbol;Acc:MGI:1913963]	20575.5	0.1054	0.0368447	2.86065	0.00422774	0.0108537	22112.1	0.153155	0.0436754	3.50667	0.000453744	0.0017132	20333.3	0.223318	0.0446717	4.9991	5.76e-07	2.49e-06	0.0493862	0.117918
ENSMUSG00000026341	ACTR3	ARP3 actin-related protein 3 [Source:MGI Symbol;Acc:MGI:1921367]	7984.67	-0.137981	0.0354888	-3.88801	0.00010107	0.000360926	9567.49	0.234383	0.0450221	5.20597	1.93e-07	1.31e-06	8190.78	0.0950363	0.0554722	1.71322	0.0866716	0.144506	-0.155907	0.233017
ENSMUSG00000056367	ACTR3B	ARP3 actin-related protein 3B [Source:MGI Symbol;Acc:MGI:2661120]	549.545	-0.0255166	0.0847998	-0.300904	0.763488	0.837931	580.803	-0.0680514	0.0990775	-0.68685	0.492177	0.645378	523.277	-0.00666768	0.0928287	-0.0718278	0.942739	0.960655	0.040556	0.0188489
ENSMUSG00000037761	ACTR5	ARP5 actin-related protein 5 [Source:MGI Symbol;Acc:MGI:1924748]	498.917	-0.0124018	0.0871064	-0.142375	0.886784	0.926678	501.197	-0.237469	0.104712	-2.26782	0.0233401	0.0562095	430.703	-0.28333	0.101127	-2.80171	0.00508328	0.0116906	-0.0582841	-0.270928
ENSMUSG00000019948	ACTR6	ARP6 actin-related protein 6 [Source:MGI Symbol;Acc:MGI:1914269]	867.106	0.196835	0.0725375	2.71356	0.00665636	0.0163191	993.488	0.456862	0.0796521	5.73572	9.71e-09	7.98e-08	891.804	0.4118	0.0780012	5.2794	1.3e-07	6.06e-07	-0.0671241	0.214965
ENSMUSG00000015971	ACTR8	ARP8 actin-related protein 8 [Source:MGI Symbol;Acc:MGI:1860775]	1941.06	-0.169734	0.0522289	-3.24981	0.00115481	0.00334689	2222.53	0.043389	0.0612288	0.708637	0.478549	0.632902	1873.94	-0.109862	0.0583218	-1.88372	0.0596029	0.104662	-0.170249	0.0598723
ENSMUSG00000051276	ACTRT2	actin-related protein T2 [Source:MGI Symbol;Acc:MGI:1920603]	0.14698	0.0261629	0.0433529	0.603487	0.546185	NA	0	NA	NA	NA	NA	NA	0	NA	NA	NA	NA	NA	NA	NA
ENSMUSG00000037737	ACTRT3	actin related protein T3 [Source:MGI Symbol;Acc:MGI:1923902]	8.12166	0.248579	0.216049	1.15057	0.24991	0.363459	5.25429	-0.187796	0.208663	-0.899995	0.368123	NA	9.28031	0.563096	0.301331	1.8687	0.0616651	0.107699	0.423284	0.314518
ENSMUSG00000026836	ACVR1	activin A receptor, type 1 [Source:MGI Symbol;Acc:MGI:87911]	747.104	0.331915	0.0787703	4.2137	2.51e-05	9.95e-05	767.671	0.281387	0.0916125	3.07149	0.00212992	0.00685712	805.435	0.650022	0.0801078	8.11435	4.88e-16	5.28e-15	0.334037	0.318108
ENSMUSG00000000532	ACVR1B	activin A receptor, type 1B [Source:MGI Symbol;Acc:MGI:1338944]	2271.01	0.324164	0.0482852	6.71353	1.9e-11	1.65e-10	2269.36	0.181642	0.0666581	2.72498	0.00643055	0.0182541	2183.52	0.366026	0.055669	6.57503	4.86e-11	3.32e-10	0.158856	0.0418615
ENSMUSG00000026834	ACVR1C	activin A receptor, type IC [Source:MGI Symbol;Acc:MGI:2661081]	0.314861	-0.00234464	0.0594819	-0.0394177	0.968557	NA	0.582137	0.0395017	0.0856432	0.461236	0.64463	NA	0.676557	0.0968327	0.145427	0.66585	0.505507	NA	0.0118613	0.0991774
ENSMUSG00000052155	ACVR2A	activin receptor IIA [Source:MGI Symbol;Acc:MGI:102806]	777.969	0.0646114	0.0733825	0.880474	0.378602	0.500726	827.896	0.0669452	0.0834406	0.802309	0.422374	0.578901	749.194	0.113012	0.0796928	1.4181	0.156162	0.238224	0.0243039	0.0484009
ENSMUSG00000061393	ACVR2B	activin receptor IIB [Source:MGI Symbol;Acc:MGI:87912]	682.369	-0.15538	0.0767901	-2.02344	0.0430281	0.0846286	764.986	-0.0146254	0.0864984	-0.169082	0.865732	0.922284	621.288	-0.272598	0.0874353	-3.11771	0.0018226	0.00459124	-0.265964	-0.117218
ENSMUSG00000000530	ACVRL1	activin A receptor, type II-like 1 [Source:MGI Symbol;Acc:MGI:1338946]	23.68	0.0586507	0.225725	0.259833	0.794993	0.862506	16.2157	-0.991687	0.249953	-3.96749	7.26e-05	0.000322785	15.6767	-0.705048	0.293174	-2.40488	0.0161777	0.0333467	0.274595	-0.763699
ENSMUSG00000023262	ACY1	aminoacylase 1 [Source:MGI Symbol;Acc:MGI:87913]	2079.98	-0.0409821	0.0541732	-0.756502	0.449348	0.570165	2191.52	-0.0981398	0.0608805	-1.61201	0.10696	0.201099	1946.15	-0.0728657	0.0605533	-1.20333	0.228848	0.327102	0.00571022	-0.0318835
ENSMUSG00000024866	ACY3	aspartoacylase (aminoacylase) 3 [Source:MGI Symbol;Acc:MGI:1918920]	181.531	-0.206965	0.128322	-1.61285	0.106776	0.183437	198.839	-0.158488	0.149582	-1.05954	0.289353	0.439461	157.781	-0.474896	0.144228	-3.29267	0.000992426	0.00264353	-0.289028	-0.267931
ENSMUSG00000008822	ACYP1	acylphosphatase 1, erythrocyte (common) type [Source:MGI Symbol;Acc:MGI:1913454]	350.384	-0.375393	0.100801	-3.72409	0.000196023	0.000664809	408.842	-0.132991	0.109069	-1.21932	0.222721	0.361974	338.257	-0.316085	0.103677	-3.04874	0.00229805	0.00568573	-0.187924	0.0593076
ENSMUSG00000060923	ACYP2	acylphosphatase 2, muscle type [Source:MGI Symbol;Acc:MGI:1922822]	269.515	0.244909	0.108751	2.25202	0.0243213	0.0513521	324.328	0.638102	0.120456	5.29737	1.17e-07	8.28e-07	287.8	0.546376	0.112631	4.85104	1.23e-06	5.04e-06	-0.121099	0.301467
ENSMUSG00000017697	ADA	adenosine deaminase [Source:MGI Symbol;Acc:MGI:87916]	669.113	-0.229974	0.0768906	-2.99092	0.00278137	0.00742666	626.16	-0.89364	0.0988698	-9.03855	1.59e-19	3.64e-18	506.817	-1.03232	0.093113	-11.0867	1.46e-28	3.57e-27	-0.135996	-0.802343
ENSMUSG00000027719	ADAD1	adenosine deaminase domain containing 1 (testis specific) [Source:MGI Symbol;Acc:MGI:103258]	10.2933	0.667727	0.221835	3.01002	0.00261233	0.00700786	3.32101	-0.237961	0.180556	-1.31793	0.187526	NA	7.28035	0.563971	0.298805	1.88742	0.0591033	0.103928	0.437074	-0.103756
ENSMUSG00000024266	ADAD2	adenosine deaminase domain containing 2 [Source:MGI Symbol;Acc:MGI:1923023]	255.134	0.387488	0.11828	3.27601	0.00105284	0.00307545	217.946	-0.212527	0.153519	-1.38437	0.166245	0.287178	217.394	0.13822	0.131366	1.05217	0.29272	0.398637	0.305676	-0.249268
ENSMUSG00000027259	ADAL	adenosine deaminase-like [Source:MGI Symbol;Acc:MGI:1923144]	1508.61	0.087679	0.055673	1.57489	0.115281	0.195492	1590.69	0.0668593	0.0660078	1.0129	0.311108	0.464431	1434.45	0.101756	0.0610861	1.66577	0.095759	0.157453	0.0142124	0.0140765
ENSMUSG00000054693	ADAM10	a disintegrin and metallopeptidase domain 10 [Source:MGI Symbol;Acc:MGI:109548]	4050.5	0.565569	0.042749	13.23	5.89e-40	3.27e-38	2450.2	-1.9149	0.0627699	-30.5066	2.13e-204	5.79e-201	2072.22	-1.5117	0.0837881	-18.042	9.12e-73	1.45e-70	0.353684	-2.07727
ENSMUSG00000020926	ADAM11	a disintegrin and metallopeptidase domain 11 [Source:MGI Symbol;Acc:MGI:1098667]	255.591	0.351243	0.111529	3.14935	0.00163633	0.00458492	181.079	-1.1429	0.159398	-7.17009	7.5e-13	9.77e-12	188.918	-0.314812	0.13691	-2.29941	0.0214816	0.0430022	0.751136	-0.666055
ENSMUSG00000054555	ADAM12	a disintegrin and metallopeptidase domain 12 (meltrin alpha) [Source:MGI Symbol;Acc:MGI:105378]	21.0678	0.541221	0.2288	2.36548	0.0180069	0.0393566	18.7407	0.368783	0.251145	1.46841	0.141994	0.25363	19.3395	0.622969	0.294909	2.11241	0.0346515	0.0654881	0.0871538	0.0817472
ENSMUSG00000028041	ADAM15	a disintegrin and metallopeptidase domain 15 (metargidin) [Source:MGI Symbol;Acc:MGI:1333882]	1472.09	0.0512929	0.0598954	0.856374	0.391791	0.513803	1617.29	0.162426	0.067897	2.39224	0.0167457	0.0421934	1441.49	0.146738	0.0748353	1.96081	0.0499009	0.0898903	-0.035039	0.095445
ENSMUSG00000052593	ADAM17	a disintegrin and metallopeptidase domain 17 [Source:MGI Symbol;Acc:MGI:1096335]	3347.12	0.235806	0.0462799	5.09521	3.48e-07	1.81e-06	3383.01	0.107074	0.0563447	1.90034	0.0573891	0.12077	3150.46	0.222385	0.0491397	4.52556	6.02e-06	2.27e-05	0.0928471	-0.0134208
ENSMUSG00000031552	ADAM18	a disintegrin and metallopeptidase domain 18 [Source:MGI Symbol;Acc:MGI:105986]	0.16788	-0.0272356	0.0440334	-0.618521	0.536232	NA	0.352518	0.000743249	0.0653045	0.0113813	0.990919	NA	0.158864	-0.0455031	0.0753299	-0.604051	0.54581	NA	-0.0204644	-0.0182675
ENSMUSG00000011256	ADAM19	a disintegrin and metallopeptidase domain 19 (meltrin beta) [Source:MGI Symbol;Acc:MGI:105377]	5553.07	-0.173311	0.0426395	-4.06456	4.81e-05	0.000181134	6112.78	-0.102706	0.051577	-1.99131	0.0464466	0.101412	4898.94	-0.395891	0.0557904	-7.09604	1.28e-12	1.03e-11	-0.307496	-0.22258
ENSMUSG00000072647	ADAM1A	a disintegrin and metallopeptidase domain 1a [Source:MGI Symbol;Acc:MGI:2429504]	12.2754	-0.00484505	0.226311	-0.0214088	0.98292	0.989184	14.1084	0.110503	0.24927	0.443308	0.657543	0.780191	11.2257	-0.0681913	0.299999	-0.227305	0.820187	0.87372	-0.121907	-0.0633462
ENSMUSG00000062438	ADAM1B	a disintegrin and metallopeptidase domain 1b [Source:MGI Symbol;Acc:MGI:2429506]	0.637996	-0.00182608	0.0877758	-0.0208039	0.983402	NA	0.646111	-0.0127298	0.0883576	-0.144072	0.885444	NA	0.480206	-0.0385336	0.127215	-0.302901	0.761965	NA	-0.00633755	-0.0367075
ENSMUSG00000022039	ADAM2	a disintegrin and metallopeptidase domain 2 [Source:MGI Symbol;Acc:MGI:1340894]	1.80861	-0.0876782	0.14027	-0.625067	0.531927	NA	1.63207	-0.157615	0.137089	-1.14973	0.250256	NA	1.96941	-0.0636117	0.231736	-0.2745	0.7837	NA	0.0747432	0.0240665
ENSMUSG00000046282	ADAM20	a disintegrin and metallopeptidase domain 20 [Source:MGI Symbol;Acc:MGI:2152342]	1.21349	0.177654	0.108148	1.64269	0.100448	NA	0	NA	NA	NA	NA	NA	0.696477	0.183822	0.143514	1.28087	0.200241	NA	0.0668081	0.00616786
ENSMUSG00000008438	ADAM21	a disintegrin and metallopeptidase domain 21 [Source:MGI Symbol;Acc:MGI:1861229]	8.32743	-0.00790964	0.217091	-0.0364346	0.970936	0.981738	8.61731	-0.0421468	0.23527	-0.179143	0.857826	0.917393	5.51722	-0.471662	0.289817	-1.62745	0.103642	NA	-0.184687	-0.463752
ENSMUSG00000040537	ADAM22	a disintegrin and metallopeptidase domain 22 [Source:MGI Symbol;Acc:MGI:1340046]	733.249	0.278627	0.0762666	3.65333	0.000258864	0.000861517	639.102	-0.371587	0.0972102	-3.82251	0.000132102	0.000557791	628.847	0.0177244	0.0848716	0.208837	0.834575	0.884263	0.361842	-0.260902
ENSMUSG00000025964	ADAM23	a disintegrin and metallopeptidase domain 23 [Source:MGI Symbol;Acc:MGI:1345162]	1907.57	0.155264	0.0525588	2.9541	0.00313577	0.00828137	1889.67	-0.0670583	0.064476	-1.04005	0.298317	0.450604	1720.48	0.0234938	0.0618228	0.380019	0.703932	0.783332	0.0694396	-0.13177
ENSMUSG00000046723	ADAM24	a disintegrin and metallopeptidase domain 24 (testase 1) [Source:MGI Symbol;Acc:MGI:105984]	0.179582	-0.0276613	0.0443714	-0.623404	0.533019	NA	0.230103	-0.0250367	0.0505562	-0.495226	0.62044	NA	0.342698	0.00189187	0.104727	0.0180648	0.985587	NA	0.0168158	0.0295532
ENSMUSG00000071937	ADAM25	a disintegrin and metallopeptidase domain 25 (testase 2) [Source:MGI Symbol;Acc:MGI:1345157]	2.55486	-0.0761243	0.15584	-0.488477	0.625212	NA	4.96693	0.265272	0.206888	1.2822	0.199771	NA	6.46045	0.692405	0.295404	2.34392	0.0190822	0.0386915	0.132037	0.768529
ENSMUSG00000014725	ADAM28	a disintegrin and metallopeptidase domain 28 [Source:MGI Symbol;Acc:MGI:105988]	0.478585	0.0768654	0.0732372	1.04954	0.29393	NA	0.688858	0.100026	0.083629	1.19607	0.231669	NA	0.34527	0.0978615	0.107192	0.912959	0.361264	NA	-0.0342328	0.0209961
ENSMUSG00000031553	ADAM3	a disintegrin and metallopeptidase domain 3 (cyritestin) [Source:MGI Symbol;Acc:MGI:102518]	4.59754	0.133175	0.188458	0.706659	0.479778	NA	4.04212	0.0284716	0.190713	0.14929	0.881325	NA	4.29859	0.183587	0.278505	0.659186	0.509776	NA	0.0614241	0.0504112
ENSMUSG00000043468	ADAM30	a disintegrin and metallopeptidase domain 30 [Source:MGI Symbol;Acc:MGI:1918328]	0.826777	-0.0768948	0.0935974	-0.821548	0.411334	NA	0.846622	-0.0967601	0.0968383	-0.999192	0.317702	NA	0.625511	-0.163895	0.138116	-1.18665	0.235365	NA	NA	-0.0870004
ENSMUSG00000037437	ADAM32	a disintegrin and metallopeptidase domain 32 [Source:MGI Symbol;Acc:MGI:2653822]	73.3286	0.228164	0.177051	1.28869	0.197505	0.301552	73.2232	0.0847935	0.207302	0.409034	0.682515	0.798147	63.5981	0.0342623	0.209175	0.163798	0.869891	0.909486	-0.0611129	-0.193901
ENSMUSG00000027318	ADAM33	a disintegrin and metallopeptidase domain 33 [Source:MGI Symbol;Acc:MGI:1341813]	7.02381	-0.0412288	0.206764	-0.199401	0.841949	0.896748	9.23983	0.167152	0.237025	0.705208	0.480681	0.63499	8.84235	0.303852	0.301282	1.00853	0.313201	0.42012	0.0276865	0.34508
ENSMUSG00000054033	ADAM39	a disintegrin and metallopeptidase domain 39 [Source:MGI Symbol;Acc:MGI:3045694]	0.14698	0.0261629	0.0433529	0.603487	0.546185	NA	0	NA	NA	NA	NA	NA	0.172847	0.047946	0.0760686	0.630299	0.528499	NA	0.0168158	0.021783
ENSMUSG00000072972	ADAM4	a disintegrin and metallopeptidase domain 4 [Source:MGI Symbol;Acc:MGI:104731]	13.2589	0.309276	0.227641	1.35861	0.174269	0.274011	10.9129	0.0123448	0.243643	0.0506675	0.95959	0.977619	13.638	0.510629	0.297402	1.71697	0.0859853	0.143555	0.272623	0.201353
ENSMUSG00000031554	ADAM5	a disintegrin and metallopeptidase domain 5 [Source:MGI Symbol;Acc:MGI:104730]	2.93663	-0.107183	0.162362	-0.660149	0.509158	NA	3.05858	-0.131463	0.170752	-0.769904	0.441357	NA	2.79384	-0.171328	0.25469	-0.672694	0.501142	NA	0.0193339	-0.0641452
ENSMUSG00000022056	ADAM7	a disintegrin and metallopeptidase domain 7 [Source:MGI Symbol;Acc:MGI:107247]	0.165803	0.0269332	0.0439693	0.612547	0.540176	NA	0	NA	NA	NA	NA	NA	0	NA	NA	NA	NA	NA	NA	NA
ENSMUSG00000025473	ADAM8	a disintegrin and metallopeptidase domain 8 [Source:MGI Symbol;Acc:MGI:107825]	56.4973	0.452659	0.198682	2.27832	0.0227078	0.0483664	36.6976	-0.812108	0.241883	-3.35744	0.00078667	0.00281668	29.7702	-0.986906	0.261346	-3.77624	0.000159213	0.000484236	-0.0249764	-1.43957
ENSMUSG00000031555	ADAM9	a disintegrin and metallopeptidase domain 9 (meltrin gamma) [Source:MGI Symbol;Acc:MGI:105376]	3084.1	0.3642	0.0436822	8.33751	7.59e-17	1.1e-15	3119.41	0.272306	0.0576269	4.72533	2.3e-06	1.33e-05	3032.2	0.460837	0.0500422	9.20897	3.29e-20	4.74e-19	0.163801	0.0966363
ENSMUSG00000022057	ADAMDEC1	ADAM-like, decysin 1 [Source:MGI Symbol;Acc:MGI:1917650]	0.695453	0.107333	0.0858063	1.25088	0.210978	NA	0.734144	0.127053	0.0939806	1.3519	0.176406	NA	0.692378	0.204141	0.150485	1.35656	0.174921	NA	-0.0121841	0.096808
ENSMUSG00000022893	ADAMTS1	a disintegrin-like and metallopeptidase (reprolysin type) with thrombospondin type 1 motif, 1 [Source:MGI Symbol;Acc:MGI:109249]	9.03272	0.311456	0.219539	1.41868	0.155991	0.250735	6.87712	0.0166152	0.22416	0.0741219	0.940913	NA	8.03854	0.339869	0.300594	1.13066	0.258199	0.360727	0.15265	0.0284128
ENSMUSG00000024299	ADAMTS10	a disintegrin-like and metallopeptidase (reprolysin type) with thrombospondin type 1 motif, 10 [Source:MGI Symbol;Acc:MGI:2449112]	363.022	-0.637966	0.107122	-5.95553	2.59e-09	1.76e-08	463.648	-0.0954105	0.11386	-0.837961	0.402053	0.559757	377.484	-0.335096	0.107896	-3.10572	0.00189818	0.00476782	-0.244004	0.30287
ENSMUSG00000047497	ADAMTS12	a disintegrin-like and metallopeptidase (reprolysin type) with thrombospondin type 1 motif, 12 [Source:MGI Symbol;Acc:MGI:2146046]	0.336915	-0.0554465	0.0623369	-0.889465	0.373753	NA	0.798602	0.0136441	0.101144	0.134897	0.892693	NA	0.31877	-0.0887153	0.103879	-0.854027	0.39309	NA	-0.0405775	-0.0332688
ENSMUSG00000014852	ADAMTS13	a disintegrin-like and metallopeptidase (reprolysin type) with thrombospondin type 1 motif, 13 [Source:MGI Symbol;Acc:MGI:2685556]	1.52555	-0.0812982	0.119629	-0.679587	0.496766	NA	1.36558	-0.14206	0.115526	-1.22967	0.218819	NA	1.1828	-0.193902	0.175819	-1.10285	0.270091	NA	0.0168572	-0.112604
ENSMUSG00000059901	ADAMTS14	a disintegrin-like and metallopeptidase (reprolysin type) with thrombospondin type 1 motif, 14 [Source:MGI Symbol;Acc:MGI:2179942]	383.033	-0.063751	0.0946476	-0.673562	0.50059	0.616926	330.328	-0.998824	0.125418	-7.96393	1.67e-15	2.82e-14	342.995	-0.227292	0.105041	-2.16384	0.0304765	0.0584507	0.723752	-0.163542
ENSMUSG00000033453	ADAMTS15	a disintegrin-like and metallopeptidase (reprolysin type) with thrombospondin type 1 motif, 15 [Source:MGI Symbol;Acc:MGI:2449569]	256.947	0.379678	0.119166	3.18613	0.00144191	0.00408546	220.686	-0.236301	0.144726	-1.63274	0.102523	0.194514	232.357	0.27889	0.12333	2.26134	0.0237384	0.0469172	0.462836	-0.100789
ENSMUSG00000049538	ADAMTS16	a disintegrin-like and metallopeptidase (reprolysin type) with thrombospondin type 1 motif, 16 [Source:MGI Symbol;Acc:MGI:2429637]	0.157333	-0.0268239	0.0437039	-0.613766	0.53937	NA	0.201427	-0.0243788	0.0498639	-0.488906	0.624908	NA	0.321765	0.00546475	0.102357	0.053389	0.957422	NA	0.0168158	0.0322887
ENSMUSG00000058145	ADAMTS17	a disintegrin-like and metallopeptidase (reprolysin type) with thrombospondin type 1 motif, 17 [Source:MGI Symbol;Acc:MGI:3588195]	26.299	0.228693	0.223025	1.02541	0.305168	0.426528	17.3594	-0.787164	0.251668	-3.12778	0.00176131	0.00576465	17.7609	-0.411308	0.2887	-1.42469	0.154247	0.235651	0.313543	-0.640002
ENSMUSG00000053399	ADAMTS18	a disintegrin-like and metallopeptidase (reprolysin type) with thrombospondin type 1 motif, 18 [Source:MGI Symbol;Acc:MGI:2442600]	0.179582	-0.0276613	0.0443714	-0.623404	0.533019	NA	0.459722	0.0106512	0.0723443	0.14723	0.882951	NA	0.169851	-0.0462472	0.0759062	-0.609267	0.542348	NA	-0.0232483	-0.0185859
ENSMUSG00000053441	ADAMTS19	a disintegrin-like and metallopeptidase (reprolysin type) with thrombospondin type 1 motif, 19 [Source:MGI Symbol;Acc:MGI:2442875]	11.8662	0.544504	0.22572	2.41229	0.0158525	0.0351699	6.65098	-0.0825657	0.222599	-0.370917	0.710699	NA	8.73758	0.382983	0.30114	1.27178	0.203453	0.297294	0.246808	-0.161521
ENSMUSG00000036545	ADAMTS2	a disintegrin-like and metallopeptidase (reprolysin type) with thrombospondin type 1 motif, 2 [Source:MGI Symbol;Acc:MGI:1347356]	56.1537	0.558758	0.194567	2.8718	0.00408138	0.0105104	38.6206	-0.401377	0.23929	-1.67736	0.0934713	0.180249	36.8898	-0.183098	0.24771	-0.739162	0.459808	0.568929	0.181159	-0.741856
ENSMUSG00000022449	ADAMTS20	a disintegrin-like and metallopeptidase (reprolysin type) with thrombospondin type 1 motif, 20 [Source:MGI Symbol;Acc:MGI:2660628]	16.4774	0.309085	0.228796	1.35092	0.176722	0.276874	12.8757	-0.127584	0.247828	-0.51481	0.606686	0.741404	11.3614	-0.133689	0.30022	-0.445303	0.656101	0.742972	0.014103	-0.442774
ENSMUSG00000043635	ADAMTS3	a disintegrin-like and metallopeptidase (reprolysin type) with thrombospondin type 1 motif, 3 [Source:MGI Symbol;Acc:MGI:3045353]	32.9236	0.468503	0.216326	2.16573	0.0303316	0.0624437	36.4346	0.610345	0.240761	2.53506	0.0112427	0.0297109	56.896	1.61173	0.222698	7.23727	4.58e-13	3.83e-12	0.694571	1.14322
ENSMUSG00000006403	ADAMTS4	a disintegrin-like and metallopeptidase (reprolysin type) with thrombospondin type 1 motif, 4 [Source:MGI Symbol;Acc:MGI:1339949]	132.397	0.332539	0.146686	2.26701	0.0233895	0.0496047	124.635	0.0440806	0.172384	0.255712	0.798174	0.878588	142.467	0.645794	0.15276	4.22752	2.36e-05	8.1e-05	0.51431	0.313256
ENSMUSG00000022894	ADAMTS5	a disintegrin-like and metallopeptidase (reprolysin type) with thrombospondin type 1 motif, 5 (aggrecanase-2) [Source:MGI Symbol;Acc:MGI:1346321]	3.20475	0.216893	0.166266	1.30449	0.192065	NA	1.30634	-0.0922521	0.122375	-0.75385	0.450939	NA	1.83612	0.0590951	0.216801	0.272577	0.785178	NA	0.0734923	-0.157798
ENSMUSG00000046169	ADAMTS6	a disintegrin-like and metallopeptidase (reprolysin type) with thrombospondin type 1 motif, 6 [Source:MGI Symbol;Acc:MGI:1347348]	1.78817	0.132115	0.139258	0.948706	0.34277	NA	0.784047	-0.0545183	0.101145	-0.539013	0.589878	NA	0.825165	-0.0382683	0.167412	-0.228587	0.81919	NA	0.0185245	-0.170383
ENSMUSG00000032363	ADAMTS7	a disintegrin-like and metallopeptidase (reprolysin type) with thrombospondin type 1 motif, 7 [Source:MGI Symbol;Acc:MGI:1347346]	627.551	-0.0201677	0.0797044	-0.253031	0.800244	0.865948	527.835	-1.08092	0.103118	-10.4823	1.04e-25	3.68e-24	442.926	-1.02543	0.0957846	-10.7056	9.58e-27	2.14e-25	0.0516428	-1.00526
ENSMUSG00000031994	ADAMTS8	a disintegrin-like and metallopeptidase (reprolysin type) with thrombospondin type 1 motif, 8 [Source:MGI Symbol;Acc:MGI:1353468]	577.186	-0.0627129	0.0817096	-0.767509	0.442779	0.564193	626.312	-0.0224188	0.0968976	-0.231366	0.817031	0.890173	563.096	0.0243315	0.0871666	0.279138	0.780139	0.842366	0.0262811	0.0870444
ENSMUSG00000030022	ADAMTS9	a disintegrin-like and metallopeptidase (reprolysin type) with thrombospondin type 1 motif, 9 [Source:MGI Symbol;Acc:MGI:1916320]	2137.02	0.0949865	0.0551919	1.72102	0.0852465	0.151125	2106.04	-0.171033	0.0734876	-2.32737	0.0199456	0.0491424	1888.57	-0.099607	0.0620958	-1.60409	0.108695	0.175468	0.0522135	-0.194594
ENSMUSG00000066113	ADAMTSL1	ADAMTS-like 1 [Source:MGI Symbol;Acc:MGI:1924989]	142.853	0.00972549	0.145521	0.0668324	0.946715	0.966084	127.559	-0.621938	0.180107	-3.45315	0.000554075	0.00205566	116.006	-0.424992	0.171513	-2.4779	0.0132159	0.0278251	0.184821	-0.434717
ENSMUSG00000036040	ADAMTSL2	ADAMTS-like 2 [Source:MGI Symbol;Acc:MGI:1925044]	0.314861	-0.00234464	0.0594819	-0.0394177	0.968557	NA	0.215065	-0.0247042	0.0502074	-0.492043	0.622689	NA	0.158864	-0.0455031	0.0753299	-0.604051	0.54581	NA	NA	-0.0431585
ENSMUSG00000070469	ADAMTSL3	ADAMTS-like 3 [Source:MGI Symbol;Acc:MGI:3028499]	1.66552	0.0457426	0.131556	0.347705	0.728062	NA	2.54136	0.172557	0.160778	1.07326	0.283155	NA	2.73725	0.345109	0.249188	1.38494	0.166072	NA	0.0189463	0.299367
ENSMUSG00000015850	ADAMTSL4	ADAMTS-like 4 [Source:MGI Symbol;Acc:MGI:2389008]	237.547	-0.158242	0.118241	-1.3383	0.1808	0.281859	253.668	-0.201624	0.138734	-1.45331	0.146137	0.259208	239.691	0.0187242	0.135016	0.138681	0.889702	0.923825	0.187589	0.176966
ENSMUSG00000043822	ADAMTSL5	ADAMTS-like 5 [Source:MGI Symbol;Acc:MGI:1913798]	55.6812	0.0465657	0.19641	0.237084	0.812592	0.874142	53.5704	-0.222331	0.228069	-0.974838	0.329641	0.484719	48.5278	-0.147658	0.231197	-0.638668	0.523039	0.627123	0.0673824	-0.194224
ENSMUSG00000056413	ADAP1	ArfGAP with dual PH domains 1 [Source:MGI Symbol;Acc:MGI:2442201]	2957.72	-0.0403009	0.057034	-0.706612	0.479807	0.598018	2771.39	-0.579919	0.0607842	-9.54063	1.42e-21	3.84e-20	2522.06	-0.358082	0.0671104	-5.33572	9.52e-08	4.53e-07	0.198224	-0.317781
ENSMUSG00000020709	ADAP2	ArfGAP with dual PH domains 2 [Source:MGI Symbol;Acc:MGI:2663075]	417.714	-0.111863	0.0907149	-1.23312	0.21753	0.32565	482.159	0.132263	0.103216	1.28142	0.200048	0.332531	437.903	0.171772	0.094495	1.81779	0.0690956	0.118763	0.0167223	0.283635
ENSMUSG00000086507	ADAP2OS	ArfGAP with dual PH domains 2, opposite strand [Source:MGI Symbol;Acc:MGI:3650197]	26.9793	0.197899	0.222785	0.888295	0.374382	0.496998	30.3399	0.340125	0.24654	1.37959	0.167712	0.289131	27.1401	0.346588	0.264588	1.30991	0.190225	0.281552	-0.0569696	0.148689
ENSMUSG00000027951	ADAR	adenosine deaminase, RNA-specific [Source:MGI Symbol;Acc:MGI:1889575]	3501.97	-0.019619	0.0467745	-0.419438	0.674896	0.769021	3998.8	0.204245	0.0596535	3.42385	0.0006174	0.00227028	3594.15	0.204928	0.0621057	3.29966	0.000968027	0.00258062	-0.0199214	0.224547
ENSMUSG00000020262	ADARB1	adenosine deaminase, RNA-specific, B1 [Source:MGI Symbol;Acc:MGI:891999]	417.338	-0.463406	0.0946497	-4.89601	9.78e-07	4.78e-06	452.941	-0.534923	0.1072	-4.98995	6.04e-07	3.82e-06	360.989	-0.793333	0.103166	-7.68988	1.47e-14	1.4e-13	-0.250169	-0.329926
ENSMUSG00000052551	ADARB2	adenosine deaminase, RNA-specific, B2 [Source:MGI Symbol;Acc:MGI:2151118]	0.868643	-0.0254291	0.0982435	-0.258837	0.795761	NA	0.784047	-0.0545183	0.101145	-0.539013	0.589878	NA	0.997588	0.0128611	0.183604	0.0700482	0.944155	NA	0.0387849	0.0382902
ENSMUSG00000031949	ADAT1	adenosine deaminase, tRNA-specific 1 [Source:MGI Symbol;Acc:MGI:1353631]	1073.38	-0.337223	0.0752443	-4.48171	7.4e-06	3.18e-05	1293.63	0.0258076	0.0849204	0.303904	0.761201	0.852479	1044.27	-0.252659	0.0771892	-3.27324	0.00106321	0.00281257	-0.289013	0.0845638
ENSMUSG00000019808	ADAT2	adenosine deaminase, tRNA-specific 2 [Source:MGI Symbol;Acc:MGI:1914007]	1140.46	-0.452937	0.0631176	-7.17608	7.17e-13	7.25e-12	1382.44	-0.0713684	0.0717125	-0.995202	0.319638	0.474177	1126.33	-0.314152	0.0698163	-4.49969	6.81e-06	2.54e-05	-0.255428	0.138785
ENSMUSG00000035370	ADAT3	adenosine deaminase, tRNA-specific 3 [Source:MGI Symbol;Acc:MGI:1924344]	422.845	-0.108188	0.095089	-1.13775	0.255223	0.369976	447.537	-0.160402	0.107941	-1.48601	0.137275	0.246945	366.552	-0.374205	0.108558	-3.44706	0.000566727	0.00157223	-0.214576	-0.266017
ENSMUSG00000021044	ADCK1	aarF domain containing kinase 1 [Source:MGI Symbol;Acc:MGI:1919363]	1098.51	0.0874114	0.0618716	1.41279	0.157718	0.252978	1077.07	-0.195902	0.0753642	-2.59941	0.00933855	0.0253384	928.821	-0.240524	0.0733981	-3.27697	0.00104926	0.00277969	-0.0606307	-0.327935
ENSMUSG00000046947	ADCK2	aarF domain containing kinase 2 [Source:MGI Symbol;Acc:MGI:1889336]	234.425	0.191434	0.124249	1.54073	0.123381	0.206925	234.729	0.0411748	0.137148	0.300221	0.764009	0.854504	219.562	0.175857	0.13148	1.33752	0.181053	0.270304	0.104448	-0.0155771
ENSMUSG00000026489	ADCK3	aarF domain containing kinase 3 [Source:MGI Symbol;Acc:MGI:1914676]	398.301	-0.1213	0.0937787	-1.29347	0.195847	0.29957	358.459	-0.888304	0.119121	-7.45716	8.84e-14	1.28e-12	321.094	-0.636008	0.113268	-5.61505	1.97e-08	1.01e-07	0.230164	-0.514708
ENSMUSG00000003762	ADCK4	aarF domain containing kinase 4 [Source:MGI Symbol;Acc:MGI:1924139]	744.207	0.0109185	0.0768029	0.142162	0.886952	0.926727	799.12	0.0328152	0.0849763	0.386169	0.699372	0.810495	719.695	0.0720162	0.0775939	0.928117	0.353347	0.463763	0.0182481	0.0610977
ENSMUSG00000022550	ADCK5	aarF domain containing kinase 5 [Source:MGI Symbol;Acc:MGI:2679274]	1460.9	-0.0774566	0.0602034	-1.28658	0.19824	0.30248	1527.51	-0.172228	0.0671913	-2.56324	0.01037	0.0277183	1332.05	-0.186493	0.0746241	-2.4991	0.0124509	0.0263894	-0.0321273	-0.109037
ENSMUSG00000020431	ADCY1	adenylate cyclase 1 [Source:MGI Symbol;Acc:MGI:99677]	725.563	0.316149	0.0777169	4.06796	4.74e-05	0.000178749	590.319	-0.60485	0.0970425	-6.23283	4.58e-10	4.39e-09	625.145	0.0731467	0.0830857	0.880377	0.378655	0.490009	0.639552	-0.243003
ENSMUSG00000026567	ADCY10	adenylate cyclase 10 [Source:MGI Symbol;Acc:MGI:2660854]	7.55346	0.0946519	0.212926	0.444529	0.65666	0.754383	5.33379	-0.296121	0.20927	-1.41502	0.157063	NA	4.40727	-0.427306	0.28117	-1.51974	0.128576	NA	0.00716626	-0.521957
ENSMUSG00000021536	ADCY2	adenylate cyclase 2 [Source:MGI Symbol;Acc:MGI:99676]	501.672	0.281935	0.0877119	3.21433	0.0013075	0.00373741	345.985	-1.61623	0.127315	-12.6948	6.32e-37	4e-35	302.283	-1.20643	0.117615	-10.2574	1.1e-24	2.16e-23	0.383692	-1.48837
ENSMUSG00000020654	ADCY3	adenylate cyclase 3 [Source:MGI Symbol;Acc:MGI:99675]	1223.87	0.543673	0.0625693	8.68915	3.65e-18	5.8e-17	1176.18	0.345606	0.075259	4.59223	4.39e-06	2.41e-05	1331.07	0.866967	0.0678722	12.7735	2.3e-37	8.96e-36	0.487105	0.323293
ENSMUSG00000022220	ADCY4	adenylate cyclase 4 [Source:MGI Symbol;Acc:MGI:99674]	2.61439	0.0463068	0.15294	0.302779	0.762059	NA	2.41467	-0.0075368	0.154677	-0.048726	0.961138	NA	1.76648	-0.0907685	0.210793	-0.430605	0.666755	NA	-0.0340928	-0.137075
ENSMUSG00000022840	ADCY5	adenylate cyclase 5 [Source:MGI Symbol;Acc:MGI:99673]	70.5863	0.117366	0.181782	0.645642	0.518512	0.63388	71.7856	0.0187186	0.211296	0.0885893	0.929408	0.959827	58.1112	-0.229163	0.2138	-1.07186	0.283785	0.388422	-0.20482	-0.346529
ENSMUSG00000022994	ADCY6	adenylate cyclase 6 [Source:MGI Symbol;Acc:MGI:87917]	102.801	0.260908	0.158718	1.64384	0.100209	0.173768	82.0254	-0.612942	0.201375	-3.04378	0.00233625	0.00743786	85.2754	-0.0528338	0.185589	-0.284682	0.775888	0.839423	0.481414	-0.313741
ENSMUSG00000031659	ADCY7	adenylate cyclase 7 [Source:MGI Symbol;Acc:MGI:102891]	40.6747	0.654608	0.211983	3.08802	0.00201497	0.0055346	24.5186	-0.442803	0.252012	-1.75707	0.0789062	0.156862	36.7508	0.656258	0.251725	2.60704	0.0091328	0.0198641	0.84027	0.00164939
ENSMUSG00000022376	ADCY8	adenylate cyclase 8 [Source:MGI Symbol;Acc:MGI:1341110]	1.89343	-0.0455309	0.127884	-0.356033	0.721816	NA	2.63205	0.0251323	0.154239	0.162944	0.870562	NA	3.13866	0.204664	0.250125	0.818244	0.413218	NA	0.0738819	0.250194
ENSMUSG00000005580	ADCY9	adenylate cyclase 9 [Source:MGI Symbol;Acc:MGI:108450]	205.059	0.115926	0.123426	0.939238	0.347609	0.470246	193.869	-0.273097	0.152938	-1.78567	0.0741523	0.149025	194.875	0.129181	0.141177	0.915028	0.360177	0.470446	0.351557	0.0132541
ENSMUSG00000024256	ADCYAP1	adenylate cyclase activating polypeptide 1 [Source:MGI Symbol;Acc:MGI:105094]	35.3227	0.324814	0.212703	1.52707	0.126743	0.211543	27.4965	-0.328126	0.248813	-1.31877	0.187247	0.315423	26.6632	-0.10764	0.264211	-0.407402	0.683713	0.766913	0.179671	-0.432454
ENSMUSG00000029778	ADCYAP1R1	adenylate cyclase activating polypeptide 1 receptor 1 [Source:MGI Symbol;Acc:MGI:108449]	49.7854	-0.0391776	0.204425	-0.191647	0.848018	0.901308	39.7163	-0.989435	0.242779	-4.07546	4.59e-05	0.000212522	32.8003	-1.06788	0.261828	-4.07855	4.53e-05	0.000149594	0.0473327	-1.0287
ENSMUSG00000029106	ADD1	adducin 1 (alpha) [Source:MGI Symbol;Acc:MGI:87918]	11347.2	0.113705	0.0340692	3.33749	0.00084539	0.002523	12498.5	0.244738	0.0425381	5.75337	8.75e-09	7.23e-08	11633.2	0.327402	0.0461525	7.09391	1.3e-12	1.04e-11	0.0616962	0.213696
ENSMUSG00000030000	ADD2	adducin 2 (beta) [Source:MGI Symbol;Acc:MGI:87919]	10.2083	0.461308	0.222085	2.07717	0.0377859	0.0755582	5.43843	-0.145653	0.210318	-0.692538	0.4886	NA	6.67112	0.168461	0.296431	0.568299	0.569832	0.669711	0.169834	-0.292847
ENSMUSG00000025026	ADD3	adducin 3 (gamma) [Source:MGI Symbol;Acc:MGI:1351615]	3150.69	0.250613	0.0437909	5.72294	1.05e-08	6.66e-08	3367.37	0.308034	0.0561123	5.48959	4.03e-08	3.06e-07	3331.84	0.531443	0.0504708	10.5297	6.3e-26	1.34e-24	0.198201	0.280831
ENSMUSG00000050994	ADGB	androglobin [Source:MGI Symbol;Acc:MGI:3605549]	0.681409	0.0538474	0.0864825	0.622639	0.533522	NA	0.215065	-0.0247042	0.0502074	-0.492043	0.622689	NA	0.853927	0.141139	0.159571	0.884491	0.376431	NA	0.0679891	0.0872915
ENSMUSG00000025475	ADGRA1	adhesion G protein-coupled receptor A1 [Source:MGI Symbol;Acc:MGI:1277167]	0.676366	-0.00250249	0.0892811	-0.0280293	0.977639	NA	0.582621	-0.0262836	0.0853127	-0.308085	0.758018	NA	0.328715	-0.0908232	0.105054	-0.864535	0.387294	NA	-0.0204644	-0.0883207
ENSMUSG00000031486	ADGRA2	adhesion G protein-coupled receptor A2 [Source:MGI Symbol;Acc:MGI:1925810]	264.858	0.993837	0.113381	8.76545	1.86e-18	3.03e-17	206.007	0.3638	0.143974	2.52685	0.0115091	0.030356	256.122	1.062	0.124315	8.54282	1.31e-17	1.59e-16	0.617577	0.0681668
ENSMUSG00000029090	ADGRA3	adhesion G protein-coupled receptor A3 [Source:MGI Symbol;Acc:MGI:1917943]	3679.38	0.306365	0.0445542	6.87623	6.15e-12	5.61e-11	3569.15	0.0604182	0.0556804	1.08509	0.277882	0.426798	3649.28	0.426576	0.0523518	8.14827	3.69e-16	4.03e-15	0.340856	0.120211
ENSMUSG00000034730	ADGRB1	adhesion G protein-coupled receptor B1 [Source:MGI Symbol;Acc:MGI:1933736]	320.502	-0.329359	0.108838	-3.02615	0.0024769	0.00666818	286.847	-1.30265	0.13509	-9.64282	5.27e-22	1.47e-20	232.797	-1.35628	0.131984	-10.2761	9.04e-25	1.8e-23	-0.0251497	-1.02692
ENSMUSG00000028782	ADGRB2	adhesion G protein-coupled receptor B2 [Source:MGI Symbol;Acc:MGI:2451244]	651.37	-0.0080018	0.0768076	-0.10418	0.917027	0.946408	544.728	-1.08425	0.102609	-10.5668	4.25e-26	1.53e-24	507.531	-0.622439	0.0902648	-6.89569	5.36e-12	4.01e-11	0.435176	-0.614437
ENSMUSG00000033569	ADGRB3	adhesion G protein-coupled receptor B3 [Source:MGI Symbol;Acc:MGI:2441837]	19.6624	1.02553	0.228465	4.48881	7.16e-06	3.08e-05	6.21	-0.320975	0.217701	-1.47438	0.140378	NA	6.61536	-0.131126	0.297171	-0.44125	0.659032	0.744976	0.14879	-1.15666
ENSMUSG00000044017	ADGRD1	adhesion G protein-coupled receptor D1 [Source:MGI Symbol;Acc:MGI:3041203]	232.966	0.354801	0.122145	2.90476	0.00367536	0.00956088	154.501	-1.52563	0.171476	-8.89704	5.74e-19	1.27e-17	164.987	-0.431869	0.141892	-3.04364	0.00233733	0.00577428	0.990182	-0.78667
ENSMUSG00000083722	ADGRD2-PS	adhesion G protein-coupled receptor D2, pseudogene [Source:MGI Symbol;Acc:MGI:2685845]	34.329	0.0671204	0.21464	0.312711	0.7545	0.830913	26.3591	-0.774451	0.251012	-3.08531	0.00203337	0.00657607	22.0655	-0.864902	0.281769	-3.06954	0.0021439	0.00533713	0.0386561	-0.932022
ENSMUSG00000004730	ADGRE1	adhesion G protein-coupled receptor E1 [Source:MGI Symbol;Acc:MGI:106912]	0.165803	0.0269332	0.0439693	0.612547	0.540176	NA	0	NA	NA	NA	NA	NA	0	NA	NA	NA	NA	NA	NA	NA
ENSMUSG00000032915	ADGRE4	adhesion G protein-coupled receptor E4 [Source:MGI Symbol;Acc:MGI:1196464]	0.662587	0.0567245	0.0894885	0.633875	0.526162	NA	0.352518	0.000743249	0.0653045	0.0113813	0.990919	NA	0.333548	0.00403548	0.103709	0.0389117	0.968961	NA	0.000817598	-0.052689
ENSMUSG00000002885	ADGRE5	adhesion G protein-coupled receptor E5 [Source:MGI Symbol;Acc:MGI:1347095]	5222.85	0.150652	0.0413029	3.64748	0.00026482	0.00088004	5396.16	0.0745275	0.0540684	1.37839	0.168082	0.289555	5183.15	0.277734	0.0555841	4.99665	5.83e-07	2.52e-06	0.17945	0.127082
ENSMUSG00000041293	ADGRF1	adhesion G protein-coupled receptor F1 [Source:MGI Symbol;Acc:MGI:1924846]	4.15273	0.153142	0.183894	0.832771	0.404974	NA	5.01065	0.253082	0.204474	1.23773	0.215818	NA	6.49731	0.651883	0.292737	2.22686	0.025957	0.0507193	0.126342	0.498741
ENSMUSG00000057899	ADGRF2	adhesion G protein-coupled receptor F2 [Source:MGI Symbol;Acc:MGI:2182728]	1.71783	-0.113359	0.132783	-0.853718	0.393261	NA	2.80568	0.0315168	0.16603	0.189826	0.849445	NA	2.89201	0.134964	0.251362	0.536933	0.591314	NA	0.0349293	0.248323
ENSMUSG00000067642	ADGRF3	adhesion G protein-coupled receptor F3 [Source:MGI Symbol;Acc:MGI:2685887]	22.6538	-8.33e-05	0.227197	-0.000366781	0.999707	0.999887	19.0685	-0.52336	0.252663	-2.07138	0.0383237	0.0859142	20.4318	-0.0956704	0.280595	-0.340955	0.733137	0.806647	0.330889	-0.0955871
ENSMUSG00000023918	ADGRF4	adhesion G protein-coupled receptor F4 [Source:MGI Symbol;Acc:MGI:1925499]	4.04337	0.083422	0.174797	0.477252	0.633183	NA	2.89179	-0.108317	0.162622	-0.666067	0.505368	NA	2.63602	-0.119956	0.240397	-0.498992	0.617785	NA	0.0242564	-0.203378
ENSMUSG00000056492	ADGRF5	adhesion G protein-coupled receptor F5 [Source:MGI Symbol;Acc:MGI:2182928]	42.1084	0.280614	0.209908	1.33684	0.181275	0.282388	33.4236	-0.366008	0.248242	-1.4744	0.140373	0.251414	37.8898	0.215339	0.249185	0.864176	0.387491	0.498281	0.457201	-0.0652746
ENSMUSG00000031785	ADGRG1	adhesion G protein-coupled receptor G1 [Source:MGI Symbol;Acc:MGI:1340051]	586.851	0.992839	0.0827399	11.9995	3.57e-33	1.44e-31	658.358	1.26804	0.0936786	13.5361	9.58e-42	7.25e-40	737.568	1.56727	0.0879373	17.8226	4.72e-71	7.08e-69	0.253738	0.574436
ENSMUSG00000031298	ADGRG2	adhesion G protein-coupled receptor G2 [Source:MGI Symbol;Acc:MGI:2446854]	54.2626	-0.344212	0.19747	-1.74311	0.0813142	0.145236	48.2412	-1.1729	0.236146	-4.96685	6.8e-07	4.26e-06	41.905	-1.02282	0.243402	-4.20218	2.64e-05	9.01e-05	0.197449	-0.678606
ENSMUSG00000060470	ADGRG3	adhesion G protein-coupled receptor G3 [Source:MGI Symbol;Acc:MGI:1859670]	10.7786	0.222668	0.224602	0.991392	0.321494	0.443837	13.618	0.459796	0.249459	1.84317	0.0653039	0.134027	14.7006	0.798742	0.295759	2.70065	0.00692033	0.0154884	0.100237	0.576074
ENSMUSG00000053852	ADGRG4	adhesion G protein-coupled receptor G4 [Source:MGI Symbol;Acc:MGI:2685213]	0.97626	-0.00628199	0.103517	-0.0606855	0.95161	NA	1.0287	-0.0141501	0.111338	-0.127091	0.898868	NA	1.009	0.00954404	0.173632	0.0549671	0.956165	NA	0.0120681	0.015826
ENSMUSG00000061577	ADGRG5	adhesion G protein-coupled receptor G5 [Source:MGI Symbol;Acc:MGI:2685955]	76.7285	0.724686	0.176145	4.11414	3.89e-05	0.000148694	83.3488	0.882529	0.198337	4.44964	8.6e-06	4.51e-05	154.846	2.14563	0.16534	12.9771	1.65e-38	6.87e-37	1.03669	1.42094
ENSMUSG00000039116	ADGRG6	adhesion G protein-coupled receptor G6 [Source:MGI Symbol;Acc:MGI:1916151]	1609.38	0.536061	0.0579371	9.25246	2.19e-20	4.17e-19	1696.03	0.601759	0.0710656	8.46765	2.5e-17	4.9e-16	1745.5	0.853437	0.0601865	14.1799	1.22e-45	6.95e-44	0.221249	0.317376
ENSMUSG00000022755	ADGRG7	adhesion G protein-coupled receptor G7 [Source:MGI Symbol;Acc:MGI:2441732]	4.20774	0.407503	0.181148	2.24956	0.0244772	NA	2.8056	0.216459	0.163242	1.326	0.184839	NA	2.69642	0.347344	0.247355	1.40423	0.16025	NA	-0.020192	-0.0601591
ENSMUSG00000013033	ADGRL1	adhesion G protein-coupled receptor L1 [Source:MGI Symbol;Acc:MGI:1929461]	3245.35	0.233221	0.0441394	5.28374	1.27e-07	6.98e-07	3970.19	0.684786	0.0571765	11.9767	4.71e-33	2.51e-31	3756.42	0.725781	0.0636925	11.3951	4.42e-30	1.19e-28	0.0190812	0.49256
ENSMUSG00000028184	ADGRL2	adhesion G protein-coupled receptor L2 [Source:MGI Symbol;Acc:MGI:2139714]	458.724	0.0539211	0.0932228	0.578411	0.562987	0.674055	491.798	0.0833757	0.101763	0.819308	0.412611	0.569614	437.062	0.0769601	0.0945872	0.813641	0.415851	0.526226	-0.0264398	0.023039
ENSMUSG00000037605	ADGRL3	adhesion G protein-coupled receptor L3 [Source:MGI Symbol;Acc:MGI:2441950]	51.6223	0.139289	0.201031	0.692872	0.48839	0.606446	49.4074	-0.10337	0.230544	-0.448375	0.653883	0.777684	42.238	-0.189405	0.240965	-0.786027	0.431852	0.542484	-0.0633283	-0.328694
ENSMUSG00000069170	ADGRV1	adhesion G protein-coupled receptor V1 [Source:MGI Symbol;Acc:MGI:1274784]	645.693	0.829574	0.0786773	10.544	5.41e-26	1.48e-24	649.198	0.825911	0.0927737	8.90243	5.46e-19	1.21e-17	690.573	1.10023	0.0807079	13.6323	2.57e-42	1.25e-40	0.23361	0.270656
ENSMUSG00000074207	ADH1	alcohol dehydrogenase 1 (class I) [Source:MGI Symbol;Acc:MGI:87921]	22.744	0.0100562	0.226631	0.0443724	0.964608	0.977041	28.3997	0.310727	0.248202	1.25191	0.210602	0.346446	31.342	0.712289	0.257762	2.76336	0.00572094	0.0130265	0.228495	0.702233
ENSMUSG00000037797	ADH4	alcohol dehydrogenase 4 (class II), pi polypeptide [Source:MGI Symbol;Acc:MGI:1349472]	11.044	-0.0652686	0.224812	-0.290325	0.771567	0.844343	13.2376	0.07782	0.24841	0.313272	0.754074	0.847791	9.32864	-0.254794	0.301129	-0.846129	0.397481	0.507779	-0.187203	-0.189525
ENSMUSG00000028138	ADH5	alcohol dehydrogenase 5 (class III), chi polypeptide [Source:MGI Symbol;Acc:MGI:87929]	13021.4	-0.218146	0.0338308	-6.44813	1.13e-10	9.02e-10	13388.8	-0.434418	0.0428143	-10.1466	3.43e-24	1.11e-22	11356.2	-0.484639	0.044397	-10.916	9.66e-28	2.27e-26	-0.0684494	-0.266493
ENSMUSG00000055301	ADH7	alcohol dehydrogenase 7 (class IV), mu or sigma polypeptide [Source:MGI Symbol;Acc:MGI:87926]	15.7087	1.2173	0.227846	5.34263	9.16e-08	5.14e-07	3.10041	-0.0806086	0.175279	-0.459887	0.645597	NA	6.29695	0.563424	0.292191	1.92827	0.0538214	0.0960203	0.306444	-0.653874
ENSMUSG00000025911	ADHFE1	alcohol dehydrogenase, iron containing, 1 [Source:MGI Symbol;Acc:MGI:1923437]	96.9225	0.00239783	0.165546	0.0144843	0.988444	0.993059	113.376	0.266544	0.182428	1.46109	0.14399	0.256334	107.806	0.398824	0.171175	2.32992	0.0198104	0.0399814	0.0827716	0.396426
ENSMUSG00000020629	ADI1	acireductone dioxygenase 1 [Source:MGI Symbol;Acc:MGI:2144929]	5336.32	-0.439369	0.0436926	-10.0559	8.65e-24	2.08e-22	6533.03	-0.0178791	0.0514013	-0.347833	0.727966	0.830232	5119.86	-0.392744	0.0618038	-6.35469	2.09e-10	1.33e-09	-0.386989	0.0466249
ENSMUSG00000044405	ADIG	adipogenin [Source:MGI Symbol;Acc:MGI:2675492]	0	NA	NA	NA	NA	NA	0	NA	NA	NA	NA	NA	0.521792	0.142817	0.127922	1.11644	0.264235	NA	0.0517882	NA
ENSMUSG00000022878	ADIPOQ	adiponectin, C1Q and collagen domain containing [Source:MGI Symbol;Acc:MGI:106675]	1.21745	0.0359399	0.106393	0.337803	0.735512	NA	2.82035	0.278168	0.166985	1.66583	0.0957476	NA	1.67313	0.192613	0.212854	0.904906	0.365515	NA	-0.111511	0.156673
ENSMUSG00000026457	ADIPOR1	adiponectin receptor 1 [Source:MGI Symbol;Acc:MGI:1919924]	5983.72	-0.0753996	0.0386696	-1.94984	0.0511952	0.0982407	7250.06	0.337044	0.0477108	7.06431	1.61e-12	2.03e-11	6091.36	0.132358	0.0481924	2.74646	0.00602429	0.0136458	-0.2219	0.207758
ENSMUSG00000030168	ADIPOR2	adiponectin receptor 2 [Source:MGI Symbol;Acc:MGI:93830]	7262.58	-0.0850628	0.0422475	-2.01344	0.0440682	0.086399	7919.11	-0.0296567	0.0531498	-0.557982	0.576856	0.717176	6871.29	-0.0855281	0.0491861	-1.73887	0.0820583	0.137989	-0.0745929	-0.000465304
ENSMUSG00000039197	ADK	adenosine kinase [Source:MGI Symbol;Acc:MGI:87930]	1563.28	0.266385	0.0564619	4.71796	2.38e-06	1.1e-05	1566.52	0.122487	0.0696859	1.7577	0.0787989	0.156725	1517.21	0.333153	0.0641512	5.19324	2.07e-07	9.43e-07	0.185974	0.0667675
ENSMUSG00000030790	ADM	adrenomedullin [Source:MGI Symbol;Acc:MGI:108058]	7.36051	-0.201072	0.205257	-0.979614	0.327277	0.449844	8.92673	-0.0857756	0.224909	-0.381379	0.702922	0.813208	8.50897	-0.0264416	0.298125	-0.0886931	0.929326	0.952275	0.0458614	0.174631
ENSMUSG00000054136	ADM2	adrenomedullin 2 [Source:MGI Symbol;Acc:MGI:2675256]	33.7879	-0.267676	0.216195	-1.23812	0.215671	0.323408	38.9694	-0.12905	0.237884	-0.542492	0.587479	0.726434	36.7367	0.0250815	0.244921	0.102407	0.918434	0.944219	0.11358	0.292757
ENSMUSG00000051149	ADNP	activity-dependent neuroprotective protein [Source:MGI Symbol;Acc:MGI:1338758]	77.2705	0.0264401	0.179571	0.147241	0.882942	0.924102	75.6588	-0.22939	0.209524	-1.09482	0.273597	0.421882	65.9331	-0.240473	0.207576	-1.15848	0.246669	0.347974	-0.00328986	-0.266913
ENSMUSG00000053950	ADNP2	ADNP homeobox 2 [Source:MGI Symbol;Acc:MGI:2448562]	3677.14	-0.0561368	0.0431293	-1.30159	0.193056	0.296252	3911.29	-0.0842142	0.0550969	-1.52848	0.126394	0.230622	3320.41	-0.195832	0.0531574	-3.68401	0.000229597	0.0006821	-0.129101	-0.139695
ENSMUSG00000057134	ADO	2-aminoethanethiol (cysteamine) dioxygenase [Source:MGI Symbol;Acc:MGI:2685083]	1905.55	-0.109209	0.0511498	-2.13508	0.0327545	0.0667715	1930.8	-0.342002	0.0629257	-5.43502	5.48e-08	4.07e-07	1666.09	-0.354211	0.0644929	-5.49225	3.97e-08	1.97e-07	-0.0298544	-0.245003
ENSMUSG00000042429	ADORA1	adenosine A1 receptor [Source:MGI Symbol;Acc:MGI:99401]	4.88942	0.217684	0.191478	1.13686	0.255595	NA	2.86329	-0.0963218	0.168332	-0.572214	0.567177	NA	3.96872	0.183128	0.273072	0.670622	0.502461	NA	0.14678	-0.034556
ENSMUSG00000020178	ADORA2A	adenosine A2a receptor [Source:MGI Symbol;Acc:MGI:99402]	15.2123	0.649217	0.228	2.84744	0.00440722	0.0112642	8.71947	0.0141891	0.235675	0.0602062	0.951991	0.97264	10.4147	0.399959	0.30129	1.32749	0.184347	0.274336	0.193298	-0.249257
ENSMUSG00000018500	ADORA2B	adenosine A2b receptor [Source:MGI Symbol;Acc:MGI:99403]	108.787	0.236916	0.167166	1.41725	0.156409	0.251314	98.1348	-0.193862	0.196537	-0.986385	0.323944	0.478913	94.8496	0.0535521	0.180734	0.296304	0.766998	0.833243	0.207027	-0.183364
ENSMUSG00000000562	ADORA3	adenosine A3 receptor [Source:MGI Symbol;Acc:MGI:104847]	0.179582	-0.0276613	0.0443714	-0.623404	0.533019	NA	0.230103	-0.0250367	0.0505562	-0.495226	0.62044	NA	0.169851	-0.0462472	0.0759062	-0.609267	0.542348	NA	NA	-0.0185859
ENSMUSG00000025236	ADPGK	ADP-dependent glucokinase [Source:MGI Symbol;Acc:MGI:1919391]	3239.96	0.254089	0.0445198	5.70733	1.15e-08	7.28e-08	3120.07	-0.0346347	0.0554373	-0.624755	0.532132	0.680358	3007.89	0.204221	0.0513479	3.97721	6.97e-05	0.000224085	0.215612	-0.0498681
ENSMUSG00000002844	ADPRH	ADP-ribosylarginine hydrolase [Source:MGI Symbol;Acc:MGI:1098234]	9164.11	-0.247778	0.0410265	-6.03947	1.55e-09	1.08e-08	10368.4	-0.0884304	0.0486591	-1.81735	0.0691642	0.140581	8489.37	-0.315219	0.0472582	-6.67015	2.56e-11	1.79e-10	-0.242645	-0.0674409
ENSMUSG00000031448	ADPRHL1	ADP-ribosylhydrolase like 1 [Source:MGI Symbol;Acc:MGI:2442168]	2.23549	0.0743592	0.14055	0.52906	0.596764	NA	1.8892	0.0240761	0.135028	0.178304	0.858484	NA	1.82905	0.0581501	0.21249	0.273661	0.784345	NA	0.00440983	-0.0162091
ENSMUSG00000042558	ADPRHL2	ADP-ribosylhydrolase like 2 [Source:MGI Symbol;Acc:MGI:2140364]	1731.17	-0.175667	0.0538105	-3.26455	0.00109637	0.00319196	1877.4	-0.159704	0.0628394	-2.54146	0.0110391	0.0292376	1541.56	-0.366039	0.0668219	-5.47783	4.31e-08	2.13e-07	-0.219351	-0.190372
ENSMUSG00000020910	ADPRM	ADP-ribose/CDP-alcohol diphosphatase, manganese dependent [Source:MGI Symbol;Acc:MGI:1913608]	910.715	0.0917481	0.0706716	1.29823	0.194208	0.297529	1026.38	0.286021	0.0780775	3.6633	0.000248991	0.000994808	918.092	0.261164	0.0720061	3.62698	0.000286761	0.000838056	-0.0465645	0.169416
ENSMUSG00000045875	ADRA1A	adrenergic receptor, alpha 1a [Source:MGI Symbol;Acc:MGI:104773]	1.19791	-0.0289449	0.115289	-0.251064	0.801765	NA	1.10632	-0.0695657	0.114855	-0.605681	0.544727	NA	0.647485	-0.187175	0.146933	-1.27388	0.202705	NA	-0.0232483	-0.15823
ENSMUSG00000050541	ADRA1B	adrenergic receptor, alpha 1b [Source:MGI Symbol;Acc:MGI:104774]	0.314861	-0.00234464	0.0594819	-0.0394177	0.968557	NA	0.215065	-0.0247042	0.0502074	-0.492043	0.622689	NA	0.158864	-0.0455031	0.0753299	-0.604051	0.54581	NA	NA	-0.0431585
ENSMUSG00000027335	ADRA1D	adrenergic receptor, alpha 1d [Source:MGI Symbol;Acc:MGI:106673]	3.4471	-0.0724546	0.172813	-0.419266	0.675022	NA	4.4868	0.0377892	0.196307	0.1925	0.847351	NA	3.24428	-0.106243	0.259407	-0.409561	0.682128	NA	-0.0745539	-0.0337883
ENSMUSG00000033717	ADRA2A	adrenergic receptor, alpha 2a [Source:MGI Symbol;Acc:MGI:87934]	15.8494	0.555993	0.228631	2.43183	0.0150226	0.0335585	9.09966	-0.161193	0.235713	-0.683851	0.494069	0.647132	12.4028	0.408601	0.300606	1.35926	0.174065	0.261477	0.330745	-0.147393
ENSMUSG00000058620	ADRA2B	adrenergic receptor, alpha 2b [Source:MGI Symbol;Acc:MGI:87935]	18.9257	0.301915	0.228505	1.32126	0.186414	0.288719	13.0901	-0.329498	0.246552	-1.33642	0.181411	0.307511	13.407	-0.116326	0.296458	-0.392385	0.694774	0.775616	0.170273	-0.418241
ENSMUSG00000045318	ADRA2C	adrenergic receptor, alpha 2c [Source:MGI Symbol;Acc:MGI:87936]	5.11271	0.146468	0.195778	0.748131	0.454381	NA	5.12264	0.122093	0.208314	0.586099	0.557809	NA	4.34967	0.109769	0.281287	0.390238	0.696361	NA	-0.0384338	-0.0366987
ENSMUSG00000035283	ADRB1	adrenergic receptor, beta 1 [Source:MGI Symbol;Acc:MGI:87937]	42.3182	-0.0214311	0.2066	-0.103732	0.917382	0.946705	29.7561	-1.44502	0.25118	-5.75292	8.77e-09	7.24e-08	26.3175	-1.20875	0.275277	-4.39102	1.13e-05	4.08e-05	0.255933	-1.18732
ENSMUSG00000045730	ADRB2	adrenergic receptor, beta 2 [Source:MGI Symbol;Acc:MGI:87938]	165.283	-0.602806	0.135049	-4.46361	8.06e-06	3.44e-05	145.602	-2.06173	0.181811	-11.3399	8.32e-30	3.81e-28	116.953	-1.97436	0.178979	-11.0312	2.7e-28	6.55e-27	0.142617	-1.37156
ENSMUSG00000031489	ADRB3	adrenergic receptor, beta 3 [Source:MGI Symbol;Acc:MGI:87939]	2485.33	0.199143	0.0521123	3.82142	0.000132684	0.000464562	2570.97	0.141668	0.0623376	2.27259	0.0230512	0.0556202	2291.18	0.12943	0.0589112	2.19704	0.0280175	0.0542577	-0.0323895	-0.0697129
ENSMUSG00000024858	ADRBK1	adrenergic receptor kinase, beta 1 [Source:MGI Symbol;Acc:MGI:87940]	4258.88	-0.075042	0.0470111	-1.59626	0.11043	0.188775	4899.23	0.170528	0.055474	3.07402	0.00211198	0.00680336	4264.09	0.0868287	0.0565251	1.53611	0.124511	0.1964	-0.101606	0.161871
ENSMUSG00000042249	ADRBK2	adrenergic receptor kinase, beta 2 [Source:MGI Symbol;Acc:MGI:87941]	657.046	0.555048	0.0828667	6.69808	2.11e-11	1.82e-10	685.691	0.59824	0.0983434	6.08317	1.18e-09	1.09e-08	704.104	0.844564	0.0869195	9.71662	2.56e-22	4.31e-21	0.210378	0.289516
ENSMUSG00000039041	ADRM1	adhesion regulating molecule 1 [Source:MGI Symbol;Acc:MGI:1929289]	5382.42	-0.214762	0.0414737	-5.17826	2.24e-07	1.19e-06	6237.35	0.0362399	0.047681	0.76005	0.447225	0.602083	5051.09	-0.239969	0.0522869	-4.58947	4.44e-06	1.7e-05	-0.291237	-0.0252078
ENSMUSG00000022407	ADSL	adenylosuccinate lyase [Source:MGI Symbol;Acc:MGI:103202]	4655.85	-0.448816	0.048257	-9.30053	1.4e-20	2.69e-19	5825.73	0.0504394	0.0518584	0.972637	0.330734	0.486049	4651.4	-0.271597	0.0555218	-4.89171	1e-06	4.17e-06	-0.33624	0.177219
ENSMUSG00000015961	ADSS	adenylosuccinate synthetase, non muscle [Source:MGI Symbol;Acc:MGI:87948]	9455.52	-0.0108824	0.0399369	-0.272489	0.785246	0.855274	10667.2	0.177719	0.0476295	3.73128	0.000190512	0.000780237	9715.22	0.216431	0.0561974	3.85125	0.000117515	0.00036494	0.0185853	0.227313
ENSMUSG00000011148	ADSSL1	adenylosuccinate synthetase like 1 [Source:MGI Symbol;Acc:MGI:87947]	46.0846	0.568489	0.202097	2.81295	0.00490894	0.0124132	26.7147	-0.741597	0.252631	-2.9355	0.00333011	0.0102064	24.7746	-0.639499	0.270922	-2.36045	0.0182527	0.0371878	0.179417	-1.20799
ENSMUSG00000058022	ADTRP	androgen dependent TFPI regulating protein [Source:MGI Symbol;Acc:MGI:1924596]	11.0229	0.34806	0.220921	1.57549	0.115142	0.195371	11.232	0.348898	0.240996	1.44774	0.147691	0.261324	19.5294	1.32499	0.291385	4.54719	5.44e-06	2.06e-05	0.521664	0.976926
ENSMUSG00000020473	AEBP1	AE binding protein 1 [Source:MGI Symbol;Acc:MGI:1197012]	160.326	0.779924	0.135899	5.73899	9.52e-09	6.1e-08	96.6295	-0.853995	0.195193	-4.37513	1.21e-05	6.22e-05	103.227	-0.11152	0.169749	-0.656969	0.511201	0.616545	0.653525	-0.891444
ENSMUSG00000030232	AEBP2	AE binding protein 2 [Source:MGI Symbol;Acc:MGI:1338038]	7188.76	0.124746	0.0379149	3.29017	0.00100127	0.00294078	7338.22	-0.00174248	0.0519933	-0.0335136	0.973265	0.985468	6661.21	0.0667098	0.0465558	1.4329	0.151887	0.232497	0.0476596	-0.0580367
ENSMUSG00000030609	AEN	apoptosis enhancing nuclease [Source:MGI Symbol;Acc:MGI:1915298]	6413.53	-0.0374625	0.0400423	-0.935573	0.349493	0.472237	6076.17	-0.528815	0.047263	-11.1888	4.63e-29	2e-27	5101.16	-0.595685	0.0507198	-11.7446	7.52e-32	2.23e-30	-0.0842743	-0.558223
ENSMUSG00000054452	AES	amino-terminal enhancer of split [Source:MGI Symbol;Acc:MGI:95806]	10669.6	-0.0387338	0.0449601	-0.861515	0.388954	0.511089	11230.6	-0.0999372	0.0489754	-2.04056	0.0412947	0.0915948	9403.35	-0.252855	0.0517755	-4.88369	1.04e-06	4.33e-06	-0.17023	-0.214121
ENSMUSG00000044811	AF251705	cDNA sequence AF251705 [Source:MGI Symbol;Acc:MGI:2153249]	0.524966	-0.0274968	0.0734066	-0.374582	0.707971	NA	0.460206	-0.0480687	0.0694965	-0.691671	0.489144	NA	0.339702	-0.082188	0.100026	-0.821667	0.411267	NA	NA	-0.0546912
ENSMUSG00000065022	AF357341	snoRNA AF357341 [Source:MGI Symbol;Acc:MGI:3510328]	0.339257	0.00219769	0.0611522	0.0359381	0.971332	NA	0.201427	-0.0243788	0.0498639	-0.488906	0.624908	NA	0.148918	-0.0447822	0.074766	-0.598964	0.549197	NA	NA	-0.0469799
ENSMUSG00000077711	AF357399	snoRNA AF357399 [Source:MGI Symbol;Acc:MGI:5439844]	22.9065	-0.124943	0.226342	-0.552009	0.580942	0.690097	24.6028	-0.115272	0.251995	-0.457438	0.647356	0.772395	21.6968	-0.142946	0.279512	-0.511412	0.609062	0.703247	-0.00525359	-0.018003
ENSMUSG00000088294	AF357425	snoRNA AF357425 [Source:MGI Symbol;Acc:MGI:3053434]	2.6641	-0.000383895	0.157937	-0.00243068	0.998061	NA	3.62198	0.131244	0.186683	0.703031	0.482037	NA	2.98907	0.109053	0.256341	0.425421	0.67053	NA	-0.0420124	0.109437
ENSMUSG00000057116	AF366264	cDNA sequence AF366264 [Source:MGI Symbol;Acc:MGI:2667157]	0.349804	0.00112969	0.0618496	0.0182651	0.985427	NA	0.48997	0.0243284	0.0757443	0.321192	0.748065	NA	0.331287	0.00365546	0.103456	0.0353336	0.971814	NA	-0.0142416	0.00252577
ENSMUSG00000039313	AF529169	cDNA sequence AF529169 [Source:MGI Symbol;Acc:MGI:2667167]	12.3578	0.184267	0.225873	0.815798	0.414615	0.536181	8.36211	-0.392217	0.231853	-1.69166	0.0907102	0.175754	9.82233	-0.0120908	0.301347	-0.0401226	0.967995	0.978602	0.245772	-0.196358
ENSMUSG00000029094	AFAP1	actin filament associated protein 1 [Source:MGI Symbol;Acc:MGI:1917542]	1630.78	-0.0639287	0.0568686	-1.12415	0.26095	0.376509	1546.4	-0.561257	0.0687334	-8.16571	3.2e-16	5.74e-15	1389.72	-0.387598	0.0664321	-5.8345	5.4e-09	2.98e-08	0.153256	-0.32367
ENSMUSG00000033032	AFAP1L1	actin filament associated protein 1-like 1 [Source:MGI Symbol;Acc:MGI:2147199]	196.522	0.225622	0.132674	1.70058	0.0890226	0.156851	209.919	0.283122	0.14618	1.93681	0.0527691	0.112732	190.017	0.291327	0.135252	2.15395	0.0312439	0.0597628	-0.0215932	0.065705
ENSMUSG00000025083	AFAP1L2	actin filament associated protein 1-like 2 [Source:MGI Symbol;Acc:MGI:2147658]	241.516	-0.401395	0.114109	-3.51764	0.000435396	0.00137947	237.296	-0.898775	0.140236	-6.409	1.46e-10	1.49e-09	213.695	-0.636551	0.127863	-4.97837	6.41e-07	2.75e-06	0.246242	-0.235156
ENSMUSG00000029313	AFF1	AF4/FMR2 family, member 1 [Source:MGI Symbol;Acc:MGI:1100819]	13473.8	-0.0988356	0.0493352	-2.00335	0.0451401	0.0882305	12929	-0.568274	0.0497265	-11.428	3.03e-30	1.43e-28	11583.5	-0.400455	0.0475663	-8.41887	3.8e-17	4.47e-16	0.147814	-0.301619
ENSMUSG00000031189	AFF2	AF4/FMR2 family, member 2 [Source:MGI Symbol;Acc:MGI:1202294]	5.07397	0.529029	0.193143	2.73905	0.00616165	NA	5.45086	0.55769	0.205411	2.715	0.0066276	NA	13.824	1.84664	0.301163	6.13171	8.69e-10	5.23e-09	0.503595	1.31761
ENSMUSG00000037138	AFF3	AF4/FMR2 family, member 3 [Source:MGI Symbol;Acc:MGI:106927]	51.3539	0.0345439	0.200711	0.172107	0.863353	0.913062	43.4679	-0.637295	0.237812	-2.67982	0.00736608	0.0206021	45.9358	-0.0948638	0.234612	-0.404343	0.685961	0.76893	0.452875	-0.129408
ENSMUSG00000049470	AFF4	AF4/FMR2 family, member 4 [Source:MGI Symbol;Acc:MGI:2136171]	11228.3	-0.208151	0.0356702	-5.83544	5.36e-09	3.52e-08	10748.9	-0.753906	0.0485903	-15.5156	2.72e-54	3.16e-52	8838.04	-0.853061	0.050737	-16.8134	1.95e-63	2.25e-61	-0.115632	-0.64491
ENSMUSG00000031967	AFG3L1	AFG3-like AAA ATPase 1 [Source:MGI Symbol;Acc:MGI:1928277]	4969.78	-0.0156277	0.0430731	-0.362819	0.71674	0.801677	5250.75	-0.0565707	0.0516115	-1.09609	0.27304	0.421341	4685.06	-0.0259625	0.0486856	-0.533268	0.593848	0.69037	0.0107347	-0.0103347
ENSMUSG00000024527	AFG3L2	AFG3-like AAA ATPase 2 [Source:MGI Symbol;Acc:MGI:1916847]	6577.89	0.0454555	0.0384696	1.1816	0.237366	0.348948	6943.96	0.0175049	0.0475092	0.368452	0.712536	0.820458	6377.52	0.113247	0.0459618	2.46394	0.0137418	0.0287966	0.0748524	0.0677917
ENSMUSG00000017718	AFMID	arylformamidase [Source:MGI Symbol;Acc:MGI:2448704]	86.7338	-0.152901	0.169106	-0.904172	0.365904	0.488625	91.4043	-0.226019	0.193815	-1.16616	0.243551	0.387204	80.5398	-0.211351	0.190978	-1.10668	0.268434	0.372067	0.0125939	-0.05845
ENSMUSG00000054932	AFP	alpha fetoprotein [Source:MGI Symbol;Acc:MGI:87951]	2.94817	-0.10681	0.165642	-0.644821	0.519043	NA	4.12972	0.039717	0.194512	0.204188	0.838207	NA	3.98363	0.10503	0.270516	0.388257	0.697826	NA	0.0176483	0.211839
ENSMUSG00000049659	AFTPH	aftiphilin [Source:MGI Symbol;Acc:MGI:1923012]	1825.95	-0.316095	0.0557962	-5.66516	1.47e-08	9.19e-08	2360.23	0.28561	0.0631113	4.5255	6.03e-06	3.24e-05	1967.35	0.0690003	0.0589259	1.17097	0.241612	0.342361	-0.233887	0.385095
ENSMUSG00000031521	AGA	aspartylglucosaminidase [Source:MGI Symbol;Acc:MGI:104873]	427.244	-0.0146855	0.0945118	-0.155383	0.87652	0.920082	486.017	0.187497	0.10597	1.76935	0.0768357	0.153399	403.103	-0.0252471	0.0999061	-0.252709	0.800493	0.858674	-0.225157	-0.0105616
ENSMUSG00000055013	AGAP1	ArfGAP with GTPase domain, ankyrin repeat and PH domain 1 [Source:MGI Symbol;Acc:MGI:2653690]	1508.55	-0.22989	0.0590519	-3.89302	9.9e-05	0.000354238	1606.67	-0.303439	0.0702833	-4.31737	1.58e-05	7.94e-05	1356.15	-0.39535	0.066589	-5.93716	2.9e-09	1.65e-08	-0.10693	-0.16546
ENSMUSG00000025422	AGAP2	ArfGAP with GTPase domain, ankyrin repeat and PH domain 2 [Source:MGI Symbol;Acc:MGI:3580016]	17.6371	0.390437	0.228689	1.70728	0.0877701	0.154963	14.2215	0.0192195	0.249917	0.0769038	0.9387	0.964972	13.4433	0.134558	0.29852	0.450752	0.652168	0.739827	0.0518602	-0.255878
ENSMUSG00000023353	AGAP3	ArfGAP with GTPase domain, ankyrin repeat and PH domain 3 [Source:MGI Symbol;Acc:MGI:2183446]	1935.64	-0.00296936	0.0562806	-0.0527599	0.957923	0.973229	1996.93	-0.127256	0.0632826	-2.01091	0.044335	0.0973737	1757.36	-0.122112	0.0654061	-1.86697	0.0619052	0.108038	-0.0141945	-0.119142
ENSMUSG00000040812	AGBL2	ATP/GTP binding protein-like 2 [Source:MGI Symbol;Acc:MGI:2443254]	34.4	0.4408	0.215769	2.04292	0.0410599	0.0812179	22.6971	-0.52823	0.252116	-2.09519	0.0361545	0.0818257	22.1331	-0.279425	0.276307	-1.01128	0.311881	0.418689	0.215804	-0.720225
ENSMUSG00000038836	AGBL3	ATP/GTP binding protein-like 3 [Source:MGI Symbol;Acc:MGI:1923473]	24.9579	0.591154	0.227026	2.60391	0.00921673	0.0217635	23.3906	0.470347	0.252402	1.86348	0.0623947	0.129262	24.3297	0.787012	0.274721	2.86477	0.00417313	0.00980778	0.11179	0.195858
ENSMUSG00000061298	AGBL4	ATP/GTP binding protein-like 4 [Source:MGI Symbol;Acc:MGI:1918244]	2.45103	-0.0797071	0.154466	-0.516018	0.605842	NA	1.89607	-0.226574	0.14163	-1.59976	0.109651	NA	1.92051	-0.220533	0.222696	-0.990286	0.322035	NA	0.0515856	-0.140826
ENSMUSG00000029165	AGBL5	ATP/GTP binding protein-like 5 [Source:MGI Symbol;Acc:MGI:2441745]	876.798	0.0891294	0.0729358	1.22202	0.221698	0.330558	891.215	-0.0568251	0.0820619	-0.692466	0.488644	0.64227	776.864	-0.0959893	0.0811567	-1.18277	0.236902	0.336967	-0.0558208	-0.185119
ENSMUSG00000015452	AGER	advanced glycosylation end product-specific receptor [Source:MGI Symbol;Acc:MGI:893592]	15.9477	-0.0976239	0.228757	-0.426758	0.669556	0.764767	20.0538	0.174028	0.252765	0.688496	0.49114	0.644587	14.4371	-0.187608	0.298651	-0.628183	0.529884	0.633307	-0.233823	-0.089984
ENSMUSG00000026159	AGFG1	ArfGAP with FG repeats 1 [Source:MGI Symbol;Acc:MGI:1333754]	6041.96	0.0822067	0.040295	2.04012	0.0413383	0.0816548	6530.47	0.143529	0.050431	2.84605	0.00442649	0.0131507	6225.81	0.311095	0.0462268	6.72975	1.7e-11	1.21e-10	0.145201	0.228888
ENSMUSG00000029722	AGFG2	ArfGAP with FG repeats 2 [Source:MGI Symbol;Acc:MGI:2443267]	1613.29	0.386456	0.0593834	6.50781	7.63e-11	6.21e-10	1750.46	0.519475	0.0696136	7.46226	8.5e-14	1.23e-12	1822.35	0.808301	0.0651922	12.3987	2.65e-35	9.53e-34	0.259189	0.421844
ENSMUSG00000021681	AGGF1	angiogenic factor with G patch and FHA domains 1 [Source:MGI Symbol;Acc:MGI:1913799]	4574.31	-0.00155302	0.0421381	-0.0368554	0.9706	0.981619	5090.98	0.142649	0.049591	2.87651	0.00402093	0.012068	4363.09	0.0211026	0.0475119	0.444154	0.656932	0.743513	-0.140095	0.0226556
ENSMUSG00000029916	AGK	acylglycerol kinase [Source:MGI Symbol;Acc:MGI:1917173]	1259.25	-0.186794	0.0603242	-3.09651	0.00195815	0.0053981	1569.5	0.303196	0.0686096	4.41914	9.91e-06	5.16e-05	1309.08	0.0851318	0.067291	1.26513	0.205825	0.300172	-0.234445	0.271926
ENSMUSG00000033400	AGL	amylo-1,6-glucosidase, 4-alpha-glucanotransferase [Source:MGI Symbol;Acc:MGI:1924809]	1075.72	-0.216592	0.0662459	-3.26952	0.0010773	0.00314028	1363.52	0.322334	0.0705874	4.56645	4.96e-06	2.69e-05	1167.94	0.175536	0.066029	2.65848	0.0078495	0.017354	-0.165616	0.392129
ENSMUSG00000040706	AGMAT	agmatine ureohydrolase (agmatinase) [Source:MGI Symbol;Acc:MGI:1923236]	45.49	1.80114	0.2174	8.28489	1.18e-16	1.68e-15	14.9291	0.317424	0.248954	1.27503	0.202299	0.335557	32.7567	1.72581	0.268731	6.42207	1.34e-10	8.75e-10	0.90764	-0.0753303
ENSMUSG00000050103	AGMO	alkylglycerol monooxygenase [Source:MGI Symbol;Acc:MGI:2442495]	0.304313	-0.00127659	0.0587283	-0.0217371	0.982658	NA	0.201427	-0.0243788	0.0498639	-0.488906	0.624908	NA	0.148918	-0.0447822	0.074766	-0.598964	0.549197	NA	NA	-0.0435056
ENSMUSG00000041530	AGO1	argonaute RISC catalytic subunit 1 [Source:MGI Symbol;Acc:MGI:2446630]	7536.99	0.331966	0.0414668	8.00558	1.19e-15	1.57e-14	7869.4	0.332826	0.0609885	5.45719	4.84e-08	3.63e-07	7751.59	0.539354	0.053767	10.0313	1.11e-23	2.05e-22	0.180639	0.207388
ENSMUSG00000036698	AGO2	argonaute RISC catalytic subunit 2 [Source:MGI Symbol;Acc:MGI:2446632]	20480.2	0.226336	0.050394	4.49132	7.08e-06	3.05e-05	19425.8	-0.130188	0.0633923	-2.05369	0.0400061	0.089075	19104.3	0.189276	0.0537021	3.52456	0.000424188	0.00120327	0.294339	-0.0370598
ENSMUSG00000028842	AGO3	argonaute RISC catalytic subunit 3 [Source:MGI Symbol;Acc:MGI:2446634]	1010.53	0.125018	0.0739998	1.68944	0.0911348	0.160048	988.189	-0.154381	0.0891172	-1.73233	0.0832145	0.16405	907.12	-0.0212781	0.0848475	-0.250781	0.801984	0.85977	0.111859	-0.146296
ENSMUSG00000042500	AGO4	argonaute RISC catalytic subunit 4 [Source:MGI Symbol;Acc:MGI:1924100]	66.5822	0.237197	0.183901	1.28981	0.197118	0.301019	57.3658	-0.311025	0.219686	-1.41577	0.156843	0.273976	52.1243	-0.202144	0.218396	-0.925586	0.354661	0.465007	0.0971591	-0.439341
ENSMUSG00000034254	AGPAT1	1-acylglycerol-3-phosphate O-acyltransferase 1 (lysophosphatidic acid acyltransferase, alpha) [Source:MGI Symbol;Acc:MGI:1932075]	3499.07	-0.0687777	0.0477981	-1.43892	0.150173	0.243052	3890.36	0.060348	0.0542999	1.11138	0.266403	0.413618	3268.77	-0.105911	0.0582054	-1.81961	0.0688182	0.118364	-0.182936	-0.0371335
ENSMUSG00000026922	AGPAT2	1-acylglycerol-3-phosphate O-acyltransferase 2 (lysophosphatidic acid acyltransferase, beta) [Source:MGI Symbol;Acc:MGI:1914762]	2351.38	0.00862396	0.0506012	0.17043	0.864672	0.913996	2497.16	-0.00595925	0.0573366	-0.103935	0.917221	0.953594	2274.81	0.0721766	0.0590893	1.22148	0.221903	0.319104	0.0570842	0.0635527
ENSMUSG00000001211	AGPAT3	1-acylglycerol-3-phosphate O-acyltransferase 3 [Source:MGI Symbol;Acc:MGI:1336186]	1901.39	0.52363	0.0520879	10.0528	8.93e-24	2.14e-22	1510.89	-0.357362	0.0692746	-5.15863	2.49e-07	1.66e-06	1520.11	0.0911329	0.0610952	1.49165	0.13579	0.211643	0.421577	-0.432497
ENSMUSG00000023827	AGPAT4	1-acylglycerol-3-phosphate O-acyltransferase 4 (lysophosphatidic acid acyltransferase, delta) [Source:MGI Symbol;Acc:MGI:1915512]	114.202	-0.0930309	0.153997	-0.604108	0.545772	0.658269	116.801	-0.268776	0.184033	-1.46048	0.144159	0.256564	108.899	-0.0749919	0.182642	-0.410595	0.68137	0.76477	0.153351	0.018039
ENSMUSG00000031467	AGPAT5	1-acylglycerol-3-phosphate O-acyltransferase 5 (lysophosphatidic acid acyltransferase, epsilon) [Source:MGI Symbol;Acc:MGI:1196345]	3096.35	0.0534581	0.0471774	1.13313	0.25716	0.3722	2963.41	-0.344198	0.059346	-5.79984	6.64e-09	5.57e-08	2535.16	-0.385048	0.0609432	-6.31814	2.65e-10	1.67e-09	-0.0578551	-0.438506
ENSMUSG00000029314	AGPAT9	1-acylglycerol-3-phosphate O-acyltransferase 9 [Source:MGI Symbol;Acc:MGI:3603816]	54.842	-0.118518	0.193898	-0.611236	0.541043	0.654366	71.0659	0.357111	0.209628	1.70355	0.0884658	0.172427	55.9188	0.0535646	0.214771	0.249403	0.803049	0.860723	-0.290717	0.172082
ENSMUSG00000042410	AGPS	alkylglycerone phosphate synthase [Source:MGI Symbol;Acc:MGI:2443065]	9623.61	-0.0696925	0.0366629	-1.9009	0.0573148	0.108328	9669.42	-0.324356	0.0452495	-7.16816	7.6e-13	9.89e-12	8793.63	-0.174158	0.0525417	-3.31467	0.000917512	0.00245706	0.128232	-0.104466
ENSMUSG00000041936	AGRN	agrin [Source:MGI Symbol;Acc:MGI:87961]	18215.2	0.246514	0.0420967	5.85589	4.74e-09	3.13e-08	20545.7	0.469033	0.0563908	8.31754	8.98e-17	1.69e-15	18536.8	0.431835	0.0623092	6.93052	4.19e-12	3.18e-11	-0.0565301	0.185321
ENSMUSG00000005705	AGRP	agouti related neuropeptide [Source:MGI Symbol;Acc:MGI:892013]	33.8305	-0.27371	0.217102	-1.26074	0.207402	0.313616	57.6105	0.720189	0.224118	3.21343	0.00131158	0.004444	49.6618	0.638742	0.228579	2.7944	0.00519953	0.0119314	-0.160962	0.912452
ENSMUSG00000031980	AGT	angiotensinogen (serpin peptidase inhibitor, clade A, member 8) [Source:MGI Symbol;Acc:MGI:87963]	0.504795	-0.0894454	0.0784567	-1.14006	0.25426	NA	0.876214	-0.0426108	0.104548	-0.407571	0.683589	NA	0.477634	-0.1426	0.129881	-1.09793	0.272236	NA	-0.0232483	-0.0531542
ENSMUSG00000021557	AGTPBP1	ATP/GTP binding protein 1 [Source:MGI Symbol;Acc:MGI:2159437]	1301.24	-0.4004	0.0587188	-6.81895	9.17e-12	8.22e-11	1262.93	-0.991645	0.0756126	-13.1148	2.71e-39	1.86e-37	1096.04	-0.82192	0.0693841	-11.8459	2.26e-32	6.86e-31	0.154544	-0.42152
ENSMUSG00000049115	AGTR1A	angiotensin II receptor, type 1a [Source:MGI Symbol;Acc:MGI:87964]	7.79949	0.420184	0.213069	1.97206	0.0486027	0.0939621	3.76818	-0.137455	0.189259	-0.726276	0.46767	NA	5.33435	0.245659	0.289488	0.848596	0.396106	NA	0.202588	-0.174526
ENSMUSG00000054988	AGTR1B	angiotensin II receptor, type 1b [Source:MGI Symbol;Acc:MGI:87965]	0.504795	-0.0894454	0.0784567	-1.14006	0.25426	NA	0.646595	-0.085057	0.0910452	-0.934229	0.350186	NA	0.650057	-0.088932	0.149405	-0.595241	0.551682	NA	0.016807	0.000513451
ENSMUSG00000029007	AGTRAP	angiotensin II, type I receptor-associated protein [Source:MGI Symbol;Acc:MGI:1339977]	5362.7	-0.285347	0.0451885	-6.3146	2.71e-10	2.06e-09	5675.26	-0.398788	0.0601608	-6.6287	3.39e-11	3.73e-10	4725.6	-0.522639	0.0523683	-9.98006	1.86e-23	3.37e-22	-0.137937	-0.237292
ENSMUSG00000026272	AGXT	alanine-glyoxylate aminotransferase [Source:MGI Symbol;Acc:MGI:1329033]	0.179582	-0.0276613	0.0443714	-0.623404	0.533019	NA	0.230103	-0.0250367	0.0505562	-0.495226	0.62044	NA	0.169851	-0.0462472	0.0759062	-0.609267	0.542348	NA	NA	-0.0185859
ENSMUSG00000026491	AHCTF1	AT hook containing transcription factor 1 [Source:MGI Symbol;Acc:MGI:1915033]	11599.7	0.00760145	0.0417279	0.182167	0.855452	0.907127	12530.8	0.0507029	0.0547342	0.926348	0.354265	0.509814	10963.7	0.00433987	0.0488059	0.0889211	0.929145	0.952194	-0.0655621	-0.00326157
ENSMUSG00000027597	AHCY	S-adenosylhomocysteine hydrolase [Source:MGI Symbol;Acc:MGI:87968]	3288.15	-0.112734	0.0467786	-2.40994	0.0159551	0.0353547	3580.09	-0.0690545	0.0538537	-1.28226	0.199751	0.332072	3092.36	-0.131893	0.0522972	-2.522	0.0116691	0.0249051	-0.08124	-0.0191598
ENSMUSG00000027893	AHCYL1	S-adenosylhomocysteine hydrolase-like 1 [Source:MGI Symbol;Acc:MGI:2385184]	5149.91	-0.164018	0.0382818	-4.28448	1.83e-05	7.42e-05	5876.66	0.0393497	0.0472734	0.832384	0.405192	0.562547	5187.36	0.0197029	0.0489444	0.402556	0.687275	0.769776	-0.0390663	0.183721
ENSMUSG00000029772	AHCYL2	S-adenosylhomocysteine hydrolase-like 2 [Source:MGI Symbol;Acc:MGI:1921590]	2390.11	0.0789079	0.0500704	1.57594	0.11504	0.195268	2828.63	0.426859	0.0558665	7.64069	2.16e-14	3.29e-13	2749.78	0.580598	0.053858	10.7802	4.27e-27	9.74e-26	0.129644	0.50169
ENSMUSG00000037692	AHDC1	AT hook, DNA binding motif, containing 1 [Source:MGI Symbol;Acc:MGI:2444218]	4311.61	-0.115666	0.0525724	-2.20013	0.0277975	0.0579284	4703.98	-0.0645804	0.0592112	-1.09068	0.275415	0.423844	3892.12	-0.258368	0.0694676	-3.71926	0.000199806	0.000598548	-0.20889	-0.142702
ENSMUSG00000019986	AHI1	Abelson helper integration site 1 [Source:MGI Symbol;Acc:MGI:87971]	331.646	0.00741447	0.10018	0.0740111	0.941002	0.962022	387.521	0.294008	0.114534	2.56699	0.0102586	0.0274609	361.222	0.377898	0.102769	3.67716	0.000235846	0.000699533	0.053407	0.370484
ENSMUSG00000069833	AHNAK	AHNAK nucleoprotein (desmoyokin) [Source:MGI Symbol;Acc:MGI:1316648]	3706.2	-0.75616	0.109058	-6.93357	4.1e-12	3.82e-11	5888.82	0.46184	0.149645	3.08624	0.00202706	0.00656085	4715.86	0.154	0.0726268	2.12042	0.0339703	0.0643813	-0.359404	0.91016
ENSMUSG00000072812	AHNAK2	AHNAK nucleoprotein 2 [Source:MGI Symbol;Acc:MGI:2144831]	83.2841	-0.232817	0.172061	-1.3531	0.176022	0.275978	62.1683	-2.19061	0.236169	-9.27562	1.77e-20	4.43e-19	53.4634	-1.67581	0.235601	-7.11291	1.14e-12	9.17e-12	0.425985	-1.44299
ENSMUSG00000019256	AHR	aryl-hydrocarbon receptor [Source:MGI Symbol;Acc:MGI:105043]	673.132	-0.190694	0.0771259	-2.4725	0.0134173	0.0303076	841.101	0.303218	0.0868701	3.49048	0.000482161	0.00180893	754.243	0.276851	0.0855341	3.23674	0.00120905	0.0031599	-0.046334	0.467545
ENSMUSG00000021575	AHRR	aryl-hydrocarbon receptor repressor [Source:MGI Symbol;Acc:MGI:1333776]	19.6017	-0.302096	0.228105	-1.32437	0.185379	0.287571	21.435	-0.286195	0.252808	-1.13207	0.257606	0.403815	24.7467	0.225312	0.271022	0.831341	0.405781	0.516173	0.361837	0.527408
ENSMUSG00000021037	AHSA1	AHA1, activator of heat shock protein ATPase 1 [Source:MGI Symbol;Acc:MGI:2387603]	12996.2	-0.18478	0.0329418	-5.60927	2.03e-08	1.25e-07	15344.3	0.133938	0.0436382	3.06929	0.00214566	0.00689962	12741.4	-0.077958	0.0420211	-1.85521	0.0635663	0.110587	-0.229392	0.106822
ENSMUSG00000020288	AHSA2	AHA1, activator of heat shock protein ATPase 2 [Source:MGI Symbol;Acc:MGI:1916133]	2281.59	0.761867	0.0523372	14.5569	5.28e-48	4.09e-46	1960.73	0.288983	0.0646681	4.46872	7.87e-06	4.16e-05	2003.76	0.591537	0.0584608	10.1185	4.57e-24	8.63e-23	0.275623	-0.170331
ENSMUSG00000022868	AHSG	alpha-2-HS-glycoprotein [Source:MGI Symbol;Acc:MGI:107189]	150.35	0.335738	0.146884	2.28574	0.0222693	0.0475319	173.553	0.624457	0.156315	3.99486	6.47e-05	0.00029036	181.675	0.904739	0.13798	6.55702	5.49e-11	3.73e-10	0.207488	0.569001
ENSMUSG00000035875	AI182371	expressed sequence AI182371 [Source:MGI Symbol;Acc:MGI:2138853]	6.49926	-0.0180988	0.204068	-0.0886897	0.929329	0.954799	5.88797	-0.158865	0.209297	-0.759042	0.447827	NA	6.80535	0.0825165	0.296681	0.278132	0.780911	0.842704	0.141631	0.100615
ENSMUSG00000050812	AI314180	expressed sequence AI314180 [Source:MGI Symbol;Acc:MGI:2140220]	2828.57	0.42467	0.0465706	9.11883	7.59e-20	1.4e-18	2939.95	0.432398	0.0560635	7.71265	1.23e-14	1.92e-13	3136.44	0.801074	0.0501169	15.9841	1.65e-57	1.49e-55	0.34125	0.376405
ENSMUSG00000038522	AI317395	expressed sequence AI317395 [Source:MGI Symbol;Acc:MGI:2143575]	33.621	1.02738	0.217569	4.72208	2.33e-06	1.08e-05	18.946	0.104707	0.252806	0.414178	0.678744	0.79494	23.8772	0.713568	0.273242	2.61149	0.00901486	0.0196412	0.372085	-0.313811
[truncated: 41,366 more rows]

## Sheet: S5B
B) GO terms enriched among the up-regulated genes by Trim24 knockdown (T-KD) or p53 knockdown (P-KD)
[truncated: 394 more rows]

## Sheet: S5C
C) GO terms enriched among the down-regulated genes by Trim24 knockdown (T-KD) or p53 knockdown (P-KD)
[truncated: 155 more rows]

[truncated: 1 more sheets: S5D]
