# Supplementary material for: Expanding the Circuitry of Pluripotency by Selective Isolation of Chromatin-Associated Proteins
Source: Mol Cell. 2016 Nov 3;64(3):624–35. doi: 10.1016/j.molcel.2016.09.019 (PMC5101186; doi:10.1016/j.molcel.2016.09.019)
Supplement: Table S5. Trim24 and iPS Generation-Colony Counting, Related to Figure 5B [file mmc6.xlsx]

## Sheet: total
Table S5_Trim24 and iPS generation-colony counting, related to figure 5B
experiment	well	number of Oct4-EGFP+ colonies	average	t-test p-value
OSKM+Trim24	w1	491	467.667	0.00026085
OSKM+Trim24	w2	465
OSKM+Trim24	w3	447
OSKM	w4	34	39
OSKM	w5	35
OSKM	w6	48
to see the details of the colonies, please refer to the next tabs

## Sheet: OSKM+T w1
colony	area
1	2004
2	598
3	592
4	2321
5	843
6	796
7	1395
8	616
9	534
10	3165
11	8297
12	648
13	759
14	718
15	392
16	901
17	9338
18	703
19	4978
20	594
21	254
22	368
23	773
24	552
25	4785
26	283
27	1691
28	422
29	440
30	340
31	1594
32	2208
33	252
34	1271
35	427
36	282
37	380
38	277
39	312
40	1056
41	1110
42	842
43	3271
44	579
45	2613
46	4014
47	1105
48	2748
49	495
50	255
51	1273
52	841
53	374
54	609
55	522
56	466
57	613
58	402
59	15724
60	1115
61	314
62	349
63	350
64	1571
65	255
66	2197
67	362
68	252
69	450
70	459
71	546
72	25800
73	741
74	529
75	397
76	1732
77	916
78	578
79	1408
80	902
81	287
82	1548
83	3698
84	451
85	849
86	1395
87	2178
88	705
89	450
90	1664
91	1769
92	636
93	423
94	4643
95	865
96	1457
97	338
98	708
99	432
100	797
101	327
102	2334
103	400
104	874
105	2544
106	2016
107	259
108	1113
109	328
110	928
111	604
112	1214
113	843
114	308
115	600
116	13670
117	600
118	3442
119	591
120	1191
121	1847
122	4647
123	2612
124	321
125	932
126	913
127	670
128	541
129	2226
130	754
131	541
132	416
133	2279
134	3190
135	1959
136	1480
137	696
138	289
139	1258
140	7880
141	636
142	470
143	1493
144	2789
145	982
146	376
147	445
148	959
149	629
150	729
151	332
152	519
153	2716
154	10641
155	520
156	484
157	266
158	2728
159	280
160	977
161	296
162	1196
163	1772
164	702
165	2264
166	333
167	1334
168	635
169	1319
170	1301
171	677
172	271
173	263
174	672
175	349
176	1840
177	520
178	263
179	396
180	821
181	351
182	1721
183	571
184	301
185	413
186	2169
187	424
188	2645
189	339
190	45213
191	375
192	545
193	285
194	356
195	989
196	7981
197	2962
198	289
199	759
200	307
201	267
202	571
203	299
204	370
205	1809
206	330
207	1286
208	423
209	583
210	3066
211	310
212	775
213	623
214	1852
215	367
216	284
217	18282
218	437
219	394
220	411
221	350
222	19340
223	1125
224	2240
225	559
226	3300
227	267
228	6277
229	4277
230	1338
231	330
232	1343
233	398
234	716
235	9878
236	706
237	1647
238	740
239	820
240	862
241	391
242	317
243	477
244	288
245	307
246	849
247	355
248	1549
249	537
250	4959
251	663
252	543
253	739
254	459
255	256
256	1386
257	1301
258	290
259	1177
260	2441
261	678
262	781
263	1224
264	612
265	752
266	5113
267	755
268	479
269	27449
270	913
271	359
272	649
273	2114
274	584
275	309
276	263
277	602
278	3209
279	375
280	270
281	738
282	722
283	577
284	736
285	534
286	606
287	416
288	1350
289	289
290	4100
291	863
292	2339
293	1781
294	451
295	9105
296	624
297	323
298	378
299	301
300	311
301	378
302	1408
303	5191
304	809
305	2257
306	1672
307	7528
308	1055
309	748
310	1058
311	1002
312	891
313	530
314	367
315	315
316	334
317	8833
318	474
319	2654
320	546
321	1067
322	1088
323	1265
324	790
325	2363
326	439
327	972
328	361
329	473
330	2408
331	2226
332	8885
333	671
334	1644
335	1203
336	613
337	839
338	2357
339	428
340	2559
341	307
342	6234
343	616
344	1197
345	1096
346	372
347	1162
348	1852
349	941
350	809
351	408
352	608
353	1069
354	639
355	816
356	588
357	329
358	993
359	431
360	2066
361	262
362	772
363	619
364	313
365	255
366	724
367	339
368	2913
369	351
370	1092
371	369
372	867
373	1300
374	1399
375	54407
376	443
377	20195
378	822
379	470
380	1012
381	1492
382	383
383	403
384	557
385	673
386	325
387	2563
388	1127
389	2971
390	328
391	268
392	262
393	270
394	752
395	3941
396	387
397	560
398	3062
399	1447
400	526
401	889
402	385
403	447
404	769
405	6836
406	7543
407	462
408	328
409	1918
410	797
411	805
412	1506
413	946
414	895
415	2618
416	340
417	779
418	915
419	973
420	586
421	490
422	1015
423	842
424	763
425	425
426	773
427	1709
428	976
429	15210
430	1246
431	985
432	15200
433	784
434	2921
435	5015
436	430
437	1510
438	1701
439	354
440	961
441	333
442	26716
443	694
444	639
445	952
446	319
447	1494
448	1234
449	296
450	2084
451	1732
452	475
453	1405
454	1061
455	548
456	385
457	740
458	505
459	565
460	296
461	499
462	1740
463	515
464	3659
465	1596
466	9986
467	434
468	3472
469	1236
470	1880
471	353
472	21292
473	336
474	1419
475	2685
476	253
477	957
478	5613
479	340
480	2386
481	1256
482	1567
483	909
484	279
485	913
486	389
487	720
488	1505
489	541
490	293
491	522

## Sheet: OSKM+T w2
colony	area
1	1028
2	1933
3	937
4	914
5	859
6	5653
7	301
8	534
9	2268
10	1913
11	1127
12	3417
13	1012
14	1408
15	829
16	1012
17	1308
18	800
19	608
20	1033
21	2465
22	889
23	13701
24	861
25	933
26	406
27	480
28	2979
29	3380
30	304
31	513
32	607
33	13302
34	410
35	314
36	3994
37	824
38	2112
39	624
40	1848
41	1925
42	951
43	526
44	424
45	382
46	513
47	1539
48	863
49	728
50	357
51	778
52	362
53	271
54	8791
55	880
56	351
57	553
58	304
59	1868
60	439
61	6351
62	265
63	479
64	482
65	508
66	4547
67	2327
68	1086
69	631
70	695
71	451
72	844
73	1859
74	990
75	736
76	303
77	554
78	2083
79	858
80	299
81	1368
82	528
83	315
84	340
85	397
86	799
87	845
88	540
89	376
90	919
91	1060
92	883
93	391
94	2093
95	385
96	1992
97	8387
98	431
99	1170
100	395
101	6349
102	703
103	850
104	676
105	730
106	378
107	306
108	296
109	1984
110	371
111	539
112	383
113	446
114	430
115	370
116	385
117	495
118	346
119	830
120	649
121	336
122	2669
123	340
124	544
125	1770
126	389
127	268
128	1918
129	1236
130	1886
131	3212
132	560
133	3659
134	340
135	758
136	2967
137	419
138	4600
139	2793
140	915
141	566
142	604
143	462
144	626
145	3752
146	290
147	350
148	1013
149	1078
150	1147
151	288
152	1776
153	2982
154	1323
155	412
156	2585
157	438
158	486
159	649
160	470
161	465
162	1298
163	1418
164	828
165	2151
166	2907
167	281
168	421
169	9571
170	2764
171	400
172	277
173	500
174	474
175	4851
176	861
177	1801
178	593
179	453
180	1933
181	255
182	4566
183	1071
184	343
185	2986
186	648
187	348
188	393
189	336
190	350
191	918
192	440
193	798
194	276
195	4607
196	2650
197	5110
198	1241
199	840
200	861
201	1074
202	677
203	1473
204	8583
205	262
206	4554
207	609
208	259
209	739
210	455
211	491
212	508
213	954
214	1564
215	898
216	836
217	353
218	2171
219	1633
220	1371
221	931
222	558
223	6391
224	1567
225	351
226	3873
227	612
228	358
229	1331
230	1755
231	755
232	458
233	386
234	637
235	492
236	762
237	2817
238	3827
239	918
240	707
241	1136
242	598
243	1196
244	377
245	675
246	754
247	1682
248	853
249	600
250	985
251	259
252	261
253	23258
254	311
255	604
256	404
257	288
258	366
259	257
260	3105
261	269
262	1546
263	621
264	1218
265	623
266	734
267	775
268	333
269	679
270	503
271	284
272	3079
273	1096
274	718
275	304
276	417
277	1453
278	2182
279	1083
280	4960
281	251
282	534
283	1233
284	306
285	601
286	756
287	1345
288	430
289	1729
290	12827
291	550
292	641
293	678
294	474
295	723
296	773
297	378
298	2480
299	3785
300	491
301	1491
302	1500
303	484
304	539
305	2543
306	1251
307	2079
308	3378
309	1000
310	389
311	958
312	2432
313	759
314	2347
315	896
316	1148
317	288
318	250
319	354
320	33732
321	983
322	719
323	1288
324	363
325	1972
326	348
327	5978
328	992
329	380
330	707
331	665
332	647
333	478
334	1008
335	551
336	5579
337	3242
338	696
339	1490
340	740
341	812
342	363
343	619
344	718
345	1863
346	408
347	667
348	868
349	465
350	407
351	2108
352	408
353	413
354	272
355	367
356	514
357	1582
358	2229
359	2386
360	634
361	513
362	274
363	550
364	3560
365	517
366	270
367	423
368	2150
369	789
370	379
371	1927
372	405
373	259
374	583
375	1193
376	699
377	2776
378	2074
379	357
380	917
381	343
382	1715
383	2829
384	415
385	1556
386	463
387	414
388	463
389	5216
390	958
391	1906
392	1019
393	450
394	5921
395	547
396	1515
397	2087
398	313
399	1225
400	9842
401	3698
402	736
403	1326
404	327
405	6899
406	390
407	1069
408	828
409	1198
410	411
411	627
412	1002
413	579
414	287
415	872
416	387
417	1624
418	709
419	396
420	2483
421	3810
422	492
423	1159
424	2801
425	994
426	607
427	302
428	1899
429	603
430	1451
431	1489
432	579
433	1014
434	791
435	3290
436	731
437	413
438	1175
439	578
440	2921
441	925
442	1140
443	633
444	527
445	737
446	468
447	834
448	1458
449	799
450	2554
451	3165
452	2859
453	456
454	300
455	397
456	877
457	3195
458	1874
459	382
460	2289
461	737
462	676
463	505
464	316
465	482

## Sheet: OSMKM+T w3
colony	area
1	873
2	452
3	408
4	691
5	450
6	12140
7	738
8	545
9	771
10	2166
11	2733
12	14070
13	601
14	415
15	318
16	1600
17	855
18	306
19	762
20	1039
21	638
22	4263
23	2136
24	8572
25	921
26	1832
27	742
28	870
29	446
30	565
31	3704
32	1472
33	364
34	2210
35	604
36	527
37	2941
38	774
39	447
40	284
41	1251
42	412
43	1734
44	631
45	390
46	3282
47	1374
48	2023
49	7439
50	366
51	258
52	670
53	6061
54	546
55	407
56	612
57	504
58	1064
59	266
60	2171
61	258
62	6636
63	9599
64	349
65	281
66	527
67	437
68	440
69	20118
70	1274
71	410
72	10375
73	290
74	1033
75	303
76	1410
77	3479
78	4793
79	30770
80	338
81	340
82	1044
83	770
84	6567
85	542
86	443
87	893
88	526
89	439
90	635
91	351
92	8412
93	34997
94	617
95	719
96	497
97	266
98	2078
99	270
100	370
101	299
102	2820
103	1181
104	301
105	622
106	453
107	1742
108	760
109	2356
110	715
111	1820
112	5704
113	561
114	648
115	456
116	606
117	1027
118	355
119	1184
120	649
121	2851
122	986
123	745
124	3052
125	2827
126	811
127	274
128	1996
129	468
130	3615
131	5779
132	10055
133	415
134	513
135	526
136	3511
137	547
138	405
139	254
140	339
141	980
142	421
143	2244
144	272
145	1125
146	414
147	377
148	4144
149	588
150	12286
151	359
152	323
153	8793
154	908
155	436
156	306
157	1713
158	307
159	2342
160	7595
161	2855
162	2019
163	448
164	1353
165	1175
166	485
167	1548
168	2509
169	339
170	1846
171	629
172	495
173	293
174	2387
175	1299
176	614
177	943
178	371
179	1323
180	1986
181	998
182	701
183	2712
184	305
185	509
186	1911
187	5234
188	3559
189	565
190	469
191	300
192	1600
193	982
194	1006
195	2539
196	486
197	1759
198	506
199	578
200	1557
201	394
202	7297
203	916
204	5608
205	318
206	997
207	3812
208	341
209	1853
210	313
211	357
212	1273
213	2453
214	7925
215	346
216	961
217	272
218	300
219	5860
220	1733
221	1729
222	1023
223	534
224	523
225	253
226	1322
227	415
228	1104
229	2184
230	1630
231	294
232	7026
233	626
234	1704
235	2957
236	7768
237	500
238	574
239	959
240	474
241	264
242	588
243	8711
244	293
245	4255
246	2015
247	1646
248	294
249	675
250	4198
251	456
252	6150
253	795
254	356
255	315
256	3857
257	3319
258	973
259	1646
260	3492
261	1781
262	751
263	5454
264	2034
265	410
266	292
267	1555
268	384
269	2470
270	3588
271	1092
272	695
273	824
274	4157
275	3266
276	19613
277	514
278	374
279	1868
280	419
281	281
282	5173
283	704
284	628
285	380
286	3783
287	1106
288	827
289	2808
290	278
291	21278
292	2544
293	1711
294	259
295	2881
296	5124
297	685
298	402
299	283
300	5953
301	3873
302	511
303	3214
304	2749
305	672
306	526
307	290
308	584
309	1166
310	278
311	384
312	3150
313	8864
314	418
315	1617
316	720
317	3640
318	360
319	520
320	1321
321	1114
322	915
323	391
324	2129
325	924
326	20620
327	1475
328	419
329	544
330	2302
331	6621
332	3859
333	532
334	534
335	464
336	429
337	750
338	253
339	6663
340	463
341	424
342	1687
343	377
344	900
345	956
346	254
347	1249
348	1584
349	637
350	2616
351	258
352	4613
353	732
354	3099
355	647
356	690
357	516
358	958
359	478
360	486
361	1129
362	1382
363	802
364	1286
365	390
366	895
367	626
368	360
369	504
370	5148
371	1127
372	7430
373	1001
374	4150
375	1270
376	1222
377	282
378	308
379	305
380	1079
381	2752
382	1061
383	260
384	646
385	11403
386	415
387	562
388	3145
389	932
390	263
391	313
392	837
393	9623
394	2665
395	313
396	526
397	3993
398	3244
399	466
400	5969
401	20800
402	1199
403	480
404	516
405	950
406	5054
407	350
408	690
409	528
410	1849
411	819
412	1205
413	6894
414	1347
415	3388
416	1583
417	704
418	3134
419	689
420	1836
421	362
422	725
423	1058
424	467
425	2050
426	2732
427	935
428	252
429	3319
430	1582
431	5931
432	1425
433	763
434	478
435	670
436	1596
437	533
438	13648
439	3042
440	762
441	330
442	8879
443	1669
444	835
445	949
446	705
447	483

## Sheet: OSKM w4
colony	area
1	685
2	18332
3	1239
4	2295
5	4388
6	921
7	2899
8	3811
9	426
10	6639
11	710
12	1714
13	3492
14	5518
15	759
16	10205
17	1443
18	894
19	742
20	1387
21	4419
22	7723
23	780
24	2034
25	9896
26	4585
27	3872
28	6099
29	7513
30	4882
31	657
32	258
33	327
34	413

## Sheet: OSKM w5
colony	area
1	7625
2	947
3	8117
4	10699
5	12981
6	2890
7	1273
8	2647
9	592
10	1353
11	1574
12	1261
13	587
14	2246
15	1086
16	9182
17	17742
18	951
19	10827
20	2120
21	7521
22	20809
23	1254
24	512
25	1570
26	5445
27	2431
28	1538
29	11406
30	5448
31	887
32	3918
33	3794
34	1347
35	4236

## Sheet: OSKM w6
colony	area
1	17207
2	64158
3	2626
4	863
5	510
6	13060
7	10643
8	1170
9	4519
10	3343
11	21932
12	5096
13	26216
14	1468
15	1022
16	1939
17	736
18	368
19	18061
20	2347
21	1957
22	33157
23	739
24	13634
25	3808
26	2779
27	12188
28	3424
29	4300
30	4559
31	5677
32	6910
33	23728
34	7481
35	2947
36	15723
37	673
38	4467
39	1153
40	3584
41	10307
42	5464
43	19722
44	348
45	869
46	4043
47	290
48	778
