# Supplementary material for: Expanding the Circuitry of Pluripotency by Selective Isolation of Chromatin-Associated Proteins
Source: Mol Cell. 2016 Nov 3;64(3):624–35. doi: 10.1016/j.molcel.2016.09.019 (PMC5101186; doi:10.1016/j.molcel.2016.09.019)
Supplement: Table S6. Comparing Nanog ChIP-Seq and ChIP-SICAP-Seq, Related to Figure 6 [file mmc7.xlsx]

## Sheet: ChIPvsSICAP
Table S6. comparing Nanog ChIP-seq and ChIP-SICAP-Seq, related to Figure 6
#Chr	Start	Stop	ChIP-enrichment	ChIP-SICAP-enrichment
chr5	135605362	135606222	132.074	193.193
chr2	31018923	31019732	127.299	132.872
chr11	40550738	40551541	120.597	112.627
chr2	155394853	155395482	119.738	100.144
chr10	66546294	66547052	119.694	96.3295
chr10	8608967	8609699	118.609	98.4939
chr2	166884246	166884749	117.561	169.583
chr18	33995333	33996182	116.951	123.66
chr19	29082388	29083242	116.018	200.93
chr7	36136041	36136800	115.694	144.189
chr14	41677795	41678713	115.07	101.85
chr3	19923564	19924337	114.949	82.6987
chr1	133786441	133787304	114.926	130.568
chr3	68368823	68370019	113.589	93.3275
chr8	87996617	87997560	113.291	115.706
chr8	28350692	28351754	110.64	128.799
chr7	79999242	79999871	110.277	77.8639
chr15	55099314	55100014	110.019	79.7326
chr2	93767782	93768563	109.437	136.318
chr5	72855879	72856841	109.04	86.1127
chr11	55137210	55137868	108.84	93.5544
chr11	79565781	79566584	108.599	63.8233
chr12	41563234	41564063	108.215	87.5249
chr19	44793686	44794425	108.09	52.6788
chr11	120666809	120667690	107.295	79.0589
chr5	139801624	139802406	107.261	50.8432
chr6	55741733	55742618	106.892	77.6876
chr9	22536991	22537481	105.238	93.3609
chr12	12794731	12795768	105.101	54.7773
chr16	13785916	13786625	104.272	62.0793
chr3	9008621	9009165	103.996	89.557
chr16	33844175	33844800	103.753	59.4028
chr1	10021483	10022202	103.577	79.3945
chr7	13599404	13600168	103.364	70.0706
chr15	59133194	59134213	103.314	61.3032
chr17	79741853	79742819	102.946	105.43
chr4	57932634	57933828	102.843	62.0606
chr5	73610786	73611692	102.445	147.874
chr11	62028312	62029239	101.586	196.839
chr3	88375446	88376361	101.529	72.5627
chr2	90663075	90663586	101.44	89.0234
chr7	29748332	29748890	101.378	115.056
chr17	28155142	28155587	101.186	25.8224
chr2	109151363	109152233	101.024	113.532
chr9	53653982	53654822	100.748	76.831
chr15	7031590	7032457	100.65	87.2455
chr12	120156139	120156781	100.533	69.5767
chr2	127430813	127431466	100.25	89.3661
chr8	91527192	91528003	100.193	108.716
chr4	57782827	57783629	100.124	52.8174
chr3	135209169	135209993	99.8249	95.971
chr2	84602350	84602958	99.7097	85.857
chr4	56944833	56945394	99.6481	59.5396
chr4	99302462	99303840	99.4947	131.696
chr17	66634535	66635112	98.9969	75.4391
chr3	34659925	34660673	98.8994	60.1972
chr11	17782960	17783830	98.6162	75.6471
chrX	148227157	148227949	97.7463	83.6614
chr5	97655187	97656010	97.6968	62.7213
chr13	95476217	95477116	97.5418	104.269
chr17	37215875	37216377	97.4492	110.635
chr3	30622995	30624079	97.1651	107.187
chr18	80381338	80381876	97.0734	90.9072
chr4	135702528	135703300	97.0284	85.1627
chr2	181370221	181370920	96.9557	66.9416
chr15	10617080	10617618	96.8991	30.7307
chr2	122195597	122196853	96.7742	84.4142
chr2	180462184	180462868	96.4471	40.8459
chr12	55203387	55204017	96.4389	46.2869
chr1	37042544	37043228	96.4308	94.451
chr19	7335583	7336545	96.35	166.65
chr6	89009306	89009916	96.3015	41.9324
chr15	12133137	12133982	96.1047	78.7436
chr13	38224782	38225780	96.0892	77.7733
chr11	10998191	10998818	96.0125	104.067
chr10	66562678	66564093	95.9357	102.686
chr4	45300783	45301213	95.8241	42.0005
chr8	60211485	60212080	95.6537	75.9629
chr8	46064367	46065147	95.2972	105.641
chr8	112216203	112216816	95.2782	74.8551
chr1	192888916	192889467	95.2142	75.091
chr5	128771360	128772065	95.0374	46.9574
chr9	21572574	21573449	95.0047	73.2336
chr1	39584943	39585728	94.9965	99.8672
chr6	135724602	135725149	94.992	44.5892
chr12	71811687	71812519	94.9165	95.8921
chr10	21707864	21708808	94.614	67.3722
chr12	81217482	81218252	94.5264	74.438
chr6	140551555	140552333	94.4647	75.7617
chr2	149765317	149765768	94.4438	55.9025
chr10	70204610	70205145	93.7915	46.6493
chr1	89122758	89123620	93.7375	60.8091
chr15	61843890	61844626	93.7128	70.577
chr15	10653185	10653965	93.6858	111.96
chr6	40283308	40284078	93.6643	62.1255
chr10	23532915	23533550	93.5873	57.0506
chr1	121394042	121394601	93.4884	53.1467
chr4	10859097	10860238	93.3285	146.795
chr10	69371132	69372162	93.193	98.8436
chr5	130662647	130663143	93.0318	36.8087
chr14	27881096	27881651	92.8998	54.8765
chr16	25038538	25039226	92.8622	117.32
chr8	114136947	114137472	92.5293	63.1786
chr9	120058356	120059214	92.1913	67.857
chr1	57526950	57527737	92.151	75.5944
chr2	152993596	152994469	91.9823	93.9255
chr11	33436990	33438254	91.9562	107.033
chr1	173406848	173407651	91.6637	87.3974
chr5	73543391	73543974	91.6485	46.8502
chr17	29144913	29145769	91.5735	41.7474
chr4	126904332	126905201	91.4652	51.7542
chr7	148145021	148145838	91.1322	112.217
chr4	137561535	137562250	91.1144	61.6692
chr1	73006634	73007359	91.0533	51.995
chr4	41205961	41206813	90.9	79.6677
chr2	5293481	5294670	90.8913	73.2304
chr7	30729011	30729749	90.8841	63.7111
chr2	35878740	35879334	90.8571	27.5892
chr3	133187184	133188264	90.8231	107.482
chr9	41908649	41909243	90.8147	43.3517
chr7	141962758	141963592	90.5621	47.2935
chr14	50067276	50068029	90.3812	119.319
chr16	9083621	9084255	90.3637	55.4672
chr13	51220521	51221138	90.2425	47.7164
chr14	26410390	26410979	90.0133	98.883
chr16	64884953	64885835	90.0091	149.05
chr13	54884466	54885000	89.9501	85.8287
chr4	43396272	43396751	89.8874	69.5667
chr6	136438436	136438947	89.7297	50.4574
chr3	103011579	103012614	89.5445	100.441
chr3	32661658	32662436	89.4842	69.3772
chr18	39323036	39323667	89.2491	57.4106
chr16	26961883	26962543	89.2464	82.3888
chr10	69322727	69323426	89.0475	59.6956
chr2	120069576	120070121	88.9209	63.8626
chr3	53453960	53454653	88.6608	48.6155
chr1	120945533	120946083	88.5503	73.6898
chr3	100957021	100957859	88.5142	128.146
chr10	62359309	62360173	88.5088	68.6814
chr5	106179398	106179931	88.449	37.9084
chr19	47478035	47478695	88.4465	61.1542
chr11	20130727	20131585	88.3078	55.7644
chr6	65220544	65221272	87.8907	100.378
chr13	65275333	65275876	87.8095	60.158
chr19	30103376	30104063	87.7542	96.3451
chr17	43848676	43849439	87.735	57.821
chr4	138349996	138350885	87.5294	64.5653
chr16	32291901	32292327	87.4736	34.9473
chr17	10624781	10626117	87.2966	62.9207
chr8	48629228	48629915	87.1582	97.7724
chr6	145009847	145010399	87.0149	142.971
chr17	80550678	80551048	86.9761	16.2537
chr2	170597511	170598253	86.9556	47.7604
chr6	127199987	127200531	86.9232	48.2965
chr10	69895836	69896556	86.8743	67.5901
chr4	129779301	129780109	86.8174	54.0203
chr11	97053065	97053749	86.7581	50.9683
chr2	70457070	70457695	86.7222	33.6722
chr13	44823850	44824272	86.6624	54.7945
chr4	82076383	82077194	86.6222	77.2101
chr2	106590973	106591497	86.5631	34.3642
chr11	104805901	104806503	86.3017	123.766
chr4	131710812	131711630	86.1734	51.2119
chr16	48422279	48423047	86.1555	57.6651
chr11	98653328	98653874	86.0917	40.5995
chr11	79945425	79946278	85.9782	49.4106
chr9	110251309	110251920	85.9514	42.4031
chr2	59888574	59889288	85.9416	61.1111
chr19	11046803	11047735	85.906	58.4977
chr17	38127262	38128045	85.7505	79.0173
chr2	4496221	4496648	85.6941	31.998
chr12	76559333	76559811	85.6699	48.9579
chr13	41225979	41226350	85.6213	38.664
chr11	101543271	101543814	85.4545	211.848
chr13	44817300	44818194	85.3495	84.7347
chr13	53556630	53557348	85.3356	59.2188
chr6	134991776	134992400	85.3089	64.5434
chr10	41717156	41718165	85.2426	50.7549
chr10	56093813	56094669	85.2094	58.2818
chr11	8622954	8624017	85.0739	46.3497
chr8	44405808	44406818	85.0414	74.3053
chr18	34974873	34975383	84.9099	40.1445
chr11	112820831	112821384	84.776	35.1351
chr8	49837050	49837783	84.6689	85.954
chr10	85001972	85003041	84.6241	60.3879
chrX	19933386	19933860	84.5759	39.0004
chr10	21421326	21421992	84.4838	36.7753
chr3	33934585	33935100	84.4584	90.7456
chr10	60291031	60291574	84.4561	42.3318
chr6	83840146	83841030	84.4536	55.9803
chr3	89630098	89630789	84.4488	89.6617
chr1	135294012	135294865	84.393	39.0545
chr15	41283199	41283818	84.2206	61.0665
chr19	32269251	32269862	84.1985	51.7314
chr11	4418903	4419464	84.1842	87.9181
chr14	58351213	58352026	84.1279	57.8945
chr7	29363325	29364075	84.106	33.246
chr3	89801908	89802484	84.0884	20.1057
chr5	74283539	74284463	84.0568	64.4886
chr15	65580927	65581741	83.9891	123.492
chr8	3421492	3421859	83.9708	32.085
chr13	48340525	48341272	83.9313	37.5616
chr11	78952049	78952731	83.6466	60.2966
chr10	117897890	117898703	83.612	50.8544
chr6	142969180	142969758	83.5361	51.8519
chr5	113758688	113759659	83.5135	65.038
chr18	36574893	36575984	83.369	58.8153
chr5	143718485	143719153	83.3497	55.0861
chr5	129775702	129776478	83.3129	37.9259
chr13	39615563	39616546	83.2083	85.8052
chr7	87274876	87276016	83.1943	36.6404
chr6	72627479	72628044	83.1815	33.3305
chr11	88340099	88340796	83.1529	50.193
chr5	123607721	123608650	83.0669	80.3058
chr2	20610880	20611631	83.0401	40.6499
chr14	24963750	24964653	82.9636	59.5209
chr19	25553494	25554157	82.8207	70.9211
chr2	170663492	170664168	82.7403	36.3221
chr6	112153048	112153759	82.7366	20.4504
chr9	118516618	118517178	82.6975	29.2856
chr8	82328288	82328853	82.6765	58.3447
chr10	84671823	84672395	82.6759	66.1496
chr17	31944861	31945619	82.6689	45.5797
chrX	98591562	98592545	82.6207	43.4485
chr8	74857753	74858622	82.6086	67.5226
chr1	181653092	181653813	82.4501	56.9643
chr1	182854707	182855458	82.4279	37.8875
chr15	16376147	16376861	82.408	56.3595
chr1	184092981	184093564	82.2636	28.0835
chr2	168039373	168040091	82.2575	54.2942
chr5	142605676	142606407	82.2457	41.8561
chr5	75348747	75349586	82.2452	52.6235
chr5	92926975	92927691	82.2299	31.7555
chr5	120129753	120130566	82.2184	57.1966
chr9	25371432	25371954	82.1813	84.221
chr19	47092323	47092956	82.1782	46.1752
chr6	137617818	137618824	82.0106	53.2207
chr4	144854534	144855073	81.9816	34.9348
chr6	37639571	37640133	81.9331	60.469
chr4	98451588	98452060	81.7331	40.262
chr8	87965394	87966210	81.7017	100.712
chr2	51926748	51928233	81.6921	66.0855
chr11	116943462	116944140	81.6699	63.5318
chrX	100506998	100507634	81.5913	56.6852
chr15	12353669	12354632	81.5835	60.3035
chr1	84857135	84857755	81.5511	35.9496
chr1	136862013	136862499	81.4171	62.0841
chr8	110134809	110135231	81.4117	30.8539
chr13	59690993	59691525	81.3919	28.958
chr6	39395623	39396734	81.3908	76.8576
chr2	129624092	129624603	81.3239	70.0258
chr4	136149541	136150313	81.1969	76.3407
chr1	183960230	183960988	81.1947	67.0451
chr13	97429960	97430702	81.158	81.1118
chr5	115767350	115768204	81.0793	56.3592
chr8	34553737	34554826	81.0546	53.1188
chr12	103940335	103940941	80.9831	32.5942
chr15	80933954	80934459	80.9647	25.6202
chr2	49428807	49429200	80.9474	36.3075
chr12	88217938	88218504	80.7992	104.832
chr16	46500786	46501436	80.7567	75.4166
chr12	106958068	106958837	80.7436	93.9655
chr1	134367443	134368337	80.5633	111.597
chr4	107891396	107892133	80.5541	45.4367
chr1	174253364	174253828	80.5541	51.0003
chr18	70699558	70700209	80.5388	45.1927
chr15	38007290	38007863	80.5345	45.8753
chr1	13074564	13075702	80.4634	97.8068
chr6	144309537	144310474	80.4462	43.6532
chr7	133291115	133291572	80.4228	30.077
chr17	88076837	88077515	80.3875	110.704
chr4	14706421	14706901	80.346	52.1235
chr4	140721546	140722253	80.3208	60.9191
chr7	104712146	104712615	80.2842	37.1302
chr1	153725369	153726087	80.2754	33.1061
chr1	178573979	178575239	80.2741	90.7935
chr7	85999791	86000479	80.2463	42.6988
chr4	86359456	86359921	80.2448	24.6598
chr13	44800488	44801526	80.2077	54.7017
chr17	36981144	36981953	80.1726	71.3323
chr2	165635246	165635937	80.152	55.2158
chr2	44380493	44381422	80.1455	74.266
chr17	72906327	72907047	80.0957	34.6936
chr1	62829950	62830678	80.0835	42.5891
chr1	142325847	142326357	80.0457	54.3826
chr10	23525893	23526413	79.9715	56.844
chr6	82562991	82563988	79.8844	66.8876
chr15	75779159	75779735	79.8811	46.2411
chr4	61849824	61850316	79.831	25.4433
chr2	166019716	166020523	79.8135	49.5215
chr6	49049001	49049659	79.7282	46.0902
chr8	111058852	111059798	79.6863	50.4787
chr4	129427620	129428452	79.67	48.1456
chr13	55831968	55832685	79.6497	114.597
chr12	80136307	80136918	79.6313	40.5755
chr3	86688025	86688874	79.538	46.3376
chr16	30939800	30940543	79.3974	60.3363
chr11	19885196	19885888	79.2875	56.2544
chr11	76164594	76165511	79.2756	65.8535
chr1	124503824	124504354	79.2477	50.4214
chr8	15074055	15074736	79.2143	41.8438
chr17	52867971	52868570	79.1225	64.3625
chr4	84854350	84854839	79.0835	37.7064
chr7	130488387	130489292	79.0799	89.6687
chr5	53857745	53859086	79.0194	73.3098
chr8	24360911	24361370	78.8272	38.1843
chr9	100934500	100935021	78.8091	46.8968
chr10	41120758	41121487	78.7743	79.0085
chr2	35701113	35701839	78.771	50.1552
chr9	119480318	119481017	78.7644	27.1367
chr19	37995442	37996168	78.7465	41.924
chr12	81111131	81111768	78.7389	60.2477
chr4	107854663	107855387	78.7166	85.6679
chr15	11513875	11514377	78.6903	75.2637
chr15	34799546	34800009	78.6763	44.6498
chr11	3192789	3193659	78.6625	24.1923
chr3	52057972	52058492	78.6566	32.3324
chr10	12334174	12334959	78.644	53.9121
chr5	145616816	145617348	78.6361	22.4723
chr4	147460970	147461588	78.5401	42.6441
chr6	115202055	115202583	78.5132	42.1778
chr11	54590738	54591422	78.4922	34.269
chr4	33910766	33911315	78.4403	38.4885
chr18	13870980	13871642	78.4314	64.099
chr5	89108175	89108818	78.3522	41.7518
chr7	38361342	38361846	78.336	44.049
chr6	51493904	51494658	78.179	56.5785
chr6	94799508	94800096	78.1572	141.063
chr15	100304198	100305088	77.9862	59.6092
chr3	138477525	138478800	77.9745	34.6796
chr1	182500897	182501776	77.9107	43.7088
chr6	100448470	100449355	77.8919	37.5867
chr15	61810409	61810860	77.8589	14.3741
chr14	20809447	20810386	77.8567	77.1423
chr9	60635294	60636122	77.8554	36.0451
chr17	43172826	43173371	77.8178	25.459
chr1	62444565	62445280	77.7924	35.4727
chr9	34781859	34782454	77.7838	40.0726
chr4	57703402	57704151	77.698	50.0128
chr10	67721759	67723121	77.6165	74.271
chr8	27044787	27045380	77.5914	21.7318
chr8	34757259	34757974	77.5894	73.7304
chr11	100477651	100478037	77.5665	22.3412
chr16	90902976	90903980	77.5503	57.8359
chr11	33450822	33451687	77.5307	37.57
chr8	114145997	114146742	77.5157	33.4254
chr12	81890812	81891380	77.5128	27.4192
chr8	15984010	15984927	77.3034	61.1369
chr9	34678950	34679798	77.2911	30.6706
chr12	41380702	41381440	77.2733	54.4214
chr15	31056308	31057469	77.2508	59.3621
chr6	38307556	38308665	77.2043	81.8568
chr3	156983865	156984585	77.204	65.3982
chr16	25517162	25517909	77.2028	51.5801
chr16	22402526	22403145	77.1641	74.056
chr16	44629919	44630488	77.1554	29.2663
chr11	75493253	75493696	77.1035	31.1764
chr8	67357829	67358777	77.0454	32.5357
chr7	73378701	73379197	77.0202	67.7607
chr10	125377222	125378093	76.9754	91.0322
chr7	91050910	91051918	76.9314	51.5891
chr17	76510948	76511593	76.8324	52.9708
chr7	3217450	3217875	76.6994	30.2935
chr1	120538876	120539870	76.6717	46.3045
chr11	34394683	34395133	76.6551	47.1928
chr5	25060402	25061170	76.6316	60.1994
chr2	43587736	43588335	76.6313	32.8402
chr2	174086482	174087323	76.536	56.0731
chr11	102681543	102682216	76.5255	41.9322
chr15	43046288	43046800	76.5199	31.3767
chr11	22507625	22508009	76.4343	20.1787
chr18	75715580	75716307	76.4204	57.2807
chr19	53138786	53139610	76.4176	48.1299
chr9	108556584	108557652	76.4119	62.3651
chr2	5680367	5681059	76.3887	42.3262
chr7	143880405	143880927	76.3659	22.7436
chr10	94918656	94919285	76.2576	54.4291
chr2	129625425	129626230	76.2369	41.8265
chr9	97753194	97753875	76.117	41.3505
chr1	7661351	7662118	76.0975	61.3648
chr7	28407120	28407671	76.0916	58.5149
chr4	57288130	57288723	76.0679	44.2315
chr7	16950158	16951021	76.0201	48.7471
chr4	54999454	55000658	76.0157	68.5943
chr10	30457035	30457584	75.9915	31.5413
chr5	56513320	56513756	75.9772	34.5949
chr15	36920862	36921645	75.9548	30.9519
chr2	106517477	106518045	75.9431	52.7868
chr4	43347368	43348075	75.8625	54.3662
chr7	120285382	120286556	75.8596	71.1157
chr9	62208326	62209511	75.8262	57.7996
chr2	155489573	155490099	75.7907	63.314
chr5	12872829	12873407	75.7888	100.637
chr5	97632532	97633292	75.7099	61.0428
chr18	75394272	75395343	75.5973	62.465
chr19	31180427	31181006	75.5794	92.5882
chr12	73060193	73060988	75.5736	46.2467
chr2	152595354	152595815	75.5533	20.0759
chr2	78149505	78150007	75.3632	52.9141
chr4	53439854	53440432	75.3597	39.517
chr2	131591180	131591846	75.3538	37.0715
chr4	102648756	102649548	75.3489	75.4731
chr4	135644886	135645475	75.2799	34.0713
chr19	28256887	28257752	75.2138	65.5718
chr5	27670024	27670755	75.1675	44.6547
chr18	38730071	38730809	75.1394	24.4763
chr17	6963933	6964747	75.1338	68.0496
chr4	130177826	130178273	75.1147	43.1164
chr13	54310644	54311861	75.0835	35.4781
chr14	12535166	12536294	75.0566	32.9827
chr2	162857126	162858071	75.048	47.6989
chr7	13601536	13602335	75.0465	73.6581
chr12	103944970	103945668	74.9978	44.3816
chr6	12501103	12501612	74.9478	49.1961
chr14	12532098	12532598	74.9375	23.616
chr17	83876372	83876973	74.8671	28.3019
chr9	48647451	48648230	74.8596	51.1545
chr5	8424145	8424715	74.7883	40.4482
chr7	133363872	133364632	74.6756	49.5337
chr3	52472009	52472588	74.6348	30.4026
chr19	60149250	60149745	74.6265	27.5013
chr3	89759882	89760761	74.6167	51.1532
chr17	85541940	85542496	74.6067	50.5873
chr2	172402516	172403493	74.5211	79.903
chr7	31050666	31051425	74.5008	156.49
chr2	76897559	76898156	74.4831	51.4587
chr15	30312792	30313471	74.4251	49.168
chr5	110898122	110899243	74.4217	66.1488
chr11	119533270	119533914	74.418	42.6137
chr13	40964201	40964828	74.4036	38.0093
chr4	11073727	11074470	74.4007	47.0976
chr14	55704031	55705301	74.385	44.5067
chr5	113444817	113445258	74.3685	35.0327
chr16	38109789	38110501	74.3361	69.3458
chr18	38546023	38546481	74.2993	123.247
chr18	47128788	47129481	74.2944	25.4734
chr12	12989880	12990331	74.2829	31.9662
chr16	32124625	32125464	74.282	58.032
chr2	71557043	71557523	74.2711	58.188
chr4	40803553	40803989	74.2307	50.5141
chr14	28160407	28161153	74.1802	48.9625
chr8	119197215	119198810	74.1542	48.7683
chr14	22963195	22963734	74.125	40.0138
chr2	119556334	119557226	74.0408	85.7183
chr15	99871847	99872481	73.9631	35.7741
chr2	144540770	144541442	73.9389	32.6709
chr16	34056545	34057345	73.9379	35.7621
chr9	102164185	102164973	73.9251	55.0169
chr14	8739584	8740076	73.925	32.2182
chr14	10531147	10531541	73.9179	19.7252
chr2	59859188	59859564	73.8499	23.6533
chr3	60659413	60660166	73.8478	48.8625
chr6	86904654	86905227	73.8413	35.0519
chr1	138591529	138592204	73.8121	60.078
chr18	34959905	34960633	73.8059	35.1635
chr6	65883121	65883705	73.8054	52.669
chr12	102069888	102070529	73.7311	47.2033
chr9	49604543	49605072	73.7215	39.2048
chr6	31846753	31847579	73.6909	42.6519
chr3	34643824	34644931	73.6828	90.2177
chr15	88539097	88540080	73.6035	78.2314
chr4	128984286	128984846	73.5964	60.7981
chr17	28957068	28957516	73.5712	33.1696
chr17	64162875	64163361	73.5622	31.7031
chr19	41515688	41516266	73.5366	54.2276
chr2	164782923	164783679	73.5005	34.5108
chr11	116743867	116744299	73.4583	100.41
chr4	34832881	34833679	73.4542	68.1906
chr11	57783818	57784720	73.3397	50.6133
chr3	135778478	135779215	73.3292	59.1393
chr1	38880451	38881524	73.2525	36.0541
chr15	81530406	81531484	73.2152	62.699
chr6	133936976	133937567	73.1568	45.0097
chr14	12470136	12470663	73.1457	32.6524
chr6	136439575	136440204	73.1257	72.8559
chr13	103445067	103446047	73.1217	69.8645
chr2	76279963	76280571	73.1153	41.807
chr1	84868382	84869204	73.0641	39.2866
chr6	72804233	72804865	72.9836	64.7717
chr16	31890749	31891564	72.9537	38.6648
chr10	117285838	117286546	72.9036	66.805
chr5	64493713	64494619	72.8321	42.675
chr14	93225559	93226386	72.7944	57.0881
chr5	27569290	27570581	72.7751	37.9166
chr9	60959435	60960161	72.7684	60.8639
chr11	101298198	101298842	72.764	33.702
chr11	27699793	27700480	72.7473	86.0516
chr10	115583602	115584101	72.7062	37.7822
chr5	13981966	13983416	72.6528	57.239
chr12	103752758	103753603	72.6399	106.802
chr3	86648970	86649389	72.6045	31.0788
chr6	124781585	124782385	72.6017	53.7389
chr10	95058317	95059403	72.5949	35.9074
chr2	30946483	30947441	72.5455	73.1459
chr12	101851993	101852543	72.529	35.7607
chr5	108505319	108506709	72.4957	55.2461
chr16	33428397	33429035	72.4914	35.615
chr12	56063028	56063539	72.4479	61.8289
chr10	75313787	75314935	72.4282	70.7589
chr18	83101547	83102057	72.4273	19.8773
chr1	63184381	63185406	72.4249	68.3128
chr14	26423926	26424773	72.3576	45.0291
chr2	35451185	35451531	72.2934	40.9615
chr1	154501976	154502461	72.2484	28.6584
chr4	57104186	57104862	72.2301	13.7432
chr7	137407977	137408766	72.204	50.0408
chr6	56242073	56242642	72.17	36.317
chr18	36681451	36682076	72.1455	43.7186
chr4	10933490	10933986	72.09	60.8244
chr18	75624258	75625542	72.0321	59.6006
chr11	69377617	69378553	72.0209	79.2811
chr1	13049516	13050481	71.9866	73.578
chr14	122815452	122816166	71.9582	32.7436
chr2	131958956	131959623	71.9203	76.7845
chr15	97424036	97424981	71.894	50.5674
chr8	80591939	80592913	71.812	64.3059
chr19	28634790	28635764	71.7956	59.3382
chr9	14923818	14924547	71.7791	29.0538
chr4	49063410	49063936	71.7481	35.3234
chr15	9064567	9065236	71.7406	57.9004
chr5	52906825	52907777	71.6638	24.5186
chr1	30861791	30862228	71.6212	28.9838
chr5	137633892	137634381	71.5442	31.2001
chr11	6794676	6795621	71.5294	34.0314
chr15	60386089	60386554	71.5004	63.6712
chr17	24276096	24276782	71.4977	35.9134
chr11	69517141	69518105	71.494	48.0875
chr3	67318238	67318834	71.463	45.8128
chr4	55476333	55477786	71.365	64.8371
chr5	104178913	104179323	71.3166	37.5781
chr17	15960116	15960563	71.3155	15.7239
chr19	29488946	29489452	71.3148	40.214
chr5	133204413	133205188	71.2413	31.3712
chr11	19826084	19826659	71.2369	27.0276
chr2	30603172	30603770	71.1872	38.7131
chr3	102911356	102912240	71.1684	35.5706
chr9	48831983	48833116	71.1311	47.0658
chr13	47950417	47951808	71.0851	40.6913
chr9	107614217	107614773	71.0416	31.4843
chr10	8805083	8805887	71.0364	135.008
chr17	33736482	33737293	70.9325	56.5243
chr18	65281884	65282752	70.7926	40.1727
chr9	7633872	7634589	70.7376	40.5675
chr14	61576197	61577272	70.6994	83.1408
chr6	34137349	34137936	70.6576	31.3415
chr19	3532681	3533186	70.6386	125.395
chr3	121848036	121849140	70.6356	80.5592
chr17	45743967	45744697	70.6165	53.7007
chr18	66100564	66101410	70.5598	47.5025
chr1	158913324	158914231	70.5413	43.6683
chr9	102107658	102108460	70.5411	74.8457
chr14	122118817	122119678	70.5299	43.0463
chr19	44336176	44336673	70.5297	98.8697
chr8	107757053	107757845	70.5105	66.9935
chr10	24749055	24749661	70.477	34.4359
chr18	47728827	47729775	70.4525	33.637
chr16	21701886	21702706	70.4261	26.8721
chr17	10558340	10559800	70.4144	42.9245
chr16	69951803	69952467	70.4132	46.6081
chr3	146313590	146314213	70.4092	41.3522
chr10	93556178	93556764	70.3931	27.2599
chr16	97387694	97388166	70.3756	37.836
chr13	52139195	52139759	70.3644	55.6333
chr16	48308872	48309496	70.3448	146.894
chr7	20326925	20328179	70.3415	56.9278
chr9	110848873	110850911	70.3049	49.8183
chr8	74839903	74840462	70.3049	45.989
chr2	5505361	5506150	70.2893	31.1665
chr10	84301686	84302318	70.2888	50.3571
chr4	132524290	132525140	70.2313	71.0016
chr12	56606049	56607190	70.2054	43.9552
chr3	30900134	30900701	70.1792	39.9464
chr11	54767247	54767973	70.1745	38.7419
chr6	59145698	59146689	70.1701	56.5481
chr17	51601371	51601865	70.1632	50.7591
chr12	57398945	57399978	70.1559	86.9296
chr19	18682318	18683031	70.1213	42.2443
chr14	64120465	64121227	70.0882	36.5644
chr12	88658694	88659535	70.0786	123.531
chr5	128168834	128169867	70.0532	31.2445
chr7	136556213	136556703	70.0452	22.6182
chr11	45833517	45834275	70.0408	37.8761
chr2	135440371	135441091	70.039	65.0251
chr9	14445930	14446430	70.0238	27.6678
chr17	66763499	66764115	70.0178	51.5194
chr18	20883919	20884417	70.0096	22.1132
chr7	3201114	3201827	70.0059	23.0016
chr11	78482204	78482673	69.9883	43.3162
chr8	109811217	109811884	69.9687	56.8943
chr18	64084151	64084782	69.9466	45.253
chr3	14999736	15001202	69.8719	45.6995
chr12	74182710	74183279	69.8692	96.192
chr11	53073531	53074779	69.8514	58.2395
chr6	125441487	125442228	69.8256	45.4983
chr18	13747515	13748189	69.8216	41.2192
chr11	80702573	80703602	69.8109	58.6243
chr1	139314781	139315440	69.7916	82.2309
chr4	108699087	108699684	69.7898	40.3776
chr5	124626656	124627394	69.7711	22.6244
chr8	67577117	67578044	69.7581	48.7584
chr6	116031464	116031953	69.7525	28.2481
chr4	107990999	107992379	69.7329	73.1663
chr19	21892287	21893123	69.6868	44.0201
chr7	114492443	114493191	69.619	79.4658
chr5	126711030	126711999	69.6175	46.2712
chr12	112381009	112381745	69.5278	38.1523
chr5	122903041	122903603	69.5277	43.728
chr4	151099003	151099482	69.5164	36.8979
chrX	130795497	130796188	69.5129	37.8592
chr12	75261498	75262314	69.509	60.3042
chr10	6042563	6043021	69.499	28.6416
chr12	82917600	82918163	69.4965	43.2283
chr1	35754128	35755138	69.4594	46.8945
chr7	86356037	86356859	69.4562	50.3194
chr7	3192899	3193688	69.4236	52.6505
chr11	62324217	62325516	69.3945	36.5326
chr7	81016949	81017521	69.3808	29.8331
chr17	79763664	79764705	69.3391	45.9946
chr1	141391072	141391665	69.3289	34.5308
chr10	75530461	75530923	69.3199	46.9929
chr6	34784066	34784562	69.3136	41.3541
chr3	30903687	30904161	69.2868	25.7706
chr8	47298962	47299895	69.2841	57.0222
chr3	79238486	79239355	69.2724	42.8835
chr5	22071481	22072024	69.2538	42.7639
chr14	78688633	78689349	69.25	34.3814
chr4	135360119	135360528	69.2313	23.4973
chr10	60411302	60412262	69.2254	36.0511
chr2	148524273	148524781	69.2033	38.9925
chr1	4809476	4809958	69.1931	63.628
chr6	145224114	145225397	69.1624	36.5784
chr3	144075687	144076431	69.1607	45.516
chr4	116729107	116729728	69.1559	19.7022
chr4	6895858	6896346	69.1168	50.7244
chr8	26565435	26566007	69.078	60.8637
chr9	106113518	106114238	69.0726	31.5733
chr11	116969559	116969975	69.0253	23.5162
chr4	48284601	48285128	69.0228	32.5639
chr16	94980973	94981853	69.0075	46.3075
chr4	119298711	119299306	68.9624	19.7003
chr8	35996143	35996739	68.9279	56.7466
chr11	11804792	11805484	68.8661	92.2418
chr9	59320898	59321559	68.8642	51.6127
chr5	101966775	101967563	68.8545	43.1788
chr16	22400183	22400743	68.8344	38.011
chr13	18933570	18934395	68.7951	56.3852
chr19	38422373	38423828	68.7725	48.6878
chr16	22412764	22413546	68.7675	43.0033
chr3	146042678	146043437	68.7554	35.4494
chr8	26623785	26624266	68.7549	31.6694
chr6	125383275	125384163	68.7254	46.4849
chr5	44260241	44260962	68.7115	33.3355
chr5	75972070	75973456	68.689	60.9983
chr5	132002433	132003208	68.6805	92.2539
chr2	152597625	152598433	68.6763	70.8811
chr16	38304752	38305405	68.6748	37.2671
chr1	120521769	120523353	68.6424	64.2159
chr4	127021897	127022815	68.6221	40.7191
chr11	120524818	120525417	68.5969	32.2565
chrX	7585408	7586399	68.5762	42.7858
chr1	122655871	122656393	68.5518	38.4075
chr19	34729732	34730340	68.5363	71.657
chr10	39237273	39237851	68.5352	14.8253
chr1	36070434	36071493	68.5169	29.3163
chr13	35944581	35945556	68.4922	47.8192
chr15	102041225	102041775	68.4646	46.1182
chr6	88432635	88433677	68.4615	38.8789
chr3	116358812	116359732	68.4595	44.2383
chr5	118894200	118896460	68.4383	51.0936
chr1	137677127	137678079	68.408	25.5853
chr1	12734509	12735437	68.4069	47.949
chr9	109811473	109812874	68.3974	83.4454
chr13	98052452	98053378	68.3836	62.1596
chr7	77933706	77934803	68.3817	29.1678
chr6	100285400	100286280	68.3498	31.2688
chr5	111235269	111236148	68.3455	66.2596
chr8	64345696	64346211	68.3435	45.5866
chr5	139467561	139468121	68.3261	38.9143
chr18	78560108	78560841	68.3196	25.5236
chr8	37613070	37613685	68.2861	40.0337
chr4	69553795	69554308	68.2693	43.0564
chr11	88928729	88929828	68.2611	82.6745
chr2	35435532	35436070	68.2194	21.8635
chr10	26678227	26678965	68.2159	48.2909
chr17	46929965	46930519	68.1924	72.4171
chr3	37251056	37251477	68.1893	51.8344
chr2	70116534	70117623	68.1892	34.7789
chr10	86246864	86247281	68.1825	28.809
chr4	124813322	124814237	68.1416	29.1712
chr9	110108489	110108953	68.1354	27.78
chr2	30190841	30191360	68.1281	33.4657
chr4	130195633	130196579	68.1274	47.9654
chr17	5052000	5053131	68.0952	67.2928
chr7	139370360	139371197	68.0699	91.1967
chr18	35614592	35615125	68.0693	40.5355
chr1	75073499	75074268	68.0412	45.011
chr16	22139910	22140332	68.0336	43.1503
chr6	92197079	92198088	68.0296	37.2835
chr7	80747529	80748314	68.0268	50.4741
chr2	30662554	30663390	67.9976	44.6953
chr9	117206623	117207292	67.9894	45.0175
chr14	20680458	20680922	67.9763	59.8989
chr11	100852390	100852755	67.9671	25.6496
chr18	35916946	35918154	67.9604	59.4317
chr6	82131101	82131752	67.9576	35.8379
chr13	51298761	51299381	67.9554	58.1023
chr10	12827377	12828434	67.8855	35.4681
chr14	13170244	13171017	67.831	26.3382
chr5	132953338	132953878	67.8254	82.4238
chr5	116887995	116888656	67.8101	26.0997
chr9	55063388	55064371	67.7979	34.0313
chr11	83787793	83788676	67.7978	46.3875
chr13	95135104	95135795	67.7933	32.6177
chr16	57473428	57474240	67.7817	57.2362
chr11	14059170	14059820	67.7129	28.69
chr5	36795964	36796441	67.7101	32.7637
chr17	14438207	14439715	67.7016	65.4847
chr1	77498988	77499762	67.7004	23.4092
chr10	44792097	44792976	67.6816	77.6276
chr3	122798041	122798449	67.6534	22.2251
chr11	37934647	37935280	67.6519	41.4807
chr10	18927701	18928409	67.6466	46.629
chr11	76470947	76471579	67.611	31.456
chr9	88213904	88214510	67.609	54.781
chr18	75503914	75505561	67.6015	46.3019
chr15	79278205	79278987	67.598	85.2133
chr6	54804869	54805254	67.5904	23.182
chr8	111536477	111536964	67.5818	53.6414
chr2	29690698	29691549	67.5652	37.4597
chr6	146409398	146410175	67.529	39.0055
chr16	75979495	75980074	67.4549	79.7898
chrX	56956906	56957378	67.4207	47.625
chr6	96998251	96998768	67.4119	25.8306
chr4	128838926	128839522	67.3854	54.305
chr16	38471808	38472348	67.3378	25.152
chr2	146858770	146859375	67.3293	42.8682
chr3	101887589	101888251	67.3196	38.6527
chr11	45928545	45929231	67.308	27.1334
chr7	120798271	120798759	67.3014	49.836
chr8	35103397	35104150	67.3013	49.1956
chr1	53009721	53010931	67.3008	50.4976
chr15	65049455	65050048	67.3	38.5507
chr16	22403807	22404526	67.2963	46.8674
chr15	58309923	58310866	67.2917	26.2864
chr17	3505321	3506341	67.2617	55.6272
chr15	59655007	59656087	67.2405	46.9762
chr7	25301959	25302832	67.2367	46.1505
chr16	84769184	84770499	67.2325	80.6154
chr18	4405611	4406184	67.2098	59.9134
chr4	130612168	130612719	67.1941	30.9229
chr6	89330765	89331221	67.1923	41.5847
chr11	97522947	97524111	67.1876	39.6955
chr11	62659255	62659659	67.1834	34.4119
chr5	150015137	150015832	67.1497	44.6894
chr11	62308155	62308623	67.1326	32.0883
chrX	34020895	34021434	67.1256	43.0182
chr16	22398377	22398913	67.1201	39.9599
chr9	31903049	31903591	67.0927	44.6696
chr5	110883293	110883659	67.0824	47.7708
chr7	6097699	6098231	67.0737	68.6993
chr11	95841567	95842759	67.0735	62.0921
chr3	34567330	34567751	67.0595	23.6667
chr18	35297523	35298148	67.0276	70.5569
chr10	84321814	84322599	67.0271	43.1041
chr11	119792980	119793420	67.0252	32.9298
chr1	188337301	188338328	66.9888	33.9742
chr15	97226908	97227597	66.9812	48.4446
chr17	46948855	46949826	66.9662	44.3024
chr1	65084013	65084531	66.9375	41.6584
chr5	76750305	76751203	66.9169	33.2148
chr11	119256652	119257231	66.8985	117.848
chr17	9395220	9395923	66.8717	33.157
chr8	121059640	121060473	66.8513	36.7733
chr1	37019038	37020196	66.8507	33.5045
chr13	56244020	56245227	66.842	38.4681
chr10	43197178	43197874	66.8227	44.8028
chr9	23964587	23965553	66.8207	62.971
chr10	17299293	17299711	66.8138	86.2773
chr14	75904942	75905726	66.8107	53.774
chr15	37906517	37907595	66.7858	50.6283
chr12	111581304	111581698	66.7587	32.7681
chr16	91736550	91737218	66.7518	53.4985
chr4	58733444	58734130	66.7453	49.9193
chr1	92424099	92424999	66.7265	50.2387
chr4	99341617	99342429	66.7005	54.8678
chr7	27979907	27980321	66.6877	21.8825
chr9	110225218	110225984	66.6753	36.1937
chr11	21074509	21074967	66.653	25.1642
chr12	84910588	84911481	66.6292	39.9846
chr7	119833965	119835516	66.6243	48.5436
chr10	80319945	80320708	66.6211	48.4307
chr2	132032163	132032673	66.6056	19.34
chr12	87093883	87094851	66.6018	52.14
chr17	71177360	71178508	66.5794	38.2903
chr12	12949483	12950923	66.547	45.295
chr4	118698731	118699692	66.5236	48.3883
chr3	65280895	65281749	66.5223	67.0904
chr15	36744759	36745440	66.4658	38.5938
chr6	115285500	115286411	66.4607	34.2305
chr3	18523909	18524500	66.4114	31.4695
chr13	113252226	113253382	66.3974	63.0301
chr6	29976396	29977323	66.3687	40.8902
chr15	63875440	63876316	66.327	29.1555
chr14	41711330	41711845	66.3181	34.0705
chr2	174490837	174491298	66.3046	17.2422
chr3	122136883	122137626	66.2827	28.1518
chr17	24270876	24271400	66.2807	48.8074
chr4	103138436	103139227	66.2759	52.502
chr3	155862432	155863511	66.2743	55.7119
chr3	83555153	83555752	66.2485	31.8249
chr12	81939590	81940309	66.2349	52.8726
chr10	6454263	6454742	66.2253	33.6714
chr1	23910140	23910599	66.2199	20.7019
chr11	52508754	52509738	66.2172	36.0424
chr4	13492634	13493577	66.189	38.3799
chr10	19873191	19873741	66.1847	22.7753
chr5	119759984	119760662	66.1808	21.3605
chr1	56741020	56741743	66.1539	39.4094
chr18	80345122	80345644	66.1495	52.3819
chr11	88829660	88830153	66.1357	51.2701
chr6	99977376	99977986	66.1155	36.876
chr2	129412939	129414070	66.1145	38.4519
chr12	41779503	41779887	66.1107	42.9564
chr3	8988506	8989174	66.1027	38.5329
chr1	178278181	178278684	66.0674	37.3876
chr13	108342151	108342742	66.0589	37.4606
chr3	88896917	88897314	66.0556	15.1152
chr15	57448314	57449036	66.049	17.4477
chr1	9879464	9879970	66.0279	55.5176
chr8	49264175	49264838	66.0221	24.8891
chr4	152136649	152137184	66.0131	26.6181
chr1	136106867	136107443	66.0113	18.1001
chr11	113990424	113991238	66.0034	42.969
chrX	7796635	7797342	65.9781	50.2295
chr2	153196578	153197197	65.9503	61.5614
chr7	72302025	72303203	65.9389	47.4651
chr15	27862834	27863615	65.9211	61.632
chr14	49618549	49618899	65.8698	28.0393
chr13	69842291	69843045	65.8356	29.0228
chr15	93319927	93320458	65.8181	98.3611
chr7	120191858	120192277	65.8022	13.3055
chr5	139643461	139643967	65.7826	77.679
chr1	136431349	136432983	65.7745	67.4103
chr3	83784207	83784845	65.7663	23.5369
chr6	115643095	115643592	65.7444	33.2347
chr9	88256907	88257394	65.7434	20.0841
chr7	128004419	128004954	65.7073	33.821
chr6	108617527	108617981	65.6803	45.4217
chr7	60166585	60167232	65.6802	103.462
chr6	84969102	84969643	65.6678	43.0995
chr13	63196050	63196670	65.6652	32.8195
chr9	91281357	91282154	65.6543	27.5215
chr19	23169127	23170212	65.6211	107.912
chr8	88022535	88023045	65.6187	36.3725
chr2	101540401	101541247	65.6067	46.4734
chr2	20633845	20634400	65.6053	28.5515
chr9	65026470	65027141	65.5754	30.1759
chr6	50073966	50074857	65.5672	72.3135
chr16	91480631	91481163	65.5472	33.287
chr12	118285869	118286770	65.5024	31.1417
chr17	30017047	30017740	65.4856	22.0804
chr2	13878045	13878490	65.4707	27.7227
chr3	89881134	89881606	65.4458	21.3375
chr8	81677298	81678043	65.4236	31.9334
chr8	26658399	26658800	65.4183	23.348
chr4	108645811	108646262	65.4175	28.4713
chr11	103725615	103726180	65.4049	19.7909
chrX	65765406	65765909	65.3505	41.1143
chr5	140544197	140545039	65.3449	18.6655
chr7	4487754	4488387	65.3431	30.5054
chr5	120029238	120030520	65.3418	37.2325
chr6	113452552	113453204	65.3289	48.7548
chr7	134368721	134369459	65.3282	73.6142
chr6	92955363	92956202	65.3096	34.4348
chr16	42781311	42782620	65.3019	39.8479
chr9	45157078	45158564	65.2623	41.6429
chr6	100327824	100329117	65.2553	45.0315
chr4	123340121	123340666	65.2314	32.5005
chr9	54939701	54940154	65.1974	36.677
chr10	20821451	20822462	65.1804	31.4185
chr6	120461216	120462096	65.1559	31.8202
chr16	18459810	18460591	65.1474	33.3247
chr3	122183754	122184430	65.1416	63.551
chr17	27719942	27720609	65.1078	22.6939
chr12	87841986	87843521	65.0918	60.7901
chr13	68010634	68011228	65.0477	103.05
chr11	110904441	110905152	65.0182	44.4047
chr5	50513936	50514909	64.9978	69.2541
chr5	54062453	54063193	64.9746	44.217
chr7	140629426	140630138	64.9458	33.011
chr2	19313900	19314932	64.9448	40.3505
chr8	68847026	68847705	64.9302	33.1924
chr2	154905384	154906126	64.905	50.1401
chr15	81874519	81874932	64.8804	25.9678
chr4	57854587	57855609	64.8752	39.8127
chr1	189034592	189035115	64.8721	54.6359
chr8	12759869	12760368	64.8679	27.8633
chr6	118016581	118017179	64.8636	30.853
chr5	114749265	114750152	64.8616	34.4195
chr5	18660267	18660920	64.8466	30.3316
chr8	93375466	93375907	64.8407	33.7277
chr8	128224236	128225045	64.8336	47.3327
chr6	134754720	134756036	64.7793	49.2114
chr18	75609145	75609927	64.7658	46.1398
chr17	91243083	91243759	64.7371	44.1801
chr1	191585282	191585904	64.7353	125.623
chr3	146960871	146961764	64.733	25.6843
chr18	63837092	63837667	64.732	18.0837
chr8	106934654	106935343	64.7275	26.4851
chr11	35985863	35986557	64.7079	25.1263
chr5	21814717	21815313	64.704	32.9065
chr6	37776543	37776926	64.6818	44.8704
chr17	71214056	71216410	64.6787	33.7508
chr1	16119880	16120842	64.6736	37.5082
chr18	84937823	84938736	64.6724	33.4521
chr12	32292967	32293437	64.666	12.7401
chr17	28130820	28131973	64.6484	33.508
chr4	106740053	106740801	64.6342	28.2876
chr1	186320855	186321439	64.617	27.2017
chr10	84914230	84914960	64.5911	30.611
chr4	149166465	149166958	64.5826	44.8054
chr4	10326655	10327238	64.5557	38.8177
chr4	111240089	111240847	64.5442	26.7599
chr2	172558967	172559466	64.5246	45.7963
chr17	34700786	34701402	64.5106	20.5761
chr6	8611463	8612070	64.5031	32.2288
chr17	56437560	56438173	64.469	119.388
chr10	82272039	82272606	64.4532	36.555
chr7	104684021	104684486	64.4531	31.6442
chr10	6396744	6397354	64.4318	51.3013
chr17	80053432	80054200	64.4252	67.7901
chr9	61966639	61967114	64.4053	28.5909
chr17	31952025	31952743	64.3762	40.211
chr11	29613998	29614779	64.3761	52.8483
chr8	114112064	114112559	64.3642	32.2388
chr10	85005868	85006639	64.3545	72.6305
chr1	78651126	78651541	64.3468	47.8807
chr5	123536452	123536965	64.3083	27.6355
chr15	75708062	75709004	64.2997	72.3928
chr12	112075301	112076124	64.2885	32.0861
chr2	4471115	4472173	64.2882	77.3475
chr6	99565042	99565919	64.2849	25.0902
chr9	46697938	46698646	64.2771	19.3519
chr8	11649903	11650505	64.2573	56.494
chr3	83798155	83799087	64.2561	44.3153
chr4	135873308	135874175	64.2535	78.6597
chr6	82653523	82654281	64.1709	36.0888
chr5	144288775	144288998	64.1596	12.2929
chr16	97717584	97718004	64.159	22.358
chr11	86514592	86515105	64.1317	27.1741
chr13	99076253	99076784	64.1041	23.1131
chr13	18667283	18668142	64.1026	63.7419
chr16	13722583	13723436	64.0909	43.0307
chr3	88379217	88379787	64.0857	67.9069
chr12	46715649	46716234	64.0851	39.3678
chr7	123429645	123430792	64.068	37.0384
chr13	41553732	41554668	64.0519	39.9891
chr6	121476052	121476577	64.0459	39.0644
chr16	4013846	4014547	64.0458	36.3139
chr2	146659880	146660799	64.0266	34.2457
chr1	130288825	130289417	64.0231	63.9139
chr4	64899463	64900083	64.0151	25.643
chr19	7657708	7658769	64.0082	33.8004
chr11	98978947	98979724	63.9733	37.842
chr14	122131448	122132068	63.9704	31.7535
chr18	4403779	4404614	63.9425	54.7319
chr19	34297278	34297841	63.9217	38.6135
chr8	94926405	94927224	63.9145	64.3226
chr18	12544001	12544648	63.9117	23.5845
chr3	101993863	101995065	63.8994	27.5876
chr2	146498302	146499034	63.892	49.7724
chr9	66506378	66507122	63.8816	32.9967
chr13	35830074	35830470	63.8708	33.9115
chr19	59782852	59783566	63.8659	18.9754
chr8	31758812	31759415	63.8423	19.4795
chr2	162887815	162888408	63.84	30.7649
chr11	80331883	80332548	63.8287	76.9438
chr16	43974265	43975157	63.8194	27.2239
chr11	49834476	49834958	63.817	33.5976
chr11	77761079	77761988	63.7938	32.1689
chr8	109487032	109487674	63.7832	52.5356
chr1	177620051	177620566	63.7825	13.247
chr5	75933587	75934263	63.7804	35.1939
chr11	6678359	6679282	63.7634	56.1703
chr4	133371593	133372716	63.7567	33.2474
chr10	19750444	19750978	63.7334	29.8172
chr17	48755434	48756122	63.7254	65.7439
chr11	104166963	104167428	63.716	29.8311
chr7	36119978	36120659	63.6702	43.5342
chr11	34552297	34552850	63.6427	23.5296
chr8	72797929	72798684	63.6257	26.6126
chr12	87844986	87846121	63.6183	40.3792
chr2	109214914	109215505	63.6029	28.1258
chr10	114787953	114788381	63.5969	45.7811
chr5	73293208	73294196	63.5913	63.5404
chr18	56625975	56626641	63.5909	38.7542
chr4	123301608	123302290	63.5649	38.5474
chr7	50599214	50599846	63.5542	40.6995
chr15	101532633	101533317	63.5434	20.2313
chr19	55565677	55566847	63.5305	43.4477
chr5	39050051	39050525	63.5195	86.1761
chr13	40812305	40813160	63.5145	44.9115
chr2	87356779	87357459	63.4948	41.6352
chr3	153338687	153339392	63.4751	41.7775
chr10	86247663	86248323	63.4717	27.74
chr5	53946722	53947139	63.4627	29.6441
chr1	88245216	88246051	63.4618	75.5935
chr15	38242692	38243226	63.4449	62.5192
chr17	80962138	80962654	63.4283	30.6024
chr11	97918637	97919587	63.4136	27.1712
chr12	33367940	33368724	63.3932	34.1523
chr11	68604176	68604610	63.3873	12.9579
chr2	20855925	20856838	63.3787	59.1536
chr15	43091182	43091991	63.3342	37.2455
chr6	30222166	30223330	63.3243	34.9861
chr9	32257589	32258113	63.3132	28.6216
chr1	183961150	183961637	63.2846	73.3136
chr16	12960624	12961559	63.259	30.7984
chr5	55154136	55154699	63.2287	26.6842
chr19	14859987	14860732	63.2142	34.7092
chrX	12906702	12907173	63.2045	32.4437
chr15	39559757	39560790	63.1898	52.5239
chr17	84750140	84751553	63.1888	71.6529
chr19	46509948	46510412	63.1747	18.7155
chr1	168072001	168073021	63.1683	38.5306
chr17	47785744	47786279	63.1572	18.0494
chr5	92541132	92542171	63.1495	42.2569
chr6	90310407	90311529	63.1452	50.5626
chr16	48613897	48614528	63.1275	48.9569
chr13	112330813	112332002	63.11	46.7487
chr8	114392524	114393171	63.1031	41.2694
chr9	94561783	94562849	63.1009	35.8032
chr16	95988499	95989323	63.0955	40.1766
chr16	94391771	94392307	63.0889	39.2139
chr2	75844016	75844615	63.0633	30.8301
chr14	122658373	122658725	63.0593	17.3364
chr1	77438544	77439123	63.0506	32.935
chr8	42048184	42048904	63.0155	35.0235
chr15	85696364	85696943	63.0099	44.2063
chr8	128296771	128297872	62.9996	43.4683
chr11	79590008	79590938	62.9934	26.9278
chr18	69941086	69942374	62.9784	46.7157
chr11	8468940	8470138	62.9738	21.9999
chr5	39089141	39089769	62.9351	49.2915
chr16	91029409	91030080	62.9164	53.5085
chr11	102680913	102681307	62.907	35.5739
chr13	44649558	44650410	62.9001	63.4536
chr2	17910547	17911426	62.8896	50.9344
chr2	163336625	163337228	62.8862	33.1575
chr18	35572143	35572942	62.8558	42.3482
chr10	120452983	120454802	62.8505	39.3215
chr11	117446813	117447763	62.8482	35.3156
chr9	41905275	41906445	62.8462	31.1502
chr7	38262218	38262791	62.8248	38.4237
chr1	51486516	51487033	62.8229	27.0509
chr16	30741241	30741939	62.8171	32.1536
chr7	106452388	106453018	62.8127	32.0982
chr3	63646154	63646890	62.8093	41.1043
chr16	28818667	28819567	62.7824	52.6442
chr11	6524629	6525107	62.7603	20.9094
chr17	78879126	78879821	62.706	38.6709
chrX	100667293	100668311	62.6929	65.4458
chr4	138777633	138778157	62.6847	26.9412
chr18	35838481	35839104	62.658	19.8719
chr19	28547806	28548647	62.6529	36.6486
chr16	8778519	8779219	62.6447	55.2668
chr4	153007312	153007897	62.6361	31.3325
chr13	31820621	31821516	62.6336	70.014
chr11	33427284	33427753	62.6291	30.2457
chr10	21465835	21466378	62.6272	32.6317
chr12	86481878	86482519	62.619	79.6673
chr2	20417623	20418775	62.614	50.1036
chr19	21863525	21863953	62.598	20.7676
chr14	30764051	30764573	62.5812	49.4719
chr2	84677967	84679142	62.5704	53.0228
chr12	100537902	100538663	62.4847	55.8179
chr13	12071154	12071862	62.4826	31.2303
chr10	67110201	67111255	62.476	24.6156
chr14	32731265	32732426	62.4707	34.0103
chr4	141694127	141694613	62.4604	21.162
chr9	58126664	58128064	62.4044	68.7895
chr11	76038005	76038565	62.3947	83.7347
chr6	148243069	148243512	62.3411	28.7567
chr7	31629609	31630363	62.3251	33.3009
chr6	94963019	94963604	62.3078	37.7008
chr10	94683008	94683487	62.2833	38.3387
chr7	16589679	16590284	62.2786	20.1543
chr11	20449394	20450076	62.2732	34.8314
chr8	107955660	107956456	62.2529	45.9971
chr8	89299333	89299834	62.2501	33.7206
chr4	108572918	108573429	62.2252	39.446
chr4	57778683	57779165	62.2194	19.6732
chr2	65259205	65260070	62.1966	58.6118
chr3	54785044	54786213	62.1931	39.588
chr10	92647106	92647538	62.1575	46.6175
chr6	148867281	148868020	62.1119	52.1626
chr4	87118539	87119524	62.0973	29.8477
chr10	108006706	108007337	62.0598	50.7695
chr2	38672965	38673451	62.0564	32.8127
chr13	49277115	49277515	62.0517	13.3145
chr1	138509685	138510515	62.0242	51.5671
chr17	53700817	53701348	62.0165	40.2159
chr4	125162658	125163285	62.0037	23.9331
chr8	91476990	91477654	61.9807	29.8298
chr19	37475277	37475877	61.9709	27.2434
chr3	137210353	137210852	61.9547	15.5694
chr16	23102511	23103281	61.9537	31.6246
chr6	100340219	100340813	61.9489	28.7399
chr11	97138443	97138846	61.9274	41.9007
chr15	73951059	73951720	61.8562	15.5212
chr2	59990731	59991063	61.8053	18.6755
chr10	50957756	50958390	61.8047	43.7876
chr9	100941484	100942995	61.7981	86.6091
chr1	158599736	158600290	61.7857	21.8238
chr12	52622062	52623065	61.7459	62.7393
chr2	173583098	173583860	61.7353	16.8874
chr7	6209567	6211107	61.7029	35.4907
chr17	85157600	85158167	61.6998	21.9805
chr11	49472481	49473101	61.6816	28.7147
chr11	75140926	75141487	61.6759	20.7293
chr17	66835546	66836317	61.6679	22.1365
chr12	57034260	57034907	61.6591	26.6049
chr1	92225854	92226531	61.6584	53.9714
chr9	59396746	59398151	61.6557	79.2118
chr9	97716562	97717229	61.6492	54.1203
chr6	72736967	72738206	61.6487	31.9873
chr10	20802148	20802639	61.6275	43.0682
chr17	69571177	69571789	61.627	31.7625
chr4	11592560	11593326	61.6154	70.827
chr6	72572791	72573393	61.5851	30.06
chr6	49108322	49108652	61.5707	8.04691
chr10	70772951	70773413	61.5679	66.6321
chr2	33738235	33738767	61.5498	26.5346
chr9	59872809	59873459	61.5467	43.4893
chr6	64971528	64972306	61.529	43.1312
chr4	65991619	65992138	61.5128	21.9676
chr6	24728963	24729700	61.506	20.2033
chr18	65992586	65993368	61.4899	17.1497
chr1	172492436	172493165	61.4863	32.8779
chr15	77180128	77180890	61.4552	43.9375
chr8	123524963	123526306	61.4281	25.2141
chr6	97911713	97912511	61.4245	34.9599
chr7	54399522	54400111	61.4085	29.1314
chr12	87795910	87796404	61.407	23.5596
chr12	101995525	101996075	61.385	32.6941
chr11	107392678	107393115	61.3528	43.9403
chr10	66405383	66405891	61.3476	113.974
chr16	87501504	87502314	61.3197	49.686
chr2	157201948	157202698	61.3102	30.9371
chr15	45918881	45919258	61.2384	20.6324
chr6	127425235	127425679	61.2328	41.9784
chr10	60778070	60779119	61.209	34.774
chrX	7783886	7784816	61.2083	55.3251
chr7	103355283	103356171	61.2034	37.8967
chr1	166390724	166391660	61.1931	32.3968
chr10	114906024	114906601	61.1908	25.3027
chr9	111782119	111782925	61.1874	55.5982
chr2	58420613	58421058	61.1871	25.5854
chr6	119274805	119275359	61.1769	63.1031
chr8	35795484	35796409	61.1418	35.8952
chr7	25594001	25594522	61.1372	33.8742
chr19	41010473	41011091	61.1299	37.4248
chr4	128658115	128659031	61.1028	86.8924
chr2	152497440	152497765	61.0789	21.6771
chr16	90437290	90438165	61.0599	36.8016
chr6	51457605	51457955	61.0559	32.5827
chr16	49768396	49769043	60.993	28.7736
chr1	165948218	165948786	60.9928	80.7312
chr11	3045366	3045925	60.9882	116.168
chr12	11222909	11223974	60.9871	55.0243
chr9	60769264	60770231	60.9806	26.1132
chr6	118719544	118720332	60.9713	44.9989
chr6	122291999	122292908	60.9486	84.8149
chr14	99909036	99909867	60.9369	44.8552
chr6	32747400	32748065	60.9325	10.2887
chr8	85506536	85507357	60.9218	36.1048
chr19	24043059	24043726	60.9124	46.462
chr2	115698608	115699122	60.8805	27.0569
chr11	54944478	54945202	60.8783	16.8679
chr4	59908784	59909234	60.877	26.31
chr17	81184885	81185986	60.8685	36.6029
chr10	95354805	95355289	60.8673	13.4126
chr9	32222494	32223020	60.8592	30.1728
chr1	72995750	72996291	60.8557	35.7131
chr5	140492774	140493360	60.8436	27.1902
chr2	51322642	51323287	60.8364	37.0853
chr7	143621870	143623167	60.8231	39.7309
chr5	131570514	131571142	60.822	28.2415
chr15	52997464	52998742	60.7831	52.855
chr16	38443621	38444339	60.7785	62.7549
chr11	4277840	4278254	60.7775	51.8187
chr8	121047570	121048224	60.7687	64.2969
chr18	54987554	54988438	60.7367	22.1919
chr8	67475958	67476364	60.7191	81.0812
chr2	109781976	109782765	60.718	33.7223
chr8	47323134	47323611	60.7061	36.9456
chr14	99723659	99724437	60.6858	20.0696
chr10	92704813	92705443	60.685	21.0422
chr11	53322003	53322439	60.6832	12.3
chr4	65491197	65492016	60.6814	26.7921
chr12	32410398	32410746	60.6801	13.9313
chr9	88377981	88378363	60.6733	22.2426
chr9	97377330	97378081	60.6519	22.1295
chr13	34336031	34336593	60.638	38.0892
chr10	93004884	93005578	60.6303	37.8605
chr5	3577121	3577476	60.622	13.9008
chr7	116637661	116638232	60.607	21.3284
chr5	3872371	3872766	60.6065	72.9329
chr2	13689184	13690101	60.606	28.8287
chr4	132150051	132150444	60.5769	43.5849
chr3	31304618	31305357	60.5594	29.8207
chr5	56182879	56183907	60.5585	100.178
chr5	134815869	134816392	60.5581	28.0993
chr10	92651133	92651571	60.5399	15.2698
chr19	32418494	32419491	60.5393	29.0163
chr18	24152100	24152746	60.5333	42.3283
chr14	49329055	49329737	60.5283	29.3247
chr6	108020584	108021691	60.5149	43.6511
chr4	32263115	32264010	60.503	54.4865
chr10	87812485	87813375	60.4872	63.4049
chr2	72892233	72892803	60.48	33.7088
chr11	12367133	12367670	60.426	41.0794
chr7	26217972	26218933	60.4202	15.1994
chr1	6272421	6272718	60.4094	17.5447
chr7	87333566	87334441	60.4057	29.5771
chr1	34159872	34161068	60.3897	29.8158
chr15	97595070	97596193	60.3866	19.3451
chr19	24299384	24299724	60.3819	11.8225
chr2	119681203	119681963	60.3436	60.5928
chr11	79544789	79545765	60.3307	31.2647
chr18	75382945	75383523	60.318	27.1675
chr4	141721954	141722887	60.312	27.1875
chr12	45593643	45594394	60.2965	31.8195
chr6	127719772	127720401	60.2554	32.3212
chr3	108516127	108516558	60.2308	28.8248
chr11	120712475	120713455	60.2119	36.6402
chr11	95318605	95319092	60.2097	28.3554
chr4	55489559	55490812	60.2043	44.1341
chr11	59914218	59914699	60.1827	36.3794
chr2	36054006	36054689	60.1724	27.1247
chr16	78264644	78265888	60.1509	44.079
chr10	38837962	38839042	60.1506	33.2472
chr8	79443299	79443872	60.1469	38.7081
chr5	117239835	117240330	60.1428	26.4024
chr16	37651588	37651971	60.1373	18.7853
chr9	74808942	74809553	60.1193	22.3759
chr1	96194867	96195330	60.1186	43.3796
chr9	14529586	14530002	60.1102	14.1249
chr1	181037434	181038134	60.0652	28.4357
chr3	14621273	14621752	60.0514	41.3071
chr13	34201049	34202773	60.0446	49.5158
chr5	27668630	27669307	60.0375	25.2538
chr16	4031340	4031939	60.0165	37.5486
chr18	3821841	3822478	60.0036	31.5202
chr13	54254617	54255075	59.9953	28.8618
chr3	53358903	53359541	59.9894	22.1853
chr7	52806699	52807402	59.9434	46.4457
chr9	114493084	114494133	59.9098	33.0399
chr17	37164461	37165010	59.8754	113.808
chr6	85583120	85583778	59.8715	51.4595
chr9	30775697	30776142	59.868	8.14948
chr19	23164108	23164762	59.8635	83.6762
chr5	127103357	127103935	59.8588	28.0762
chr11	88551052	88552155	59.8487	22.8488
chr1	181594567	181595259	59.8251	13.1177
chr5	110866459	110867420	59.825	37.0663
chr1	13064379	13065200	59.8215	44.0032
chr2	21314252	21315338	59.814	40.1756
chr3	127156058	127156664	59.7855	37.0953
chr15	98583482	98584016	59.7835	20.3701
chr6	92445000	92446771	59.775	50.1099
chr10	17342534	17343156	59.7739	24.3968
chr5	33877997	33879568	59.7628	37.2114
chr6	54046177	54047414	59.7624	30.9801
chr3	9863990	9864570	59.7302	50.8969
chr10	93739278	93739960	59.7269	33.9748
chr14	33944225	33944717	59.7153	13.6228
chr15	84664803	84665407	59.7134	23.1782
chr5	104164176	104165390	59.6942	30.0884
chr18	67656887	67658230	59.6898	37.5196
chr13	95617826	95618199	59.6856	20.061
chr1	127611787	127612429	59.6824	27.4006
chr8	80060779	80061112	59.6592	18.3023
chr3	34654956	34656418	59.657	49.9344
chr17	31562495	31563180	59.6558	32.5435
chr7	148148399	148149235	59.6427	34.5021
chr17	43794531	43795126	59.6343	21.8805
chr4	123731335	123732281	59.631	36.5675
chr10	51993709	51994458	59.6283	43.3445
chr2	153420637	153421352	59.6088	37.0049
chr13	108390357	108390910	59.5904	18.7521
chr13	99747023	99747829	59.5844	45.9003
chr13	73236686	73237345	59.5738	33.9353
chr11	22885498	22886259	59.5694	61.4274
chr4	119084334	119084948	59.5648	42.1255
chr11	108646810	108647156	59.5588	9.27561
chr8	124842892	124843376	59.5576	21.601
chr4	58512131	58512857	59.5371	26.4845
chr2	75918549	75919071	59.5168	34.8094
chr5	107538987	107539727	59.5099	55.7294
chr10	59633083	59633847	59.5054	18.7885
chr14	119090492	119091060	59.4879	32.0281
chr5	34935912	34936514	59.4715	84.7001
chr5	110656188	110657267	59.4622	56.7853
chr15	59019754	59020310	59.462	22.5083
chr2	157666303	157667799	59.4309	25.0251
chr10	18221343	18222447	59.4249	26.4641
chr9	116371106	116371971	59.3886	30.1792
chr18	21376583	21377734	59.3862	70.3815
chr9	30826089	30826751	59.3777	106.364
chr9	118446584	118447628	59.3695	43.6469
chr7	104053254	104054318	59.3512	33.6031
chr15	10654540	10655095	59.3433	29.5025
chr17	35640774	35642362	59.342	32.3346
chr2	171399701	171400383	59.317	43.8048
chr2	119533184	119533882	59.3117	34.8795
chr3	64125610	64126242	59.3109	108.216
chr15	96009658	96010269	59.2987	51.4126
chr3	83386407	83387588	59.2986	32.1351
chr12	106325348	106326313	59.2891	38.3748
chr19	46603811	46604588	59.2646	26.4773
chr5	93555293	93556548	59.2384	33.6842
chr3	115392863	115393410	59.2357	95.2366
chr17	30601020	30601572	59.2324	20.4374
chr2	71704606	71705379	59.1922	25.3459
chr4	134208458	134209077	59.19	21.8665
chr1	120971989	120973865	59.1838	38.0585
chr12	107684953	107685826	59.1736	38.043
chr6	31189824	31190472	59.1486	25.6964
chr15	103135668	103136001	59.1468	8.72961
chr4	119303792	119304809	59.1266	33.8466
chr1	59479734	59480806	59.12	27.8972
chr14	106387988	106388460	59.1073	22.7204
chr7	20400411	20401062	59.1014	48.929
chr11	93834066	93834643	59.0979	14.0764
chr2	67095401	67096239	59.0879	50.5077
chr19	42492112	42492661	59.083	18.1248
chr15	25839998	25840791	59.0753	23.3686
chr13	97867087	97867572	59.0634	24.9166
chr16	90165311	90166065	59.0602	44.8031
chr16	30063035	30063407	59.0576	31.0956
chr4	127006232	127006783	59.0573	24.7089
chr15	78406395	78407431	59.0483	41.8425
chr15	75710975	75711391	59.0431	61.4634
chr14	9235684	9236211	59.0186	23.2565
chr16	30614653	30615421	59.0185	36.4012
chr9	8462780	8463488	59.0118	44.3793
chr2	146455937	146457430	59.0047	31.9221
chr7	36148731	36149057	58.9983	10.4034
chr12	111186075	111187093	58.9929	23.9134
chr1	134775111	134776147	58.9692	35.9735
chr19	14985454	14986145	58.9584	29.8697
chr10	67701855	67703402	58.9492	69.5802
chr7	4772326	4773082	58.924	80.8474
chr14	106258250	106259502	58.8973	39.946
chr1	179546295	179546833	58.8962	27.6116
chr5	75408609	75409508	58.8931	63.9835
chr17	34699493	34699873	58.8768	41.6158
chr11	84090180	84091154	58.8361	26.5724
chr4	8127233	8127856	58.8268	32.3774
chr10	6404794	6405492	58.8176	17.5587
chr10	44240056	44240502	58.8123	30.1009
chr16	35542225	35542606	58.8031	22.0117
chr10	21774971	21775515	58.7923	43.2114
chr1	7441684	7442304	58.7817	34.4316
chr5	104153078	104154762	58.7639	47.7759
chr11	62686542	62687151	58.7539	16.0736
chr1	174631477	174631875	58.7534	27.1849
chr14	49213995	49214519	58.735	24.0083
chr15	25683599	25684705	58.7345	29.7812
chr11	59627803	59628278	58.7133	22.1269
chr10	19658387	19658953	58.6802	27.4069
chr6	4968988	4970409	58.6441	30.0582
chr12	40615011	40615480	58.641	19.5326
chr9	65839242	65839673	58.6374	25.5352
chr10	66473128	66473581	58.6175	20.7897
chr7	38260310	38261046	58.5897	54.7385
chr14	61623910	61624581	58.5855	27.8556
chr17	37132308	37132793	58.5742	41.1682
chr2	135373463	135374302	58.5622	28.9601
chr16	73014554	73015179	58.5514	22.5573
chr3	115461337	115461936	58.5513	33.1709
chr5	101765304	101765743	58.5254	93.971
chr18	75369649	75370474	58.5195	29.4736
chr19	4849836	4850328	58.4823	64.9206
chr9	49559414	49560060	58.466	26.6898
chr17	17653391	17653931	58.4575	28.2142
chr10	6096773	6097358	58.4571	22.7356
chr10	25146935	25147769	58.4556	17.1391
chr1	55165372	55165820	58.4511	29.702
chr15	99669805	99670253	58.4328	22.7917
chr12	3889619	3890541	58.4267	36.1855
chr11	21888166	21888951	58.4256	42.9526
chr6	140679325	140679968	58.4022	48.8313
chr17	86273151	86273969	58.4004	28.1743
chr5	117846391	117847036	58.3342	24.8511
chr14	21035589	21037090	58.3094	58.7587
chr17	5997808	5998680	58.3084	35.9073
chr3	30836771	30837285	58.2876	24.717
chr1	137620493	137621460	58.2589	44.5091
chr9	55446334	55446885	58.2576	28.1226
chr7	73010504	73011015	58.1785	30.2376
chr17	5992906	5993538	58.175	16.7687
chr6	94475750	94476133	58.1677	16.7091
chr6	37679104	37679806	58.1673	42.9052
chr2	148700112	148700997	58.1616	24.9139
chr17	87870975	87871618	58.16	31.7628
chr2	70322767	70323371	58.1563	37.9929
chr18	82707513	82707865	58.1519	22.6741
chr2	120587504	120588099	58.1468	34.2356
chr15	25691415	25692557	58.1335	24.7967
chr9	20257870	20258464	58.1064	37.8761
chr9	15276658	15277175	58.1014	42.6057
chr3	107004136	107004671	58.0982	14.0107
chr13	59005868	59007544	58.0834	37.4241
chr13	46716999	46717626	58.0722	38.8427
chr7	73642729	73643354	58.0542	26.3052
chr8	25263505	25264013	58.0535	26.9337
chrX	140753851	140754408	58.0336	19.1555
chr2	145888161	145888894	58.0336	29.87
chr15	61842190	61842730	58.0313	23.9593
chr12	67128419	67128993	58.0267	17.8307
chr5	64321652	64322710	58.0169	43.7079
chr11	89014900	89015742	58.0165	39.8245
chr11	62243746	62244515	58.0138	35.8553
chr9	49461612	49462680	58.0058	40.5787
chr4	53245286	53245791	58.0031	18.5559
chr19	41440675	41441467	58.0004	40.0644
chr9	78222047	78223812	57.9832	89.2755
chr6	52421768	52422476	57.9789	28.4564
chr18	56903587	56905113	57.9537	46.9813
chr5	137397561	137397916	57.9406	35.4709
chr18	47863100	47864225	57.8949	31.8873
chr5	20479531	20480345	57.881	65.0104
chr7	114380228	114380943	57.8554	47.2024
chr19	28442275	28443388	57.8433	39.006
chr11	87229470	87230188	57.8423	49.7443
chr6	87514355	87514797	57.8417	14.1131
chr16	10127695	10128259	57.8235	24.7335
chr6	97906393	97907254	57.823	23.5123
chr1	57836504	57837137	57.8222	36.7242
chr5	114305479	114306188	57.821	17.486
chr17	66051443	66051993	57.8185	27.038
chr6	90482718	90483239	57.8084	26.6028
chr5	75480885	75481738	57.7854	37.7306
chr9	36897487	36898543	57.7839	40.5603
chr18	34937569	34938763	57.7828	34.2747
chr8	117212436	117213149	57.7802	28.1499
chr8	28372779	28373439	57.7798	65.575
chr12	112965963	112967222	57.7723	51.104
chr11	67959889	67960656	57.771	25.5269
chr6	112553788	112554507	57.763	32.0582
chr1	172032872	172033546	57.7567	120.092
chr4	151417253	151417937	57.745	47.2684
chr7	108443839	108444449	57.7342	21.4704
chr17	75571867	75572743	57.7339	39.6072
chr10	61291640	61292821	57.7194	49.5792
chr7	87888966	87889446	57.7142	34.3762
chr15	10906822	10907701	57.6957	63.798
chr14	20846622	20847164	57.6781	118.432
chr2	20130923	20131289	57.6739	24.9326
chr11	82670423	82671380	57.6719	48.4387
chr2	128098354	128098959	57.6551	35.761
chr1	75801080	75801436	57.6421	15.7847
chr2	154291689	154292161	57.6334	18.9432
chr2	165768584	165769007	57.6266	61.9448
chr14	41705519	41706190	57.6026	43.2078
chr9	98218216	98218789	57.6005	42.7338
chr5	114422310	114423343	57.5924	29.7049
chr9	62788773	62789290	57.5918	11.3018
chr10	41966175	41966664	57.5866	25.9876
chr9	120229017	120229429	57.5677	23.9179
chr1	122983632	122984462	57.5643	27.8996
chr9	123640349	123640880	57.5513	22.1049
chr4	83082265	83082754	57.5453	22.6677
chr4	98512387	98513444	57.5441	30.5949
chr9	116373646	116374245	57.5393	35.8869
chr14	10527732	10528285	57.521	24.7881
chr19	24694097	24694681	57.5207	28.2099
chr13	98843135	98843564	57.5167	18.7975
chrX	159193881	159194423	57.5094	30.6986
chr5	104862860	104863728	57.5071	40.5325
chr8	87174031	87174650	57.4894	19.3261
chr6	122652248	122653762	57.4621	48.0406
chr8	10665804	10666460	57.4587	45.1223
chr2	172564372	172565031	57.4526	17.1614
chr4	125211661	125212718	57.4486	36.189
chr4	6383047	6383743	57.4411	36.4589
chr8	128868671	128869599	57.4189	24.6204
chr13	113230799	113231197	57.4178	30.5238
chr16	43603822	43604318	57.4079	38.0077
chr1	75477352	75477821	57.4057	23.2175
chr19	4809914	4811153	57.4013	46.9911
chr2	172341497	172342762	57.3944	28.1581
chr4	35140027	35140696	57.3859	28.6565
chr2	140502410	140503078	57.3476	30.5709
chr16	9149384	9150461	57.347	21.5313
chr7	114823558	114824403	57.3452	41.3718
chr13	95012021	95012442	57.3138	26.2567
chr2	59921427	59921859	57.2977	15.4832
chr5	120107240	120107812	57.287	46.2155
chr1	54541537	54542357	57.2729	42.9161
chr3	18731546	18731888	57.2592	29.6592
chr14	22412395	22413295	57.2561	35.2719
chr12	40723890	40725134	57.2332	44.33
chr13	102876014	102876607	57.2321	19.4307
chr1	154762519	154763530	57.2301	50.7372
chr6	67061094	67062171	57.2273	40.3063
chr5	64439213	64440510	57.2246	70.9549
chr15	27059383	27060141	57.2055	35.4975
chr11	33851114	33852045	57.203	30.1418
chr8	110118687	110119460	57.1804	26.8872
chr13	22089615	22090172	57.1519	25.9212
chr2	149660909	149661272	57.1482	28.5699
chr9	58587708	58588115	57.1165	15.2269
chr19	17492364	17492715	57.1105	53.3397
chr9	102302945	102303570	57.1089	29.7584
chr1	63488705	63489185	57.1074	49.943
chr5	113281727	113282158	57.1071	28.0313
chr1	73689254	73689913	57.089	27.6239
chr14	28482777	28483677	57.0848	38.7101
chr18	82682788	82683415	57.0547	24.8141
chr14	118236709	118237468	57.0423	44.7913
chr10	12262298	12262812	57.0411	15.8688
chrX	20921369	20922062	57.028	40.075
chr13	34247812	34248357	57.0245	24.4864
chr4	139962038	139963383	56.9999	22.9261
chr6	99151264	99151697	56.9974	15.503
chr3	9326555	9326995	56.9668	17.5264
chr17	80375651	80376543	56.9615	30.1567
chr10	19984279	19984864	56.9135	22.4113
chr17	82671902	82672645	56.8971	33.939
chr18	34884266	34884681	56.8816	21.6855
chr8	114313076	114314074	56.8641	46.3487
chr12	87807045	87807562	56.8552	43.1126
chr14	106319776	106320438	56.8455	13.7019
chr13	44180847	44182172	56.832	35.1712
chr18	61788430	61789059	56.8306	63.7076
chr14	67644298	67644767	56.826	29.7126
chr18	49930393	49930949	56.8211	31.2712
chr4	119075904	119076659	56.8153	55.4705
chrX	74812904	74813982	56.7994	22.2955
chr7	73018013	73018809	56.7975	25.6784
chr6	144402654	144403411	56.7626	27.2745
chr2	106305601	106306387	56.7584	34.8731
chr2	70756558	70757023	56.744	25.0906
chr10	59436833	59437501	56.7363	16.5687
chr5	100896208	100896883	56.7332	85.6228
chr16	38150637	38151464	56.6969	38.2935
chr13	96304075	96304529	56.6963	18.7974
chr7	3206326	3207075	56.6957	27.209
chr2	69085427	69085846	56.6945	19.4563
chr4	34953194	34954461	56.6905	33.0112
chr3	89258569	89259375	56.6904	21.7829
chr3	23303744	23304164	56.6859	20.613
chr9	62050145	62050611	56.6719	24.6093
chr8	94566608	94567352	56.6563	18.294
chr13	38171838	38172394	56.6308	26.0873
chr12	100249231	100250108	56.6278	36.7462
chr3	154044417	154045107	56.6259	61.3467
chr2	75712045	75712476	56.5993	14.803
chr2	11059694	11060362	56.5757	21.2885
chr15	6578426	6579609	56.5559	32.1208
chr4	105618431	105619005	56.5352	29.9646
chr19	40528326	40529060	56.5302	11.8372
chr11	45559329	45559962	56.5297	36.4177
chr3	121496853	121497545	56.5245	22.9252
chr17	70752923	70753540	56.521	20.0456
chr6	108746740	108747197	56.514	17.6713
chr7	87159791	87160761	56.5088	41.9618
chr8	69306490	69307125	56.494	19.0894
chr18	81393871	81394497	56.4935	25.275
chr9	40591446	40592605	56.493	34.1693
chrX	91378882	91379401	56.4886	35.1392
chr17	28929860	28930277	56.4882	21.3451
chr6	47278280	47278778	56.4831	17.062
chr2	118466863	118467303	56.4758	31.6859
chr9	77802710	77803643	56.4652	41.6251
chr12	86726803	86727312	56.4576	18.1551
chr9	116122189	116122771	56.4376	24.1727
chr9	53488925	53489400	56.4353	40.9442
chr11	89496923	89497648	56.4278	32.9664
chr4	3557453	3558150	56.4192	30.4337
chr11	98984024	98984699	56.4136	36.1245
chr7	133520988	133521546	56.3946	24.7851
chr17	10807004	10807447	56.3734	31.9025
chr5	149171023	149171744	56.3732	46.1497
chr14	122867067	122867642	56.3649	36.6498
chr9	99320204	99321238	56.3644	22.6991
chr11	20366571	20367336	56.3608	61.4652
chr11	5938349	5939621	56.3551	18.9385
chr8	91391604	91391952	56.3414	33.3097
chr16	97544023	97544739	56.3325	14.7385
chr6	126765028	126765681	56.3123	38.2321
chr7	125722872	125724236	56.3117	29.1754
chr3	34656703	34657270	56.3046	57.0156
chr17	71121599	71122555	56.3	32.4964
chr5	145825621	145826440	56.2981	37.1843
chr10	66558632	66559000	56.2885	11.2053
chr9	120599553	120600128	56.287	33.0259
chr19	16265274	16265867	56.2795	31.3105
chr11	62242342	62243016	56.2724	52.6274
chr2	71493751	71494535	56.2683	13.1114
chr7	126834172	126834530	56.2677	42.4075
chr13	8191144	8191793	56.2666	26.6449
chr19	30080826	30081352	56.2536	17.579
chr3	7366671	7367333	56.2484	22.57
chr16	9132801	9133894	56.2438	46.0821
chr1	74354504	74355305	56.2386	35.4514
chr8	85560257	85561448	56.2186	47.3109
chr16	88720169	88720885	56.2172	27.1557
chr15	93401206	93401841	56.2068	28.2187
chr2	17909885	17910327	56.2054	35.4269
chr4	44561618	44562385	56.1987	24.271
chr14	99674346	99675462	56.1839	34.6907
chr4	131871637	131872068	56.1807	21.4031
chr2	69373934	69374484	56.1565	20.1536
chr14	31713075	31713617	56.1502	26.4904
chr11	102464439	102465165	56.1363	35.6092
chr4	126877875	126878916	56.1273	41.3287
chr15	74744461	74745246	56.1061	26.849
chr15	98374965	98376242	56.104	45.9065
chr2	157783381	157783804	56.0935	33.1363
chr16	71120974	71121342	56.0889	20.154
chr6	149079533	149080020	56.0711	57.8772
chr19	23593974	23594529	56.0311	31.0167
chr8	81148762	81149429	56.02	22.4693
chr7	102628518	102629364	56.0038	33.2248
chr3	54793428	54794606	55.9933	40.1624
chr9	9267999	9268733	55.9921	36.863
chr5	104110882	104111234	55.9841	12.1128
chr11	88961529	88962021	55.9714	41.1844
chr6	82124672	82125436	55.9495	24.973
chr2	121096152	121096934	55.9406	32.3106
chr2	116767948	116768604	55.939	23.1088
chr17	46135050	46135963	55.923	42.0282
chr16	42126156	42126560	55.9215	17.9886
chr12	101874971	101875413	55.9111	19.2651
chr7	136572979	136574075	55.9057	48.1277
chr14	122832953	122833614	55.8662	65.6913
chr10	95748060	95748670	55.861	16.2359
chr9	67803296	67803975	55.8578	30.449
chr13	114713812	114714489	55.8044	29.6031
chr8	97384231	97384747	55.8041	25.6643
chr7	88625538	88626399	55.8033	38.3422
chr11	94818978	94820259	55.8021	19.8733
chr1	11320191	11320714	55.8009	38.8005
chr6	133970628	133971018	55.7905	12.0151
chr16	15587640	15588508	55.7848	41.3325
chr18	46372421	46372998	55.778	37.3966
chr1	36380905	36381438	55.7648	24.2276
chr13	64125999	64126642	55.7379	19.0166
chr5	98268361	98268888	55.7309	27.5624
chr16	93808062	93808667	55.7229	28.2562
chr10	84372793	84374240	55.7142	49.9916
chr10	117481773	117482758	55.7061	40.5859
chr9	111634700	111635404	55.6951	39.8097
chr4	46678185	46678930	55.6909	20.5929
chr16	35588715	35589179	55.6819	17.6311
chr14	117281861	117282334	55.6698	26.6882
chr4	83878024	83878743	55.6547	27.4355
chr2	20576430	20577407	55.6537	25.1594
chr7	31392528	31393275	55.6496	26.8827
chr7	149590955	149591509	55.5939	24.5243
chr10	41404402	41404886	55.592	22.7778
chr18	35202763	35203374	55.5909	28.4928
chr11	53124634	53125715	55.5804	41.1487
chr2	17895471	17895981	55.5732	16.667
chr6	50379157	50379764	55.5659	61.5809
chr2	57108532	57109348	55.5598	29.9979
chr1	106967296	106968023	55.5491	40.6147
chr1	163177223	163178209	55.5481	84.9694
chr8	127915321	127916132	55.5458	35.7878
chr4	119489155	119489618	55.5378	16.6153
chr14	46064827	46065707	55.5238	33.124
chr3	89062997	89063310	55.5173	29.2296
chr10	68822371	68822917	55.5051	55.6459
chr2	112657099	112657522	55.4988	23.6357
chr17	29998017	29998540	55.4637	22.4974
chr7	140963380	140963849	55.4635	21.8471
chr4	55488104	55489033	55.4565	57.4422
chr5	134188350	134189204	55.4466	33.3677
chr7	148636501	148636956	55.4393	19.4853
chr10	125237474	125239037	55.4252	34.8526
chr17	85135983	85136531	55.4216	18.6376
chr3	135210206	135210653	55.4185	16.0537
chr7	103871142	103871795	55.3807	18.2634
chr8	3400364	3400912	55.3706	25.9508
chr15	77678121	77678723	55.3659	22.266
chr8	26595936	26596432	55.3647	27.0005
chr5	141290964	141291567	55.3505	25.6614
chr7	74787687	74788433	55.3371	66.8502
chr15	85836099	85836746	55.3323	13.4838
chr3	90316959	90317622	55.3156	15.0418
chr8	24520817	24521389	55.3154	41.1028
chr11	68165620	68166152	55.3107	23.0579
chr11	120044593	120044846	55.3089	31.7421
chr4	5731790	5732738	55.2989	36.6216
chr16	35146225	35146685	55.2758	21.2133
chr8	88917224	88918429	55.2703	84.9937
chr1	102774593	102775317	55.2301	25.6654
chr16	20191198	20191937	55.2268	30.5442
chr10	77853539	77854248	55.2266	18.8682
chr18	34110070	34110696	55.1812	14.1888
chrX	35919697	35920318	55.176	22.092
chr11	100237183	100237748	55.1695	28.5905
chr3	21171047	21171668	55.1389	16.902
chr1	39959517	39959968	55.1331	21.8767
chr13	82087874	82088734	55.118	43.5448
chr17	93881522	93882212	55.1136	43.79
chr10	42688115	42688599	55.1121	17.0852
chr2	9367326	9368200	55.1025	62.9953
chr15	59192495	59193205	55.0861	27.3973
chr2	81688870	81689487	55.079	36.7478
chr7	129422816	129423629	55.0658	37.5475
chr10	114725436	114725780	55.0602	38.7584
chr10	41483599	41484194	55.0566	33.2297
chr8	110193476	110193922	55.0342	61.8154
chr19	28709452	28710044	55.0306	37.765
chr10	127344250	127344929	55.0083	29.5023
chr5	147704423	147704914	54.9793	18.824
chr9	17678971	17679866	54.966	108.423
chr1	138462476	138463448	54.9503	48.4044
chr8	24011322	24012351	54.9474	48.2554
chr5	34265048	34265922	54.9466	28.9248
chr5	143559863	143561548	54.9417	51.4955
chr11	12369583	12370223	54.9328	61.6458
chr11	78621063	78621735	54.9261	21.8172
chr8	130088334	130088734	54.926	26.7471
chr10	108009806	108010325	54.9242	47.1365
chr14	121748533	121749119	54.9241	31.39
chr8	37610848	37611726	54.9177	37.1916
chr11	52153111	52154210	54.9066	30.9327
chr8	109396246	109396830	54.9012	25.628
chr7	116591575	116592012	54.897	21.1604
chr11	101639197	101639881	54.8892	24.3813
chr6	100980372	100981203	54.8819	26.4945
chr10	40052633	40053038	54.8816	14.3963
chr9	71727174	71727971	54.8737	43.0591
chr5	74083160	74083654	54.8731	33.8301
chr3	135248205	135248791	54.8717	12.3294
chr17	7727231	7727806	54.8673	22.3941
chr11	85818542	85819189	54.8567	83.224
chr6	23873496	23874318	54.8499	36.8722
chr8	12871268	12871760	54.8309	44.3391
chr6	128211420	128212060	54.8069	33.9203
chr19	5805965	5806975	54.8062	28.1693
chr8	87063283	87063953	54.7978	22.2948
chr5	129747825	129748774	54.7904	30.412
chr1	53266963	53267407	54.7886	17.1328
chr10	92412474	92413180	54.7879	26.0418
chr4	38318008	38318544	54.7466	33.5516
chr8	91359494	91360504	54.7229	23.9451
chr2	134786007	134786778	54.7157	38.0972
chr1	137114089	137114647	54.7142	18.9215
chr7	146912970	146913504	54.7118	26.1449
chr18	37985508	37986429	54.6968	47.7873
chr11	62717395	62717806	54.6718	19.9739
chr16	73096418	73097537	54.6407	42.9025
chrX	161441024	161441456	54.6386	33.0434
chr8	113341305	113341747	54.6187	12.4532
chrX	159269506	159270747	54.6142	43.2113
chr12	113007606	113008124	54.61	14.4061
chr10	61079681	61080218	54.609	29.0785
chr11	71411047	71411658	54.6075	25.2419
chr6	37807262	37808073	54.6008	30.5695
chr16	92541199	92541809	54.5927	59.4457
chr1	121053739	121054111	54.5916	23.3605
chr7	16673512	16673951	54.5905	40.1649
chr18	77276529	77277537	54.5812	45.0647
chr11	47453960	47454491	54.5711	23.9647
chr8	35142441	35143045	54.5673	29.7089
chrX	58025409	58026081	54.5668	33.3749
chr13	34701543	34702035	54.5637	26.4385
chr6	122290289	122291856	54.536	35.6906
chr10	66921380	66922139	54.5299	13.7758
chr8	8674675	8675324	54.5157	46.5244
chr17	10964978	10965405	54.5086	31.1139
chr17	91673688	91674173	54.5003	72.229
chr11	45855282	45855852	54.4898	28.1458
chr11	9016841	9017564	54.479	36.945
chr2	90399870	90400225	54.4707	17.1801
chr2	38397788	38398468	54.4646	23.2946
chr17	34518625	34519387	54.4643	16.4578
chr11	83934895	83935600	54.464	19.5607
chr4	11712462	11713310	54.4298	37.1736
chr17	28704548	28704863	54.4287	58.0125
chr2	86019693	86020486	54.4276	66.1399
chr12	54575431	54575938	54.4274	32.349
chr3	19210249	19210667	54.427	19.1894
chr3	142312827	142313633	54.4249	79.7754
chr15	53068679	53069346	54.4216	23.1358
chr2	72345938	72346704	54.411	19.2297
chr11	100860633	100860984	54.4107	22.4315
chr11	44560255	44560956	54.4102	32.9783
chr10	19428529	19429001	54.4033	18.9134
chr2	164649359	164650008	54.3937	35.3291
chr17	27739732	27740484	54.3933	20.3757
chr7	30982567	30983282	54.38	38.4612
chr1	72289272	72289783	54.3751	52.8013
chr13	95345725	95346464	54.3523	25.2053
chr14	56434270	56434762	54.3506	26.5413
chr13	55348289	55349399	54.3496	29.0647
chr9	102990803	102991690	54.3359	46.2735
chr11	16245079	16246122	54.3237	34.6693
chr17	35731442	35731808	54.3234	23.7885
chr16	9390645	9391586	54.3031	28.9487
chr11	57770361	57771244	54.2951	50.9222
chr1_random	57053	57874	54.2879	15.1301
chr8	109039872	109040445	54.2816	42.0948
chr19	32315055	32315727	54.2795	27.8234
chr18	20748295	20748717	54.2737	36.1165
chr10	21711949	21712649	54.255	34.7473
chr5	151847176	151847843	54.2424	22.5863
chr17	36390236	36390716	54.2298	57.1168
chrX	149087045	149087750	54.2284	27.7769
chr17	82705583	82706158	54.2246	58.5249
chr15	65090243	65090846	54.2164	43.3784
chr15	8037033	8037715	54.2106	15.6245
chr10	121156076	121156554	54.1986	16.1452
chr7	30727625	30728082	54.1682	29.3474
chr4	129647330	129648050	54.1636	18.835
chr16	44280888	44281388	54.1518	14.6134
chr7	81134915	81135508	54.1377	13.5697
chr7	133535517	133536616	54.1373	79.0096
chr6	53158450	53158841	54.1358	25.0867
chr11	100420601	100421443	54.1347	38.7468
chr15	101011123	101012158	54.1335	31.0295
chr14	118774070	118774629	54.1299	18.3189
chr1	59529086	59530468	54.1249	39.2079
chr19	3841876	3843047	54.1238	59.4655
chr16	33824652	33825033	54.1193	20.0672
chr7	86353631	86354235	54.1046	61.6681
chr11	79788839	79789256	54.1033	35.8943
chr13	54651121	54651667	54.0909	21.7707
chr7	103353208	103353893	54.0852	16.3066
chr2	131870326	131871005	54.0809	20.5185
chr19	53132563	53133653	54.0669	39.2207
chr9	21436406	21436990	54.0615	24.1643
chr19	55445519	55446149	54.0602	26.7547
chr2	166084083	166084974	54.06	32.5106
chr2	154612387	154612918	54.0472	18.4036
chr18	81178935	81179937	54.0344	44.8777
chr17	7726387	7726927	54.0248	10.2752
chr17	29193351	29194123	53.9932	32.6811
chr17	32894180	32894832	53.9885	24.8865
chr8	28353499	28353976	53.9775	15.3634
chr3	66249873	66250750	53.965	30.0857
chr14	79418342	79419096	53.961	86.6532
chr9	21941581	21941964	53.9533	18.6057
chr17	66828840	66830563	53.9463	25.9924
chr19	16828162	16828565	53.9439	19.9819
chr4	52673478	52674008	53.9237	13.8613
chr15	62790022	62790975	53.9154	49.6792
chr6	91660293	91661225	53.9116	28.4324
chr9	90028336	90028919	53.8979	35.0366
chrX	83438625	83439285	53.8964	43.4145
chr14	29051696	29052438	53.8657	29.3784
chr4	152895617	152896269	53.8374	31.3949
chr12	72397138	72398554	53.8278	30.0164
chr17	47648347	47648959	53.8275	11.8638
chr2	68182142	68182545	53.8148	12.5507
chr12	106314367	106316080	53.8087	40.5089
chr18	44546662	44547127	53.8013	15.2634
chr15	73606254	73606796	53.7968	21.8901
chr15	60671027	60671980	53.7968	35.5393
chr3	127247307	127248131	53.7966	47.2532
chr7	87988570	87989428	53.7849	76.708
chr7	51740627	51741222	53.781	21.8584
chr17	46831423	46832311	53.7795	23.1524
chr8	35070573	35070985	53.7742	25.6258
chr3	40354925	40355386	53.7716	19.5823
chr2	43221352	43221823	53.7629	29.6224
chr3	144273628	144274133	53.7625	25.8904
chr15	77032464	77032979	53.7607	26.3469
chr11	100132642	100133288	53.7574	23.4838
chr4	141121035	141122413	53.757	43.7356
chr19	3757655	3758386	53.7567	44.767
chr4	54473266	54473918	53.7418	25.6715
chr3	9243882	9244682	53.7403	53.3815
chr8	37210869	37212269	53.7308	47.759
chr2	151582952	151583750	53.7263	35.1772
chr6	6056983	6057857	53.7238	22.9461
chr8	60220109	60220590	53.7185	27.3275
chr1	192893985	192894629	53.7096	28.1789
chr19	23226183	23227208	53.7009	40.742
chr17	28783161	28783586	53.693	25.324
chr9	70071002	70071584	53.6927	76.6112
chr13	108453698	108454224	53.6723	26.3616
chr3	108540705	108541047	53.6671	15.2268
chr11	34012851	34013436	53.6575	18.5862
chr15	59353472	59354038	53.6541	13.022
chr2	30634493	30635422	53.6233	22.3664
chr14	121728489	121729134	53.62	43.1108
chr7	71974956	71975828	53.6185	37.8384
chr11	102190711	102191668	53.6139	59.4204
chr6	122715129	122716886	53.6137	57.2666
chr2	127121864	127122299	53.6131	18.5113
chr6	133913122	133913692	53.6091	34.4694
chr12	16577187	16577618	53.6006	77.4978
chr11	63744008	63744569	53.5749	38.1046
chr2	131629937	131630454	53.5747	37.1669
chr1	136486273	136486813	53.5609	19.7903
chr12	44326903	44327331	53.554	32.7457
chr6	82796592	82797238	53.5413	34.6352
chr13	74536431	74537123	53.5396	26.3427
chr11	52054352	52054762	53.5341	15.3994
chr12	81161279	81162222	53.5254	40.4599
chr5	127819216	127819781	53.5218	18.3109
chr5	144107822	144108669	53.5143	38.004
chr4	140324719	140325342	53.5035	25.5757
chr10	95346165	95347107	53.5035	37.5233
chr4	10941040	10941878	53.4988	44.126
chr18	13045426	13046092	53.4871	51.1796
chr4	16015151	16015943	53.4752	129.142
chr4	125212812	125213707	53.4627	36.4351
chr4	44864652	44865090	53.4531	12.6654
chr18	12178934	12179851	53.4438	38.0674
chr14	58527195	58527737	53.4333	22.4108
chr18	36522981	36523568	53.4307	14.9158
chr6	81026579	81026986	53.4187	53.7524
chr5	128981160	128981647	53.4101	20.3961
chr13	115196634	115197619	53.4095	23.1084
chr1	123019851	123020760	53.4026	19.5967
chr1	121350186	121350670	53.3977	47.9693
chr16	78491066	78491589	53.3874	48.3892
chr8	37019373	37019885	53.3637	33.4867
chr1	155927618	155928794	53.3507	27.329
chr13	12533043	12533607	53.3432	21.727
chr2	155333447	155333925	53.3327	22.9976
chr14	27345492	27346117	53.3296	33.5769
chr2	119288803	119290208	53.3181	40.4543
chr1	136354806	136355251	53.3107	20.5717
chr16	91661646	91662095	53.2958	28.8133
chr7	141138570	141139562	53.2924	36.2982
chr13	112163826	112164577	53.2924	38.6326
chr10	28355439	28356266	53.2776	31.8189
chr1	195558067	195558829	53.2667	25.5175
chr17	84973111	84973939	53.2443	33.2466
chr11	103471944	103472534	53.238	42.4509
chr18	21081268	21081949	53.2362	49.2905
chr3	122774063	122774747	53.2314	22.3486
chrX	22895937	22896459	53.2275	30.1507
chr16	74136374	74136833	53.2272	26.5771
chr2	153406343	153406882	53.2217	23.4843
chr10	110870440	110870938	53.2153	26.8724
chr11	72488762	72489252	53.1983	19.3089
chr17	25263992	25264406	53.1941	19.4202
chr14	30608395	30609040	53.1886	27.5544
chr8	86781184	86781544	53.1878	19.9766
chr11	88766620	88767271	53.1853	63.4724
chr2	77070561	77071173	53.1806	31.2381
chr11	11721914	11723097	53.1779	18.0021
chr10	62823199	62823753	53.1729	36.801
chr17	31015511	31016120	53.1721	12.0881
chr13	112729046	112729652	53.1702	14.9029
chr5	54064673	54065159	53.1604	39.8238
chr1	72857590	72858241	53.1601	33.0548
chr13	59569265	59570457	53.147	51.9115
chr13	59747973	59748581	53.1453	16.1734
chr16	49860736	49862189	53.1405	32.2751
chr1	72260427	72261339	53.1377	36.394
chr1	6049075	6049682	53.1265	49.6065
chr6	100169953	100170362	53.1044	15.9058
chr10	84170099	84171611	53.0964	46.6022
chr11	115273352	115273996	53.0962	38.8313
chr5	126584718	126586073	53.0962	27.6685
chr3	6087314	6087602	53.0891	14.9603
chr3	104618177	104619177	53.0696	41.9276
chr5	39087882	39088586	53.0668	38.809
chr15	99702640	99703927	53.0661	38.6957
chr18	26869468	26870268	53.0647	40.2838
chr14	121904325	121906225	53.0642	24.0526
chr14	14079972	14080332	53.0608	18.3681
chr11	62310879	62311200	53.0587	33.0917
chr3	121272343	121273155	53.0541	18.1763
chr16	16277401	16278116	53.0383	27.8992
chr2	72419255	72419959	53.0348	33.4803
chr15	7065228	7067269	53.0263	45.3298
chr10	18354100	18354865	53.01	32.9659
chr17	4984626	4985109	53.0012	63.8792
chr18	21095402	21095744	52.9965	16.8037
chr12	54568402	54569215	52.9949	37.9353
chr2	151837972	151839184	52.9845	44.1475
chr7	48837357	48837857	52.9508	31.2586
chr7	123363663	123364435	52.9496	35.5912
chr8	106900571	106901009	52.9335	17.8062
chr1	20857466	20858515	52.9164	27.6027
chr14	12766937	12767489	52.9125	11.8377
chr2	27500214	27500762	52.9039	18.1475
chr2	31437066	31437541	52.9019	26.1275
chr6	4627128	4628055	52.8815	44.0336
chr3	83985284	83986161	52.8798	41.7989
chr11	113570863	113572704	52.8666	22.4436
chr2	120068439	120069007	52.8632	20.8273
chr19	21859553	21860073	52.8588	20.3033
chr14	76787831	76788333	52.8538	36.0265
chr4	100515143	100515570	52.8269	19.4999
[truncated: 27,595 more rows]
